# Supplementary material for: Inverse similarity and reliable negative samples for drug side-effect prediction
Source: BMC Bioinformatics. 2019 Feb 4;19(Suppl 13):554. doi: 10.1186/s12859-018-2563-x (PMC7402513; doi:10.1186/s12859-018-2563-x)
Supplement: Supplementary file 1 — Supplementary codes and data. The two datasets used in this work and the python codes of the proposed method. (ZIP 11,623 kb) [file 12859_2018_2563_MOESM1_ESM.zip]

Archive with 26 entries (20 files):
- Additional file 3/
- Additional file 3/Datasets/
- Additional file 3/Datasets/Liu's Dataset/
- Additional file 3/Datasets/Liu's Dataset/drug_list_drugbank.csv
- Additional file 3/Datasets/Liu's Dataset/drug_list_pubmed.csv
- Additional file 3/Datasets/Liu's Dataset/drug_sideeffect_matrix.csv
- Additional file 3/Datasets/Liu's Dataset/drug_similarity_chemTar_max.csv
- Additional file 3/Datasets/Liu's Dataset/drug_vector_chemTar_max.csv
- Additional file 3/Datasets/Liu's Dataset/sideeffect_list.csv
- Additional file 3/Datasets/Our Dataset/
- Additional file 3/Datasets/Our Dataset/drug_list_drugbank.csv
- Additional file 3/Datasets/Our Dataset/drug_sideeffect_matrix.csv
- Additional file 3/Datasets/Our Dataset/drug_similarity_comprehensive_max.csv
- Additional file 3/Datasets/Our Dataset/drug_vector_comprehensive_max_.csv
- Additional file 3/Datasets/Our Dataset/sideeffect_list.csv
- Additional file 3/Datasets/Readme.txt
- Additional file 3/InverseSimilarityNS/
- Additional file 3/InverseSimilarityNS/.idea/
- Additional file 3/InverseSimilarityNS/.idea/InverseSimilarityNS.iml
- Additional file 3/InverseSimilarityNS/.idea/misc.xml
- Additional file 3/InverseSimilarityNS/.idea/modules.xml
- Additional file 3/InverseSimilarityNS/.idea/workspace.xml
- Additional file 3/InverseSimilarityNS/MLHelper.py
- Additional file 3/InverseSimilarityNS/cross_validation.py
- Additional file 3/InverseSimilarityNS/negative_samples.py
- Additional file 3/InverseSimilarityNS/tools.py
