# Supplementary material for: Inverse similarity and reliable negative samples for drug side-effect prediction
Source: BMC Bioinformatics. 2019 Feb 4;19(Suppl 13):554. doi: 10.1186/s12859-018-2563-x (PMC7402513; doi:10.1186/s12859-018-2563-x)
Supplement: Supplementary file 1 — Supplementary codes and data. The two datasets used in this work and the python codes of the proposed method. (ZIP 11,623 kb) [file 12859_2018_2563_MOESM1_ESM.zip › Additional file 3/Datasets/Liu's Dataset/drug_list_drugbank.csv]

DB00220
DB01340
DB01595
DB00900
DB01062
DB00808
DB00292
DB00675
DB06710
DB01214
DB01162
DB00195
DB00727
DB00497
DB00698
DB00439
DB00412
DB00276
DB00611
DB01228
DB00523
DB01035
DB00200
DB01160
DB01037
DB00213
DB01189
DB01011
DB01018
DB00684
DB00495
DB01181
DB00251
DB00783
DB00472
DB00215
DB00222
DB01327
DB00995
DB01627
DB06719
DB00740
DB00271
DB01336
DB01413
DB01168
DB00538
DB00091
DB00582
DB00363
DB00334
DB00763
DB00433
DB00344
DB00604
DB01185
DB00745
DB00312
DB00560
DB00178
DB00300
DB01236
DB00323
DB00451
DB01331
DB00968
DB00804
DB01136
DB00377
DB00690
DB00258
DB00911
DB01233
DB00967
DB01434
DB00343
DB01141
DB00681
DB01629
DB00395
DB00881
DB00496
DB00419
DB01238
DB01097
DB00181
DB00317
DB00879
DB01273
DB00273
DB00585
DB01198
DB00418
DB01112
DB00450
DB00320
DB04488
DB00385
DB00976
DB00594
DB00780
DB00734
DB01048
DB01223
DB00760
DB01177
DB00231
DB01133
DB00302
DB00938
DB05259
DB01157
DB00602
DB00428
DB00701
DB02300
DB00595
DB00908
DB01138
DB00432
DB00145
DB00262
DB00966
DB01080
DB00656
DB04843
DB00726
DB00650
DB01158
DB06705
DB00800
DB01155
DB01088
DB01126
DB00814
DB00773
DB00310
DB00230
DB00331
DB00578
DB00945
DB01217
DB00521
DB05246
DB00768
DB00214
DB00494
DB00227
DB00299
DB00107
DB00910
DB00753
DB00247
DB01045
DB01153
DB01072
DB00438
DB00243
DB01215
DB00747
DB01079
DB00447
DB01118
DB01098
DB04930
DB00249
DB00387
DB05245
DB01416
DB00851
DB00264
DB00647
DB00488
DB01188
DB00370
DB00742
DB03128
DB01380
DB04839
DB00630
DB00578
DB00905
DB00421
DB01073
DB01224
DB00501
DB01076
DB00158
DB00947
DB01219
DB01057
DB00588
DB00850
DB01621
DB00682
DB01122
DB00390
DB01087
DB01026
DB00960
DB00598
DB00972
DB00631
DB00526
DB01033
DB00730
DB00400
DB01095
DB00990
DB01044
DB00765
DB00202
DB00654
DB00906
DB00539
DB01264
DB00732
DB00136
DB01249
DB00345
DB00295
DB00431
DB01020
DB00545
DB01019
DB00333
DB00063
DB01006
DB00512
DB01104
DB00668
DB00705
DB00374
DB00975
DB00979
DB00964
DB00722
DB01105
DB04861
DB00238
DB00876
DB00683
DB01036
DB00991
DB00646
DB00162
DB01234
DB00382
DB00153
DB00520
DB01393
DB00293
DB00877
DB01329
DB00228
DB00444
DB00339
DB00398
DB00973
DB00482
DB00924
DB01165
DB01058
DB01421
DB00314
DB00863
DB01059
DB00889
DB01332
DB00798
DB00678
DB01380
DB00356
DB00634
DB00240
DB00184
DB00341
DB00757
DB00188
DB00695
DB00659
DB00541
DB00459
DB00596
DB00426
DB00563
DB00590
DB00811
DB00831
DB01291
DB00784
DB00629
DB00175
DB00986
DB00253
DB00597
DB01128
DB01129
DB00899
DB00211
DB00187
DB01159
DB00903
DB00537
DB00319
DB00796
DB01201
DB00857
DB00775
DB01359
DB00455
DB00465
DB00296
DB00524
DB00880
DB00313
DB00934
DB01260
DB00621
DB00710
DB01156
DB00971
DB00478
DB00952
DB00287
DB00841
DB00225
DB00853
DB00571
DB00565
DB01320
DB00361
DB00937
DB01017
DB00176
DB00371
DB01150
DB01013
DB00359
DB00847
DB01241
DB00950
DB00290
DB00543
DB00239
DB00413
DB00503
DB01143
DB01406
DB06698
DB01001
DB01319
DB01212
DB00752
DB01241
DB00648
DB01232
DB00633
DB00807
DB00802
DB01378
DB01043
DB00842
DB00207
DB00878
DB00591
DB01169
DB00245
DB01205
DB00094
DB00396
DB00570
DB01084
DB00754
DB00772
DB01029
DB01324
DB00399
DB00657
DB00829
DB00789
DB00669
DB00263
DB00364
DB00500
DB00330
DB00788
DB01179
DB00887
DB00915
DB00749
DB00485
DB01068
DB00649
DB01124
DB00680
DB00197
DB00846
DB00822
DB00368
DB00601
DB00281
DB00284
DB00912
DB00747
DB00486
DB01182
DB00242
DB01041
DB00480
DB00548
DB00864
DB00718
DB00827
DB00305
DB00367
DB00216
DB00328
DB00394
DB00845
DB00700
DB00410
DB00707
DB00694
DB00279
DB00697
DB00575
DB00201
DB00393
DB00518
DB00652
DB00325
DB01230
DB01222
DB00404
DB00219
DB00930
DB00440
DB01330
DB00862
DB00324
DB00352
DB00685
DB00484
DB00794
DB00758
DB00441
DB00733
DB00658
DB00542
DB01099
DB00717
DB00932
DB01218
DB00193
DB01200
DB00927
DB01337
DB00896
DB00558
DB00257
DB00289
DB00584
DB00731
DB00564
DB00261
DB00199
DB00259
DB01172
DB00996
DB00350
DB01267
DB01003
DB01032
DB00177
DB06782
DB00836
DB00961
DB06711
DB00861
DB00844
DB00208
DB01067
DB00458
DB01142
DB00338
DB01012
DB00196
DB00278
DB01221
DB00741
DB00692
DB00353
DB00567
DB04711
DB00958
DB00235
DB01211
DB00285
DB00748
DB00642
DB01110
DB00531
DB00843
DB01022
DB00232
DB01060
DB00474
DB01030
DB00437
DB00250
DB00904
DB00996
DB01014
DB00291
DB00442
DB00373
DB01115
DB00346
DB01362
DB00693
DB00782
DB00502
DB00254
DB00622
DB01170
DB01114
DB00978
DB00615
DB00277
DB01008
DB00380
DB00998
DB00519
DB00774
DB00704
DB01409
DB00603
DB01195
DB00909
DB01127
DB00916
DB00882
DB00375
DB00764
DB01339
DB00547
DB00708
DB00671
DB00252
DB00035
DB00218
DB01083
DB01132
DB01100
DB00790
DB00987
DB00381
DB00321
DB00224
DB00436
DB00703
DB00921
DB01586
DB00555
DB00529
DB00992
DB00959
DB00795
DB00918
DB00203
DB01119
DB00369
DB00762
DB01258
DB00268
DB00315
DB00871
DB01242
DB00454
DB00993
DB00260
DB00696
DB00626
DB00446
DB00434
DB00665
DB00609
DB01226
DB01069
DB00327
DB00535
DB01197
DB00337
DB00530
DB00583
DB00632
DB01149
DB00839
DB01184
DB00929
DB00569
DB00709
DB06703
DB01356
DB01194
DB00199
DB00280
DB00799
DB00493
DB00661
DB00674
DB00557
DB01186
DB00303
DB00712
DB01004
DB00951
DB00962
DB01091
DB01611
DB01558
DB00014
DB01016
DB00180
DB00125
DB01334
DB00691
DB01082
DB00724
DB01047
DB00270
DB00605
DB00515
DB00859
DB00209
DB00735
DB00549
DB00275
DB00983
DB00988
DB00007
DB00351
DB00415
DB00672
DB00920
DB01410
DB00925
DB01250
DB04572
DB00813
DB00820
DB00737
DB00492
DB00577
DB00115
DB01216
DB01023
DB01042
DB01101
DB00860
DB00721
DB00376
DB01075
DB00490
DB00532
DB00248
DB01066
DB00883
DB00198
DB00953
DB01190
DB01206
DB01053
DB00332
DB00989
DB00461
DB00559
DB00776
DB01494
DB00481
DB00417
DB01229
DB00884
DB01213
DB00460
DB00816
DB01085
DB00806
DB00943
DB00586
DB00619
DB00150
DB01050
DB01193
DB00679
DB01618
DB00994
DB00635
DB00770
DB00818
DB00593
DB00533
DB00288
DB00580
DB00550
DB01005
DB01167
DB01148
DB01247
DB00639
DB01577
DB00489
DB00573
DB00809
DB00761
DB01173
DB00422
DB00834
DB00833
DB00358
DB01109
DB00624
DB01009
DB01263
DB01039
DB00205
DB00282
DB01120
DB00714
DB00475
DB00625
DB00476
DB00917
DB00728
DB01623
DB00335
DB00561
DB00540
DB00716
DB00919
DB00581
DB00471
DB00210
DB01130
DB00411
DB01183
DB01593
DB00673
DB00713
DB01196
DB00939
DB00423
DB00457
DB00477
DB00888
DB00720
DB00479
DB00819
DB00499
DB01610
DB00969
DB00425
DB00206
DB00554
DB01220
DB01254
DB00612
DB00186
DB00810
DB01151
DB00384
DB01106
DB01248
DB00297
DB00828
DB00623
DB01078
DB00357
DB01203
DB01268
DB00997
DB00294
DB00379
DB00999
DB00640
DB00408
DB00191
DB01024
DB01202
DB06151
DB00797
DB00715
DB00751
DB00608
DB00308
DB01427
DB00618
DB00204
DB00870
DB00970
DB00620
DB01275
DB00448
DB01280
DB01140
DB00643
DB00104
DB00572
DB00246
DB00641
DB00283
DB01210
DB00360
DB00449
DB00756
DB00491
DB00855
DB00759
DB00687
DB00435
DB00244
DB00182
DB00706
DB01064
DB00355
DB00307
DB00600
DB01204
DB00897
DB01117
DB00933
