# Supplementary material for: Inverse similarity and reliable negative samples for drug side-effect prediction
Source: BMC Bioinformatics. 2019 Feb 4;19(Suppl 13):554. doi: 10.1186/s12859-018-2563-x (PMC7402513; doi:10.1186/s12859-018-2563-x)
Supplement: Supplementary file 1 — Supplementary codes and data. The two datasets used in this work and the python codes of the proposed method. (ZIP 11,623 kb) [file 12859_2018_2563_MOESM1_ESM.zip › Additional file 3/Datasets/Liu's Dataset/drug_list_pubmed.csv]

4451
2751
4506
3043
4634
3702
36339
5376
4160
31477
5401
2369
4510
4635
4509
2676
77999
2179
2487
48041
5538
4913
4479097
6503
5195
4679
42113
4174
3519
5496
5726
3690
5404
450
3386
2771
3476
2617
6918453
3928
42615
5070
2140
2673
2622
4915
444013
2909
71616
2818
4585
1349907
4917
4976
2769
3387
4236
4737
5282044
5038
5481350
5206
4659569
853
2637
4138
3042
2585
148211
3393
271
5479
4168
124087
9904
3075
477468
1972
3385
2576
5005
72054
51634
60795
3899
2284
123631
60877
170361
5514
4513
5735
5193
2658
3168
3066
1134
41744
3002190
16231
3675
5073
1971
9433
60707
3685
5391
60937
5526
5152
3081884
5582
6435110
5300
2177
2522
4645
1065
5342
6256
750
2578
65999
5665
5533
4057
5584
143
2431
158440
3340
72938
5311181
152945
4052
3310
2732
125889
4091
2559
2244
2187
2583
6476
60865
41781
4659568
3962
4725
5771
5281104
3763
4163
5381226
65863
148192
2650
56959
3261
2973
5487301
3956
2156
4475485
40159
3687
4919
438204
54547
5281007
4171
10100
2123
2749
4205
453
187
222786
3015
2088
2575
5311027
5267
3367
5002
2756
2250
3405
104741
2951
10548
62924
4748
62867
6691
2131
3062
4908
3823
4828
3869
2267
119182
4609
667490
5430
3512
3403
60198
5379
3125
5314
3890
5466
5516
213039
47319
2524
3724
2148
4253
727
27661
4991
2370
4095
5311082
3902
5651
5203
838
5625
54786
3108
2905
2216
3937
5210
71301
4463
60879
4192
5512
4614
3468412
1071
3003
1935
3249
5311039
39042
104758
5040
2629
3226
5396
1046
216239
150311
2662
2895
4583
4891
4689
3000502
5039
4539
3510
2655
3467
3961
122316
2733
5320
4630253
942
2678
3148
93860
3440
71158
5978
41317
48175
3324
4112
3157
5064
5566
4845
4044
937
4889
3494
4043
60714
2375
5029
60815
4195
59768
3562
3278
2764
4834
2541
6323497
5402
5486
4724
3957
3826
71273
4170
2720
3121
4011
12536
5878
60852
444
24011
5071
4440
5282226
36811
60754
5394
4946
47320
56339
5672
7029
4200
3404
4064
2646
32797
5215
6058
3463
3348
72467
2170
4623
4885
5076
2141
2949
2366
2083
131536
2656
5530
159
4211
60787
60612
4935
51263
888
4054
4616
2269
2713
3381
14888
2344
3373
62819
4920
13342
3219
3292
4004
3749
4870
68740
4032
3016
2022
5358
5344
6398525
5508
3279
1302
4865
2471
2130
3308
3040
2802
5155
5505
34633
5591
3392
3117
951
3929
3676
41774
4547
3636
39860
4932
1546
5426
216326
2266
5372
60871
2762
5746
4542
77993
3715
2308
2794
150310
4264
3086258
2958
861
5487
2803
2519
4497
2082
4736
11947681
4723
2462
2118
4739
160051
5578
50614
110634
3384
5473385
62959
2435
4909
2806
3461
5353894
3085017
2311
3366
4536
65027
37393
5523
2443
3325
4675
39507
5721
2812
54841
3222
443871
2554
2182
3255
5333
815
3446
4201
115237
27686
4911
5650
3080
3954
4062
4436
3059
4419
5472
3478
3696
3158
4594
156419
3365
2232
3821
3640
5775
4140
2666
3739
38904
4197
54688
5656
2564
60843
4189
2907
3152
4812
4121
2171
9034
5515
83786
2955
4595
119
5362070
2708
153941
5478
4485
2092
3730
16850
4934
3559
3161
4473
3518
2725
3948
5361912
2153
2478
30623
77992
5525
3647
4428
60831
10631
3355
5734
3198
4173
2800
62816
123620
39765
3000
41693
2675
1775
27991
4259
4599
4829
16362
60184
596
2162
2160
3706
2315
4100
2476
5645
3878
3414
157922
4159
5353980
123606
5212
3019
60613
3750
5493444
5095
5731
5403
2801
4058
2265
401
3251
2283
298
2913
4493
2761171
104803
4927
3648
6398970
2550
6447131
176870
85
12620
4449
5503
3151
4183806
163742
3877
72057
28112
68844
3154
3114
5381
2631
2520
3449
3658
4745
150610
3394
3454
3767
5719
2484
3652
2441
47725
3488
3379
232
60169
91270
5297
57469
3382
3784
5352
5311048
4727
5596
47641
5717
130881
3410
681
3911
19090
2173
2727
3827
444033
4768
5462337
5453
3345
110635
4034
3419
5647
2891
3350
3333
4053
60953
4894
4914
5572
3100
2477
4060
2512
9571074
3780
4603
5078
2786
3950
2349
3746
5077
4409
104865
34312
247
5035
4730
4666
5245
3406
5362420
4086
4819
4740
5718
3032
5291
1148
3672
1978
5452
23897
504578
4900
214
4943
3291
5090
2133
119607
657298
3657
3793
3354
3759
47472
1206
5253
3342
5593
4873
4601
4158
4196
2609
4046
772
5408
3825
147912
3339
4993
4674
3475
2215
2712
3203
60835
158
60696
5454
2249
3156
4543
50294
2021
87177
5311297
60164
52421
2551
4425
154059
151165
4607
18140
4036
4107
4893
2726
4033
25419
2142
1986
3397
64147
2099
5732
5052
4856
6436173
3062316
2405
3958
2381
2995
5546
3915
3143
2474
3417
3372
3305
2145
4411
5329102
1690
40976
4178
3639
191
3964
4771
508230
59708
581
5504
4691
3241
2719
60753
3698
2983
71329
5359
2019
5544
3637
3883
96312
2610
4030
54374
3661
60854
54454
2781
3914
1125
3105
3598
51577
137
5412
31378
145068
4075
3007
60147
3779
2274
82146
7638
4212
5556
74989
4078
