# Supplementary material for: Inverse similarity and reliable negative samples for drug side-effect prediction
Source: BMC Bioinformatics. 2019 Feb 4;19(Suppl 13):554. doi: 10.1186/s12859-018-2563-x (PMC7402513; doi:10.1186/s12859-018-2563-x)
Supplement: Supplementary file 1 — Supplementary codes and data. The two datasets used in this work and the python codes of the proposed method. (ZIP 11,623 kb) [file 12859_2018_2563_MOESM1_ESM.zip › Additional file 3/Datasets/Liu's Dataset/drug_similarity_chemTar_max.csv]

2266&&4914	0.0970149253731
2266&&4915	0.0808823529412
2266&&4917	0.0540540540541
6476&&65863	0.162291169451
2266&&4911	0.0802469135802
5090&&222786	0.25
2266&&4913	0.0671641791045
124087&&2171	0.221428571429
453&&2895	0.0641025641026
130881&&131536	0.322115384615
4547&&4053	0.268292682927
2266&&4919	0.220588235294
4053&&2250	0.278260869565
54786&&6691	0.295739348371
3000&&2678	0.187725631769
838&&60696	0.150579150579
4163&&2812	0.199600798403
681&&104741	0.210727969349
42113&&62924	0.0492307692308
3000&&2676	0.305714285714
3000&&2675	0.16717791411
3339&&3647	0.0813008130081
4659569&&5361912	0.147692307692
3339&&3640	0.269679944985
51263&&3081884	0.151351351351
5073&&124087	0.280975743475
5625&&60843	0.358458961474
815&&3902	0.115789473684
2520&&68844	0.217307692308
3339&&3648	0.316227766017
2267&&3763	0.175411603861
2576&&4865	0.4472135955
3954&&5625	0.187368421053
3339&&122316	0.316227766017
2267&&3767	0.64051261522
2284&&2631	0.174077655956
3962&&3403	0.534522483825
65027&&5566	0.226229508197
4475485&&4205	0.293680297398
3962&&3406	0.0664556962025
3019&&115237	0.194675540765
3962&&3404	0.540061724867
4819&&60612	0.208904109589
4819&&60613	0.174515235457
3151&&6691	0.335410196625
5394&&2585	0.166666666667
115237&&2678	0.267261241912
4509&&2973	0.155807365439
6058&&6323497	0.015037593985
5454&&153941	0.186440677966
115237&&2675	0.418848167539
115237&&2676	0.310924369748
1065&&27991	0.34446397188
5651&&6691	0.29203539823
453&&2891	0.02016985138
32797&&5566	0.1866359447
3928&&444013	0.208768267223
5591&&5311082	0.325648414986
3279&&62816	0.446428571429
5582&&2756	0.163461538462
3340&&3086258	0.189409368635
2749&&3640	0.25
2733&&19090	0.19245008973
4178&&5329102	0.119883040936
5530&&2650	0.0591715976331
2123&&4873	0.0
3393&&60754	0.212730318258
508230&&1775	0.192
2749&&3648	0.195501730104
3381&&2637	0.269436997319
27686&&1134	0.174626865672
3249&&2370	0.075
2622&&2794	0.225941422594
444&&41744	0.125939849624
2541&&31477	0.205081669691
888&&2725	0.00568181818182
5372&&4865	0.367670364501
5546&&2564	0.16715542522
3648&&951	0.157587548638
2905&&5320	0.119047619048
4616&&41781	0.164215686275
3559&&2381	0.474885844749
4679&&5311048	0.106600358178
4547&&4057	0.256218905473
1065&&444013	0.141732283465
2727&&1986	0.116363636364
2708&&2802	0.119496855346
2308&&47725	0.26015037594
4060&&4740	0.229116945107
5462337&&2631	0.0978915662651
2148&&3685	0.153086419753
4845&&477468	0.211570247934
2311&&4583	0.274410774411
2311&&4585	0.277602523659
4909&&3948	0.138263665595
4943&&28112	0.0188679245283
3333&&1134	0.227848101266
50294&&3468412	0.274028629857
443871&&2559	0.272357723577
3384&&222786	1.0
3393&&5430	0.224880382775
5978&&5566	0.25974025974
3637&&2576	0.054347826087
2713&&34633	0.153266331658
6503&&4121	0.0979381443299
62924&&2130	0.0434782608696
4870&&59768	0.128421052632
4915&&9904	0.111111111111
3394&&1972	0.187845303867
3929&&3325	0.181069958848
3929&&3324	0.247422680412
48041&&131536	0.260115606936
5077&&7029	0.322033898305
6256&&5515	0.281345565749
2441&&9904	0.142394822006
3339&&2512	0.133333333333
71329&&4601	0.237918215613
681&&65999	0.122641509434
71329&&4603	0.21875
5479&&2802	0.185185185185
3339&&2519	0.346410161514
71329&&3379	0.353553390593
4730&&2764	0.195255474453
5281104&&3373	0.142023346304
4730&&2762	0.258389261745
34633&&3685	0.201086956522
3222&&34312	0.205128205128
71329&&3372	0.2040302267
4196&&47320	0.276836158192
3914&&60953	0.187134502924
6918453&&1978	0.152505446623
4730&&2769	0.282456140351
5512&&2995	0.51320023928
4771&&3657	0.22360679775
4675&&5734	0.111111111111
4771&&3652	0.158113883008
3928&&3467	0.202651515152
4197&&154059	0
16231&&39765	0.154303349962
3928&&3463	0.15234375
4771&&3658	0.22360679775
3928&&3461	0.244966442953
4259&&4236	0.1
4603&&4585	0.213689482471
3449&&2771	0.31652173913
2708&&4585	0.196428571429
3685&&4865	0.446494464945
3042&&3261	0.107784431138
3324&&2995	0.184986595174
2800&&5203	0.288675134595
4264&&5152	0.303405572755
4634&&47725	0.238853503185
1071&&4200	0.18984962406
232&&861	0.149572649573
65027&&41774	0.345885634589
5372&&4601	0.17819706499
2749&&2995	0.176666666667
4163&&3032	0.272727272727
937&&444	0.204124145232
5002&&438204	0.21188630491
2405&&3367	0.176344086022
2405&&3366	0.0684931506849
2708&&2806	0.177570093458
2274&&4991	0.147239263804
2140&&2676	0.201680672269
48175&&56339	0.210796915167
5320&&3040	0.119730185497
5039&&2487	0.192904656319
2140&&2673	0.155701754386
4033&&2462	0.0441176470588
3702&&54841	0.193779904306
2140&&2678	0.123134328358
4543&&4510	0.0555555555556
2443&&47472	0.245882352941
4473&&40976	0.160869565217
40159&&5203	0.333333333333
4044&&5481350	0.114718614719
4054&&5978	0.0209102091021
40159&&5206	0.348155311911
4917&&16850	0.154734411085
4536&&508230	0.188976377953
5978&&4595	0.364175563464
5029&&2617	0.35923566879
5665&&4121	0.0494186046512
3114&&4212	0.159010600707
9571074&&4506	0.244343891403
3382&&5344	0.178278688525
6503&&3478	0.11811023622
5077&&60953	0.153347732181
4485&&4745	0.263940520446
28112&&4599	0.00662251655629
4211&&52421	0.134615384615
4485&&4748	0.449977042573
28112&&4595	0.00296735905045
28112&&4594	0.00218818380744
6503&&3476	0.117924528302
2179&&36811	0.157099697885
6398525&&2435	0.157495256167
6503&&3475	0.136842105263
4829&&4121	0.184162062615
4666&&4630253	0.269439421338
4736&&4192	0.191810344828
838&&2130	0.188982236505
838&&2131	0.210784313725
4192&&232	0.104109589041
4736&&2749	0.228915662651
4160&&4745	0.20704845815
581&&72467	0.0763454317897
3342&&4485	0.185410334347
2162&&59768	0.216589861751
2148&&40976	0.143442622951
5651&&5311048	0.00928792569659
6503&&30623	0.116959064327
4891&&5311048	0.0132625994695
5426&&5430	0.32025630761
4158&&4585	0.171079429735
6918453&&3345	0.130718954248
4086&&5625	0.123543123543
2751&&19090	0.325095057034
2274&&4908	0.18853974122
2265&&2761171	0.122352941176
4004&&14888	0.0175438596491
6918453&&3780	0.187969924812
48175&&667490	0.118541033435
54374&&438204	0.166058394161
5039&&2484	0.165467625899
5584&&3488	0.208514414057
443871&&3488	0.334366927545
3657&&3957	0.267261241912
5282226&&2250	0.225806451613
2769&&4740	0.254582484725
2477&&47725	0.267942583732
3928&&2732	0.244556113903
3928&&2733	0.14364640884
12536&&4064	0.125899280576
5651&&3043	0.333333333333
3962&&3405	0.241134751773
60714&&5578	0.0663900414938
4060&&4748	0.603022689156
60164&&18140	0.276162790698
5566&&60795	0.269311064718
5195&&2646	0.0933333333333
3475&&3956	0.205454545455
3475&&3957	0.377964473009
2658&&2559	0.412413793103
2658&&2554	0.0785256410256
4736&&72938	0.207650273224
5039&&13342	0.267261241912
2658&&2551	0.0616883116883
4829&&5291	0.355334527259
3739&&3278	0.171140939597
3739&&3279	0.0531400966184
5300&&5282044	0.189189189189
942&&60714	0.125
4917&&2781	0.666666666667
2344&&5311181	0.177049180328
5035&&2631	0.2
2099&&3108	0.265410958904
60879&&4060	0.206165703276
60843&&2431	0.100656455142
5359&&150610	0.147710487445
2441&&2637	0.229901269394
838&&2609	0.12274368231
2441&&2631	0.249637155298
2099&&3100	0.269679944985
4170&&2564	0.227373068433
2476&&5735	0.34309623431
60865&&3406	0.0762711864407
60865&&3405	0.202729044834
119607&&5215	0.36514837167
119607&&5212	0.327326835354
60815&&3780	0.153424657534
119607&&5210	0.204124145232
937&&4158	0.084388185654
937&&4159	0.093023255814
5656&&2512	0.217616580311
27686&&16850	0.309037900875
3403&&2771	0.589255650989
5210&&4834	0.127622377622
4463&&5718	0.559016994375
60184&&104758	0.265866209262
2541&&1349907	0.136082763488
5426&&59708	0.2030651341
4205&&5381	0.274647887324
5486&&4891	0.288537549407
145068&&3000	0.0175438596491
54454&&5090	0.294174202707
4173&&3222	0.159420289855
4771&&4976	0.474341649025
54454&&5095	0.202733485194
4173&&3226	0.0696202531646
3403&&5206	0.201007563052
5515&&4510	0.0636042402827
3661&&3219	0.164285714286
3385&&71329	0.165532879819
3706&&4630253	0.251004016064
1972&&4112	0.278388278388
50614&&2995	0.167590027701
5505&&5311027	0.214035087719
1971&&41781	0.222003929273
4913&&60696	0.1490711985
3749&&2133	0.239852398524
3749&&2131	0.180487804878
115237&&2673	0.340458015267
104758&&1071	0.117894736842
51634&&16231	0.0510204081633
71301&&37393	0.296774193548
60714&&6398525	0.0605263157895
25419&&158440	0.0544747081712
3899&&681	0.169030850946
5005&&3016	0.197064989518
60753&&1978	0.216617210682
3739&&1690	0.186721991701
5005&&3015	0.326959847036
4168&&3372	0.285714285714
4168&&3373	0.275574112735
3062&&2955	0.0766773162939
36339&&62867	0.166666666667
60753&&1971	0.173033707865
2622&&2187	0.188489208633
3062&&2951	0.203090507726
60753&&1972	0.252983293556
5076&&6918453	0.243822075783
5300&&54786	0.177339901478
450&&9034	0.12693498452
3066&&2949	0.306273062731
31477&&4748	0.144444444444
5503&&5281007	0.118380062305
14888&&5523	0.0833333333333
3406&&5040	0.0516605166052
31477&&4745	0.181451612903
3203&&60843	0.239600665557
4159&&39765	0.333333333333
681&&2756	0.36514837167
5487&&14888	0.0102040816327
4212&&163742	0.120967741935
2794&&2550	0.169030850946
2622&&2182	0.320754716981
2794&&2551	0.0490566037736
5073&&727	0.0292887029289
3419&&4411	0.267307692308
2564&&5578	0.433012701892
2118&&5381	0.21484375
4163&&71301	0.252252252252
5039&&5253	0.187878787879
4737&&5486	0.115853658537
4737&&5487	0.0816326530612
57469&&5735	0.2544
5329102&&41774	0.221337579618
5300&&3793	0.227826086957
3519&&60707	0.139534883721
4725&&3746	0.172413793103
2949&&3706	0.274822695035
3724&&6436173	0.238938053097
5544&&2749	0.276978417266
4543&&3468412	0.256666666667
2949&&3702	0.207766990291
4723&&657298	0.168067226891
853&&41693	0.221374045802
4599&&60953	0.192743764172
2381&&57469	0.154471544715
3488&&62959	0.267482517483
119607&&4163	0.191570881226
23897&&41317	0.120234604106
119607&&4160	0.166666666667
9034&&47725	0.172248803828
3750&&158	0.125786163522
3750&&159	0.215022091311
119607&&4168	0.227586206897
3562&&5665	0.0689655172414
3367&&163742	0.258320126783
6447131&&4057	0.235915492958
4539&&104741	0.213200716356
5035&&2522	0.125
1986&&3410	0.144230769231
5719&&145068	0.010989010989
62924&&38904	0.111731843575
5381226&&4158	0.233928571429
5291&&3198	0.224586288416
3404&&12536	0.244505494505
222786&&5515	0.288675134595
667490&&4091	0.0705882352941
2283&&3685	0.311041990669
214&&4740	0.130081300813
3559&&5052	0.188982236505
1972&&5645	0.16231884058
3342&&34633	0.131016042781
5403&&4058	0.271794871795
27661&&861	0.119496855346
3324&&2477	0.25831202046
3125&&104865	0.128458498024
3305&&60953	0.224742268041
56959&&2274	0.221014492754
3333&&2249	0.221264367816
2153&&3086258	0.187878787879
2749&&3647	0.134328358209
4725&&72938	0.297752808989
4075&&3419	0.0652680652681
596&&42615	0.269841269841
3261&&3198	0.205188679245
4908&&34312	0.234421364985
72467&&154059	0.00125470514429
3333&&2244	0.22360679775
2145&&4834	0.178929765886
4885&&3685	0.224862888483
5078&&861	0.205063291139
60184&&2609	0.5
60612&&71158	0.106976744186
41774&&3032	0.153564899452
6918453&&176870	0.18853974122
4616&&115237	0.207079646018
888&&59708	0.00970873786408
3883&&4920	0.499230176603
3278&&5466	0.188790560472
5473385&&4603	0.218217890236
60184&&3950	0.186111111111
60184&&3957	0.280412371134
60184&&3956	0.5
3454&&3384	0.145502645503
60184&&3954	0.206896551724
3929&&4870	0.257142857143
3647&&2170	0.227272727273
1071&&3372	0.12037037037
3929&&4873	0.00295857988166
3382&&104803	0.263056092843
4725&&5155	0.174107142857
2405&&48041	0.353553390593
2708&&41317	0.138461538462
2576&&4635	0.109090909091
1046&&5073	0.102597835209
3478&&2366	0.190883190883
3767&&5152	0.258198889747
4542&&5155	0.150537634409
3821&&5090	0.471404520791
1046&&5078	0.0471698113208
2265&&10548	0.110588235294
3647&&2173	0.214408233276
2905&&4264	0.418867924528
4236&&2476	0.416666666667
51634&&150610	0.0761194029851
3914&&19090	0.275609756098
3156&&30623	0.121621621622
3393&&104865	0.230514096186
47472&&77992	0.299086757991
222786&&5311297	0.25
2083&&5487301	0.145061728395
2512&&4160	0.192041522491
54841&&4451	0.3585685828
11947681&&2818	0.184900065408
60865&&3494	0.271137026239
2366&&2749	0.314285714286
3637&&2781	0.333333333333
3637&&2786	0.333333333333
2232&&216326	0.295161290323
5311297&&60843	0.279329608939
5396&&2673	0.385214007782
34312&&38904	0.114173228346
4075&&3417	0.0510204081633
3676&&3685	0.22360679775
7029&&214	0.12987012987
60831&&4865	0.325242718447
2958&&5040	0.408385093168
191&&2123	0.100278551532
3690&&41774	0.152014652015
3562&&4539	0.125738922692
5466&&3100	0.18115942029
56959&&4264	0.225806451613
3478&&2369	0.173913043478
2118&&3598	0.129476584022
3339&&93860	0.3585685828
3562&&4536	0.0851256530759
5466&&3108	0.190687361419
5379&&1071	0.0940170940171
4601&&2646	0.122149837134
31378&&5512	0.182170542636
3823&&47319	0.326989619377
5593&&60843	0.231707317073
2541&&2366	0.127619047619
31378&&5516	0.123505976096
3016&&3350	0.227429413074
4917&&5496	0.134556574924
2541&&2369	0.195652173913
3823&&4894	0.4
3015&&5726	0.235702260396
3510&&62959	0.255474452555
4595&&72054	0.383928571429
5505&&4946	0.207019667803
60147&&3373	0.212435233161
3648&&65999	0.314735336195
125889&&3085017	0.21568627451
5505&&4943	0.461880215352
31477&&3826	0.189759036145
2712&&42615	0.222222222222
3440&&5472	0.238095238095
1071&&119182	0.08125
31477&&3821	0.182509505703
72467&&3518	0.079012345679
72467&&3519	0.125461254613
4595&&72057	0.144208037825
2123&&2955	0.0521739130435
2244&&5426	0.277350098113
216239&&2973	0.123493975904
5454&&2564	0.18836565097
72467&&3510	0.269822485207
72467&&3512	0.354473386183
152945&&3488	0.311111111111
104803&&60953	0.235915492958
4062&&2375	0.277472527473
2913&&4889	0.109195402299
4909&&4635	0.140070921986
3117&&5155	0.0957095709571
4174&&4409	0.156950672646
3117&&5152	0.36514837167
5333&&2216	0.142156862745
5719&&2148	0.186700767263
124087&&60787	0.408248290464
5719&&2145	0.182574185835
2803&&3780	0.0952380952381
2913&&4885	0.204124145232
5719&&2142	0.208487084871
5719&&2141	0.0823244552058
5719&&2140	0.231143552311
2177&&159	0.478091443734
5281104&&2891	0.155391120507
5359&&5212	0.162640901771
5314&&1071	0.078313253012
4616&&72054	0.185929648241
27661&&2983	0.166939443535
4616&&72057	0.112582781457
150310&&2315	0.204339963834
3308&&57469	0.255533199195
4812&&4174	0.243697478992
4812&&4173	0.110204081633
4812&&4171	0.158536585366
3702&&4060	0.207373271889
444033&&3672	0.172011661808
444033&&3675	0.125
444033&&3676	0.25
4812&&4178	0.119402985075
4893&&176870	0.392857142857
5493444&&2092	0.353553390593
3954&&60169	0.251207729469
4173&&4506	0.164835164835
5493444&&2099	0.316227766017
68740&&93860	0.126684636119
4183806&&4828	0.138461538462
5978&&4183806	0.126070991432
4679&&9034	0.160583941606
2315&&4725	0.211610486891
4932&&3510	0.316227766017
5650&&5645	0.111486486486
24011&&59708	0
4497&&2182	0.237735849057
2487&&41744	0.358843537415
2123&&5253	0.0549450549451
3648&&4091	0.0289575289575
191&&3652	0.24200913242
4197&&42113	0.0248447204969
191&&3657	0.025
5071&&47725	0.0261780104712
1148&&2564	0.185534591195
191&&3658	0.15777262181
54454&&137	0.105084745763
5267&&5878	0.387622149837
222786&&3043	0.140664961637
2629&&11947681	0.0210084033613
3730&&47725	0.239567233385
2708&&4091	0.06
5403&&4053	0.281914893617
3676&&3911	0.170454545455
3382&&3467	0.31592689295
3382&&3461	0.209900990099
2171&&4828	0.188323917137
3382&&3463	0.198433420366
3899&&47725	0.179810725552
2019&&401	0.0815972222222
213039&&3108	0.265442404007
4479097&&861	0.1928721174
3000502&&3000	0.190476190476
148192&&62959	0.29347826087
3793&&147912	0.721077654517
213039&&3100	0.127835051546
1546&&5203	0.169421487603
123606&&104803	0.241803278689
213039&&3105	0.22
4819&&54841	0.182574185835
77992&&96312	0.219430485762
4030&&4609	0.149855907781
59768&&3652	0.166123778502
2512&&65999	0.355337078652
3305&&444	0.132142857143
3019&&1206	0.1
3405&&2725	0.195918367347
596&&151165	0.201581027668
2462&&247	0.0688405797101
4030&&4603	0.174568965517
83786&&39860	0.115023474178
2283&&4479097	0.45306122449
3117&&4205	0.246182981959
5746&&110635	0.501272264631
5746&&110634	0.401797175866
3117&&4200	0.0661896243292
3117&&4201	0.0969162995595
5329102&&82146	0.175637393768
4623&&3365	0.25
4623&&3367	0.286259541985
4623&&3366	0.114197530864
4140&&50614	0.366543665437
3381&&4689	0.295774647887
4192&&158440	0.193277310924
4030&&3702	0.212053571429
6435110&&3449	0.355359765051
4030&&150610	0.224576271186
3928&&5281007	0.122448979592
5721&&2802	0.19595959596
2656&&4845	0.186111111111
3342&&39765	0.143396226415
6435110&&3440	0.194158075601
443871&&3467	0.156804733728
71616&&187	0.0592991913747
6435110&&3446	0.0985915492958
5473385&&5155	0.153452685422
2349&&115237	0.353028064993
2762&&4607	0.285714285714
3519&&3085017	0.106870229008
2762&&4601	0.104591836735
60877&&5526	0.0688622754491
2762&&4603	0.205223880597
5473385&&5152	0.110481586402
27661&&5665	0.0899470899471
2762&&4609	0.182574185835
6398970&&3937	0.264385692068
4730&&3062316	0.303625377644
62816&&16850	0.0662020905923
54454&&2182	0.192380952381
4908&&5155	0.179802955665
60877&&4691	0.2
27661&&4138	0.098814229249
3062316&&5052	0.335927367056
5582&&2818	0.321759259259
5035&&72054	0.287234042553
444033&&5090	0.176776695297
2519&&477468	0.186046511628
5582&&2812	0.257703081232
5771&&5281007	0.124
444033&&5095	0.242535625036
47641&&5206	0.0588235294118
54786&&5344	0.161572052402
47641&&5203	0.213953488372
5071&&4870	0.0322580645161
5071&&4873	0.0
2022&&1972	0.131016042781
2022&&1971	0.12
2148&&1935	0.158450704225
2381&&1935	0.265625
154059&&222786	0
2713&&4479097	0.162133891213
4917&&401	0.0535714285714
3394&&2958	0.1875
60164&&93860	0.189265536723
34312&&54547	0.194160583942
5090&&1971	0.144124168514
3203&&508230	0.242857142857
1065&&47472	0.263498920086
3637&&5496	0.0614035087719
3706&&4212	0.294174202707
4043&&158	0.242424242424
4043&&159	0.211604095563
5402&&3080	0.05
5775&&4138	0.408248290464
2153&&4485	0.361961382997
2666&&1986	0.184900065408
150610&&5320	0.12737920937
104758&&4943	0.0831460674157
10100&&2973	0.12
3706&&71329	0.211720226843
104758&&4946	0.101030927835
5721&&104741	0.259634888438
5481350&&2801	0.196116135138
3512&&60877	0.224699828473
9571074&&2381	0.177233429395
5481350&&2802	0.186274509804
2369&&5472	0.301511344578
2655&&1972	0.260744985673
2655&&1971	0.285923753666
5481350&&2806	0.261306532663
4197&&91270	0.160305343511
2381&&5726	0.151583710407
3878&&2609	0.196666666667
2381&&5721	0.222222222222
71616&&25419	0.0241286863271
2655&&1978	0.227929373997
4174&&443871	0.141538461538
125889&&4449	0.0586734693878
3151&&96312	0.228102189781
5978&&247	0.0355392156863
5403&&3657	0.0366972477064
41693&&3007	0.115511551155
125889&&4440	0.063829787234
6398525&&60787	0.260029717682
83786&&147912	0.150641025641
4475485&&3648	0.309409888357
3292&&2145	0.335877862595
41693&&143	0.297989031079
3292&&2142	0.189526184539
3121&&2719	0.217642875033
4192&&54786	0.197238658777
5403&&3652	0.170731707317
4599&&4510	0.0947368421053
3121&&2713	0.0677966101695
2983&&5311082	0.409032258065
6435110&&2315	0.255417956656
3292&&2148	0.21186440678
596&&150610	0.275482093664
3386&&60714	0.0995260663507
125889&&3878	0.05
2983&&4659568	0.199013157895
2349&&5379	0.221837088388
60753&&7029	0.197247706422
2349&&5376	0.155021834061
3121&&3040	0.0419708029197
2349&&5372	0.31467473525
3121&&3042	0.26
3121&&3043	0.132453235707
4043&&41317	0.140703517588
2215&&4920	0.16149068323
2478&&131536	0.353553390593
28112&&5726	0.003003003003
170361&&119	0.0641509433962
5582&&1546	0.249527410208
170361&&3767	0.120879120879
5515&&4585	0.35878962536
10631&&1935	0.176136363636
170361&&3763	0.043956043956
4771&&1046	0.141421356237
12620&&5353980	0.0338345864662
3928&&68844	0.279239766082
298&&157922	0.129353233831
51634&&2631	0.0758725341426
6058&&5430	0.0237154150198
2578&&5656	0.0717703349282
3672&&2678	0.219387755102
3598&&3032	0.289592760181
3598&&5526	0.0774193548387
123606&&5282044	0.299703264095
16362&&4510	0.0805369127517
5650&&5647	0.215053763441
3937&&4409	0.223300970874
2308&&150610	0.282122905028
85&&5593	0.116161616162
3384&&96312	0.148854961832
5403&&3658	0.278947368421
85&&5596	0.136363636364
444&&2366	0.21875
4675&&1046	0.0420560747664
5572&&12620	0.15503875969
3883&&5556	0.273204903678
3043&&4112	0.25
2148&&3367	0.112643678161
888&&5391	0.0048309178744
5504&&5533	0.5
4900&&2232	0.258198889747
2733&&5381	0.204326923077
3354&&4064	0.114285714286
41774&&5372	0.391502276176
3779&&3647	0.127906976744
3784&&4585	0.270085470085
2269&&4829	0.201716738197
2269&&4828	0.227011494253
34633&&3075	0.3367003367
60852&&3598	0.0886699507389
3821&&2182	0.228791773779
4033&&87177	0.0479452054795
50294&&3937	0.253036437247
1690&&62924	0.332710280374
3779&&3648	0.212062256809
36339&&4845	0.226993865031
39860&&39507	0.333333333333
444&&2369	0.288675134595
3367&&2133	0.25479930192
4196&&2629	0.324189526185
3367&&2131	0.151843817787
41744&&4927	0.158075601375
2021&&5651	0.331005586592
2021&&5650	0.1966873706
4659569&&3219	0.145945945946
12620&&5512	0.0653594771242
12620&&5515	0.0309653916211
12620&&5514	0.0521472392638
4196&&2622	0.290697674419
12620&&5516	0.0606060606061
125889&&5717	0.0599078341014
51263&&3043	0.263056092843
51263&&3042	0.160563380282
51263&&3040	0.32457496136
5282044&&52421	0.321483771252
125889&&5718	0.0894941634241
125889&&5719	0.0472440944882
4034&&4036	0.231481481481
3003&&772	0.191681735986
2519&&72938	0.216822429907
3598&&5523	0.2
4171&&54688	0.288675134595
2267&&4935	0.132286995516
2267&&4934	0.229613733906
115237&&2308	0.243862520458
2267&&4932	0.588348405415
51577&&5466	0.165354330709
3883&&3784	0.297297297297
5281104&&3379	0.353553390593
3883&&3780	0.160128153805
443871&&62959	0.208897485493
3675&&4645	0.0863039399625
853&&30623	0.121951219512
2794&&3826	0.21635883905
3043&&64147	0.643765903308
5717&&82146	0.298142397
401&&3279	0.123595505618
4428&&2662	0.214173228346
50294&&2585	0.334872979215
65863&&3310	0.313475177305
5591&&2995	0.198689956332
4428&&2666	0.358974358974
3151&&3080	0.0441767068273
50294&&2583	0.301030927835
5267&&5005	0.293785310734
271&&3461	0.03125
271&&3463	0.0902255639098
5538&&5095	0.203389830508
216239&&60714	0.0692041522491
5267&&5002	0.20315581854
5362070&&2564	0.162420382166
39507&&2215	0.214285714286
3019&&2160	0.118881118881
4170&&3467	0.15367965368
3019&&2162	0.214137214137
110635&&131536	0.408248290464
4196&&838	0.140350877193
213039&&124087	0.234458259325
39042&&5650	0.276422764228
39042&&5656	0.3
2141&&2431	0.120567375887
4078&&4138	0.11013986014
2794&&2675	0.230998509687
4870&&2794	0.211267605634
3883&&4200	0.343661971831
3883&&4201	0.174081237911
2267&&47320	0.241877256318
2794&&2673	0.165413533835
232&&163742	0.118993135011
5572&&2720	0.102941176471
71158&&2771	0.0862619808307
2764&&4919	0.170568561873
62819&&5878	0.143763213531
5403&&62959	0.110869565217
3255&&3348	0.369274472938
5572&&2726	0.136666666667
123606&&4913	0.1490711985
3255&&3345	0.455842305839
2764&&4911	0.200668896321
2764&&4917	0.265927977839
3255&&3340	0.147398843931
2764&&4915	0.129692832765
2764&&4914	0.199275362319
62819&&5734	0.205825242718
62819&&5735	0.33006993007
123606&&4911	0.227138643068
3019&&72054	0.184149184149
62819&&5731	0.283858998145
3779&&2512	0.161458333333
3002190&&60815	0.305
4078&&10548	0.0951526032316
3559&&4845	0.238805970149
82146&&3658	0.195454545455
3222&&72057	0.190201729107
2676&&2133	0.301255230126
3779&&2519	0.0912870929175
2484&&5523	0.1875
123606&&4917	0.516397779494
4679&&861	0.204124145232
4052&&5376	0.241746889208
4829&&5508	0.192399049881
3324&&5361912	0.288571428571
123606&&4914	0.147928994083
4829&&5503	0.187082405345
28112&&2955	0.0123456790123
123606&&4915	0.118155619597
110635&&147912	0.506157635468
3000&&3100	0.178571428571
2575&&4539	0.213200716356
36339&&3108	0.232227488152
31477&&1971	0.147727272727
18140&&3405	0.252595155709
581&&4479097	0.0630914826498
39860&&2130	0.0417910447761
5578&&3226	0.0444444444444
3821&&4934	0.206896551724
36339&&3100	0.20703125
443871&&2551	0.071129707113
36339&&3105	0.237142857143
681&&5546	0.1
5533&&4915	0.145454545455
40159&&942	0.214422506968
1971&&2995	0.197183098592
3657&&4893	0.0398773006135
4436&&104741	0.156441717791
271&&153941	0.0299401197605
5493444&&60831	0.267261241912
4542&&3914	0.19696969697
815&&2973	0.0978723404255
48175&&4011	0.268817204301
2802&&3345	0.325153374233
3675&&5514	0.188982236505
3675&&5515	0.102062072616
3675&&5516	0.242857142857
4623&&2617	0.254076086957
3675&&5512	0.238993710692
10100&&5404	0.238589211618
401&&4723	0.136842105263
65027&&401	0.0736434108527
401&&4725	0.0924657534247
10100&&5401	0.186403508772
10100&&5402	0.4472135955
10100&&5403	0.254385964912
60865&&31378	0.141975308642
31477&&2818	0.133501259446
10100&&5408	0.288675134595
71273&&3016	0.283783783784
5076&&5525	0.366220735786
3950&&216326	0.139949109415
160051&&2131	0.146596858639
4870&&4547	0.248648648649
5342&&3468412	0.174672489083
2441&&5362070	0.225396825397
3151&&5665	0.0681818181818
1690&&4645	0.45253164557
5379&&2800	0.182370820669
5379&&2801	0.264631043257
5379&&2802	0.162790697674
40159&&6918453	0.193023255814
3440&&4828	0.26301369863
5379&&2806	0.220338983051
298&&5503	0.158682634731
3657&&4891	0.25
4616&&4411	0.142487046632
4920&&59708	0.127551020408
298&&5504	0.262711864407
298&&5505	0.286445949616
4078&&5665	0.0503731343284
298&&5508	0.236111111111
4616&&4419	0.165399239544
160051&&2130	0.236111111111
2308&&3780	0.211111111111
4674&&71329	0.0979591836735
5572&&3454	0.104815864023
5496&&123620	0.18345323741
5311082&&2958	0.346376811594
85&&39860	0.0932944606414
4736&&2232	0.260323159785
62819&&4060	0.268595041322
5582&&93860	0.241525423729
62819&&4064	0.0877598152425
3869&&4595	0.321428571429
4679&&64147	0.282178217822
47472&&5311039	0.261818181818
5039&&4112	0.219959266802
504578&&71273	0.11875
150310&&3672	0.151125401929
160051&&2133	0.118131868132
1690&&60787	0.341317365269
60753&&5070	0.128415300546
60753&&5071	0.0855614973262
60753&&5073	0.222014925373
216239&&5372	0.35634832255
4192&&60865	0.182628062361
60753&&5076	0.232558139535
60753&&5077	0.181506849315
60753&&5078	0.204081632653
148211&&2727	0.166666666667
4485&&2749	0.217630853994
3292&&3488	0.238213399504
5300&&3763	0.0660377358491
3278&&60787	0.197508896797
2405&&3365	0.191489361702
1046&&5734	0.153392997769
7638&&28112	0.0104166666667
5353894&&9904	0.0994475138122
48041&&2617	0.214488636364
27991&&5544	0.2030651341
3040&&5333	0.0644599303136
2576&&3366	0.0965517241379
4885&&5029	0.230383973289
36339&&2274	0.1875
2578&&444013	0.130681818182
4768&&151165	0.244155844156
27991&&5546	0.182149362477
4543&&2578	0.111803398875
444013&&2173	0.179104477612
154059&&3261	0.0037037037037
3657&&4894	0.0496894409938
444013&&2170	0.146214099217
2267&&6436173	0.29579375848
6476&&1775	0.388888888889
5584&&5481350	0.159090909091
2520&&5040	0.283069258536
3636&&4236	0.174657534247
3386&&39507	0.2156133829
5193&&64147	0.117808219178
130881&&3825	0.13734939759
145068&&838	0.0196078431373
130881&&3715	0.276315789474
4745&&158440	0.276061776062
4725&&4201	0.326347305389
3339&&1546	0.123006833713
60612&&3476	0.161862527716
4543&&2575	0.127272727273
3512&&2215	0.264478764479
3512&&2216	0.174273858921
4737&&4440	0.0833333333333
4189&&4689	0.139664804469
3950&&5525	0.163069544365
2405&&1071	0.188340807175
2655&&222786	0.113793103448
4737&&4449	0.106888361045
3915&&4993	0.19
5311048&&2131	0.0194805194805
2083&&54786	0.203539823009
5544&&2478	0.0976744186047
60795&&750	0.045197740113
3928&&2637	0.401265822785
72938&&3219	0.36880733945
3928&&2631	0.38209331652
2484&&4659569	0.180722891566
3372&&156419	0.377964473009
2019&&4409	0.127551020408
60612&&4542	0.128571428571
271&&64147	0.0359477124183
5210&&57469	0.25
5215&&3366	0.222222222222
9433&&4595	0.353553390593
62819&&5487301	0.198915009042
3948&&12536	0.174224343675
9433&&4599	0.13125
4173&&750	0.0869565217391
3883&&3672	0.261488180184
4449&&3914	0.245436105477
4932&&5516	0.474341649025
60854&&2794	0.264
51577&&2153	0.0459770114943
853&&2522	0.254071661238
3687&&104803	0.212851405622
59768&&5487301	0.22418879056
504578&&2719	0.099358974359
3410&&68844	0.22090729783
5771&&10548	0.0891304347826
60835&&5645	0.104651162791
60835&&5647	0.19495412844
4212&&158440	0.196319018405
4914&&5362070	0.20796460177
504578&&2712	0.131578947368
4236&&4845	0.171206225681
32797&&3222	0.29484029484
2675&&4160	0.133437990581
3348&&4603	0.198511166253
3348&&4601	0.298076923077
5342&&123631	0.248069469178
3348&&4607	0.168110918544
838&&4212	0.171428571429
1065&&57469	0.242825607064
12620&&3962	0.0724137931034
2484&&5525	0.138888888889
3348&&4609	0.13468013468
2913&&54786	0.131661442006
51263&&56339	0.236051502146
4675&&5487	0.1525
4675&&5486	0.256198347107
3342&&951	0.337579617834
2769&&3222	0.247787610619
65027&&4991	0.288675134595
65027&&4993	0.22360679775
3333&&4547	0.27078891258
1125&&2484	0.0731707317073
1125&&2487	0.205533596838
3121&&41781	0.410391340834
3333&&4543	0.2
3333&&4542	0.143236074271
68740&&31378	0.11328125
5401&&2366	0.138888888889
4739&&4946	0.174796747967
5358&&3780	0.119680851064
4739&&4943	0.173267326733
5052&&5344	0.225108225108
5596&&4205	0.225742574257
50294&&3957	0.267961165049
4723&&4163	0.203219315895
4723&&4409	0.21327014218
5401&&2369	0.198614318707
5596&&4200	0.271666666667
298&&2622	0.184971098266
2088&&4768	0.100529100529
5650&&62816	0.0731707317073
5311027&&4409	0.288990825688
5596&&5155	0.165887850467
4062&&60843	0.214990138067
298&&2629	0.190026954178
5496&&62816	0.0925925925926
5596&&5152	0.375
62924&&3730	0.19825708061
4737&&5314	0.108843537415
3305&&104865	0.18771331058
4112&&5735	0.36963190184
4689&&4609	0.134426229508
152945&&2609	0.305936073059
3381&&838	0.150724637681
3414&&4943	0.0769230769231
3636&&5311048	0.11396057646
444&&52421	0.137380191693
6503&&137	0.258928571429
5453&&1302	0.0689655172414
124087&&3379	0.210161662818
4739&&3449	0.245901639344
60831&&2559	0.316639741519
5487301&&62959	0.316
154059&&2369	0
4771&&5311027	0.21164021164
4739&&3440	0.203166226913
5481350&&5362420	0.300417246175
5064&&60831	0.236462093863
124087&&3372	0.462910049886
48175&&2431	0.123505976096
3417&&3956	0.0665236051502
4739&&3446	0.218085106383
123631&&4740	0.280898876404
3168&&3108	0.285714285714
150311&&3883	0.280065897858
123620&&5040	0.267256637168
3519&&157922	0.126666666667
3340&&2578	0.0722433460076
5078&&657298	0.127071823204
3340&&2576	0.105660377358
7029&&3000	0.183574879227
5493444&&5203	0.255434782609
3340&&2575	0.254295532646
3002190&&3043	0.354037267081
3002190&&3042	0.17723880597
3002190&&3040	0.384813384813
4485&&4740	0.23093220339
3158&&143	0.161958568738
5311027&&2732	0.225721784777
6503&&3937	0.15015015015
4032&&3198	0.0632411067194
5533&&60815	0.250535331906
5342&&51634	0.0794701986755
5039&&2617	0.254310344828
163742&&41781	0.223198594025
4121&&4183806	0.0946291560102
3015&&65999	0.243055555556
4046&&2818	0.262711864407
3637&&3000502	0.102253032929
104803&&5479	0.166666666667
32797&&2173	0.244604316547
65027&&5486	0.294314381271
65027&&5487	0.248397435897
32797&&2177	0.312368972746
4771&&54547	0.0575079872204
60835&&4991	0.16501650165
4057&&5291	0.178294573643
2983&&59768	0.215619694397
504578&&3043	0.15296803653
504578&&3040	0.147249190939
3062316&&160051	0.0889370932755
5514&&60787	0.254185692542
4409&&4659568	0.220779220779
3086258&&5487301	0.272912423625
4914&&2244	0.42962962963
3915&&4666	0.22816399287
4914&&2249	0.353846153846
123606&&5342	0.175824175824
5717&&60613	0.24
123606&&5344	0.213793103448
4543&&4932	0.316227766017
62819&&59708	0.214953271028
3598&&4891	0.134703196347
4543&&54841	0.5
9034&&4920	0.146341463415
5391&&60843	0.25
4497&&4691	0.212943632568
2344&&2958	0.288546255507
6398970&&16362	0.263823064771
3333&&3015	0.237179487179
3333&&3016	0.249136439561
65027&&3672	0.129921259843
65027&&3675	0.25
2315&&5546	0.156126482213
3019&&110634	0.251993620415
3019&&110635	0.220979020979
3062&&4865	0.332673267327
232&&5379	0.117647058824
3878&&3405	0.192913385827
3878&&3404	0.174698795181
3878&&3403	0.173020527859
5005&&5203	0.283185840708
3559&&3739	0.190476190476
3661&&4666	0.25
2099&&5556	0.366666666667
5402&&2370	0.0704225352113
5376&&3075	0.568535243615
3559&&3730	0.163076923077
191&&6918453	0.21546961326
2803&&4585	0.294627825494
14888&&124087	0.117851130198
104865&&4200	0.340425531915
3440&&41774	0.230132450331
5544&&2564	0.185534591195
4675&&5503	0.172727272727
6503&&5193	0.175141242938
60696&&3461	0.169491525424
6503&&5195	0.0994152046784
3739&&5314	0.108695652174
4112&&5734	0.168049792531
3241&&4768	0.3
9571074&&4475485	0.29781420765
5002&&5029	0.281519861831
3779&&62924	0.149732620321
5372&&40976	0.235702260396
2375&&3698	0.204545454545
2215&&5353980	0.183294663573
3639&&4607	0.2015625
3157&&3000	0.166324435318
5353894&&3749	0.100543478261
3698&&60754	0.080078125
3251&&5578	0.226455406829
4138&&4943	0.363636363636
2909&&4609	0.152354570637
28112&&5721	0.00267379679144
2283&&5978	0.446689113356
3658&&3763	0.100628930818
5512&&5381	0.200501253133
2909&&4603	0.257270693512
3251&&5572	0.142312579416
2909&&4601	0.125806451613
158&&16850	0.101796407186
4730&&3310	0.341688654354
5362070&&2431	0.0863636363636
4436&&3463	0.148471615721
4771&&2803	0.105409255339
4771&&2802	0.0813008130081
4771&&2801	0.438529009654
4771&&2800	0.105409255339
4771&&2806	0.22360679775
2983&&444013	0.130067567568
3379&&2133	0.738028169014
3950&&4634	0.377964473009
4436&&3461	0.130790190736
5329102&&71301	0.206593406593
4138&&4946	0.179347826087
5584&&1986	0.0855263157895
5401&&1046	0.0896739130435
71158&&3305	0.0902527075812
2713&&5376	0.159482758621
5473385&&42113	0.0248756218905
3062&&2083	0.168711656442
3062&&2082	0.19518001459
60852&&60835	0.115384615385
3062&&2088	0.0707070707071
2366&&2771	0.176079734219
71158&&3308	0.0855106888361
4914&&5731	0.181538461538
3042&&2477	0.169675090253
6918453&&4595	0.186691312384
4914&&5732	0.133495145631
4914&&5735	0.122164048866
4914&&5734	0.150735294118
3365&&3081884	0.207746478873
3333&&143	0.238779174147
2405&&2751	0.179752066116
4062&&2609	0.195286195286
4834&&1971	0.291605301915
2405&&2756	0.204124145232
6918453&&4599	0.235772357724
2441&&4927	0.135057471264
65027&&7638	0.12810707457
3154&&5650	0.208015267176
3062316&&5281007	0.1966873706
2265&&154059	0.0025974025974
2441&&4920	0.137123745819
5064&&5282044	0.269841269841
3062&&5732	0.208661417323
3355&&5503	0.2
5212&&4497	0.333333333333
3062&&5731	0.27033492823
4211&&444013	0.112244897959
3062&&5734	0.17048346056
3062&&5735	0.240188383046
47319&&3310	0.372980910426
60169&&3690	0.184210526316
4033&&3672	0.0520833333333
4935&&2471	0.244837758112
5078&&5320	0.14406779661
51263&&39765	0.258198889747
2637&&4091	0.0228658536585
60169&&3698	0.0856423173804
60865&&1302	0.428571428571
4768&&60754	0.16122840691
3559&&2462	0.216617210682
444013&&4865	0.111340206186
3384&&4856	0.145089285714
3902&&3750	0.206686930091
596&&85	0.0779661016949
3384&&77992	0.251336898396
3687&&4865	0.221830985915
147912&&72057	0.151515151515
65027&&4428	0.424715909091
5493444&&2520	0.438805970149
3241&&2951	0.22360679775
5493444&&2522	0.283333333333
5493444&&2524	0.408248290464
4485&&3310	0.473049916791
2315&&56339	0.207407407407
4889&&4599	0.285714285714
3962&&4645	0.356666666667
4889&&4595	0.288675134595
3749&&838	0.267261241912
3161&&47725	0.40414507772
5591&&5645	0.0897755610973
5572&&5311039	0.241534988713
60198&&3219	0.150776053215
60714&&4630253	0.0987124463519
4679&&2476	0.53033008589
4737&&148211	0.144337567297
160051&&6691	0.0967741935484
6435110&&888	0.00236406619385
4211&&71301	0.144262295082
47319&&54786	0.318087318087
2443&&3000	0.187344913151
3519&&4513	0.135542168675
3519&&4510	0.0736196319018
581&&4870	0.0858585858586
214&&5333	0.0714285714286
3152&&4674	0.0719424460432
3928&&3348	0.181818181818
4170&&4845	0.216216216216
2891&&2216	0.166315789474
4004&&4236	0.38490017946
4689&&2179	0.116666666667
3763&&4634	0.0917431192661
3928&&3342	0.11877394636
3928&&3340	0.182142857143
5505&&5526	0.101063829787
4689&&2173	0.153398058252
5721&&1775	0.172949002217
5505&&5523	0.167259786477
3928&&3345	0.244897959184
3085017&&2520	0.070796460177
3598&&2771	0.190031152648
213039&&3690	0.213200716356
2250&&6691	0.342997170285
3928&&48041	0.2125
150610&&5647	0.260292164675
5282226&&5064	0.194444444444
2370&&2719	0.0825242718447
213039&&3698	0.107287449393
96312&&3730	0.197106690778
27661&&3100	0.0788381742739
3562&&48041	0.147441956155
4679&&2474	0.433012701892
27661&&3105	0.103448275862
3367&&5472	0.208413001912
213039&&2564	0.25
3154&&444	0.174077655956
27661&&3108	0.13768115942
60714&&5430	0.0519031141869
2435&&4513	0.188636363636
2435&&4510	0.0594059405941
5005&&54454	0.300578034682
5505&&727	0.0561797752809
2375&&3685	0.4
41774&&3750	0.373891001267
2145&&11947681	0.258198889747
444013&&148211	0.176334106729
60169&&2123	0.0530726256983
2713&&2806	0.172949002217
2713&&2801	0.26
60865&&2658	0.197657393851
2713&&2803	0.392070484581
2713&&2802	0.158054711246
60865&&2655	0.174254317111
5650&&3075	0.262376237624
60865&&2656	0.180592991914
4158&&119	0.145251396648
60865&&2650	0.181693989071
5402&&123620	0.22360679775
5493444&&3698	0.121118012422
3902&&2487	0.179802955665
3902&&2484	0.261904761905
3440&&3715	0.277350098113
2522&&56339	0.179948586118
5493444&&3690	0.213200716356
3002190&&5052	0.466926070039
2751&&60953	0.305
5493444&&3696	0.204918032787
4893&&25419	0.0292397660819
3385&&4865	0.233160621762
444013&&4475485	0.128272251309
5078&&4497	0.275789473684
5300&&2720	0.136246786632
1986&&87177	0.0786516853933
2891&&2732	0.279457768509
5300&&2725	0.110778443114
77993&&657298	0.104368932039
5300&&2727	0.19245008973
5300&&2726	0.154303349962
3449&&3750	0.419642857143
4885&&41317	0.0963172804533
7638&&6476	0.131455399061
4674&&5381	0.0628415300546
2629&&2022	0.0895316804408
54454&&216239	0.544704779402
3749&&5523	0.193317422434
60937&&5297	0.0633608815427
5454&&27686	0.113513513514
861&&750	0.0842105263158
85&&5095	0.0891472868217
3342&&5311181	0.14
4725&&2130	0.0454545454545
2315&&2564	0.192307692308
123631&&3702	0.264598540146
4725&&2133	0.197580645161
3340&&10548	0.101886792453
123631&&3706	0.372104203768
4060&&5344	0.235702260396
3143&&3937	0.272141706924
5320&&72938	0.112676056338
888&&2973	0.00826446280992
5005&&60612	0.161290322581
5005&&60613	0.226907630522
5314&&5593	0.612372435696
77999&&3340	0.223004694836
4473&&2732	0.264299802761
77999&&3342	0.207084468665
71158&&5203	0.0944881889764
213039&&5038	0.348684210526
77999&&3345	0.261904761905
77999&&3348	0.192893401015
213039&&5035	0.267261241912
3040&&3647	0.22869955157
148192&&2583	0.297445255474
148192&&2585	0.316227766017
27661&&2274	0.145873320537
72467&&477468	0.518058690745
3002190&&54454	0.452910813658
2474&&247	0.112745098039
3639&&151165	0.180527383367
104758&&216239	0.261111111111
68740&&4768	0.130801687764
2610&&3310	0.387055837563
3387&&38904	0.153465346535
4428&&2761171	0.108856088561
3000502&&176870	0.265306122449
2913&&2583	0.164556962025
4917&&2622	0.207417582418
4189&&60937	0.133550488599
2913&&2585	0.120996441281
942&&4723	0.175373134328
5358&&5311181	0.126373626374
3019&&91270	0.204188481675
942&&4727	0.0899470899471
4623&&57469	0.252900232019
942&&4725	0.180790960452
942&&4724	0.222627737226
2315&&2274	0.287735849057
3387&&151165	0.165071770335
4121&&2435	0.23417721519
4138&&5035	0.159259259259
3324&&3043	0.426229508197
3350&&3075	0.408248290464
3902&&4479097	0.180962343096
942&&5454	0.227429413074
59768&&2173	0.192842942346
3241&&4044	0.200992555831
2983&&119182	0.304465493911
2381&&3365	0.219879518072
3152&&4889	0.283473354757
3488&&2216	0.167883211679
5212&&4976	0.133630620956
60815&&4601	0.15
5078&&131536	0.257443082312
3148&&5487301	0.331775700935
3339&&145068	0.0243902439024
4908&&11947681	0.408248290464
2274&&39507	0.136452241715
4195&&4428	0.253546099291
5412&&4585	0.274509803922
1972&&4091	0.0285714285714
4195&&4425	0.270428015564
4173&&3384	0.288675134595
3249&&60815	0.175
56339&&3685	0.239685658153
5412&&4583	0.273402674591
72467&&4419	0.37037037037
4727&&5487	0.0709677419355
5719&&4870	0.220367278798
5719&&4873	0.0027397260274
154059&&4689	0
3468412&&119	0.0915492957746
2554&&3100	0.381385035698
39765&&3488	0.158767772512
4107&&5353894	0.0977011494253
2949&&5452	0.176595744681
213039&&160051	0.105263157895
2949&&5454	0.183257918552
56959&&3461	0.213793103448
64147&&2727	0.134328358209
56959&&3463	0.314685314685
16362&&2812	0.457604315322
62816&&4475485	0.0670731707317
5487&&2519	0.206730769231
16362&&2818	0.355292473347
4659568&&4920	0.102941176471
3251&&71329	0.224287484511
4036&&1546	0.156950672646
2800&&5281007	0.408248290464
60612&&62959	0.18125
4885&&3767	0.0757575757576
2487&&2215	0.431524547804
2487&&2216	0.148148148148
4946&&3510	0.478091443734
4768&&2177	0.180138568129
5215&&72057	0.0886524822695
64147&&2720	0.182012847966
59768&&4976	0.259615384615
72467&&4411	0.239952718676
3007&&2781	0.204124145232
4870&&3081884	0.110854503464
596&&68844	0.222222222222
77999&&4691	0.285077951002
2650&&60795	0.302445302445
2250&&5040	0.428746462856
170361&&216239	0.255583126551
3730&&3108	0.20993227991
2764&&137	0.075
5775&&3366	0.100840336134
5775&&3367	0.202928870293
5381&&5253	0.189781021898
5775&&3365	0.173184357542
2905&&5472	0.201754385965
12620&&5064	0.0519031141869
77993&&3305	0.218543046358
150310&&477468	0.290625
3652&&9433	0.169590643275
77993&&3308	0.380859375
5516&&4200	0.150442477876
4107&&3040	0.159722222222
4107&&3043	0.134474327628
4107&&3042	0.167539267016
3241&&4691	0.350823207723
59768&&2478	0.111650485437
3750&&3261	0.265042979943
2575&&3405	0.330014224751
59768&&2471	0.199468085106
3121&&937	0.162221421131
59768&&2477	0.152492668622
59768&&2476	0.31718061674
59768&&2474	0.197368421053
5064&&2478	0.158113883008
5070&&657298	0.155629139073
3386&&213039	0.213200716356
3348&&5404	0.175
3348&&5403	0.331578947368
5746&&657298	0.137391304348
5584&&4036	0.265873015873
5064&&2471	0.207264957265
3148&&2187	0.4472135955
4914&&5408	0.111111111111
5064&&2474	0.183168316832
3676&&3636	0.165540540541
5064&&2476	0.251318101933
3148&&2182	0.222222222222
143&&4054	0.0330969267139
2719&&3826	0.345514950166
143&&4057	0.163106796117
2719&&216326	0.194835680751
143&&4052	0.304838709677
143&&4053	0.195744680851
77992&&3488	0.252566735113
5291&&2646	0.261127596439
143&&4058	0.151821862348
5394&&158	0.106164383562
1046&&838	0.239045721867
3672&&508230	0.235702260396
2140&&4060	0.168965517241
4599&&4475485	0.182519280206
4253&&3062316	0.308707124011
2484&&2955	0.0714285714286
54454&&4485	0.473049916791
4195&&5775	0.408248290464
41774&&657298	0.127376425856
4195&&5771	0.299363057325
5076&&34312	0.363803437554
4873&&5282044	0.00167224080268
60879&&4064	0.0733333333333
298&&5282226	0.182080924855
5665&&2891	0.0414012738854
4917&&2786	0.333333333333
16231&&4440	0.0896739130435
2140&&4064	0.0888888888889
3419&&38904	0.104545454545
5311082&&60815	0.273162939297
3015&&123620	0.42209631728
96312&&60953	0.3
3161&&60198	0.353383458647
4768&&2173	0.18237704918
122316&&2909	0.159021406728
216239&&3461	0.22602739726
2732&&62959	0.224561403509
4659568&&5333	0.117117117117
5002&&2756	0.230392156863
5002&&2751	0.253940455342
122316&&2907	0.213200716356
508230&&1349907	0.04
122316&&2905	0.271604938272
2487&&3161	0.430335097002
2656&&2794	0.229931972789
2315&&47472	0.233644859813
2712&&68844	0.180478821363
60714&&50614	0.0598540145985
41774&&54547	0.37515842839
3019&&157922	0.078125
5195&&2187	0.387298334621
3454&&3222	0.400891862869
2484&&56339	0.156146179402
34633&&1972	0.211832061069
3454&&3226	0.0569395017794
2099&&3105	0.227871939736
5596&&124087	0.288675134595
2484&&2958	0.130434782609
216239&&3467	0.10824742268
5578&&5376	0.348155311911
4812&&3562	0.038961038961
6476&&52421	0.21752265861
5530&&5526	0.136363636364
4107&&2315	0.4472135955
581&&2160	0.0896551724138
4034&&4547	0.185676392573
581&&2162	0.0961038961039
4034&&4542	0.110236220472
4034&&4543	0.258198889747
2269&&2524	0.235702260396
60169&&5311027	0.236276849642
3305&&4046	0.221967963387
50294&&4425	0.322259136213
4659569&&5333	0.288675134595
2269&&2522	0.196132596685
60815&&3784	0.230927835052
60854&&214	0.124716553288
50294&&4428	0.323987538941
2656&&5212	0.476079346558
2656&&5215	0.165963431786
2576&&4004	0.190476190476
3080&&19090	0.03367003367
2284&&2958	0.206467661692
60865&&3404	0.257053291536
191&&2088	0.088772845953
3340&&110635	0.275037369208
3340&&110634	0.19344773791
4834&&2646	0.542936288089
60865&&3403	0.264615384615
5064&&3702	0.229838709677
4909&&110635	0.154654654655
4909&&110634	0.125619834711
191&&2082	0.253438113949
191&&2083	0.12676056338
2160&&4601	0.283980917124
2160&&4603	0.130666666667
2315&&93860	0.232432432432
3559&&42113	0.05625
2160&&4607	0.120218579235
853&&59708	0.188982236505
2160&&4609	0.113592366849
5073&&5297	0.220779220779
68740&&39765	0.111940298507
2083&&2801	0.201413427562
2083&&2800	0.20207253886
3117&&5596	0.08
2083&&2802	0.12598815767
24011&&3637	0
24011&&3636	0
3914&&25419	0.0155642023346
5596&&41781	0.171945701357
5452&&5487301	0.547722557505
31477&&3780	0.12292358804
24011&&3639	0.00395256916996
3954&&5245	0.182481751825
31477&&3784	0.2037470726
2021&&2812	0.127098321343
5267&&104865	0.236507936508
5300&&3043	0.218181818182
5267&&3350	0.321078431373
1971&&4893	0.283495145631
3827&&40976	0.168044077135
5267&&3355	0.21017699115
5267&&3354	0.206018518519
150610&&62924	0.323328785812
3954&&2733	0.235702260396
3954&&2732	0.279452054795
3062316&&60612	0.177062374245
2160&&72938	0.102083333333
4043&&5311082	0.17206132879
5002&&3403	0.221957040573
3877&&4601	0.121813031161
3724&&4603	0.23982869379
5002&&3406	0.0757575757576
5002&&3404	0.306186217848
5002&&3405	0.259649122807
50614&&4425	0.369062119367
6435110&&60707	0.316069057105
4623&&2751	0.235398230088
39507&&1935	0.209523809524
4623&&2756	0.222222222222
4724&&2771	0.269794721408
5719&&2265	0.263069139966
4044&&3902	0.161654135338
3387&&148192	0.185567010309
5454&&3463	0.154303349962
5314&&1134	0.100323624595
5352&&110634	0.149593495935
5352&&110635	0.176035502959
5452&&4473	0.412478955692
2153&&3007	0.0857492925713
2153&&3000	0.127976190476
1071&&3958	0.123188405797
4812&&4032	0.0921052631579
4812&&4033	0.0460526315789
4812&&4030	0.160655737705
443871&&7029	0.180327868852
4812&&4036	0.194092827004
4812&&4034	0.199074074074
4171&&4727	0.0898876404494
3154&&5734	0.151515151515
3154&&5735	0.283880171184
4264&&5426	0.174515235457
4192&&37393	0.19746835443
3154&&5732	0.363636363636
2099&&5656	0.298142397
5478&&160051	0.11320754717
4914&&2148	0.236686390533
667490&&159	0.0938416422287
3062316&&4689	0.147001934236
145068&&28112	0.25
39042&&5152	0.316227766017
4174&&9433	0.288675134595
60865&&41781	0.171021377672
3333&&4614	0.197530864198
2629&&2366	0.107438016529
2381&&4991	0.116788321168
2381&&4993	0.22360679775
4196&&125889	0.0833333333333
3152&&4659569	0.267261241912
3152&&4659568	0.233429394813
4192&&3715	0.239837398374
4463&&4991	0.204124145232
3143&&4689	0.234003656307
2629&&2369	0.16577540107
4062&&3406	0.108490566038
4062&&3405	0.215447154472
4086&&2092	0.127877237852
4075&&54688	0.0600706713781
4174&&123631	0.158113883008
4086&&2099	0.166301969365
1125&&3685	0.201769911504
151165&&1986	0.158767772512
2145&&5732	0.404519917478
48175&&5210	0.248995983936
4506&&4425	0.166058394161
3512&&39507	0.219026548673
5070&&131536	0.200364298725
2578&&5311039	0.0800865800866
60852&&72057	0.151658767773
750&&131536	0.0346420323326
4195&&4723	0.233449477352
5572&&119	0.155555555556
3382&&3780	0.213235294118
3251&&942	0.169811320755
60877&&2749	0.190361445783
3382&&3784	0.244897959184
5311039&&2609	0.35632183908
3878&&4054	0.0240384615385
5077&&5291	0.191256830601
5353894&&60795	0.110526315789
5077&&5297	0.145077720207
4583&&5735	0.285087719298
5076&&40976	0.195817490494
51634&&3827	0.105263157895
3249&&3446	0.142857142857
4583&&5731	0.280991735537
2443&&153941	0.299651567944
3387&&5462337	0.119266055046
3724&&27991	0.251336898396
2725&&3730	0.162857142857
3478&&4630253	0.353553390593
10100&&3902	0.179487179487
3661&&861	0.227424749164
3878&&4058	0.109324758842
5311082&&2726	0.218649517685
2405&&9034	0.10101010101
2156&&12536	0.26735218509
5311082&&2727	0.16
3690&&2891	0.158061116965
4547&&4058	0.266666666667
50614&&156419	0.143258426966
3690&&2895	0.150755672289
3261&&4160	0.126404494382
3519&&450	0.312771621086
853&&2891	0.194297782471
3255&&772	0.311411992263
3519&&453	0.0534351145038
60865&&5361912	0.272314674735
853&&2895	0.222222222222
4547&&4054	0.0393939393939
30623&&4601	0.10989010989
30623&&4603	0.0779220779221
2983&&5487301	0.227554179567
41693&&2250	0.294505494505
41693&&3404	0.253886010363
60612&&4993	0.239543726236
41774&&4060	0.167832167832
6435110&&3767	0.109108945118
5479&&47725	0.207221350078
41774&&4064	0.0692464358452
6435110&&3763	0.0509259259259
3793&&5718	0.4
3793&&4044	0.157608695652
3793&&4046	0.335410196625
30623&&3373	0.101479915433
4036&&39507	0.142307692308
2375&&60714	0.0739549839228
3292&&2265	0.165306122449
30623&&3379	0.0952380952381
4543&&4659568	0.154166666667
4543&&4659569	0.169491525424
23897&&3902	0.18858560794
3476&&5731	0.277777777778
4032&&48175	0.0730593607306
2092&&5253	0.156908665105
39042&&62924	0.221962616822
3494&&2794	0.137254901961
5077&&2118	0.153246753247
4004&&5090	0.204124145232
4659568&&3510	0.241192411924
5582&&2995	0.227513227513
3636&&47472	0.211165048544
2913&&154059	0
3658&&2675	0.139534883721
3661&&5481350	0.267261241912
4919&&4004	0.137254901961
1206&&4991	0.0977011494253
5391&&2720	0.173126614987
5452&&60696	0.212765957447
5401&&3168	0.330754352031
5391&&2725	0.235483870968
3779&&1546	0.105504587156
3278&&5735	0.198979591837
3382&&47319	0.2969348659
157922&&6256	0.106109324759
82146&&5526	0.158273381295
3636&&3075	0.25
4614&&56959	0.343108504399
5665&&3488	0.0729483282675
77993&&4893	0.200729927007
2756&&4212	0.216506350946
77993&&4891	0.286496350365
5530&&9904	0.166666666667
124087&&25419	0.0306513409962
71616&&64147	0.233644859813
2578&&5193	0.138675049056
77993&&4894	0.3585685828
85&&5253	0.127167630058
3278&&5731	0.221917808219
3105&&38904	0.1
82146&&5525	0.197044334975
60852&&42113	0.0727272727273
3161&&4894	0.27724665392
5267&&60937	0.0945945945946
5479&&3957	0.267261241912
4583&&4062	0.176600441501
4583&&4060	0.17316017316
60612&&3075	0.198165137615
4583&&4064	0.0842391304348
4107&&4607	0.158558558559
4030&&2733	0.4472135955
4030&&2732	0.178403755869
5452&&3793	0.234349919743
3249&&2719	0.129099444874
2806&&2891	0.353002070393
3715&&40976	0.186224489796
4078&&216326	0.278860569715
5472&&2215	0.336870026525
47472&&2265	0.237288135593
6435110&&4689	0.31096196868
3449&&160051	0.119373776908
3702&&19090	0.219801980198
4107&&4603	0.183246073298
4679&&4058	0.22360679775
3475&&3007	0.103305785124
2762&&2524	0.145882352941
5546&&2512	0.1796875
3475&&3000	0.189602446483
2913&&504578	0.110091743119
3151&&4409	0.12131147541
4509&&5281007	0.182574185835
51263&&2216	0.176904176904
2308&&5052	0.329754601227
41781&&5478	0.185803757829
596&&4935	0.149584487535
596&&4934	0.175182481752
3414&&34633	0.0514469453376
5401&&32797	0.213017751479
443871&&11947681	0.030701754386
596&&4932	0.170426065163
3657&&5487	0.0346020761246
4463&&4058	0.335410196625
247&&2675	0.0470588235294
2727&&4609	0.139931740614
3148&&3440	0.27078891258
2913&&1349907	0.0782608695652
3750&&5281007	0.139221556886
3899&&4856	0.285714285714
3759&&4091	0.046875
3148&&3449	0.348608837971
2123&&3081884	0.0620689655172
4054&&60843	0.0348837209302
16362&&4768	0.187861271676
4724&&5487	0.132678132678
5314&&3518	0.124087591241
123631&&2370	0.0789473684211
5314&&3510	0.0895061728395
3062&&2958	0.347368421053
2092&&2708	0.179361179361
5077&&3241	0.282842712475
4054&&60815	0.05078125
4078&&2801	0.32025630761
4078&&2800	0.122994652406
4078&&2803	0.19245008973
4078&&2802	0.195161290323
232&&6256	0.100591715976
4078&&2806	0.30543318649
4739&&5525	0.308788598575
2708&&2749	0.23828125
2678&&52421	0.194842406877
4739&&5526	0.195767195767
2749&&2476	0.199211045365
508230&&3384	0.218421052632
4739&&5523	0.388
2022&&158440	0.266409266409
5005&&5665	0.10103626943
508230&&3385	0.211934156379
104865&&2478	0.22360679775
65863&&3291	0.0626702997275
2274&&147912	0.341333333333
2266&&4543	0.064
2266&&4542	0.23602484472
2794&&3461	0.282842712475
5514&&119182	0.25466893039
2266&&4547	0.0737463126844
888&&60147	0.00374531835206
3746&&2141	0.119402985075
213039&&57469	0.353553390593
3767&&2676	0.400320384513
3405&&71329	0.189753320683
4033&&158440	0.06
4211&&4212	0.115207373272
4917&&60879	0.241121495327
5300&&2092	0.214932126697
4917&&60877	0.177730192719
4428&&176870	0.299079754601
3255&&2771	0.319801074533
28112&&7029	0.0133333333333
4908&&5523	0.241721854305
41744&&3950	0.353553390593
4917&&60871	0.188796680498
3779&&3562	0.0390625
47319&&3042	0.168393782383
3749&&4745	0.258764607679
14888&&9904	0.0141843971631
3821&&1978	0.2
71273&&3461	0.185643564356
4768&&1971	0.142180094787
4138&&4506	0.129770992366
5394&&1986	0.235702260396
4724&&3117	0.0758928571429
82146&&2484	0.260869565217
5077&&72938	0.178926441352
60164&&4691	0.273927392739
3305&&74989	0.239202657807
4033&&16850	0.288675134595
4506&&4894	0.190692517849
2141&&4160	0.103092783505
3468412&&2720	0.162637362637
5493444&&4616	0.1875
3468412&&2726	0.175771971496
[truncated: 343,696 more rows]
