# Supplementary material for: Inverse similarity and reliable negative samples for drug side-effect prediction
Source: BMC Bioinformatics. 2019 Feb 4;19(Suppl 13):554. doi: 10.1186/s12859-018-2563-x (PMC7402513; doi:10.1186/s12859-018-2563-x)
Supplement: Supplementary file 1 — Supplementary codes and data. The two datasets used in this work and the python codes of the proposed method. (ZIP 11,623 kb) [file 12859_2018_2563_MOESM1_ESM.zip › Additional file 3/Datasets/Liu's Dataset/drug_vector_chemTar_max.csv]

4451	1	0.372881356	0.213250518	0.261460102	0.303045763	0.25257732	0.216962525	0.569802882	0.327326835	0.19706499	0.301204819	0.267261242	0.06993007	0.404061018	0.219469027	0.741249317	0.422577127	0.239045722	0.310861423	0.291925466	0.188982237	0.204275534	0.396070321	0.10940919	0.540061725	0.661437828	0.024154589	0.176470588	0.400891863	0.135021097	0.327326835	0.483493778	0.2992	0.613006034	0.564076075	0.56694671	0.31122449	0.365435356	0.21686747	0.394480519	0.37537092	0.245544554	0.174946004	0.281758958	0.383597884	0.188372093	0.201834862	0.569802882	0.445435403
2751	0.372881356	1	0.174603175	0.256711409	0.270661157	0.254266212	0.226377953	0.162895928	0.184615385	0.182377049	0.298126065	0.201257862	0.064073227	0.357664234	0.225749559	0.265938069	0.261324042	0.223606798	0.319626168	0.280487805	0.18510158	0.122538293	0.408099688	0.137472284	0.144337567	0.258941345	0.04622871	0.141129032	0.145969499	0.159914712	0.284228769	0.150406504	0.298412698	0.248459959	0.222222222	0.278846154	0.267536705	0.369736842	0.229310345	0.397415186	0.400900901	0.189138577	0.138716356	0.3	0.380577428	0.141280353	0.229698376	0.352320675	0.333916084
4506	0.213250518	0.174603175	1	0.18510158	0.139941691	0.164009112	0.17699115	0.094339623	0.129032258	0.117088608	0.208988764	0.111464968	0.071111111	0.174708819	0.242744063	0.229765013	0.187648456	0.205128205	0.158653846	0.237804878	0.135849057	0.219409283	0.182863114	0.090566038	0.123091491	0.190562613	0.075377836	0.155405405	0.161538462	0.092150171	0.205128205	0.136212625	0.162426614	0.136094675	0.128564869	0.150755672	0.186695279	0.199706314	0.142523364	0.167577413	0.189597315	0.194767442	0.288537549	0.151821862	0.223042836	0.231092437	0.141791045	0.164804469	0.169197397
3043	0.261460102	0.256711409	0.18510158	1	0.199124726	0.227941176	0.246636771	0.1175	0.15970516	0.175115207	0.299065421	0.174013921	0.069892473	0.278518519	0.198473282	0.228962818	0.270793037	0.205821206	0.212523719	0.210752688	0.119804401	0.129113924	0.34691745	0.117794486	0.098445596	0.286392405	0.04610951	0.134090909	0.125	0.14939759	0.255121043	0.13667426	0.275042445	0.165948276	0.180778032	0.220408163	0.236933798	0.316216216	0.200743494	0.293354943	0.304216867	0.203389831	0.155502392	0.218120805	0.309840426	0.111111111	0.123786408	0.195833333	0.258589512
4634	0.303045763	0.270661157	0.139941691	0.199124726	1	0.191964286	0.202279202	0.322329186	0.256505576	0.193650794	0.196162047	0.309859155	0.07755102	0.428571429	0.170616114	0.419313935	0.239045722	0.169030851	0.311688312	0.292168675	0.317073171	0.125988158	0.205636743	0.195402299	0.327326835	0.182926829	0.080188679	0.181229773	0.199261993	0.225	0.3086067	0.341881729	0.238955823	0.275862069	0.286195286	0.314447592	0.212631579	0.1898017	0.216152019	0.222836096	0.249146758	0.142105263	0.144262295	0.267261242	0.191876751	0.153284672	0.142361111	0.322329186	0.251976315
3702	0.25257732	0.254266212	0.164009112	0.227941176	0.191964286	1	0.212527964	0.160857909	0.145	0.153488372	0.220430108	0.185542169	0.049180328	0.269058296	0.24040404	0.235412475	0.291164659	0.233115468	0.237623762	0.253424658	0.184	0.170731707	0.315789474	0.119170984	0.191860465	0.260252366	0.029498525	0.165865385	0.183510638	0.118357488	0.224489796	0.152019002	0.372439479	0.192307692	0.195238095	0.224318658	0.291280148	0.263157895	0.196969697	0.223088924	0.294832827	0.186295503	0.127403846	0.253521127	0.275952694	0.181571816	0.130982368	0.174004193	0.380566802
36339	0.216962525	0.226377953	0.17699115	0.246636771	0.202279202	0.212527964	1	0.249027237	0.182574186	0.181538462	0.253303965	0.210191083	0.070866142	0.212171053	0.18957346	0.215496368	0.301470588	0.210666667	0.1875	0.26300578	0.169014085	0.180811808	0.215256008	0.114982578	0.1640625	0.244565217	0.158113883	0.316227766	0.189285714	0.125	0.173447537	0.12012012	0.24750499	0.185714286	0.207430341	0.191919192	0.191836735	0.211428571	0.171171171	0.202146691	0.25819889	0.169312169	0.166666667	0.224489796	0.227142857	0.227272727	0.134680135	0.157622739	0.236442516
5376	0.569802882	0.162895928	0.094339623	0.1175	0.322329186	0.160857909	0.249027237	1	0.261116484	0.375	0.164556962	0.404145078	0.093959732	0.322329186	0.190692518	0.591312396	0.404519917	0.190692518	0.188235294	0.261538462	0.319526627	0.185393258	0.108307045	0.098958333	0.615457455	0.452267017	0.103448276	0.226133508	0.319801075	0.136150235	0.43519414	0.514259477	0.202797203	0.577920492	0.514259477	0.527644853	0.136363636	0.121396055	0.101876676	0.126	0.159926471	0.286038777	0.142857143	0.188861985	0.112759644	0.214689266	0.157360406	0.454545455	0.497468338
4160	0.327326835	0.184615385	0.129032258	0.15970516	0.256505576	0.145	0.182574186	0.261116484	1	0.136363636	0.13317757	0.134099617	0.074285714	0.20702403	0.138964578	0.226455407	0.15503876	0.131498471	0.269230769	0.20890411	0.265306122	0.118483412	0.133403361	0.248677249	0.23570226	0.144337567	0.047945205	0.174796748	0.204124145	0.155844156	0.166666667	0.246182982	0.141350211	0.379166667	0.246182982	0.288675135	0.160092807	0.130177515	0.135416667	0.164356436	0.23570226	0.129337539	0.132780083	0.159550562	0.141384389	0.11627907	0.109649123	0.174077656	0.138173302
31477	0.19706499	0.182377049	0.117088608	0.175115207	0.193650794	0.153488372	0.181538462	0.375	0.136363636	1	0.205069124	0.707106781	0.097087379	0.245045045	0.14861461	0.175257732	0.230964467	0.192982456	0.191326531	0.218068536	0.201680672	0.181034483	0.169633508	0.118367347	0.150684932	0.198130841	0.073033708	0.127586207	0.138888889	0.133828996	0.143507973	0.197802198	0.247844828	0.178913738	0.404081633	0.180055402	0.17211329	0.17251462	0.128571429	0.181132075	0.196551724	0.175074184	0.160447761	0.225663717	0.173160173	0.144032922	0.182926829	0.168604651	0.161862528
5401	0.301204819	0.298126065	0.208988764	0.299065421	0.196162047	0.220430108	0.253303965	0.164556962	0.13317757	0.205069124	1	0.198614319	0.084432718	0.313343328	0.237451737	0.30020284	0.293436293	0.338061702	0.256262042	0.28285078	0.145985401	0.204724409	0.353430353	0.122249389	0.109108945	0.343089431	0.044444444	0.174311927	0.126491647	0.142191142	0.258241758	0.160997732	0.286195286	0.176220807	0.18344519	0.200392927	0.257391304	0.31424767	0.213627993	0.316558442	0.341984733	0.265795207	0.203883495	0.276338515	0.321854305	0.129268293	0.181141439	0.246284501	0.261565836
2369	0.267261242	0.201257862	0.111464968	0.174013921	0.309859155	0.185542169	0.210191083	0.404145078	0.134099617	0.707106781	0.198614319	1	0.099009901	0.255941499	0.153061224	0.186351706	0.316227766	0.223606798	0.237967914	0.353553391	0.220779221	0.173913043	0.166666667	0.125	0.288675135	0.176776695	0.087209302	0.153571429	0.179166667	0.17578125	0.147465438	0.183150183	0.269315673	0.237288136	0.484716157	0.353553391	0.184035477	0.154848046	0.157635468	0.175803403	0.204188482	0.223606798	0.120437956	0.224944321	0.162356322	0.146443515	0.157258065	0.150289017	0.181818182
4510	0.06993007	0.064073227	0.071111111	0.069892473	0.07755102	0.049180328	0.070866142	0.093959732	0.074285714	0.097087379	0.084432718	0.099009901	1	0.068265683	0.061728395	0.085173502	0.07183908	0.045936396	0.082317073	0.073076923	0.074074074	0.072847682	0.056782334	0.094594595	0.06870229	0.062248996	0.144927536	0.08040201	0.073619632	0.109195402	0.068493151	0.069651741	0.061363636	0.093617021	0.08411215	0.08650519	0.067669173	0.056661562	0.071005917	0.061983471	0.058181818	0.067669173	0.052910053	0.065060241	0.060514372	0.08496732	0.084848485	0.066176471	0.081364829
4635	0.404061018	0.357664234	0.174708819	0.278518519	0.428571429	0.269058296	0.212171053	0.322329186	0.20702403	0.245045045	0.313343328	0.255941499	0.068265683	1	0.233231707	0.419313935	0.313479624	0.227419355	0.654653671	0.284974093	0.185528757	0.125988158	0.498470948	0.161111111	0.21821789	0.359781122	0.032258065	0.146711636	0.188982237	0.160493827	0.255506608	0.341881729	0.344877345	0.334565619	0.264972777	0.300500835	0.308370044	0.396614268	0.249244713	0.359722222	0.407258065	0.229885057	0.140893471	0.430599369	0.401442308	0.114840989	0.127845884	0.322329186	0.377964473
4509	0.219469027	0.225749559	0.242744063	0.198473282	0.170616114	0.24040404	0.18957346	0.190692518	0.138964578	0.14861461	0.237451737	0.153061224	0.061728395	0.233231707	1	0.213530655	0.245867769	0.209195402	0.191446029	0.209026128	0.138028169	0.156342183	0.279792746	0.113636364	0.129099445	0.258706468	0.03	0.158113883	0.134453782	0.116094987	0.255060729	0.115288221	0.24686941	0.167865707	0.155	0.180043384	0.226168224	0.253405995	0.17693837	0.205834684	0.282780411	0.209411765	0.181818182	0.235294118	0.278846154	0.157894737	0.139275766	0.181818182	0.256360078
2676	0.741249317	0.265938069	0.229765013	0.228962818	0.419313935	0.235412475	0.215496368	0.591312396	0.226455407	0.175257732	0.30020284	0.186351706	0.085173502	0.419313935	0.213530655	1	0.43852901	0.248069469	0.3	0.375675676	0.303225806	0.132947977	0.283783784	0.191489362	0.560448538	0.588348405	0.043918919	0.253521127	0.416025147	0.162087912	0.452910814	0.585369407	0.255855856	0.520483439	0.501745206	0.490290338	0.240075614	0.262002743	0.181636727	0.256756757	0.286846276	0.209411765	0.201680672	0.226277372	0.263229308	0.15451895	0.126721763	0.650443636	0.462250164
77999	0.422577127	0.261324042	0.187648456	0.270793037	0.239045722	0.291164659	0.301470588	0.404519917	0.15503876	0.230964467	0.293436293	0.316227766	0.07183908	0.313479624	0.245867769	0.43852901	1	0.238839286	0.265979381	0.284009547	0.18956044	0.166204986	0.313929314	0.122666667	0.547722558	0.447213596	0.049689441	0.185	0.316227766	0.144303797	0.516397779	0.476731295	0.359550562	0.329690237	0.381385036	0.335410197	0.236462094	0.278975741	0.208171206	0.244766506	0.334920635	0.245412844	0.156565657	0.288602941	0.290322581	0.154891304	0.146596859	0.337099931	0.320866142
2179	0.239045722	0.223606798	0.205128205	0.205821206	0.169030851	0.233115468	0.210666667	0.190692518	0.131498471	0.192982456	0.338061702	0.223606798	0.045936396	0.227419355	0.209195402	0.248069469	0.238839286	1	0.175054705	0.316227766	0.158113883	0.170068027	0.242931937	0.085173502	0.25819889	0.290381125	0.027559055	0.174556213	0.14057508	0.112759644	0.189189189	0.150724638	0.245681382	0.173796791	0.269679945	0.316227766	0.238289206	0.221288515	0.145263158	0.191780822	0.266998342	0.245989305	0.201892744	0.214007782	0.224687933	0.25819889	0.114197531	0.190692518	0.212244898
2487	0.310861423	0.319626168	0.158653846	0.212523719	0.311688312	0.237623762	0.1875	0.188235294	0.269230769	0.191326531	0.256262042	0.237967914	0.082317073	0.654653671	0.191446029	0.3	0.265979381	0.175054705	1	0.333333333	0.292834891	0.128851541	0.295218295	0.24382716	0.233009709	0.256117455	0.045751634	0.163265306	0.136612022	0.151193634	0.206500956	0.166240409	0.246478873	0.495495495	0.278378378	0.315165877	0.253759398	0.256410256	0.201195219	0.27749577	0.294025157	0.187782805	0.145833333	0.368737475	0.262734584	0.133704735	0.12	0.229166667	0.277886497
48041	0.291925466	0.280487805	0.237804878	0.210752688	0.292168675	0.253424658	0.26300578	0.261538462	0.20890411	0.218068536	0.28285078	0.353553391	0.073076923	0.284974093	0.209026128	0.375675676	0.284009547	0.316227766	0.333333333	1	0.339920949	0.471404521	0.22513089	0.131487889	0.224899598	0.237076649	0.042735043	0.262458472	0.176470588	0.125786164	0.201298701	0.162079511	0.224806202	0.267267267	0.297385621	0.260526316	0.233820459	0.214488636	0.133333333	0.2125	0.285714286	0.316227766	0.255172414	0.236252546	0.226628895	0.221402214	0.158249158	0.21657754	0.254347826
5538	0.188982237	0.18510158	0.135849057	0.119804401	0.317073171	0.184	0.169014085	0.319526627	0.265306122	0.201680672	0.145985401	0.220779221	0.074074074	0.185528757	0.138028169	0.303225806	0.18956044	0.158113883	0.292834891	0.339920949	1	0.180851064	0.12223393	0.226519337	0.282051282	0.25	0.061068702	0.19047619	0.192893401	0.129464286	0.125	0.117886179	0.153172867	0.36637931	0.25862069	0.294117647	0.168269231	0.122754491	0.104712042	0.12992126	0.163043478	0.158113883	0.199074074	0.18957346	0.124076809	0.215053763	0.11682243	0.158940397	0.171215881
4913	0.204275534	0.122538293	0.219409283	0.129113924	0.125988158	0.170731707	0.180811808	0.185393258	0.118483412	0.181034483	0.204724409	0.173913043	0.072847682	0.125988158	0.156342183	0.132947977	0.166204986	0.170068027	0.128851541	0.471404521	0.180851064	1	0.110759494	0.082474227	0.167701863	0.118217054	0.040983607	0.148471616	0.149484536	0.085585586	0.134715026	0.123931624	0.144444444	0.208514414	0.133603239	0.124223602	0.139423077	0.116490166	0.078947368	0.126252505	0.137184116	0.149071199	0.170616114	0.129032258	0.126315789	0.407894737	0.176165803	0.134228188	0.13022113
4479097	0.396070321	0.408099688	0.182863114	0.34691745	0.205636743	0.315789474	0.215256008	0.108307045	0.133403361	0.169633508	0.353430353	0.166666667	0.056782334	0.498470948	0.279792746	0.283783784	0.313929314	0.242931937	0.295218295	0.22513089	0.12223393	0.110759494	1	0.104931794	0.082983193	0.450459653	0.022128556	0.160545645	0.116230366	0.131524008	0.32746114	0.154488518	0.397119342	0.205882353	0.177148847	0.261780105	0.356333677	0.584168337	0.28909465	0.4499484	0.506134969	0.21761658	0.143756558	0.377066116	0.606458123	0.110294118	0.12394958	0.236649215	0.350259067
6503	0.10940919	0.137472284	0.090566038	0.117794486	0.195402299	0.119170984	0.114982578	0.098958333	0.248677249	0.118367347	0.122249389	0.125	0.094594595	0.161111111	0.113636364	0.191489362	0.122666667	0.085173502	0.24382716	0.131487889	0.226519337	0.082474227	0.104931794	1	0.099415205	0.105363985	0.058333333	0.119148936	0.120603015	0.147619048	0.120204604	0.109704641	0.091101695	0.270833333	0.124497992	0.175324675	0.117924528	0.101492537	0.117166213	0.112871287	0.113074205	0.110367893	0.092920354	0.131639723	0.116244411	0.10880829	0.086124402	0.19434629	0.108433735
5195	0.540061725	0.144337567	0.123091491	0.098445596	0.327326835	0.191860465	0.1640625	0.615457455	0.23570226	0.150684932	0.109108945	0.288675135	0.06870229	0.21821789	0.129099445	0.560448538	0.547722558	0.25819889	0.233009709	0.224899598	0.282051282	0.167701863	0.082983193	0.099415205	1	0.510310363	0.071428571	0.306186218	0.433012702	0.123076923	0.589255651	0.522232968	0.157276995	0.361157559	0.696310624	0.714434508	0.144337567	0.081570997	0.074792244	0.093117409	0.128014842	0.129099445	0.086956522	0.181818182	0.085074627	0.2	0.126373626	0.369274473	0.288675135
4679	0.661437828	0.258941345	0.190562613	0.286392405	0.182926829	0.260252366	0.244565217	0.452267017	0.144337567	0.198130841	0.343089431	0.176776695	0.062248996	0.359781122	0.258706468	0.588348405	0.447213596	0.290381125	0.256117455	0.237076649	0.25	0.118217054	0.450459653	0.105363985	0.510310363	1	0.027027027	0.181988743	0.530330086	0.138576779	0.433012702	0.319801075	0.338391502	0.516046847	0.533001791	0.5	0.266566265	0.377805486	0.249196141	0.29567643	0.382801664	0.316227766	0.185328185	0.290662651	0.371007371	0.12815534	0.110280374	0.452267017	0.353553391
42113	0.024154589	0.04622871	0.075377836	0.04610951	0.080188679	0.029498525	0.158113883	0.103448276	0.047945205	0.073033708	0.044444444	0.087209302	0.144927536	0.032258065	0.03	0.043918919	0.049689441	0.027559055	0.045751634	0.042735043	0.061068702	0.040983607	0.022128556	0.058333333	0.071428571	0.027027027	1	0.040462428	0.044776119	0.104895105	0.041055718	0.046511628	0.040963855	0.042253521	0.094444444	0.056818182	0.034391534	0.025039124	0.051446945	0.036796537	0.037950664	0.046218487	0.031446541	0.027777778	0.021472393	0.204124145	0.090909091	0.045081967	0.038567493
4174	0.176470588	0.141129032	0.155405405	0.134090909	0.181229773	0.165865385	0.316227766	0.226133508	0.174796748	0.127586207	0.174311927	0.153571429	0.08040201	0.146711636	0.158113883	0.253521127	0.185	0.174556213	0.163265306	0.262458472	0.19047619	0.148471616	0.160545645	0.119148936	0.306186218	0.181988743	0.040462428	1	0.215859031	0.117870722	0.288675135	0.213200716	0.159183673	0.151125402	0.213200716	0.25	0.178970917	0.158125915	0.118357488	0.128440367	0.183708839	0.145833333	0.185770751	0.147991543	0.152298851	0.197309417	0.106719368	0.150755672	0.173913043
3519	0.400891863	0.145969499	0.161538462	0.125	0.199261993	0.183510638	0.189285714	0.319801075	0.204124145	0.138888889	0.126491647	0.179166667	0.073619632	0.188982237	0.134453782	0.416025147	0.316227766	0.14057508	0.136612022	0.176470588	0.192893401	0.149484536	0.116230366	0.120603015	0.433012702	0.530330086	0.044776119	0.215859031	1	0.118942731	0.612372436	0.452267017	0.173333333	0.312771621	0.452267017	0.353553391	0.25	0.119225037	0.119047619	0.107899807	0.138053097	0.138613861	0.135371179	0.127802691	0.132243685	0.188481675	0.11627907	0.319801075	0.5
5496	0.135021097	0.159914712	0.092150171	0.14939759	0.225	0.118357488	0.125	0.136150235	0.155844156	0.133828996	0.142191142	0.17578125	0.109195402	0.160493827	0.116094987	0.162087912	0.144303797	0.112759644	0.151193634	0.125786164	0.129464286	0.085585586	0.131524008	0.147619048	0.123076923	0.138576779	0.104895105	0.117870722	0.118942731	1	0.155172414	0.113636364	0.184381779	0.138983051	0.160447761	0.18018018	0.134831461	0.130882353	0.235294118	0.162745098	0.155594406	0.093373494	0.090196078	0.132608696	0.142020498	0.098654709	0.093220339	0.121580547	0.121004566
5726	0.327326835	0.284228769	0.205128205	0.255121043	0.3086067	0.224489796	0.173447537	0.43519414	0.166666667	0.143507973	0.258241758	0.147465438	0.068493151	0.255506608	0.255060729	0.452910814	0.516397779	0.189189189	0.206500956	0.201298701	0.125	0.134715026	0.32746114	0.120204604	0.589255651	0.433012702	0.041055718	0.288675135	0.612372436	0.155172414	1	0.615457455	0.234219269	0.340502612	0.369274473	0.288675135	0.295202952	0.303643725	0.231660232	0.274193548	0.271111111	0.191489362	0.17866005	0.229452055	0.299202128	0.130434783	0.134663342	0.348155312	0.40824829
3690	0.483493778	0.150406504	0.136212625	0.13667426	0.341881729	0.152019002	0.12012012	0.514259477	0.246182982	0.197802198	0.160997732	0.183150183	0.069651741	0.341881729	0.115288221	0.585369407	0.476731295	0.150724638	0.166240409	0.162079511	0.117886179	0.123931624	0.154488518	0.109704641	0.522232968	0.319801075	0.046511628	0.213200716	0.452267017	0.113636364	0.615457455	1	0.154471545	0.377216768	0.363636364	0.319801075	0.150755672	0.148040639	0.110311751	0.169201521	0.144053601	0.142433234	0.10701107	0.16025641	0.167394469	0.174077656	0.129032258	0.385694608	0.603022689
5404	0.2992	0.298412698	0.162426614	0.275042445	0.238955823	0.372439479	0.24750499	0.202797203	0.141350211	0.247844828	0.286195286	0.269315673	0.061363636	0.344877345	0.24686941	0.255855856	0.359550562	0.245681382	0.246478873	0.224806202	0.153172867	0.144444444	0.397119342	0.091101695	0.157276995	0.338391502	0.040963855	0.159183673	0.173333333	0.184381779	0.234219269	0.154471545	1	0.198428291	0.274509804	0.27047619	0.287603306	0.320253165	0.239168111	0.294029851	0.379056047	0.213333333	0.147609148	0.331658291	0.334177215	0.140659341	0.161572052	0.184162063	0.424581006
450	0.613006034	0.248459959	0.136094675	0.165948276	0.275862069	0.192307692	0.185714286	0.577920492	0.379166667	0.178913738	0.176220807	0.237288136	0.093617021	0.334565619	0.167865707	0.520483439	0.329690237	0.173796791	0.495495495	0.267267267	0.36637931	0.208514414	0.205882353	0.270833333	0.361157559	0.516046847	0.042253521	0.151125402	0.312771621	0.138983051	0.340502612	0.377216768	0.198428291	1	0.314347307	0.294883912	0.215811966	0.188302425	0.152968037	0.203296703	0.222596965	0.279751442	0.151515152	0.308724832	0.195467422	0.148698885	0.10652921	0.489009647	0.347524023
3386	0.564076075	0.222222222	0.128564869	0.180778032	0.286195286	0.195238095	0.207430341	0.514259477	0.246182982	0.404081633	0.18344519	0.484716157	0.08411215	0.264972777	0.155	0.501745206	0.381385036	0.269679945	0.278378378	0.297385621	0.25862069	0.133603239	0.177148847	0.124497992	0.696310624	0.533001791	0.094444444	0.213200716	0.452267017	0.160447761	0.369274473	0.363636364	0.274509804	0.314347307	1	0.852802865	0.172413793	0.165945166	0.153846154	0.181308411	0.219512195	0.155172414	0.120141343	0.225382932	0.161702128	0.136	0.129277567	0.321412173	0.301511345
2771	0.56694671	0.278846154	0.150755672	0.220408163	0.314447592	0.224318658	0.191919192	0.527644853	0.288675135	0.180055402	0.200392927	0.353553391	0.08650519	0.300500835	0.180043384	0.490290338	0.335410197	0.316227766	0.315165877	0.260526316	0.294117647	0.124223602	0.261780105	0.175324675	0.714434508	0.5	0.056818182	0.25	0.353553391	0.18018018	0.288675135	0.319801075	0.27047619	0.294883912	0.852802865	1	0.242063492	0.236111111	0.168399168	0.231034483	0.249201278	0.158113883	0.105263158	0.26129666	0.239339752	0.136645963	0.11143695	0.301511345	0.296610169
3476	0.31122449	0.267536705	0.186695279	0.236933798	0.212631579	0.291280148	0.191836735	0.136363636	0.160092807	0.17211329	0.257391304	0.184035477	0.067669173	0.308370044	0.226168224	0.240075614	0.236462094	0.238289206	0.253759398	0.233820459	0.168269231	0.139423077	0.356333677	0.117924528	0.144337567	0.266566265	0.034391534	0.178970917	0.25	0.134831461	0.295202952	0.150755672	0.287603306	0.215811966	0.172413793	0.242063492	1	0.321899736	0.180385289	0.284603421	0.340329835	0.204040404	0.148314607	0.315881326	0.332894737	0.149038462	0.149882904	0.208835341	0.299820467
2617	0.365435356	0.369736842	0.199706314	0.316216216	0.1898017	0.263157895	0.211428571	0.121396055	0.130177515	0.17251462	0.31424767	0.154848046	0.056661562	0.396614268	0.253405995	0.262002743	0.278975741	0.221288515	0.256410256	0.214488636	0.122754491	0.116490166	0.584168337	0.101492537	0.081570997	0.377805486	0.025039124	0.158125915	0.119225037	0.130882353	0.303643725	0.148040639	0.320253165	0.188302425	0.165945166	0.236111111	0.321899736	1	0.259060403	0.386768448	0.427866831	0.211267606	0.136363636	0.322077922	0.656290532	0.119155354	0.137048193	0.244252874	0.306878307
6918453	0.21686747	0.229310345	0.142523364	0.200743494	0.216152019	0.196969697	0.171171171	0.101876676	0.135416667	0.128571429	0.213627993	0.157635468	0.071005917	0.249244713	0.17693837	0.181636727	0.208171206	0.145263158	0.201195219	0.133333333	0.104712042	0.078947368	0.28909465	0.117166213	0.074792244	0.249196141	0.051446945	0.118357488	0.119047619	0.235294118	0.231660232	0.110311751	0.239168111	0.152968037	0.153846154	0.168399168	0.180385289	0.259060403	1	0.249180328	0.25188537	0.146551724	0.111940299	0.210526316	0.260292165	0.098143236	0.106217617	0.161987041	0.202185792
3928	0.394480519	0.397415186	0.167577413	0.293354943	0.222836096	0.223088924	0.202146691	0.126	0.164356436	0.181132075	0.316558442	0.175803403	0.061983471	0.359722222	0.205834684	0.256756757	0.244766506	0.191780822	0.27749577	0.2125	0.12992126	0.126252505	0.4499484	0.112871287	0.093117409	0.29567643	0.036796537	0.128440367	0.107899807	0.162745098	0.274193548	0.169201521	0.294029851	0.203296703	0.181308411	0.231034483	0.284603421	0.386768448	0.249180328	1	0.40085592	0.189565217	0.12593985	0.287461774	0.388398487	0.111984283	0.208768267	0.296992481	0.260869565
42615	0.37537092	0.400900901	0.189597315	0.304216867	0.249146758	0.294832827	0.25819889	0.159926471	0.23570226	0.196551724	0.341984733	0.204188482	0.058181818	0.407258065	0.282780411	0.286846276	0.334920635	0.266998342	0.294025157	0.285714286	0.163043478	0.137184116	0.506134969	0.113074205	0.128014842	0.382801664	0.037950664	0.183708839	0.138053097	0.155594406	0.271111111	0.144053601	0.379056047	0.222596965	0.219512195	0.249201278	0.340329835	0.427866831	0.25188537	0.40085592	1	0.214862682	0.162020906	0.340206186	0.405048077	0.126110124	0.172101449	0.368231047	0.355932203
5070	0.245544554	0.189138577	0.194767442	0.203389831	0.142105263	0.186295503	0.169312169	0.286038777	0.129337539	0.175074184	0.265795207	0.223606798	0.067669173	0.229885057	0.209411765	0.209411765	0.245412844	0.245989305	0.187782805	0.316227766	0.158113883	0.149071199	0.21761658	0.110367893	0.129099445	0.316227766	0.046218487	0.145833333	0.138613861	0.093373494	0.191489362	0.142433234	0.213333333	0.279751442	0.155172414	0.158113883	0.204040404	0.211267606	0.146551724	0.189565217	0.214862682	1	0.217821782	0.214285714	0.244285714	0.131313131	0.118589744	0.15	0.215031315
2140	0.174946004	0.138716356	0.288537549	0.155502392	0.144262295	0.127403846	0.166666667	0.142857143	0.132780083	0.160447761	0.203883495	0.120437956	0.052910053	0.140893471	0.181818182	0.201680672	0.156565657	0.201892744	0.145833333	0.255172414	0.199074074	0.170616114	0.143756558	0.092920354	0.086956522	0.185328185	0.031446541	0.185770751	0.135371179	0.090196078	0.17866005	0.10701107	0.147609148	0.151515152	0.120141343	0.105263158	0.148314607	0.136363636	0.111940299	0.12593985	0.162020906	0.217821782	1	0.155701754	0.145772595	0.162037037	0.118644068	0.132930514	0.129545455
2673	0.281758958	0.3	0.151821862	0.218120805	0.267261242	0.253521127	0.224489796	0.188861985	0.159550562	0.225663717	0.276338515	0.224944321	0.065060241	0.430599369	0.235294118	0.226277372	0.288602941	0.214007782	0.368737475	0.236252546	0.18957346	0.129032258	0.377066116	0.131639723	0.181818182	0.290662651	0.027777778	0.147991543	0.127802691	0.132608696	0.229452055	0.16025641	0.331658291	0.308724832	0.225382932	0.26129666	0.315881326	0.322077922	0.210526316	0.287461774	0.340206186	0.214285714	0.155701754	1	0.326030928	0.154205607	0.134228188	0.20233463	0.291448517
2622	0.383597884	0.380577428	0.223042836	0.309840426	0.191876751	0.275952694	0.227142857	0.112759644	0.141384389	0.173160173	0.321854305	0.162356322	0.060514372	0.401442308	0.278846154	0.263229308	0.290322581	0.224687933	0.262734584	0.226628895	0.124076809	0.126315789	0.606458123	0.116244411	0.085074627	0.371007371	0.021472393	0.152298851	0.132243685	0.142020498	0.299202128	0.167394469	0.334177215	0.195467422	0.161702128	0.239339752	0.332894737	0.656290532	0.260292165	0.388398487	0.405048077	0.244285714	0.145772595	0.326030928	1	0.122205663	0.134814815	0.242209632	0.299089727
4915	0.188372093	0.141280353	0.231092437	0.111111111	0.153284672	0.181571816	0.227272727	0.214689266	0.11627907	0.144032922	0.129268293	0.146443515	0.08496732	0.114840989	0.157894737	0.15451895	0.154891304	0.25819889	0.133704735	0.221402214	0.215053763	0.407894737	0.110294118	0.10880829	0.2	0.12815534	0.204124145	0.197309417	0.188481675	0.098654709	0.130434783	0.174077656	0.140659341	0.148698885	0.136	0.136645963	0.149038462	0.119155354	0.098143236	0.111984283	0.126110124	0.131313131	0.162037037	0.154205607	0.122205663	1	0.137931034	0.128712871	0.145679012
444013	0.201834862	0.229698376	0.141791045	0.123786408	0.142361111	0.130982368	0.134680135	0.157360406	0.109649123	0.182926829	0.181141439	0.157258065	0.084848485	0.127845884	0.139275766	0.126721763	0.146596859	0.114197531	0.12	0.158249158	0.11682243	0.176165803	0.12394958	0.086124402	0.126373626	0.110280374	0.090909091	0.106719368	0.11627907	0.093220339	0.134663342	0.129032258	0.161572052	0.10652921	0.129277567	0.11143695	0.149882904	0.137048193	0.106217617	0.208768267	0.172101449	0.118589744	0.118644068	0.134228188	0.134814815	0.137931034	1	0.245614035	0.111888112
2909	0.569802882	0.352320675	0.164804469	0.195833333	0.322329186	0.174004193	0.157622739	0.454545455	0.174077656	0.168604651	0.246284501	0.150289017	0.066176471	0.322329186	0.181818182	0.650443636	0.337099931	0.190692518	0.229166667	0.21657754	0.158940397	0.134228188	0.236649215	0.19434629	0.369274473	0.452267017	0.045081967	0.150755672	0.319801075	0.121580547	0.348155312	0.385694608	0.184162063	0.489009647	0.321412173	0.301511345	0.208835341	0.244252874	0.161987041	0.296992481	0.368231047	0.15	0.132930514	0.20233463	0.242209632	0.128712871	0.245614035	1	0.355334527
71616	0.445435403	0.333916084	0.169197397	0.258589512	0.251976315	0.380566802	0.236442516	0.497468338	0.138173302	0.161862528	0.261565836	0.181818182	0.081364829	0.377964473	0.256360078	0.462250164	0.320866142	0.212244898	0.277886497	0.254347826	0.171215881	0.13022113	0.350259067	0.108433735	0.288675135	0.353553391	0.038567493	0.173913043	0.5	0.121004566	0.40824829	0.603022689	0.424581006	0.347524023	0.301511345	0.296610169	0.299820467	0.306878307	0.202185792	0.260869565	0.355932203	0.215031315	0.129545455	0.291448517	0.299089727	0.145679012	0.111888112	0.355334527	1
2818	0.256776296	0.202443281	0.195372751	0.282474227	0.36313652	0.256198347	0.233830846	0.409673245	0.122615804	0.133501259	0.336842105	0.160128154	0.049689441	0.233486943	0.193277311	0.266469355	0.317880795	0.347150259	0.203742204	0.229828851	0.113227703	0.159159159	0.280208333	0.093484419	0.416025147	0.305025997	0.034129693	0.173796791	0.320256308	0.112	0.326860225	0.241402275	0.29887218	0.267112225	0.38624364	0.33968311	0.231060606	0.243537415	0.16500994	0.196110211	0.287539936	0.233009709	0.175	0.217550274	0.267123288	0.12716763	0.138418079	0.204836623	0.239766082
4585	0.296596434	0.219364599	0.185336049	0.30565371	0.334076552	0.260869565	0.228456914	0.263822427	0.109014675	0.136272545	0.342857143	0.176776695	0.041189931	0.288515406	0.21886121	0.270871985	0.3125	0.292089249	0.227513228	0.23752495	0.125	0.13800905	0.383350462	0.095860566	0.306186218	0.342592593	0.029411765	0.180467091	0.353553391	0.131355932	0.218333333	0.159900537	0.311688312	0.184302445	0.373101254	0.3125	0.280467446	0.323491656	0.193548387	0.262924668	0.343522562	0.230314961	0.158798283	0.250798722	0.34625323	0.124168514	0.130434783	0.18844459	0.252911814
1349907	0.534522484	0.055813953	0.105769231	0.072022161	0.251976315	0.065714286	0.074074074	0.568535244	0.272165527	0.04368932	0.075268817	0.333333333	0.04040404	0.251976315	0.149071199	0.462250164	0.527046277	0.149071199	0.048780488	0.23570226	0.11785113	0.118518519	0.045215563	0.070921986	0.769800359	0.471404521	0.03030303	0.353553391	0.5	0.052023121	0.544331054	0.502518908	0.062937063	0.278019219	0.703526471	0.707106781	0.166666667	0.051083591	0.047761194	0.050104384	0.051565378	0.149071199	0.086705202	0.058968059	0.053435115	0.123188406	0.098039216	0.284267622	0.333333333
4917	0.3086067	0.190740741	0.123091491	0.215189873	0.43643578	0.251670379	0.133501259	0.246182982	0.23570226	0.134831461	0.182730924	0.288675135	0.042857143	0.43643578	0.144736842	0.320256308	0.208333333	0.25819889	0.17920354	0.40824829	0.093167702	0.19245009	0.222107438	0.086261981	0.333333333	0.204124145	0.032128514	0.204124145	0.288675135	0.134556575	0.23570226	0.174077656	0.245173745	0.12987013	0.348155312	0.40824829	0.198412698	0.192307692	0.168831169	0.199306759	0.241830065	0.175572519	0.105571848	0.167608286	0.207417582	0.102564103	0.119122257	0.246182982	0.19245009
4976	0.267261242	0.25	0.112449799	0.121447028	0.282051282	0.166666667	0.162264151	0.317880795	0.197860963	0.174887892	0.188982237	0.25	0.086956522	0.188982237	0.076487252	0.277350098	0.158640227	0.447213596	0.237341772	0.353553391	0.438356164	0.166666667	0.096944152	0.151162791	0.408	0.176776695	0.074766355	0.200956938	0.212643678	0.133663366	0.103626943	0.140909091	0.130337079	0.246808511	0.452267017	0.530330086	0.135135135	0.098335855	0.075675676	0.115618661	0.138121547	0.092150171	0.108490566	0.151807229	0.09347181	0.174418605	0.108247423	0.213200716	0.166666667
2769	0.571428571	0.297794118	0.205	0.250489237	0.404061018	0.25250501	0.230215827	0.569802882	0.21821789	0.326704545	0.285996055	0.319088319	0.072507553	0.404061018	0.228991597	0.592999453	0.507092553	0.239045722	0.244258873	0.268292683	0.178977273	0.275316456	0.295218295	0.11634349	0.6172134	0.377964473	0.045751634	0.188982237	0.400891863	0.145118734	0.545544726	0.644658371	0.306273063	0.390094749	0.564076075	0.472455591	0.228360958	0.284137931	0.177734375	0.27749577	0.306349206	0.226635514	0.176470588	0.232851986	0.297520661	0.218562874	0.1898017	0.398862018	0.445435403
3387	0.185501066	0.208602151	0.138047138	0.172985782	0.249134948	0.145238095	0.145962733	0.120689655	0.727272727	0.137323944	0.159817352	0.139285714	0.07106599	0.226860254	0.157480315	0.245762712	0.163366337	0.13583815	0.276836158	0.2247557	0.243119266	0.131004367	0.157563025	0.245192308	0.128571429	0.159259259	0.053892216	0.181818182	0.138075314	0.169354839	0.167865707	0.110320285	0.144016227	0.340909091	0.170818505	0.194767442	0.170022371	0.150584795	0.15037594	0.181818182	0.168674699	0.147590361	0.125475285	0.166666667	0.163265306	0.128755365	0.126530612	0.172727273	0.156818182
4236	0.534522484	0.129310345	0.111111111	0.117359413	0.251976315	0.150649351	0.161403509	0.426401433	0.272165527	0.130952381	0.125988158	0.166666667	0.08125	0.251976315	0.107142857	0.462250164	0.316227766	0.123417722	0.15	0.161512027	0.219895288	0.110552764	0.114136126	0.099502488	0.481125224	0.471404521	0.053435115	0.234234234	0.5	0.076923077	0.40824829	0.502518908	0.153508772	0.347524023	0.502518908	0.471404521	0.166666667	0.140030441	0.102094241	0.099808061	0.122591944	0.149071199	0.112068966	0.125842697	0.120943953	0.171875	0.101851852	0.284267622	0.444444444
4737	0.15430335	0.117647059	0.430820218	0.094871795	0.114068441	0.098404255	0.129099445	0.123091491	0.124352332	0.080508475	0.134020619	0.054621849	0.07518797	0.109108945	0.126888218	0.160128154	0.12605042	0.090604027	0.081690141	0.12	0.115384615	0.079096045	0.087276551	0.123529412	0.166666667	0.204124145	0.102062073	0.104072398	0.288675135	0.099009901	0.23570226	0.174077656	0.087719298	0.120385853	0.174077656	0.204124145	0.099033816	0.091047041	0.095238095	0.108163265	0.096947935	0.086805556	0.106796117	0.075342466	0.094452774	0.089385475	0.094736842	0.147482014	0.19245009
5282044	0.393305439	0.378600823	0.210852713	0.304589708	0.260188088	0.303244006	0.23030303	0.137540453	0.205298013	0.193146417	0.337552743	0.185069984	0.059967585	0.495989305	0.255681818	0.357910906	0.304285714	0.257142857	0.394080997	0.295886076	0.193979933	0.125	0.581371546	0.154605263	0.112929624	0.388311688	0.026533997	0.208	0.138535032	0.577350269	0.288088643	0.156202144	0.351677852	0.302287582	0.208137715	0.319938176	0.326923077	0.445358402	0.256267409	0.377777778	0.440308087	0.229850746	0.199675325	0.385049365	0.470379147	0.131410256	0.134069401	0.240657698	0.333333333
5038	0.405850091	0.866025404	0.195227766	0.262032086	0.304545455	0.221830986	0.238297872	0.165024631	0.226600985	0.172866521	0.276106195	0.195505618	0.070707071	0.365591398	0.220149254	0.292490119	0.26716141	0.214428858	0.3599182	0.305986696	0.195061728	0.140096618	0.376963351	0.148418491	0.150895141	0.273141123	0.045698925	0.169265033	0.154761905	0.175233645	0.293900185	0.153846154	0.275862069	0.279909707	0.234624146	0.268292683	0.293497364	0.338688086	0.2	0.476702509	0.378670788	0.207317073	0.154195011	0.298791019	0.43643578	0.138755981	0.24744898	0.34529148	0.273368607
5481350	0.274636511	0.253943218	0.170081967	0.348148148	0.16015625	0.248251748	0.226069246	0.150755672	0.133479212	0.168067227	0.306878307	0.353553391	0.075060533	0.271328671	0.221014493	0.216606498	0.309124767	0.316227766	0.176975945	0.173410405	0.25	0.125858124	0.372045221	0.093333333	0.204124145	0.317484663	0.043367347	0.14978903	0.124721604	0.136956522	0.239242685	0.213200716	0.285483871	0.147441956	0.213200716	0.25	0.262103506	0.324675325	0.218309859	0.267267267	0.288135593	0.316227766	0.125531915	0.2352	0.335492228	0.40824829	0.128603104	0.165413534	0.255499154
5206	0.161164593	0.046004843	0.128564869	0.051873199	0.113960576	0.026315789	0.134839972	0.257129739	0.246182982	0.078212291	0.05	0.092485549	0.157142857	0.113960576	0.134839972	0.167248402	0.095346259	0.02734375	0.045454545	0.042372881	0.060150376	0.040322581	0.024236038	0.066115702	0.348155312	0.106600358	0.84	0.319801075	0.150755672	0.111111111	0.246182982	0.272727273	0.040767386	0.062869461	0.272727273	0.319801075	0.034210526	0.0265625	0.054487179	0.041125541	0.039772727	0.050209205	0.031055901	0.032828283	0.021406728	0.0390625	0.097744361	0.064282435	0.100503782
4659569	0.195348837	0.125541126	0.238493724	0.118518519	0.135231317	0.152230971	0.176258993	0.245714286	0.109589041	0.170833333	0.176767677	0.154166667	0.090322581	0.118165785	0.201807229	0.196116135	0.223606798	0.193877551	0.132596685	0.246268657	0.279329609	0.24	0.11227702	0.090452261	0.204124145	0.25	0.046875	0.2	0.353553391	0.087719298	0.288675135	0.213200716	0.127429806	0.147441956	0.213200716	0.135384615	0.353553391	0.118618619	0.094488189	0.113502935	0.131438721	0.168965517	0.233009709	0.126984127	0.128358209	0.270114943	0.130434783	0.150755672	0.23570226
853	0.202030509	0.227926078	0.161490683	0.185267857	0.285714286	0.210772834	0.242331288	0.264957265	0.19330855	0.268551237	0.219730942	0.305147059	0.083333333	0.249122807	0.207594937	0.314485451	0.287531807	0.178571429	0.280839895	0.303797468	0.289915966	0.15234375	0.192872117	0.170634921	0.327326835	0.267261242	0.04950495	0.156146179	0.19844358	0.151943463	0.3086067	0.227921153	0.244813278	0.262135922	0.308243728	0.267261242	0.215217391	0.179083095	0.16745283	0.176363636	0.243478261	0.168067227	0.225092251	0.292134831	0.193133047	0.163424125	0.122302158	0.241746889	0.247139588
2637	0.378768021	0.370466321	0.203463203	0.297120419	0.21388102	0.277124183	0.225212465	0.12	0.14516129	0.17	0.312418301	0.164285714	0.063157895	0.408653846	0.266216216	0.288858322	0.29144385	0.20952381	0.274193548	0.231638418	0.129602356	0.110294118	0.617408907	0.10866373	0.094029851	0.366626066	0.021276596	0.150997151	0.136094675	0.13583815	0.307180851	0.162589928	0.328320802	0.19887165	0.175213675	0.257975035	0.340789474	0.655483871	0.258234519	0.401265823	0.420798065	0.218055556	0.139568345	0.338939198	0.671834625	0.114537445	0.138643068	0.241912799	0.30859375
4138	0.142222222	0.288675135	0.129770992	0.121287129	0.265873016	0.167553191	0.211111111	0.274853801	0.233502538	0.237885463	0.15920398	0.288372093	0.090322581	0.209923664	0.156521739	0.220183486	0.255131965	0.143322476	0.305732484	0.260377358	0.379518072	0.160427807	0.115789474	0.212290503	0.354166667	0.145098039	0.063492063	0.173913043	0.288675135	0.153488372	0.126582278	0.139240506	0.183673469	0.327659574	0.275555556	0.23	0.14797136	0.116941529	0.123989218	0.104854369	0.181818182	0.137583893	0.165137615	0.227160494	0.21821789	0.175531915	0.109004739	0.131147541	0.185279188
3042	0.148741419	0.184149184	0.096525097	0.1484375	0.43643578	0.097686375	0.133093525	0.177142857	0.209424084	0.169565217	0.146464646	0.193693694	0.097902098	0.139194139	0.11849711	0.162162162	0.152354571	0.086538462	0.167155425	0.154121864	0.154255319	0.126373626	0.103157895	0.205882353	0.122699387	0.108527132	0.119266055	0.107296137	0.117948718	0.303867403	0.121761658	0.136563877	0.153846154	0.149425287	0.145833333	0.174342105	0.088167053	0.107250755	0.177325581	0.15320911	0.13430127	0.25819889	0.115207373	0.40824829	0.107142857	0.094240838	0.180851064	0.148275862	0.109756098
2585	0.314970394	0.198884758	0.125668449	0.216842105	0.193548387	0.187368421	0.20212766	0.351763235	0.12195122	0.429577465	0.267261242	0.471404521	0.072992701	0.250411862	0.18018018	0.26148818	0.298142397	0.316227766	0.191536748	0.207894737	0.166666667	0.151515152	0.231808732	0.096153846	0.40824829	0.333333333	0.083333333	0.166666667	0.23570226	0.165625	0.19245009	0.213200716	0.307070707	0.245736594	0.426401433	0.416666667	0.178988327	0.228813559	0.17826087	0.211169284	0.265780731	0.210818511	0.148484848	0.222003929	0.215172414	0.136082763	0.150641026	0.201007563	0.23570226
148211	0.400891863	0.330536913	0.223655914	0.226351351	0.377964473	0.271428571	0.226993865	0.319801075	0.204124145	0.183760684	0.296491228	0.5	0.065060241	0.377964473	0.215189873	0.284894837	0.316227766	0.223606798	0.360557769	0.353553391	0.230392157	0.246819338	0.385654886	0.129032258	0.433012702	0.353553391	0.027777778	0.176776695	0.25	0.127705628	0.277580071	0.150755672	0.274038462	0.280087527	0.452267017	0.530330086	0.320490368	0.335958005	0.18556701	0.342902711	0.342182891	0.223606798	0.165929204	0.341463415	0.355731225	0.181818182	0.176334107	0.251012146	0.262798635
3393	0.282692308	0.248608534	0.933563871	0.21686747	0.168316832	0.228215768	0.20906801	0.17782169	0.137931034	0.163538874	0.29769392	0.14973262	0.066225166	0.24328594	0.223946785	0.271889401	0.225738397	0.229268293	0.210752688	0.281578947	0.15407855	0.350364964	0.266179541	0.078717201	0.240771706	0.249152542	0.073720978	0.221162934	0.189440994	0.107734807	0.220408163	0.155737705	0.261682243	0.159600998	0.188608384	0.221162934	0.212237094	0.264788732	0.142284569	0.257839721	0.266025641	0.205882353	0.252307692	0.212686567	0.302292264	0.218241042	0.16918429	0.214634146	0.255060729
271	0.029850746	0.026894866	0.048128342	0.026162791	0.052884615	0.030395137	0.050925926	0.072727273	0.07518797	0.064705882	0.030985915	0.047337278	0.112903226	0.022988506	0.034602076	0.038194444	0.037974684	0.032921811	0.033333333	0.044642857	0.093220339	0.073394495	0.012658228	0.103773585	0.055555556	0.021097046	0.214285714	0.055900621	0.074380165	0.04964539	0.026785714	0.055900621	0.024271845	0.039215686	0.044692737	0.030651341	0.026954178	0.017350158	0.039344262	0.026258206	0.020912548	0.039130435	0.062068966	0.017948718	0.017054264	0.07079646	0.089430894	0.042553191	0.022284123
5479	0.204819277	0.188235294	0.175384615	0.225	0.267261242	0.198630137	0.24024024	0.150755672	0.288675135	0.132716049	0.205240175	0.137931034	0.085106383	0.267261242	0.18872549	0.197530864	0.253658537	0.316227766	0.153488372	0.186440678	0.105263158	0.147727273	0.191268191	0.101818182	0.204124145	0.25	0.057692308	0.25	0.353553391	0.098684211	0.288675135	0.426401433	0.192156863	0.147441956	0.213200716	0.25	0.186192469	0.218475073	0.140589569	0.204044118	0.2090301	0.187150838	0.140939597	0.177777778	0.192634561	0.40824829	0.15942029	0.152406417	0.23570226
4168	0.262008734	0.170340681	0.212121212	0.167042889	0.285714286	0.223844282	0.338061702	0.226086957	0.104316547	0.223404255	0.264916468	0.200704225	0.068807339	0.189097104	0.202597403	0.169191919	0.233082707	0.235119048	0.161764706	0.267261242	0.195918367	0.596590909	0.175732218	0.084942085	0.121212121	0.204460967	0.03125	0.267261242	0.180722892	0.110320285	0.164759725	0.128378378	0.223382046	0.135951662	0.173913043	0.148541114	0.192560175	0.184480234	0.105747126	0.167896679	0.200342466	0.199404762	0.2	0.183544304	0.195335277	0.30733945	0.168627451	0.155367232	0.19058296
124087	0.545544726	0.242829828	0.183333333	0.219665272	0.220108696	0.264444444	0.208994709	0.43519414	0.158385093	0.167613636	0.226337449	0.40824829	0.067857143	0.244299674	0.178173719	0.452910814	0.516397779	0.365148372	0.261682243	0.364705882	0.288675135	0.15282392	0.239583333	0.108626198	0.589255651	0.577350269	0.035294118	0.282051282	0.40824829	0.111764706	0.333333333	0.246182982	0.263565891	0.340502612	0.615457455	0.577350269	0.257201646	0.225490196	0.132505176	0.209342561	0.286912752	0.19035533	0.163636364	0.259036145	0.218707015	0.166112957	0.151898734	0.348155312	0.30349345
9904	0.168859649	0.17173913	0.133093525	0.15403423	0.229090909	0.128078818	0.127035831	0.107476636	0.806896552	0.123595506	0.130536131	0.116981132	0.062146893	0.193784278	0.142076503	0.215116279	0.152061856	0.138461538	0.239884393	0.213058419	0.271794872	0.118483412	0.135789474	0.204081633	0.132275132	0.133458647	0.033783784	0.174796748	0.142201835	0.121848739	0.142857143	0.090566038	0.131799163	0.329317269	0.159090909	0.182926829	0.168224299	0.140298507	0.112244898	0.150684932	0.142857143	0.136507937	0.161702128	0.159550562	0.141384389	0.111111111	0.109649123	0.155555556	0.130232558
3075	0.623609564	0.328445748	0.228828829	0.288786482	0.503952631	0.317891374	0.235701906	0.568535244	0.141560799	0.208333333	0.371980676	0.241573034	0.071428571	0.503952631	0.270226537	0.739600262	0.421637021	0.298142397	0.271565495	0.290322581	0.169201521	0.182352941	0.477017365	0.114602588	0.577350269	0.471404521	0.031746032	0.17562724	0.5	0.136200717	0.544331054	0.603022689	0.339233038	0.486533633	0.502518908	0.471404521	0.346273292	0.41375	0.233486943	0.352691218	0.432773109	0.269702277	0.174311927	0.329819277	0.44556962	0.143126177	0.150278293	0.568535244	0.555555556
477468	0.403249631	0.446293495	0.240677966	0.277298851	0.254152824	0.288659794	0.226688103	0.165775401	0.166666667	0.223549488	0.336296296	0.233564014	0.0670194	0.443994602	0.272865854	0.306729264	0.287630402	0.235478807	0.334384858	0.291946309	0.174911661	0.149647887	0.53909465	0.121993127	0.116814159	0.358189081	0.028880866	0.165016502	0.140410959	0.141903172	0.301329394	0.168874172	0.35694051	0.240464345	0.235897436	0.261755486	0.327062229	0.438489647	0.250733138	0.40167364	0.535050072	0.24	0.173469388	0.360058309	0.458996328	0.146596859	0.171328671	0.379858657	0.303030303
1972	0.266666667	0.310526316	0.17264574	0.223021583	0.368421053	0.233333333	0.191397849	0.167979003	0.243386243	0.184149184	0.244165171	0.217391304	0.061662198	0.353773585	0.217898833	0.331914894	0.233521657	0.206680585	0.327083333	0.252232143	0.242506812	0.104477612	0.328173375	0.162303665	0.156164384	0.281200632	0.058651026	0.147806005	0.154040404	0.364942529	0.210810811	0.139908257	0.314035088	0.283333333	0.250608273	0.333333333	0.253097345	0.292553191	0.262745098	0.300653595	0.31107739	0.169421488	0.129107981	0.254766031	0.28496732	0.125628141	0.105515588	0.206751055	0.23268206
3385	0.250447227	0.27027027	0.211586902	0.24853229	0.15862069	0.204633205	0.155756208	0.101092896	0.126315789	0.156327543	0.251923077	0.149253731	0.082568807	0.226047904	0.229473684	0.214137214	0.209072978	0.172866521	0.180555556	0.190366972	0.125	0.155172414	0.291493776	0.119777159	0.073446328	0.224522293	0.052805281	0.154822335	0.127717391	0.17027027	0.619537275	0.148989899	0.221070812	0.14516129	0.151219512	0.236607143	0.280769231	0.275720165	0.213709677	0.244224422	0.264615385	0.193621868	0.167553191	0.198594025	0.289041096	0.12465374	0.132432432	0.235431235	0.256262042
2576	0.267261242	0.122171946	0.147679325	0.128947368	0.184738956	0.106666667	0.122222222	0.213200716	0.128865979	0.137168142	0.136246787	0.134529148	0.150793651	0.109090909	0.119402985	0.277350098	0.316227766	0.093645485	0.109195402	0.143911439	0.132596685	0.128654971	0.0893796	0.135294118	0.288675135	0.353553391	0.111111111	0.103139013	0.5	0.160621762	0.40824829	0.301511345	0.10421286	0.208514414	0.301511345	0.353553391	0.131188119	0.104134763	0.166172107	0.116803279	0.108499096	0.089965398	0.100478469	0.094907407	0.109090909	0.138728324	0.2	0.213200716	0.333333333
5005	0.363951473	0.866025404	0.17805383	0.28042328	0.270386266	0.275985663	0.242236025	0.163507109	0.180778032	0.193965517	0.291958042	0.206140351	0.06763285	0.384732824	0.239852399	0.307392996	0.295748614	0.190839695	0.347140039	0.275210084	0.195238095	0.152941176	0.38134715	0.155660377	0.184810127	0.275297619	0.040920716	0.165236052	0.145785877	0.165548098	0.25087108	0.155319149	0.316225166	0.25267666	0.220043573	0.296969697	0.297762478	0.330718954	0.221238938	0.349358974	0.406491499	0.202357564	0.153172867	0.37254902	0.43643578	0.151515152	0.239608802	0.292887029	0.314387211
72054	0.261510129	0.323754789	0.1675	0.233201581	0.714285714	0.265560166	0.23880597	0.292358804	0.2	0.287749288	0.276553106	0.378461538	0.082802548	0.434937611	0.197478992	0.269487751	0.328159645	0.216783217	0.438118812	0.343085106	0.27388535	0.154761905	0.280957336	0.131195335	0.240677966	0.252072968	0.051724138	0.201634877	0.193452381	0.157458564	0.207843137	0.179144385	0.3125	0.277777778	0.379518072	0.336633663	0.261121857	0.249658936	0.190283401	0.254237288	0.311688312	0.186046512	0.148648649	0.363265306	0.256097561	0.14619883	0.137640449	0.219858156	0.291497976
51634	0.131894484	0.135391924	0.067226891	0.116847826	0.135245902	0.072972973	0.06741573	0.128205128	0.155172414	0.160194175	0.112860892	0.169154229	0.076271186	0.121212121	0.046920821	0.101851852	0.081232493	0.06185567	0.198697068	0.163346614	0.106508876	0.121794872	0.071578947	0.166666667	0.133333333	0.066929134	0.082352941	0.060465116	0.056179775	0.163841808	0.098092643	0.163265306	0.081081081	0.12033195	0.155660377	0.116040956	0.075980392	0.078220859	0.080691643	0.130901288	0.08974359	0.056939502	0.065326633	0.083333333	0.086757991	0.052941176	0.122807018	0.139097744	0.08974359
60795	0.301204819	0.291525424	0.231121281	0.279926335	0.421117444	0.307101727	0.267260579	0.220159151	0.180048662	0.251196172	0.346007605	0.307304786	0.07591623	0.370892019	0.242248062	0.329875519	0.428571429	0.272532189	0.291089109	0.377990431	0.186397985	0.164974619	0.35625	0.136138614	0.156084656	0.323717949	0.035812672	0.201877934	0.207161125	0.150234742	0.226785714	0.167967753	0.391621129	0.233853007	0.293398533	0.286315789	0.268421053	0.302110818	0.215867159	0.281200632	0.386435331	0.233545648	0.227722772	0.285217391	0.309711286	0.134803922	0.163814181	0.202868852	0.308118081
3899	0.202030509	0.156126482	0.191419142	0.169300226	0.185185185	0.188679245	0.217391304	0.241746889	0.140740741	0.176870748	0.209567198	0.188982237	0.098591549	0.161129568	0.183673469	0.240641711	0.358568583	0.253012048	0.150121065	0.291262136	0.176	0.151020408	0.176778243	0.11023622	0.327326835	0.267261242	0.064171123	0.273764259	0.188982237	0.106007067	0.3086067	0.227921153	0.183467742	0.236433122	0.227921153	0.18579235	0.188982237	0.163793103	0.118329466	0.146473779	0.185810811	0.188235294	0.250980392	0.175732218	0.171184023	0.186721992	0.119850187	0.161473088	0.1901566
2284	0.132882883	0.17551963	0.122047244	0.130434783	0.283333333	0.195530726	0.201520913	0.217647059	0.23570226	0.173913043	0.126237624	0.214611872	0.082191781	0.171052632	0.124637681	0.220125786	0.208695652	0.118421053	0.235294118	0.218867925	0.305389222	0.138121547	0.100734523	0.218934911	0.362962963	0.114785992	0.069565217	0.161434978	0.311377246	0.167487685	0.112820513	0.131004367	0.18287037	0.243801653	0.254545455	0.23024055	0.157635468	0.182574186	0.121546961	0.109343936	0.152854512	0.108108108	0.109589041	0.157142857	0.110283159	0.193181818	0.115	0.143835616	0.190600522
123631	0.478091444	0.279338843	0.190692518	0.264758497	0.338061702	0.26459854	0.22832981	0.381385036	0.182574186	0.301703163	0.420118343	0.282608696	0.06281407	0.338061702	0.220560748	0.496138938	0.294117647	0.4	0.213893967	0.316227766	0.158113883	0.154411765	0.357438017	0.082758621	0.387298335	0.474341649	0.045822102	0.158113883	0.223606798	0.140909091	0.228471002	0.190909091	0.340241796	0.279751442	0.404519917	0.474341649	0.233221477	0.332	0.198214286	0.281931464	0.335832084	0.248421053	0.181395349	0.260067114	0.306597671	0.128266033	0.148235294	0.381385036	0.262697023
60877	0.284946237	0.259581882	0.232098765	0.577350269	0.183673469	0.249027237	0.175166297	0.110817942	0.123425693	0.138823529	0.276717557	0.142857143	0.068965517	0.247391952	0.238683128	0.221095335	0.259481038	0.209606987	0.206692913	0.209459459	0.133858268	0.157024793	0.298047276	0.111111111	0.114845938	0.237421384	0.046583851	0.139759036	0.139473684	0.156410256	0.40824829	0.153658537	0.212374582	0.146993318	0.150234742	0.211864407	0.276119403	0.296853625	0.227722772	0.251215559	0.255605381	0.193832599	0.156962025	0.213171577	0.308321965	0.142857143	0.135064935	0.191304348	0.259398496
170361	0.256704981	0.268199234	0.18699187	0.194779116	0.245945946	0.254859611	0.211886305	0.168831169	0.195652174	0.171745152	0.261410788	0.200573066	0.072413793	0.302013423	0.181222707	0.3525	0.266666667	0.205378973	0.352941176	0.318559557	0.224422442	0.165584416	0.252083333	0.158064516	0.271698113	0.241025641	0.041509434	0.271604938	0.148148148	0.11747851	0.195519348	0.150837989	0.241121495	0.308357349	0.21875	0.303571429	0.256048387	0.240559441	0.145491803	0.232235702	0.279146141	0.187654321	0.157894737	0.30942623	0.235213205	0.163461538	0.135951662	0.220551378	0.274058577
5514	0.252595156	0.239388795	0.241746889	0.230055659	0.202272727	0.204081633	0.18021978	0.161164593	0.158567775	0.163507109	0.215827338	0.170673077	0.082857143	0.274924471	0.191780822	0.209656967	0.196998124	0.159090909	0.2109375	0.150105708	0.119897959	0.092071611	0.307929969	0.114882507	0.21821789	0.267261242	0.133630621	0.133630621	0.377964473	0.316091954	0.3086067	0.227921153	0.266435986	0.189066059	0.227921153	0.267261242	0.212280702	0.268260292	0.30625	0.302675585	0.238304094	0.134297521	0.118072289	0.227430556	0.274406332	0.099489796	0.115577889	0.170886076	0.251976315
4513	0.247169811	0.353553391	0.18766756	0.212121212	0.185750636	0.205761317	0.19395466	0.150755672	0.120689655	0.126315789	0.267261242	0.130666667	0.046357616	0.212732919	0.205298013	0.232505643	0.233905579	0.316227766	0.200431034	0.199501247	0.25	0.130434783	0.243048404	0.130434783	0.204124145	0.25	0.033088235	0.136239782	0.135542169	0.097222222	0.205702648	0.127027027	0.20323741	0.15037594	0.213200716	0.25	0.207692308	0.259887006	0.155737705	0.217687075	0.226917058	0.239795918	0.139204545	0.210526316	0.254166667	0.139318885	0.130563798	0.157647059	0.208661417
5735	0.34676259	0.321178121	0.337099931	0.307922272	0.239045722	0.3125	0.229885057	0.269679945	0.148531952	0.167774086	0.321428571	0.180743243	0.064864865	0.382198953	0.249619482	0.30110935	0.303680982	0.252836305	0.260606061	0.251655629	0.140105079	0.147217235	0.515337423	0.101724138	0.365148372	0.348525469	0.111803399	0.223606798	0.316227766	0.127946128	0.387298335	0.381385036	0.358273381	0.197814142	0.286038777	0.241758242	0.335798817	0.421437272	0.24112426	0.342818428	0.384313725	0.219551282	0.153583618	0.305397727	0.4400978	0.136042403	0.142857143	0.22133758	0.336842105
5193	0.148249863	0.138084633	0.354787438	0.112781955	0.143911439	0.128608924	0.124034735	0.177393719	0.158415842	0.092369478	0.151133501	0.138675049	0.081081081	0.098418278	0.150442478	0.153846154	0.263117406	0.106796117	0.107734807	0.148409894	0.157894737	0.089005236	0.105152471	0.175141243	0.240192231	0.196116135	0.098058068	0.120171674	0.234636872	0.101382488	0.226455407	0.167248402	0.107991361	0.17349448	0.167248402	0.104294479	0.138675049	0.105105105	0.102702703	0.111111111	0.11942959	0.124034735	0.118721461	0.091722595	0.111607143	0.098445596	0.09223301	0.162629758	0.183462532
2658	0.385772914	0.577350269	0.226851852	0.2899729	0.187227866	0.272727273	0.229166667	0.1203125	0.134556575	0.171171171	0.311141304	0.156482861	0.063694268	0.391891892	0.281027104	0.268361582	0.291086351	0.231884058	0.24691358	0.2414307	0.128682171	0.138314785	0.56998993	0.098159509	0.091194969	0.352059925	0.024271845	0.168693009	0.128482972	0.1301059	0.291381669	0.172256098	0.325974026	0.183941606	0.166172107	0.241773963	0.322537112	0.624020888	0.241192412	0.378064516	0.40942928	0.230543319	0.156682028	0.328	0.733425414	0.133858268	0.1453125	0.22852984	0.279470199
3168	0.268965517	0.315602837	0.215962441	0.259328358	0.232346241	0.259047619	0.230941704	0.164021164	0.171284635	0.175233645	0.330754352	0.179669031	0.068306011	0.318952234	0.224852071	0.3412527	0.292246521	0.213983051	0.313929314	0.383084577	0.215633423	0.161375661	0.325749741	0.131443299	0.184659091	0.285486443	0.028901734	0.202933985	0.177083333	0.138014528	0.244402985	0.191283293	0.276157804	0.227586207	0.220623501	0.276457883	0.273550725	0.287616511	0.189944134	0.253565769	0.333850932	0.203862661	0.202020202	0.314442413	0.321621622	0.153645833	0.106796117	0.206382979	0.317399618
3066	0.398325359	0.420798065	0.184308842	0.308146399	0.222082811	0.294674556	0.213844252	0.174077656	0.166666667	0.174404015	0.340909091	0.176767677	0.055057618	0.498837209	0.263788969	0.268351384	0.304819277	0.237392374	0.336260979	0.231631382	0.144337567	0.11366539	0.732323232	0.110828025	0.23570226	0.396843292	0.024675325	0.153366584	0.40824829	0.150318471	0.312649165	0.150497512	0.375	0.230279898	0.246182982	0.288675135	0.362110312	0.545253863	0.277711561	0.469387755	0.528994083	0.207776428	0.141959799	0.382953181	0.545454545	0.099121706	0.147096774	0.282051282	0.32155477
1134	0.382393398	0.400277008	0.183458647	0.280868385	0.2	0.280991736	0.195906433	0.1078125	0.139751553	0.171471927	0.305593452	0.168949772	0.061093248	0.38546798	0.24301676	0.257062147	0.255464481	0.213256484	0.269014085	0.215022091	0.118012422	0.130990415	0.576219512	0.109717868	0.085443038	0.342072409	0.031353135	0.142642643	0.114374034	0.152886115	0.312762973	0.15128593	0.331143233	0.203898051	0.178787879	0.230329041	0.331506849	0.5018226	0.277074543	0.450068399	0.451737452	0.202898551	0.146153846	0.340569878	0.524449878	0.119496855	0.150793651	0.316535433	0.282463186
41744	0.359939759	0.398461538	0.170940171	0.281582953	0.273381295	0.26993865	0.223931624	0.16955684	0.183520599	0.1942959	0.313364055	0.197841727	0.068965517	0.438818565	0.242902208	0.33559322	0.27258567	0.632455532	0.358843537	0.259581882	0.221343874	0.130597015	0.484631148	0.163147793	0.11026616	0.345781466	0.037698413	0.152097902	0.133699634	0.220306513	0.273282443	0.213200716	0.327988338	0.310280374	0.229090909	0.329824561	0.30044843	0.398273736	0.271293375	0.360795455	0.397820163	0.22147651	0.152329749	0.358895706	0.392944039	0.40824829	0.141025641	0.267702936	0.279521674
3002190	0.545544726	0.362844702	0.203703704	0.354037267	0.46291005	0.292168675	0.226973684	0.43519414	0.169611307	0.184433164	0.344984802	0.40824829	0.053763441	0.6172134	0.258461538	0.452910814	0.307098765	0.25	0.293291732	0.288675135	0.144337567	0.141831239	0.515368852	0.127659574	0.353553391	0.36834925	0.039473684	0.165820643	0.204124145	0.217153285	0.293413174	0.369274473	0.344285714	0.340502612	0.369274473	0.433012702	0.311953353	0.451371571	0.288135593	0.377963738	0.415549598	0.226537217	0.17452007	0.295615276	0.459627329	0.111111111	0.135652174	0.348155312	0.40824829
16231	0.159482759	0.128630705	0.172161172	0.183622829	0.110032362	0.146039604	0.210344828	0.1	0.141025641	0.121323529	0.172248804	0.098540146	0.054644809	0.126712329	0.137096774	0.178272981	0.183246073	0.1829653	0.101522843	0.189368771	0.13963964	0.267261242	0.126819127	0.115740741	0.084158416	0.158095238	0.039473684	0.204918033	0.203791469	0.105691057	0.155172414	0.097014925	0.147058824	0.111455643	0.114695341	0.126074499	0.168981481	0.144345238	0.110831234	0.127376426	0.145580589	0.178571429	0.208695652	0.145054945	0.148748159	0.144859813	0.107296137	0.135384615	0.131336406
3675	0.267261242	0.102380952	0.066964286	0.056	0.283473355	0.168195719	0.158798283	0.319801075	0.120481928	0.137055838	0.062337662	0.195652174	0.056603774	0.283473355	0.111803399	0.346687623	0.158113883	0.084870849	0.149837134	0.154166667	0.237410072	0.134751773	0.055789474	0.088435374	0.483870968	0.176776695	0.069444444	0.176776695	0.25	0.085227273	0.306186218	0.376889181	0.134146341	0.260643018	0.226133508	0.265165043	0.130666667	0.056835637	0.052631579	0.05785124	0.088180113	0.064150943	0.064864865	0.12244898	0.059090909	0.233082707	0.085889571	0.266500895	0.333333333
5073	0.369496855	0.361801242	0.216014898	0.285714286	0.260132991	0.285945073	0.225806452	0.244557994	0.153846154	0.188081937	0.333873582	0.196226415	0.064777328	0.391853933	0.290102389	0.318142381	0.303986711	0.227036395	0.30887372	0.31870229	0.191056911	0.154929577	0.456320658	0.101727447	0.198679854	0.34620887	0.027196653	0.163265306	0.229415734	0.12037037	0.336666667	0.207514339	0.296460177	0.238888889	0.276685786	0.264808362	0.36038961	0.37922403	0.213166144	0.338150289	0.417974322	0.225352113	0.17953668	0.334375	0.423273657	0.14229249	0.140926641	0.244680851	0.344208809
1971	0.252971138	0.263157895	0.171171171	0.428270042	0.177874187	0.255681818	0.252272727	0.107769424	0.144607843	0.147727273	0.311787072	0.141230068	0.059299191	0.267355982	0.212062257	0.251004016	0.249042146	0.18556701	0.219230769	0.197424893	0.124069479	0.122137405	0.330569948	0.160526316	0.105540897	0.282539683	0.037681159	0.146171694	0.129353234	0.126491647	0.23570226	0.143518519	0.268707483	0.162689805	0.158730159	0.225206612	0.232517483	0.302419355	0.178308824	0.256735341	0.302571861	0.16563147	0.14354067	0.23670669	0.311914324	0.141025641	0.103614458	0.200421941	0.291588785
9433	0.21821789	0.179047619	0.204268293	0.229398664	0.15430335	0.185022026	0.241982507	0.261116484	0.166666667	0.120943953	0.222943723	0.204124145	0.067729084	0.193811075	0.220588235	0.182897862	0.205949657	0.174934726	0.148984199	0.18956044	0.144337567	0.166051661	0.203530633	0.120567376	0.353553391	0.288675135	0.035555556	0.288675135	0.204124145	0.115755627	0.274004684	0.123091491	0.198841699	0.170251306	0.369274473	0.433012702	0.218487395	0.202279202	0.14922049	0.165794066	0.204582651	0.182574186	0.204778157	0.157281553	0.211048159	0.15942029	0.11	0.153246753	0.206823028
60707	0.371994342	0.368863955	0.189873418	0.271328671	0.209048362	0.297101449	0.199081164	0.106732348	0.166944908	0.171701113	0.319027182	0.159810127	0.06292517	0.388535032	0.251830161	0.262924668	0.279305355	0.213533835	0.277286136	0.244094488	0.135986733	0.12541806	0.542217701	0.119800333	0.101522843	0.363040629	0.022530329	0.163461538	0.139534884	0.119236884	0.290830946	0.163461538	0.319838057	0.2	0.166405024	0.225854383	0.340486409	0.477244772	0.247142857	0.398362892	0.441952507	0.23447205	0.14331723	0.35177305	0.501858736	0.130217028	0.142384106	0.2816	0.337681159
3685	0.290268456	0.324786325	0.162447257	0.237762238	0.307517084	0.239285714	0.215031315	0.190692518	0.188544153	0.207207207	0.269366197	0.223606798	0.073417722	0.3890625	0.213358071	0.354037267	0.282842712	0.6	0.371134021	0.316227766	0.287234043	0.149071199	0.357069143	0.188916877	0.25819889	0.284839204	0.04851752	0.158940397	0.223606798	0.279898219	0.234567901	0.269679945	0.301507538	0.309468822	0.269679945	0.362445415	0.24534687	0.293661061	0.253731343	0.273570325	0.315634218	0.185628743	0.146396396	0.298791019	0.309585492	0.25819889	0.111363636	0.286038777	0.244827586
5391	0.24795082	0.194174757	0.852802865	0.178494624	0.156424581	0.230414747	0.205714286	0.213200716	0.163299316	0.129129129	0.219565217	0.117117117	0.073170732	0.200988468	0.216748768	0.277350098	0.196796339	0.208672087	0.185446009	0.258064516	0.153024911	0.248	0.205636743	0.087108014	0.288675135	0.221223022	0.070710678	0.188925081	0.3	0.110032362	0.326598632	0.301511345	0.219367589	0.166811531	0.241209076	0.212132034	0.202505219	0.213872832	0.142857143	0.202898551	0.215946844	0.195592287	0.269090909	0.165354331	0.255162242	0.253968254	0.142361111	0.185983827	0.211206897
60937	0.137387387	0.101293103	0.112403101	0.088235294	0.09929078	0.146666667	0.100346021	0.071794872	0.063636364	0.05019305	0.098557692	0.063492063	0.025641026	0.094570928	0.089385475	0.092436975	0.102631579	0.114006515	0.092643052	0.105442177	0.094527363	0.100529101	0.095933264	0.06122449	0.087719298	0.095238095	0.024590164	0.096638655	0.139175258	0.043668122	0.09	0.092050209	0.098501071	0.082142857	0.061068702	0.090909091	0.140096618	0.098507463	0.096774194	0.100196464	0.103690685	0.149825784	0.069868996	0.084444444	0.109955423	0.104166667	0.046511628	0.073482428	0.103614458
5526	0.096296296	0.084337349	0.076190476	0.075842697	0.169014085	0.063400576	0.079831933	0.104477612	0.253623188	0.104712042	0.081967213	0.10106383	0.1	0.078393881	0.061290323	0.119047619	0.084848485	0.060377358	0.118421053	0.123404255	0.160583942	0.097014925	0.044303797	0.300884956	0.096491228	0.055441478	0.122807018	0.092896175	0.126760563	0.171052632	0.083815029	0.111111111	0.056074766	0.152380952	0.101522843	0.099264706	0.0703125	0.048136646	0.077639752	0.087145969	0.061797753	0.063241107	0.076023392	0.062189055	0.052147239	0.102189781	0.115646259	0.12244898	0.064343164
5152	0.358568583	0.296842105	0.152941176	0.198689956	0.507092553	0.213151927	0.201704545	0.381385036	0.21942446	0.316227766	0.22173913	0.318021201	0.081632653	0.507092553	0.156542056	0.496138938	0.250596659	0.1640625	0.441595442	0.306990881	0.305220884	0.150735294	0.207941484	0.142335766	0.322727273	0.182608696	0.059907834	0.158113883	0.223606798	0.250909091	0.365148372	0.53935989	0.26899384	0.373001923	0.316151203	0.340057637	0.1995842	0.184507042	0.176605505	0.240671642	0.23608769	0.156914894	0.147540984	0.300438596	0.205091938	0.136200717	0.137931034	0.381385036	0.447213596
3081884	0.159550562	0.194508009	0.128787879	0.1375	0.294354839	0.185483871	0.196363636	0.264367816	0.303191489	0.214592275	0.17	0.285714286	0.089171975	0.20683112	0.152298851	0.268987342	0.257309942	0.138709677	0.320512821	0.297297297	0.391566265	0.164893617	0.116719243	0.265895954	0.349315068	0.133462282	0.0625	0.177489177	0.221052632	0.201923077	0.140306122	0.138075314	0.190909091	0.336170213	0.313636364	0.249158249	0.163855422	0.111607143	0.129380054	0.128458498	0.187732342	0.140468227	0.153153153	0.20531401	0.113069016	0.17989418	0.123809524	0.15282392	0.202564103
5582	0.267399267	0.23539823	0.218508997	0.220502901	0.194711538	0.280082988	0.278481013	0.178571429	0.137837838	0.224	0.403050109	0.194225722	0.080996885	0.27672956	0.235546039	0.254347826	0.289361702	0.329145729	0.245762712	0.292929293	0.186588921	0.161764706	0.292275574	0.112676056	0.123493976	0.327526132	0.026315789	0.217391304	0.175792507	0.118110236	0.216796875	0.163636364	0.308411215	0.203931204	0.18622449	0.199561404	0.272200772	0.259208731	0.150870406	0.20483871	0.295707472	0.251815981	0.230769231	0.308139535	0.258760108	0.198198198	0.138121547	0.177927928	0.272189349
6435110	0.303045763	0.292379471	0.241746889	0.252459016	0.304347826	0.239669421	0.203773585	0.241746889	0.188841202	0.153996101	0.251207729	0.202453988	0.059602649	0.385630499	0.2305026	0.419313935	0.231666667	0.192792793	0.308529946	0.201117318	0.184210526	0.102296451	0.409044193	0.23364486	0.21821789	0.400891863	0.044600939	0.143700787	0.188982237	0.273348519	0.253731343	0.134765625	0.328548644	0.241035857	0.227921153	0.295238095	0.2672	0.340101523	0.309352518	0.280931587	0.327731092	0.171171171	0.118811881	0.280507132	0.345523329	0.115303983	0.096579477	0.402911482	0.246794872
5300	0.179841897	0.288675135	0.134730539	0.218181818	0.182352941	0.175675676	0.142061281	0.123091491	0.128027682	0.155555556	0.21821789	0.196013289	0.105263158	0.189054726	0.187192118	0.320256308	0.172018349	0.516397779	0.16	0.161559889	0.204124145	0.136363636	0.196858639	0.127819549	0.166666667	0.204124145	0.068965517	0.120634921	0.142335766	0.287937743	0.272289157	0.174077656	0.2027833	0.148255814	0.174077656	0.205333333	0.22875817	0.191366906	0.222493888	0.22556391	0.230769231	0.14673913	0.130872483	0.167002012	0.190070922	0.333333333	0.165441176	0.246182982	0.165254237
2177	0.676123404	0.346689895	0.183189655	0.265232975	0.478091444	0.315589354	0.215932914	0.53935989	0.25819889	0.191964286	0.286225403	0.226851852	0.079283887	0.358568583	0.22326454	0.701646415	0.4	0.282842712	0.287378641	0.270562771	0.199004975	0.154791155	0.36344756	0.121718377	0.63900965	0.447213596	0.040322581	0.17264574	0.474341649	0.15704388	0.516397779	0.572077554	0.295986622	0.395628284	0.572077554	0.559016994	0.387523629	0.316622691	0.227106227	0.319422151	0.369230769	0.203252033	0.144469526	0.295336788	0.331134565	0.150485437	0.16507177	0.53935989	0.421637021
2522	0.203629032	0.240740741	0.145015106	0.175438596	0.331125828	0.189066059	0.161473088	0.148854962	0.304	0.155555556	0.175588865	0.212121212	0.076923077	0.291891892	0.161445783	0.335180055	0.205188679	0.121447028	0.41260745	0.248502994	0.374449339	0.10701107	0.196858639	0.333333333	0.208695652	0.17844523	0.058536585	0.142394822	0.159259259	0.169611307	0.162995595	0.117088608	0.188605108	0.549019608	0.237458194	0.341246291	0.218142549	0.191366906	0.160092807	0.198529412	0.194029851	0.134408602	0.123333333	0.239316239	0.188385269	0.134328358	0.100694444	0.209039548	0.211453744
4645	0.37797619	0.366568915	0.18196995	0.291044776	0.277972028	0.281626506	0.225538972	0.151736746	0.228893058	0.192771084	0.29689808	0.19826087	0.066055046	0.50071736	0.234398782	0.338283828	0.290322581	0.226688103	0.427083333	0.275213675	0.220952381	0.123214286	0.508196721	0.184557439	0.124074074	0.335120643	0.032136106	0.196491228	0.134275618	0.267261242	0.26962963	0.155932203	0.332382311	0.328440367	0.224168126	0.341924399	0.307467057	0.397342995	0.248493976	0.345679012	0.385733157	0.227124183	0.166374781	0.379362671	0.422655298	0.132379249	0.127399651	0.240983607	0.33383915
1065	0.600099198	0.32293578	0.20631068	0.240986717	0.287128713	0.262327416	0.242352941	0.522232968	0.333333333	0.214105793	0.320792079	0.248041775	0.085043988	0.410472973	0.20240481	0.566138517	0.387298335	0.280742459	0.46875	0.404199475	0.268436578	0.40824829	0.314911366	0.135869565	0.530330086	0.433012702	0.037151703	0.223376623	0.306186218	0.151282051	0.333333333	0.369274473	0.307414105	0.510753918	0.492365964	0.505181486	0.289224953	0.28707483	0.179389313	0.30952381	0.334394904	0.273861279	0.22972973	0.360623782	0.286290323	0.159340659	0.141732283	0.478713554	0.322772277
5342	0.296499727	0.211678832	0.23943662	0.194	0.209656967	0.199588477	0.143203883	0.295656198	0.226455407	0.136363636	0.21031746	0.128686327	0.057432432	0.22327044	0.245412844	0.461538462	0.240780911	0.210268949	0.191397849	0.189054726	0.103550296	0.135220126	0.247668394	0.124610592	0.400320385	0.294174203	0.025830258	0.196116135	0.277350098	0.104225352	0.33968311	0.334496804	0.222018349	0.231325973	0.334496804	0.294174203	0.17481203	0.219478738	0.191082803	0.2003367	0.226059655	0.201492537	0.206060606	0.198130841	0.253481894	0.119631902	0.095652174	0.413918677	0.234343434
6256	0.256781193	0.263063063	0.201511335	0.25819889	0.154734411	0.199226306	0.162471396	0.111420613	0.142857143	0.169620253	0.24184261	0.153652393	0.076923077	0.232980333	0.236673774	0.218487395	0.205940594	0.2	0.179640719	0.197674419	0.126373626	0.140401146	0.29002079	0.111731844	0.083573487	0.216216216	0.053511706	0.150510204	0.129120879	0.156334232	0.710382514	0.144670051	0.220486111	0.151869159	0.158415842	0.219512195	0.313492063	0.279005525	0.208080808	0.239669421	0.250764526	0.184510251	0.175675676	0.206405694	0.288858322	0.25819889	0.130790191	0.231850117	0.227272727
750	0.039800995	0.039215686	0.063829787	0.034782609	0.066985646	0.036253776	0.059633028	0.099099099	0.088888889	0.081871345	0.04519774	0.064705882	0.123076923	0.028680688	0.044827586	0.052083333	0.047318612	0.036585366	0.043189369	0.0625	0.090163934	0.09009009	0.016877637	0.141509434	0.087912088	0.025210084	0.225806452	0.06097561	0.080645161	0.070422535	0.038690476	0.074074074	0.031476998	0.043478261	0.061111111	0.041984733	0.032171582	0.022047244	0.045602606	0.032751092	0.03047619	0.042918455	0.067567568	0.028205128	0.023255814	0.086956522	0.131147541	0.064102564	0.030555556
2578	0.133630621	0.094808126	0.125	0.108753316	0.075757576	0.10989011	0.085501859	0.106600358	0.089005236	0.064935065	0.091139241	0.25	0.107438017	0.085144928	0.144654088	0.099697885	0.158113883	0.223606798	0.062322946	0.091240876	0.176776695	0.159235669	0.077812829	0.089820359	0.144337567	0.176776695	0.064516129	0.077981651	0.13372093	0.081218274	0.117166213	0.150755672	0.082222222	0.104257207	0.150755672	0.176776695	0.126262626	0.092307692	0.104046243	0.087576375	0.088607595	0.223606798	0.095	0.079439252	0.084210526	0.288675135	0.130681818	0.115107914	0.088161209
65999	0.327326835	0.27543036	0.218556701	0.328596803	0.196881092	0.285464098	0.329059829	0.261116484	0.154506438	0.17311609	0.328097731	0.169734151	0.054545455	0.323361823	0.248201439	0.452910814	0.329044118	0.302419355	0.254448399	0.288934426	0.174887892	0.150561798	0.408523909	0.113043478	0.23570226	0.433012702	0.026315789	0.212446352	0.204124145	0.13836478	0.25	0.148373984	0.34375	0.255376959	0.246182982	0.288675135	0.25566343	0.340206186	0.202702703	0.278106509	0.374631268	0.214559387	0.21460177	0.285714286	0.364935065	0.167420814	0.120762712	0.348155312	0.302564103
5665	0.072815534	0.098039216	0.082125604	0.082386364	0.159624413	0.079411765	0.080508475	0.114503817	0.239130435	0.117647059	0.085399449	0.120218579	0.102272727	0.07047619	0.068627451	0.112244898	0.088685015	0.060836502	0.111842105	0.114893617	0.162962963	0.106870229	0.04109589	0.330275229	0.14953271	0.051334702	0.127272727	0.087912088	0.136690647	0.128205128	0.078034682	0.112359551	0.061320755	0.132075472	0.12565445	0.108208955	0.062337662	0.045031056	0.071428571	0.064239829	0.06805293	0.05952381	0.083333333	0.0625	0.047473201	0.111940299	0.117241379	0.1375	0.070460705
5533	0.385758375	0.271477663	0.191685912	0.243992606	0.327326835	0.27961165	0.183982684	0.307728727	0.134803922	0.138636364	0.299242424	0.155813953	0.068681319	0.43643578	0.319829424	0.400320385	0.263157895	0.25819889	0.20458891	0.231111111	0.1225	0.168449198	0.32231405	0.111959288	0.25	0.252336449	0.032069971	0.144859813	0.288675135	0.114285714	0.269083969	0.261116484	0.285961872	0.240771706	0.43519414	0.40824829	0.281535649	0.279840849	0.18401487	0.248417722	0.318461538	0.197002141	0.17617866	0.231958763	0.280839895	0.145454545	0.164102564	0.307728727	0.288675135
4057	0.205394191	0.243644068	0.141509434	0.217798595	0.534522484	0.187793427	0.219814241	0.244541485	0.169811321	0.234042553	0.20861678	0.398373984	0.087557604	0.223385689	0.150617284	0.223097113	0.213235294	0.142076503	0.235751295	0.226299694	0.218106996	0.159183673	0.176409186	0.140562249	0.253588517	0.158362989	0.07486631	0.207885305	0.212244898	0.225680934	0.168949772	0.154109589	0.250530786	0.188087774	0.268817204	0.325227964	0.178494624	0.187134503	0.2039801	0.193245779	0.213793103	0.13091922	0.134275618	0.2	0.172364672	0.152	0.153256705	0.180515759	0.216400911
5584	0.334076552	0.192622951	0.111801242	0.178489703	0.217252396	0.301298701	0.204334365	0.266500895	0.150943396	0.166666667	0.283473355	0.206405694	0.045248869	0.188982237	0.141089109	0.346687623	0.266149871	0.223606798	0.207161125	0.229813665	0.227848101	0.13877551	0.176100629	0.08984375	0.360843918	0.353553391	0.053763441	0.152777778	0.375	0.131386861	0.306186218	0.226133508	0.242553191	0.218241042	0.527644853	0.441941738	0.177874187	0.164502165	0.14047619	0.147272727	0.264014467	0.113888889	0.116607774	0.199570815	0.163584637	0.136546185	0.134099617	0.266500895	0.25
143	0.334415584	0.316375199	0.215291751	0.321180556	0.174157303	0.296875	0.218809981	0.10041841	0.150313152	0.170974155	0.369911504	0.160714286	0.057649667	0.290410959	0.258007117	0.26929982	0.304964539	0.222634508	0.227350427	0.229885057	0.135306554	0.218097448	0.403076923	0.133909287	0.098253275	0.319526627	0.023148148	0.176776695	0.132631579	0.139344262	0.298275862	0.174796748	0.328	0.183206107	0.159844055	0.230909091	0.278768233	0.351732991	0.196369637	0.301186944	0.35	0.216165414	0.168399168	0.244204019	0.396325459	0.167770419	0.141052632	0.227443609	0.298157454
2431	0.106728538	0.095238095	0.10212766	0.080519481	0.137096774	0.13559322	0.193415638	0.239726027	0.107526882	0.161904762	0.086075949	0.176470588	0.056	0.103512015	0.080597015	0.113846154	0.123563218	0.082758621	0.13030303	0.142307692	0.170731707	0.161290323	0.076842105	0.084337349	0.253968254	0.078895464	0.054347826	0.147783251	0.148809524	0.076530612	0.068062827	0.104265403	0.130536131	0.131687243	0.17370892	0.11409396	0.099009901	0.082568807	0.073446328	0.074747475	0.098901099	0.078571429	0.074257426	0.15	0.091047041	0.268965517	0.100558659	0.1	0.111111111
158440	0.244701349	0.285996055	0.17260274	0.186612576	0.274011299	0.222698073	0.192207792	0.198630137	0.205787781	0.211143695	0.238095238	0.24695122	0.06360424	0.274542429	0.159388646	0.264285714	0.236203091	0.183823529	0.302884615	0.266304348	0.266666667	0.159468439	0.245559039	0.17114094	0.206642066	0.201342282	0.0390625	0.17888563	0.156549521	0.137724551	0.189690722	0.25625	0.236294896	0.279538905	0.24702381	0.294573643	0.218687873	0.218055556	0.180645161	0.256272401	0.24433657	0.162962963	0.125364431	0.235756385	0.226519337	0.149837134	0.228187919	0.201511335	0.212550607
3340	0.218875502	0.206692913	0.127536232	0.17167382	0.222551929	0.222988506	0.206896552	0.21484375	0.127516779	0.202572347	0.176842105	0.225165563	0.073770492	0.266550523	0.146853147	0.197080292	0.223004695	0.193548387	0.323684211	0.227011494	0.229007634	0.143911439	0.201041667	0.115107914	0.291479821	0.191901408	0.03652968	0.182410423	0.223606798	0.114379085	0.156989247	0.159744409	0.257668712	0.246153846	0.214057508	0.286908078	0.216101695	0.204022989	0.167048055	0.182142857	0.224832215	0.190082645	0.126623377	0.305309735	0.190743338	0.158671587	0.127586207	0.149606299	0.222707424
72938	0.318611987	0.291411043	0.186180422	0.345486111	0.178308824	0.316608997	0.262645914	0.134453782	0.139112903	0.184675835	0.35862069	0.17221135	0.062770563	0.338935574	0.23670669	0.258289703	0.332149201	0.306796117	0.249146758	0.268858801	0.143153527	0.149253731	0.429162358	0.109053498	0.097664544	0.395993837	0.029345372	0.174603175	0.126530612	0.142284569	0.263591433	0.149514563	0.333333333	0.182835821	0.180232558	0.216549296	0.250778816	0.354060914	0.231666667	0.29505814	0.395924309	0.230912477	0.187628866	0.27173913	0.371501272	0.124223602	0.139344262	0.217153285	0.308457711
5311181	0.178947368	0.167010309	0.103225806	0.14187643	0.212624585	0.141176471	0.123493976	0.090909091	0.319634703	0.108474576	0.140311804	0.12543554	0.08040201	0.216457961	0.129441624	0.189839572	0.158924205	0.096685083	0.280898876	0.130952381	0.211453744	0.091286307	0.156903766	0.529069767	0.105504587	0.149635036	0.058823529	0.120567376	0.126530612	0.135135135	0.133949192	0.085910653	0.124752475	0.403921569	0.136518771	0.192528736	0.150655022	0.143063584	0.163316583	0.17816092	0.161564626	0.106321839	0.111111111	0.170258621	0.148997135	0.1125	0.081081081	0.174174174	0.120087336
152945	0.341818182	0.289428076	0.25	0.242201835	0.377964473	0.239252336	0.219026549	0.213200716	0.286501377	0.174418605	0.273062731	0.173302108	0.070844687	0.377964473	0.236111111	0.325531915	0.253846154	0.200417537	0.273092369	0.312941176	0.1796875	0.18230563	0.34591195	0.125	0.144337567	0.282539683	0.037681159	0.213759214	0.25	0.131894484	0.296511628	0.301511345	0.251677852	0.249417249	0.210900474	0.235416667	0.337760911	0.329218107	0.191449814	0.29787234	0.322580645	0.242825607	0.219387755	0.240963855	0.31897712	0.164921466	0.145	0.239651416	0.333333333
4052	0.311774461	0.26709062	0.19375	0.252144082	0.285714286	0.297101449	0.217741935	0.241746889	0.15430335	0.157676349	0.310405644	0.161425577	0.051886792	0.272346369	0.256505576	0.314485451	0.272563177	0.32769556	0.213780919	0.236842105	0.163218391	0.135632184	0.379772962	0.11011236	0.327326835	0.308510638	0.019851117	0.186550976	0.377964473	0.107594937	0.46291005	0.341881729	0.260252366	0.236433122	0.227921153	0.174545455	0.329824561	0.311938383	0.194492255	0.2760181	0.315107914	0.305084746	0.195945946	0.246376812	0.332903226	0.129251701	0.133037694	0.241746889	0.258883249
3310	0.370624658	0.375866852	0.168949772	0.291899441	0.314485451	0.265277778	0.22734255	0.413918677	0.168300654	0.193343899	0.29558011	0.204180064	0.070116861	0.470744681	0.262318841	0.461538462	0.296829971	0.248069469	0.342465753	0.221212121	0.196116135	0.100638978	0.553752535	0.152173913	0.400320385	0.39223227	0.032367973	0.294174203	0.143322476	0.210084034	0.280726257	0.250872603	0.365384615	0.404820452	0.334496804	0.39223227	0.305479452	0.454002389	0.31120944	0.359007833	0.396725441	0.248069469	0.139717425	0.38034188	0.444705882	0.119547658	0.110062893	0.532181156	0.29338843
2732	0.29566855	0.241502683	0.208226221	0.205769231	0.229426434	0.332608696	0.213075061	0.156342183	0.148760331	0.148989899	0.223709369	0.153452685	0.071875	0.250773994	0.21656051	0.245652174	0.218623482	0.232394366	0.20661157	0.224096386	0.192307692	0.233438486	0.276111686	0.117142857	0.138888889	0.230519481	0.030100334	0.236768802	0.202380952	0.128342246	0.211350294	0.112781955	0.263157895	0.176755448	0.170050761	0.231292517	0.31	0.248641304	0.17029703	0.244556114	0.2671875	0.212765957	0.147453083	0.240295749	0.265306122	0.253968254	0.127071823	0.201388889	0.274353877
125889	0.07635468	0.085784314	0.063106796	0.077363897	0.152380952	0.055393586	0.068376068	0.1015625	0.211678832	0.108695652	0.080555556	0.104972376	0.108433735	0.067049808	0.055737705	0.10652921	0.073394495	0.049808429	0.106312292	0.103004292	0.142857143	0.09375	0.036919831	0.272727273	0.102803738	0.047520661	0.14	0.084269663	0.116788321	0.163265306	0.076023392	0.109195402	0.052009456	0.124401914	0.111111111	0.093632959	0.057591623	0.042121685	0.079365079	0.071895425	0.058601134	0.056451613	0.06626506	0.052631579	0.043010753	0.090909091	0.113475177	0.121338912	0.059782609
4091	0.133630621	0.028776978	0.040609137	0.061583578	0.04109589	0.041916168	0.067873303	0.067226891	0.027027027	0.049723757	0.044568245	0.050847458	0.068493151	0.026465028	0.030100334	0.030100334	0.049844237	0.048387097	0.029032258	0.051948052	0.029850746	0.333333333	0.021074816	0.041322314	0.072164948	0.033542977	0.048780488	0.034682081	0.053030303	0.039735099	0.029069767	0.040697674	0.033573141	0.208514414	0.048128342	0.037313433	0.031746032	0.02992126	0.01875	0.034632035	0.030188679	0.046413502	0.038216561	0.041025641	0.027820711	0.056910569	0.067164179	0.04526749	0.038674033
2559	0.323051948	0.359271523	0.18452381	0.40824829	0.222879684	0.235392321	0.219417476	0.155902004	0.142857143	0.168674699	0.278333333	0.201663202	0.063348416	0.333808845	0.243339254	0.230228471	0.290265487	0.18115942	0.269642857	0.228239845	0.147186147	0.140969163	0.393039918	0.106837607	0.135011442	0.280752533	0.025943396	0.1724846	0.17218543	0.146137787	0.243333333	0.144288577	0.312599681	0.2043222	0.187878788	0.254681648	0.281967213	0.417344173	0.237931034	0.338461538	0.395833333	0.176470588	0.149068323	0.319008264	0.409333333	0.134782609	0.186252772	0.343035343	0.28
2244	0.267261242	0.166666667	0.121338912	0.19245009	0.125988158	0.10483871	0.200803213	0.376811594	0.108247423	0.338624339	0.149606299	0.245	0.1015625	0.122222222	0.145061728	0.369800131	0.316227766	0.149071199	0.110465116	0.186046512	0.218181818	0.173913043	0.086315789	0.105263158	0.384900179	0.353553391	0.104166667	0.146919431	0.333333333	0.111111111	0.40824829	0.301511345	0.138248848	0.278019219	0.301511345	0.23570226	0.166666667	0.105409255	0.095774648	0.099593496	0.117431193	0.156133829	0.221621622	0.138349515	0.091454273	0.155688623	0.131868132	0.355334527	0.222222222
2187	0.358568583	0.209016393	0.12962963	0.180586907	0.196923077	0.209026128	0.288961039	0.381385036	0.365148372	0.150819672	0.162689805	0.223606798	0.066964286	0.175292154	0.146699267	0.248069469	0.282842712	0.144021739	0.179361179	0.202380952	0.196	0.134387352	0.182008368	0.099616858	0.387298335	0.474341649	0.03030303	0.176470588	0.447213596	0.111888112	0.365148372	0.269679945	0.275862069	0.279751442	0.404519917	0.316227766	0.223606798	0.184593023	0.140515222	0.153429603	0.25819889	0.2	0.125	0.214132762	0.188489209	0.227848101	0.125925926	0.190692518	0.298142397
2583	0.265082267	0.276051188	0.224806202	0.242125984	0.23325062	0.256619145	0.268844221	0.277419355	0.169444444	0.816496581	0.290581162	0.866025404	0.084375	0.337726524	0.246220302	0.317351598	0.355704698	0.25819889	0.269978402	0.40824829	0.207715134	0.19245009	0.29092805	0.131805158	0.169278997	0.282828283	0.046979866	0.197860963	0.196480938	0.126984127	0.223968566	0.178947368	0.282051282	0.225	0.340057637	0.248858447	0.238721805	0.257493188	0.182902584	0.23880597	0.323051948	0.228028504	0.244956772	0.280834915	0.275956284	0.163265306	0.147632312	0.205069124	0.29778672
6476	0.188982237	0.189247312	0.175	0.146226415	0.24822695	0.197969543	0.188118812	0.183962264	0.164556962	0.133574007	0.155092593	0.178707224	0.068783069	0.172231986	0.173913043	0.227272727	0.266483516	0.136094675	0.181333333	0.215231788	0.253588517	0.146788991	0.143305439	0.152073733	0.239130435	0.25	0.04375	0.202380952	0.413978495	0.119521912	0.288675135	0.213200716	0.170886076	0.193771626	0.213200716	0.25	0.16553288	0.13909224	0.150895141	0.142314991	0.179577465	0.113772455	0.138888889	0.177777778	0.153508772	0.198113208	0.126582278	0.159509202	0.23570226
60865	0.225352113	0.208251473	0.136627907	0.181034483	0.29375	0.247663551	0.244837758	0.384955752	0.15430335	0.305555556	0.201284797	0.377777778	0.090909091	0.290265487	0.159624413	0.317333333	0.278728606	0.198924731	0.321989529	0.265486726	0.301204819	0.159851301	0.203125	0.147058824	0.255411255	0.203900709	0.065116279	0.196721311	0.199261993	0.143333333	0.168831169	0.177419355	0.312765957	0.233333333	0.469230769	0.318181818	0.220338983	0.19487909	0.171624714	0.194244604	0.25989673	0.160427807	0.144262295	0.286956522	0.188547486	0.17037037	0.142361111	0.182795699	0.265765766
41781	0.253187614	0.21754386	0.175	0.231827112	0.196601942	0.285115304	0.165116279	0.286038777	0.139344262	0.140350877	0.233140655	0.147582697	0.039393939	0.224242424	0.21656051	0.372104204	0.565685425	0.305970149	0.189409369	0.18969555	0.132022472	0.167164179	0.282744283	0.104519774	0.387298335	0.316227766	0.030100334	0.180851064	0.447213596	0.110526316	0.547722558	0.53935989	0.234042553	0.279751442	0.269679945	0.183006536	0.254789272	0.246947083	0.179640719	0.214052288	0.275157233	0.230215827	0.156756757	0.193950178	0.253369272	0.15497076	0.142857143	0.286038777	0.447213596
4659568	0.280701754	0.175298805	0.29787234	0.175280899	0.16119403	0.186480186	0.203030303	0.220338983	0.113879004	0.202054795	0.22095672	0.172297297	0.076576577	0.175292154	0.237467018	0.218181818	0.185714286	0.223837209	0.188118812	0.26645768	0.2406639	0.304545455	0.182008368	0.095419847	0.152173913	0.193430657	0.035532995	0.192982456	0.149425287	0.089041096	0.197674419	0.144781145	0.179282869	0.161094225	0.151612903	0.189701897	0.210989011	0.177745665	0.137850467	0.17896679	0.192242833	0.188953488	0.191176471	0.176348548	0.198838897	0.328767123	0.151515152	0.14010989	0.18021978
3962	0.642857143	0.29981378	0.164619165	0.239685658	0.404061018	0.200389105	0.208133971	0.455842306	0.315625	0.153266332	0.231357553	0.21657754	0.064417178	0.404061018	0.1995842	0.741249317	0.422577127	0.239045722	0.345537757	0.227817746	0.237082067	0.122159091	0.289583333	0.270096463	0.46291005	0.472455591	0.046979866	0.148717949	0.400891863	0.241982507	0.43643578	0.483493778	0.25	0.501550391	0.402911482	0.377964473	0.213627993	0.260928962	0.24217119	0.276923077	0.257716049	0.175	0.139841689	0.252319109	0.267299864	0.123943662	0.119565217	0.569802882	0.445435403
4725	0.22181146	0.230627306	0.181333333	0.704545455	0.182741117	0.225941423	0.267379679	0.119631902	0.167664671	0.169398907	0.269151139	0.152173913	0.067567568	0.231861199	0.194748359	0.205298013	0.263736264	0.197115385	0.19527897	0.2025	0.13253012	0.1375	0.266526758	0.1375	0.125	0.234797297	0.040740741	0.130081301	0.128742515	0.131805158	0.205702648	0.133152174	0.252808989	0.144638404	0.169811321	0.205607477	0.191650854	0.258110014	0.170124481	0.223931624	0.252396166	0.182481752	0.145714286	0.203738318	0.259414226	0.135802469	0.123893805	0.185542169	0.258196721
5771	0.362270451	0.383838384	0.184158416	0.237704918	0.222440945	0.251689189	0.19581749	0.150442478	0.162046908	0.199588477	0.319587629	0.20625	0.077803204	0.380530973	0.254025045	0.260791367	0.292035398	0.216014898	0.318518519	0.244618395	0.177383592	0.135667396	0.39979445	0.133187773	0.158508159	0.276657061	0.028301887	0.169734151	0.146551724	0.124744376	0.228618421	0.150905433	0.310015898	0.235412475	0.227083333	0.270833333	0.302828619	0.350967742	0.235395189	0.350387597	0.534313725	0.204887218	0.158333333	0.345117845	0.363402062	0.129589633	0.191111111	0.4345898	0.301184433
5281104	0.176220807	0.191489362	0.135135135	0.168246445	0.255244755	0.148681055	0.118902439	0.126637555	0.367149758	0.13028169	0.165898618	0.187265918	0.077319588	0.243542435	0.134366925	0.236619718	0.17	0.101408451	0.359516616	0.202572347	0.312195122	0.112554113	0.156677182	0.352631579	0.169154229	0.176776695	0.06097561	0.176776695	0.25	0.161290323	0.204124145	0.150755672	0.149284254	0.517241379	0.184782609	0.239393939	0.173423423	0.149341142	0.1425	0.17794971	0.155290102	0.12462908	0.135135135	0.190687361	0.146974063	0.125	0.109311741	0.184615385	0.166666667
3763	0.084515425	0.050239234	0.067419986	0.050847458	0.091743119	0.037681159	0.141421356	0.134839972	0.129099445	0.069518717	0.049046322	0.088888889	0.128205128	0.039473684	0.141421356	0.087705802	0.06116208	0.038461538	0.047770701	0.049792531	0.064748201	0.054263566	0.029442692	0.054263566	0.182574186	0.039256198	0.670820393	0.111803399	0.071942446	0.113333333	0.048991354	0.095346259	0.052505967	0.05	0.190692518	0.223606798	0.038961039	0.032659409	0.073482428	0.04496788	0.039252336	0.057377049	0.042168675	0.037406484	0.032110092	0.044776119	0.092857143	0.043478261	0.043243243
4163	0.331230284	0.330203443	0.174484053	0.246815287	0.248076923	0.314529915	0.221189591	0.161016949	0.159919028	0.184108527	0.285945073	0.183235867	0.063965885	0.405247813	0.244027304	0.254733219	0.297945205	0.249541284	0.347905282	0.22962963	0.197002141	0.154008439	0.438923395	0.114052953	0.166666667	0.309455587	0.033407572	0.160541586	0.166666667	0.146825397	0.256077796	0.160541586	0.339622642	0.263779528	0.212180747	0.28021978	0.305958132	0.362484157	0.245	0.333827893	0.424153166	0.171628722	0.13618677	0.455985915	0.371212121	0.162447257	0.155737705	0.25698324	0.328333333
5381226	0.5143445	0.365925926	0.213913043	0.295454545	0.280639432	0.324409449	0.248287671	0.492365964	0.23570226	0.235081374	0.34992224	0.2323049	0.06928839	0.442896936	0.267405063	0.533760513	0.365148372	0.242574257	0.318181818	0.328519856	0.208812261	0.129562044	0.488798371	0.144177449	0.5	0.40824829	0.032755299	0.272165527	0.288675135	0.162790698	0.392837101	0.464207083	0.37704918	0.52167203	0.406181197	0.40824829	0.281567489	0.4004884	0.28369906	0.328317373	0.387182911	0.232945092	0.192727273	0.343796712	0.41047503	0.145220588	0.139784946	0.533396461	0.322678843
65863	0.278350515	0.288659794	0.156043956	0.283834586	0.264976959	0.335329341	0.251685393	0.163636364	0.142512077	0.18287037	0.234042553	0.21875	0.061170213	0.301204819	0.202676864	0.281059063	0.287671233	0.205394191	0.254901961	0.22875817	0.173913043	0.134517766	0.33126935	0.106435644	0.174033149	0.285939968	0.048991354	0.17370892	0.194805195	0.151807229	0.220614828	0.141552511	0.432380952	0.191208791	0.230952381	0.299349241	0.281081081	0.281208936	0.200371058	0.266244057	0.335901387	0.213219616	0.149643705	0.273204904	0.307692308	0.147582697	0.154228856	0.178278689	0.322580645
148192	0.478091444	0.44173913	0.198019802	0.247135843	0.246031746	0.280821918	0.247058824	0.286038777	0.182574186	0.18	0.322525597	0.176706827	0.062222222	0.356834532	0.255319149	0.372104204	0.25982906	0.208791209	0.302536232	0.304259635	0.182417582	0.150984683	0.409886715	0.131182796	0.387298335	0.474341649	0.025462963	0.191358025	0.447213596	0.120724346	0.365148372	0.269679945	0.316957211	0.279751442	0.404519917	0.316227766	0.288743883	0.370611183	0.212020033	0.32428356	0.422556391	0.18464351	0.168049793	0.336650083	0.38671875	0.191011236	0.172786177	0.381385036	0.304201681
2650	0.36071887	0.366666667	0.220289855	0.30078125	0.172086721	0.282552083	0.215877437	0.112081514	0.130372493	0.169731259	0.321148825	0.152661064	0.060830861	0.394799054	0.275303644	0.265060241	0.284960422	0.225409836	0.238341969	0.218836565	0.116714697	0.122058824	0.620585267	0.109011628	0.080174927	0.374695864	0.021021021	0.147679325	0.11976912	0.132667618	0.302233903	0.165714286	0.335	0.186721992	0.158553547	0.228187919	0.344240838	0.646683673	0.255541069	0.373152709	0.401658768	0.237762238	0.142857143	0.311949686	0.86	0.124633431	0.128798842	0.228965517	0.298717949
56959	0.279761905	0.25433526	0.259587021	0.221757322	0.377964473	0.207627119	0.227882038	0.269090909	0.204124145	0.43554007	0.292207792	0.387755102	0.071428571	0.377964473	0.224018476	0.277350098	0.279176201	0.245478036	0.23798627	0.707106781	0.172638436	0.333333333	0.243215031	0.118971061	0.288675135	0.247818499	0.055776892	0.176776695	0.25	0.145015106	0.212631579	0.179411765	0.298210736	0.178191489	0.30625	0.353553391	0.233870968	0.237288136	0.178494624	0.258992806	0.277870216	0.227154047	0.254071661	0.248508946	0.245786517	0.161716172	0.262975779	0.213200716	0.208080808
3261	0.258426966	0.212880143	0.879049073	0.241869919	0.15496368	0.270212766	0.20049505	0.13253012	0.126404494	0.134366925	0.243027888	0.141732283	0.051446945	0.216589862	0.20824295	0.175105485	0.260215054	0.250614251	0.183333333	0.191283293	0.128279883	0.271186441	0.271398747	0.083815029	0.113564669	0.253378378	0.085749293	0.126315789	0.141176471	0.100271003	0.201195219	0.138297872	0.256931608	0.169154229	0.135204082	0.189616253	0.20112782	0.250692521	0.159274194	0.219798658	0.251968504	0.191846523	0.154061625	0.193078324	0.250341997	0.195583596	0.142857143	0.153669725	0.215953307
2973	0.170022371	0.199546485	0.150943396	0.124087591	0.428571429	0.131313131	0.123745819	0.101941748	0.12	0.11969112	0.172839506	0.095785441	0.09202454	0.124125874	0.155807365	0.146067416	0.123393316	0.169030851	0.135501355	0.147157191	0.133630621	0.170984456	0.126448894	0.13	0.109108945	0.133630621	0.04379562	0.116	0.138095238	0.098290598	0.164102564	0.116	0.115546218	0.114583333	0.113960576	0.133630621	0.147540984	0.127055306	0.121052632	0.196687371	0.180987203	0.12987013	0.128755365	0.267261242	0.135014837	0.16751269	0.215	0.311111111	0.141486811
5487301	0.253546276	0.211111111	0.162162162	0.241014799	0.239045722	0.290540541	0.194300518	0.337099931	0.128742515	0.224188791	0.252609603	0.316227766	0.055749129	0.242718447	0.192393736	0.263117406	0.4	0.296791444	0.195604396	0.27173913	0.182410423	0.202054795	0.25026178	0.090062112	0.456435465	0.264084507	0.03875969	0.134831461	0.158113883	0.130177515	0.25819889	0.190692518	0.283757339	0.197814142	0.476731295	0.335410197	0.189555126	0.232819074	0.155136268	0.20790378	0.266009852	0.200507614	0.161676647	0.222868217	0.224209078	0.179401993	0.132307692	0.202259959	0.221544715
3956	0.326018809	0.5	0.22417154	0.258012821	0.225988701	0.241545894	0.213627993	0.131687243	0.168699187	0.167619048	0.28917609	0.171153846	0.056962025	0.334254144	0.24957265	0.277972028	0.275167785	0.217468806	0.255499154	0.270992366	0.161490683	0.12962963	0.423312883	0.111336032	0.107142857	0.312320917	0.026431718	0.18503937	0.203426124	0.117533719	0.284297521	0.168932039	0.286144578	0.194805195	0.188099808	0.258527828	0.319805195	0.439839572	0.21197411	0.332840237	0.392241379	0.226691042	0.15581854	0.2812983	0.441059603	0.140206186	0.152749491	0.32745098	0.292880259
2156	0.571428571	0.281437126	0.145205479	0.21564482	0.404061018	0.22489083	0.233516484	0.569802882	0.208609272	0.325657895	0.245762712	0.400891863	0.081784387	0.404061018	0.211627907	0.592999453	0.422577127	0.358568583	0.281927711	0.341176471	0.37109375	0.177083333	0.240293809	0.137583893	0.540061725	0.472455591	0.05785124	0.180722892	0.400891863	0.174603175	0.43643578	0.483493778	0.285429142	0.501550391	0.483493778	0.472455591	0.240740741	0.219409283	0.179431072	0.227353464	0.267111853	0.239045722	0.209003215	0.263265306	0.226256983	0.166666667	0.167213115	0.455842306	0.445435403
4475485	0.404061018	0.296564195	0.214285714	0.240458015	0.299748111	0.272	0.218604651	0.322329186	0.195652174	0.168704156	0.367010309	0.2	0.092537313	0.319047619	0.241666667	0.524142418	0.283367556	0.254004577	0.305376344	0.320895522	0.275449102	0.146814404	0.297213622	0.159663866	0.327326835	0.400891863	0.034375	0.222513089	0.56694671	0.152849741	0.46291005	0.455842306	0.277087034	0.315244162	0.341881729	0.295194508	0.284090909	0.285129604	0.185328185	0.259868421	0.297045101	0.24361949	0.180628272	0.248201439	0.289580514	0.142076503	0.128272251	0.402911482	0.503952631
40159	0.3086067	0.25203252	0.246182982	0.178111588	0.26911315	0.186252772	0.219020173	0.246182982	0.471404521	0.28668942	0.200854701	0.26440678	0.068548387	0.239388795	0.189903846	0.320256308	0.227166276	0.185676393	0.222222222	0.242774566	0.217228464	0.142335766	0.201663202	0.172284644	0.333333333	0.204124145	0.059907834	0.204124145	0.288675135	0.190311419	0.23570226	0.348155312	0.26899384	0.196480938	0.348155312	0.40824829	0.1799591	0.189533239	0.193023256	0.17699115	0.221666667	0.20498615	0.129032258	0.243186583	0.201692525	0.148550725	0.126279863	0.188679245	0.19245009
3687	0.255083179	0.256880734	0.209973753	0.238476954	0.157894737	0.193675889	0.157647059	0.110144928	0.142857143	0.167539267	0.254473161	0.163157895	0.077419355	0.22734255	0.236842105	0.197452229	0.205284553	0.316227766	0.175869121	0.199519231	0.119318182	0.147147147	0.269430052	0.113702624	0.077844311	0.210016155	0.056537102	0.147757256	0.128571429	0.166666667	0.605263158	0.213200716	0.22459893	0.152173913	0.150127226	0.2	0.279207921	0.258644537	0.20746888	0.233613445	0.241486068	0.185882353	0.197142857	0.199275362	0.263374486	0.40824829	0.14	0.228915663	0.222437137
4919	0.204545455	0.249417249	0.122302158	0.160891089	0.56694671	0.184895833	0.186851211	0.251336898	0.308080808	0.217213115	0.150357995	0.268398268	0.069364162	0.231060606	0.109625668	0.265243902	0.2	0.118902439	0.392156863	0.452282158	0.392045455	0.147783251	0.129066107	0.213541667	0.31875	0.132075472	0.063829787	0.144	0.182692308	0.157894737	0.121654501	0.157894737	0.164502165	0.327935223	0.371040724	0.283333333	0.150462963	0.132440476	0.10741688	0.160714286	0.166071429	0.105919003	0.111111111	0.353553391	0.145400593	0.156097561	0.111111111	0.175895765	0.21969697
438204	0.185263158	0.140280561	0.169491525	0.162037037	0.118541033	0.235443038	0.153374233	0.098765432	0.127413127	0.10367893	0.170454545	0.120274914	0.058252427	0.157627119	0.154639175	0.151670951	0.166259169	0.447213596	0.133333333	0.167682927	0.103174603	0.151515152	0.160041841	0.094650206	0.089285714	0.14673913	0.022346369	0.139285714	0.197424893	0.104089219	0.16509434	0.301511345	0.165306122	0.124610592	0.112582781	0.132791328	0.295843521	0.152394775	0.112171838	0.150837989	0.168654174	0.21630094	0.16988417	0.151898734	0.168359942	0.577350269	0.076045627	0.116147309	0.2
54547	0.376693767	0.364485981	0.225806452	0.299319728	0.189855072	0.280272109	0.220913108	0.11627907	0.13740458	0.166915052	0.315217391	0.157503715	0.063391442	0.390452876	0.276203966	0.279829545	0.286307054	0.218571429	0.249315068	0.218658892	0.121165644	0.128728414	0.577777778	0.107858243	0.0890625	0.352428394	0.025806452	0.153961136	0.12962963	0.134644478	0.318941504	0.175038052	0.33159948	0.184861718	0.163716814	0.235460993	0.34106412	0.649470899	0.253751705	0.373076923	0.395833333	0.242245199	0.143721634	0.314473684	0.85	0.124416796	0.141085271	0.23649635	0.28856383
5281007	0.141078838	0.151138716	0.144827586	0.234848485	0.134185304	0.161369193	0.234693878	0.261116484	0.107142857	0.108391608	0.172897196	0.204124145	0.062176166	0.13559322	0.182574186	0.141732283	0.174683544	0.187116564	0.115	0.152647975	0.144337567	0.14479638	0.150052466	0.095238095	0.23570226	0.180952381	0.036585366	0.144337567	0.108333333	0.088122605	0.159036145	0.123091491	0.148148148	0.170251306	0.246182982	0.288675135	0.154017857	0.158753709	0.115763547	0.12244898	0.164359862	0.365148372	0.146245059	0.146236559	0.152838428	0.23570226	0.12033195	0.101156069	0.135440181
4171	0.327326835	0.204124145	0.103333333	0.150943396	0.264285714	0.187969925	0.210702341	0.445714286	0.134693878	0.577350269	0.178823529	0.890909091	0.102702703	0.243494424	0.148148148	0.33968311	0.282548476	0.365148372	0.24301676	0.288675135	0.23943662	0.272165527	0.147798742	0.130044843	0.353553391	0.288675135	0.090322581	0.150943396	0.204124145	0.145748988	0.166666667	0.182170543	0.251685393	0.255376959	0.526066351	0.433012702	0.175398633	0.143695015	0.141414141	0.154875717	0.191489362	0.157894737	0.120155039	0.228637413	0.148040639	0.153153153	0.159482759	0.261116484	0.175644028
10100	0.377964473	0.274089936	0.148606811	0.197278912	0.432727273	0.198135198	0.2	0.376889181	0.213740458	0.240418118	0.186403509	0.369649805	0.084444444	0.801783726	0.153284672	0.490290338	0.335410197	0.158113883	0.612372436	0.282131661	0.271966527	0.140625	0.188481675	0.140625	0.40824829	0.25	0.082901554	0.146179402	0.353553391	0.183150183	0.433012702	0.426401433	0.238589212	0.294883912	0.42519685	0.378881988	0.176776695	0.179856115	0.168646081	0.188191882	0.219178082	0.131147541	0.100334448	0.214437367	0.177053824	0.138461538	0.140221402	0.376889181	0.353553391
2123	0.049881235	0.056603774	0.046728972	0.073239437	0.046610169	0.051575931	0.085106383	0.065693431	0.036363636	0.060913706	0.091412742	0.051282051	0.043010753	0.048507463	0.061688312	0.041401274	0.082066869	0.447213596	0.046439628	0.06504065	0.039735099	0.074074074	0.038906414	0.066176471	0.051282051	0.066666667	0.033333333	0.047619048	0.104895105	0.047619048	0.065714286	0.301511345	0.06888361	0.048034934	0.038647343	0.056939502	0.059585492	0.0515625	0.036036036	0.041928721	0.054104478	0.085365854	0.070588235	0.04679803	0.04587156	0.577350269	0.065789474	0.045977011	0.079234973
2749	0.202898551	0.215320911	0.251724138	0.168539326	0.237179487	0.201900238	0.216049383	0.168032787	0.255060729	0.144736842	0.214123007	0.170068027	0.072727273	0.198290598	0.223097113	0.308988764	0.259541985	0.164345404	0.223076923	0.341137124	0.315555556	0.188284519	0.185068349	0.14516129	0.174887892	0.207792208	0.041450777	0.252788104	0.227272727	0.10915493	0.196261682	0.123333333	0.182730924	0.242622951	0.208191126	0.224719101	0.204395604	0.171717172	0.141509434	0.179962894	0.20754717	0.166666667	0.239382239	0.182389937	0.194484761	0.230769231	0.106617647	0.16713881	0.233256351
4205	0.322329186	0.248037677	0.170081967	0.270506108	0.341881729	0.300546448	0.311546841	0.321412173	0.140969163	0.151138716	0.318505338	0.301511345	0.059665871	0.341881729	0.205724508	0.334496804	0.381385036	0.22265625	0.287593985	0.266112266	0.150684932	0.154929577	0.37063655	0.113122172	0.43519414	0.319801075	0.0302267	0.279342723	0.452267017	0.127155172	0.369274473	0.272727273	0.362393162	0.251477845	0.454545455	0.319801075	0.285714286	0.312741313	0.201388889	0.269172932	0.343151694	0.211045365	0.15	0.31516184	0.337224384	0.158878505	0.148984199	0.257129739	0.301754386
453	0.188982237	0.353553391	0.150755672	0.049418605	0.075829384	0.029673591	0.035242291	0.150755672	0.126865672	0.06779661	0.267261242	0.075581395	0.132352941	0.036328872	0.026755853	0.196116135	0.033846154	0.316227766	0.056478405	0.052173913	0.25	0.041666667	0.020021075	0.168224299	0.204124145	0.25	0.2	0.040935673	0.053435115	0.147058824	0.050595238	0.05952381	0.03117506	0.147441956	0.213200716	0.25	0.029100529	0.023510972	0.06557377	0.043763676	0.028301887	0.024896266	0.031847134	0.025316456	0.029457364	0.040322581	0.059701493	0.150755672	0.033057851
187	0.267261242	0.085158151	0.062200957	0.076704545	0.188982237	0.064139942	0.114537445	0.230769231	0.069620253	0.15	0.073972603	0.25	0.130952381	0.188982237	0.06557377	0.138675049	0.158113883	0.223606798	0.066666667	0.353553391	0.091549296	0.5	0.038988409	0.108527132	0.144337567	0.047227926	0.25	0.065217391	0.075862069	0.137254902	0.069164265	0.101123596	0.076923077	0.104257207	0.150755672	0.176776695	0.043589744	0.051724138	0.085443038	0.06223176	0.058270677	0.051587302	0.071428571	0.06281407	0.188982237	0.088888889	0.194029851	0.106600358	0.059299191
222786	0.188982237	0.158013544	0.150755672	0.140664962	0.267261242	0.136842105	0.130742049	0.150755672	0.594594595	0.141666667	0.141791045	0.134453782	0.087248322	0.267261242	0.126436782	0.202453988	0.162983425	0.102564103	0.21021021	0.202205882	0.268571429	0.135135135	0.108421053	0.296296296	0.204124145	0.25	0.058333333	0.25	0.353553391	0.164251208	0.288675135	0.213200716	0.131868132	0.25	0.213200716	0.25	0.120567376	0.103139013	0.138888889	0.117296223	0.137184116	0.125423729	0.122727273	0.121281465	0.119581465	0.126315789	0.107317073	0.165517241	0.23570226
3015	0.267379679	0.318014706	0.168246445	0.235741445	0.326478149	0.223076923	0.25819889	0.246182982	0.707106781	0.177339901	0.230055659	0.19395466	0.063953488	0.351219512	0.194388778	0.301310044	0.230314961	0.191304348	0.302575107	0.258293839	0.245614035	0.12195122	0.306652807	0.153203343	0.166666667	0.25562701	0.040880503	0.204124145	0.288675135	0.180371353	0.23570226	0.174077656	0.268077601	0.360962567	0.206982544	0.28929385	0.244036697	0.276422764	0.220675944	0.280936455	0.333333333	0.18061674	0.150510204	0.268738574	0.274064171	0.132791328	0.137203166	0.196467991	0.213893967
2088	0.074074074	0.073059361	0.078947368	0.083333333	0.080321285	0.077562327	0.065384615	0.083870968	0.078212291	0.089622642	0.077720207	0.101941748	0.112149533	0.059891107	0.070552147	0.077160494	0.08	0.078853047	0.074626866	0.071698113	0.06547619	0.077419355	0.064278188	0.113333333	0.082089552	0.061630219	0.105263158	0.073170732	0.084337349	0.125	0.100278552	0.145833333	0.065462754	0.0781893	0.082191781	0.1	0.082914573	0.069230769	0.092261905	0.074534161	0.061482821	0.0625	0.035532995	0.066825776	0.06969697	0.096153846	0.069767442	0.080586081	0.07751938
2575	0.347383721	0.386329866	0.193602694	0.40824829	0.24278438	0.271641791	0.227197347	0.172862454	0.144851658	0.239285714	0.321804511	0.259124088	0.067889908	0.454166667	0.280757098	0.260869565	0.339171975	0.218500797	0.3168	0.245	0.165154265	0.131059246	0.501529052	0.115044248	0.121771218	0.341857335	0.032075472	0.167521368	0.162748644	0.145580589	0.269230769	0.15959253	0.368960469	0.247848537	0.252236136	0.296849088	0.307017544	0.471410419	0.25	0.373426573	0.444291609	0.212903226	0.144082333	0.389312977	0.472292191	0.126110124	0.176363636	0.320557491	0.305637982
5311027	0.207039337	0.272138229	0.144200627	0.175675676	0.306397306	0.200945626	0.189189189	0.171428571	0.253012048	0.155115512	0.224256293	0.193103448	0.086757991	0.25311943	0.17	0.314606742	0.212195122	0.138211382	0.337988827	0.259375	0.354545455	0.148594378	0.184679958	0.56284153	0.216589862	0.16399287	0.046391753	0.185314685	0.210526316	0.161172161	0.176201373	0.122516556	0.165680473	0.35106383	0.227586207	0.284457478	0.222222222	0.176300578	0.146226415	0.185873606	0.223570191	0.152542373	0.121527778	0.211991435	0.18705036	0.193415638	0.147727273	0.281733746	0.201793722
5267	0.289377289	0.293260474	0.176755448	0.253411306	0.295165394	0.228515625	0.193995381	0.161164593	0.433774834	0.186397985	0.212569316	0.200514139	0.065281899	0.331179321	0.206967213	0.314485451	0.266393443	0.196902655	0.290322581	0.215777262	0.200573066	0.105978261	0.293995859	0.183139535	0.21821789	0.258536585	0.048543689	0.164556962	0.144414169	0.20661157	0.21414914	0.135802469	0.25795053	0.307291667	0.198492462	0.247767857	0.244897959	0.28610729	0.267223382	0.331578947	0.280185759	0.175555556	0.144329897	0.244565217	0.288828338	0.119891008	0.142857143	0.322329186	0.214417745
3367	0.269789984	0.269230769	0.166324435	0.545842217	0.16798419	0.249560633	0.215010142	0.116173121	0.139380531	0.171610169	0.341818182	0.165605096	0.075609756	0.274261603	0.226691042	0.226691042	0.272727273	0.19348659	0.213523132	0.192913386	0.101098901	0.121559633	0.381742739	0.124137931	0.091121495	0.308868502	0.041025641	0.148305085	0.128089888	0.160714286	0.275800712	0.138655462	0.293159609	0.168	0.174369748	0.230326296	0.263422819	0.336399474	0.221631206	0.303875969	0.328947368	0.186407767	0.158590308	0.222575517	0.349081365	0.23570226	0.124444444	0.207436399	0.282986111
5002	0.283905967	0.253940455	0.202933985	0.300601202	0.400891863	0.262425447	0.224824356	0.226133508	0.131443299	0.14939759	0.310891089	0.148058252	0.061046512	0.267261242	0.19	0.294174203	0.313684211	0.254587156	0.209580838	0.241217799	0.130319149	0.147222222	0.301554404	0.128415301	0.204124145	0.282894737	0.044303797	0.15920398	0.265165043	0.144329897	0.232692308	0.213200716	0.303085299	0.184302445	0.266500895	0.25	0.23540146	0.269905533	0.187984496	0.254098361	0.291472868	0.282973621	0.165803109	0.215789474	0.300546448	0.103174603	0.15902965	0.226133508	0.260456274
2756	0.490990253	0.18503937	0.145454545	0.21040724	0.3086067	0.19221968	0.202941176	0.478713554	0.166666667	0.137931034	0.183585313	0.204124145	0.045833333	0.3086067	0.167475728	0.452910814	0.322748612	0.182574186	0.168646081	0.175141243	0.144337567	0.40824829	0.188345473	0.099264706	0.471404521	0.360843918	0.038461538	0.216506351	0.306186218	0.111111111	0.333333333	0.369274473	0.198412698	0.510753918	0.430820218	0.433012702	0.16322314	0.210834553	0.13667426	0.198895028	0.196339434	0.192634561	0.135135135	0.155688623	0.216255443	0.152091255	0.144927536	0.43519414	0.340206909
2250	0.648203724	0.287795993	0.201492537	0.292929293	0.366679399	0.288065844	0.218009479	0.465378921	0.297044263	0.184810127	0.295634921	0.198966408	0.062686567	0.366679399	0.210743802	0.739940073	0.383482494	0.338308458	0.28111588	0.356770833	0.227138643	0.174418605	0.305759162	0.167630058	0.490098029	0.428746463	0.035483871	0.245231608	0.363803438	0.147757256	0.396059017	0.511890697	0.261565836	0.455149564	0.438763454	0.428746463	0.272380952	0.268027211	0.163776493	0.247524752	0.320512821	0.203661327	0.208219178	0.221428571	0.28125	0.149295775	0.144021739	0.568796459	0.404226042
3405	0.34214876	0.286163522	0.227272727	0.336298932	0.200389105	0.25982906	0.265182186	0.129102845	0.15106383	0.16733871	0.326388889	0.15694165	0.068649886	0.310829817	0.25819889	0.269581056	0.308108108	0.243295019	0.222797927	0.241650295	0.135775862	0.194895592	0.405797101	0.126914661	0.100446429	0.350689127	0.033492823	0.204124145	0.157894737	0.156779661	0.265758092	0.154471545	0.324717286	0.173076923	0.181818182	0.219378428	0.272875817	0.358072917	0.205733558	0.286350148	0.368960469	0.211026616	0.164556962	0.238317757	0.370611183	0.187643021	0.136752137	0.227099237	0.258223684
104741	0.277559055	0.262042389	0.158602151	0.2	0.278873239	0.221276596	0.184615385	0.301511345	0.303448276	0.181818182	0.197211155	0.229850746	0.089605735	0.337391304	0.189309577	0.286746988	0.248337029	0.185365854	0.415584416	0.250666667	0.31884058	0.117460317	0.247390397	0.24822695	0.204124145	0.25	0.054901961	0.25	0.353553391	0.146706587	0.288675135	0.213200716	0.230337079	0.712643678	0.233918129	0.282442748	0.222222222	0.225626741	0.189655172	0.270758123	0.253246753	0.185	0.147492625	0.281947262	0.2375	0.148387097	0.114803625	0.197007481	0.23570226
2951	0.227353464	0.220665499	0.268096515	0.2	0.267261242	0.254582485	0.205741627	0.158357771	0.288675135	0.159493671	0.250972763	0.152284264	0.058103976	0.267261242	0.766871166	0.24137931	0.242299795	0.23943662	0.193089431	0.246341463	0.150141643	0.158823529	0.284527518	0.106741573	0.204124145	0.264119601	0.040133779	0.25	0.353553391	0.118421053	0.288675135	0.213200716	0.250447227	0.158767773	0.213200716	0.25	0.223048327	0.249322493	0.180914513	0.207119741	0.290015848	0.234449761	0.184065934	0.245841035	0.283356259	0.153623188	0.141666667	0.173033708	0.255360624
10548	0.096412556	0.083150985	0.097165992	0.111688312	0.092936803	0.115902965	0.090252708	0.084269663	0.084577114	0.071129707	0.078239609	0.086206897	0.066666667	0.089445438	0.065527066	0.080924855	0.101092896	0.086666667	0.1	0.107526882	0.085106383	0.103448276	0.086044071	0.103448276	0.096774194	0.079150579	0.058252427	0.069868996	0.084656085	0.072115385	0.082474227	0.183574879	0.092307692	0.091254753	0.091666667	0.092063492	0.098795181	0.092564492	0.091922006	0.096774194	0.077464789	0.101754386	0.080188679	0.085057471	0.097597598	0.107344633	0.082901554	0.088435374	0.083333333
62924	0.303045763	0.289007092	0.177985948	0.254752852	0.355670103	0.228136882	0.197309417	0.241746889	0.311953353	0.170263789	0.241697417	0.200992556	0.056179775	0.428571429	0.219315895	0.317391304	0.252465483	0.192307692	0.30720339	0.246543779	0.231638418	0.13368984	0.310237849	0.155313351	0.145299145	0.25955414	0.049230769	0.1925	0.188982237	0.206896552	0.22556391	0.341881729	0.256896552	0.2975	0.219753086	0.271523179	0.250909091	0.2899729	0.278688525	0.337931034	0.280728376	0.192139738	0.141089109	0.241622575	0.28229028	0.141333333	0.136597938	0.241746889	0.377964473
4748	0.483493778	0.203327172	0.106217617	0.224318658	0.341881729	0.258278146	0.136476427	0.449977043	0.246182982	0.144444444	0.196392786	0.301511345	0.048951049	0.227921153	0.154684096	0.501745206	0.476731295	0.205	0.194260486	0.213200716	0.106600358	0.148514851	0.230371901	0.090909091	0.609271796	0.426401433	0.039215686	0.1232493	0.452267017	0.138138138	0.492365964	0.545454545	0.258188825	0.314347307	0.545454545	0.533001791	0.207100592	0.196721311	0.175965665	0.211072664	0.246753247	0.183879093	0.112716763	0.171641791	0.215068493	0.106918239	0.144200627	0.321412173	0.301511345
62867	0.445435403	0.243006993	0.129930394	0.252918288	0.251976315	0.290983607	0.166666667	0.284267622	0.163538874	0.148418491	0.203296703	0.333333333	0.049562682	0.257621951	0.177644711	0.277350098	0.316227766	0.229024943	0.231557377	0.23570226	0.11785113	0.222222222	0.29369183	0.120879121	0.384900179	0.353553391	0.028481013	0.127139364	0.333333333	0.14025974	0.272165527	0.201007563	0.253075571	0.278019219	0.502518908	0.471404521	0.263157895	0.24137931	0.185185185	0.235772358	0.281733746	0.183035714	0.109725686	0.21340388	0.27972973	0.107526882	0.101036269	0.213200716	0.225325885
6691	0.377964473	0.26129666	0.170868347	0.188016529	0.267261242	0.230263158	0.250696379	0.452267017	0.169871795	0.275316456	0.253731343	0.250783699	0.077777778	0.294520548	0.203233256	0.39223227	0.447213596	0.194444444	0.300733496	0.302857143	0.35	0.137583893	0.232533889	0.133779264	0.510310363	0.5	0.040650407	0.221183801	0.530330086	0.12804878	0.577350269	0.533001791	0.255360624	0.442325868	0.426401433	0.375	0.218181818	0.212587413	0.154175589	0.220848057	0.279932546	0.316227766	0.201277955	0.345652174	0.211034483	0.151006711	0.123028391	0.301511345	0.353553391
2131	0.196078431	0.170886076	0.161403509	0.148235294	0.17218543	0.20610687	0.231292517	0.193396226	0.120967742	0.196969697	0.192857143	0.204633205	0.0625	0.163478261	0.139107612	0.163538874	0.190231362	0.152238806	0.177248677	0.198051948	0.168141593	0.333333333	0.150210084	0.105263158	0.210526316	0.139963168	0.030487805	0.177606178	0.255924171	0.10546875	0.142857143	0.12962963	0.213507625	0.172297297	0.170909091	0.16091954	0.186206897	0.160714286	0.113300493	0.157088123	0.164644714	0.143730887	0.103053435	0.206349206	0.171851852	0.299492386	0.190265487	0.165644172	0.172897196
3062	0.276026224	0.257575758	0.154855643	0.233471074	0.304225352	0.170682731	0.186397985	0.165144565	0.367491166	0.180555556	0.203155819	0.185915493	0.075601375	0.30318258	0.203991131	0.239726027	0.219616205	0.159250585	0.273563218	0.225641026	0.211038961	0.107361963	0.247668394	0.183606557	0.149071199	0.273861279	0.057034221	0.140495868	0.133333333	0.395017794	0.194726166	0.12195122	0.256603774	0.310344828	0.210674157	0.227272727	0.208897485	0.255649718	0.286697248	0.24	0.245614035	0.169491525	0.140401146	0.227969349	0.267605634	0.123076923	0.118343195	0.275240941	0.188715953
4908	0.283473355	0.201550388	0.182089552	0.277136259	0.267261242	0.233409611	0.234104046	0.376889181	0.147157191	0.213375796	0.292237443	0.353553391	0.071713147	0.267261242	0.188095238	0.2475	0.251184834	0.354354354	0.202830189	0.339506173	0.16254417	0.178438662	0.214659686	0.132142857	0.306186218	0.273743017	0.044642857	0.193548387	0.176776695	0.12987013	0.17965368	0.149068323	0.259109312	0.294883912	0.319801075	0.375	0.19057377	0.222865412	0.126361656	0.16958042	0.249152542	0.316227766	0.233449477	0.182178218	0.212464589	0.204124145	0.155709343	0.180371353	0.216738197
3823	0.597614305	0.305863708	0.171875	0.307426598	0.338061702	0.34358047	0.274747475	0.667423812	0.273861279	0.25267666	0.329879102	0.265795207	0.06772009	0.349640288	0.259856631	0.558156306	0.424264069	0.228893058	0.243902439	0.236434109	0.158113883	0.170786517	0.406185567	0.094537815	0.580947502	0.395284708	0.040380048	0.237170825	0.335410197	0.187096774	0.456435465	0.53935989	0.776344086	0.512877645	0.471939904	0.474341649	0.299668874	0.341432225	0.23670669	0.304932735	0.387905605	0.201869159	0.148148148	0.330564784	0.346886912	0.153846154	0.195555556	0.476731295	0.372677996
4828	0.198782961	0.179841897	0.113432836	0.210045662	0.182089552	0.175398633	0.18128655	0.305309735	0.130742049	0.632455532	0.222972973	0.670820393	0.083700441	0.225862069	0.166666667	0.163814181	0.24691358	0.289156627	0.182038835	0.316227766	0.154716981	0.176	0.188087774	0.105263158	0.129099445	0.226345083	0.07106599	0.112179487	0.124542125	0.164874552	0.144736842	0.176271186	0.290948276	0.171686747	0.36329588	0.161458333	0.1625	0.189580318	0.151515152	0.189686924	0.235294118	0.178470255	0.153310105	0.195833333	0.176553672	0.133079848	0.160447761	0.14986376	0.172413793
3869	0.259179266	0.263948498	0.151419558	0.186363636	0.302013423	0.254320988	0.249211356	0.264317181	0.195402299	0.632455532	0.338061702	0.670820393	0.067264574	0.287545788	0.167082294	0.29281768	0.26142132	0.2	0.438438438	0.414035088	0.354545455	0.227467811	0.180962343	0.130434783	0.382198953	0.178700361	0.051813472	0.189473684	0.177165354	0.132142857	0.16553288	0.149152542	0.233820459	0.282828283	0.348484848	0.269565217	0.195652174	0.174603175	0.130232558	0.194756554	0.23642732	0.162393162	0.205223881	0.274774775	0.181948424	0.218487395	0.15648855	0.193083573	0.279236277
2267	0.592999453	0.310169492	0.225446429	0.242957746	0.419313935	0.265082267	0.221052632	0.709574875	0.226455407	0.153347732	0.261403509	0.277350098	0.055	0.314485451	0.2734375	0.615384615	0.526234812	0.248069469	0.241573034	0.254273504	0.196116135	0.202046036	0.360621762	0.111111111	0.800640769	0.490290338	0.029255319	0.294174203	0.416025147	0.105960265	0.566138517	0.585369407	0.278877888	0.462651946	0.668993608	0.686406473	0.267702936	0.32010582	0.181657848	0.278382582	0.301169591	0.248069469	0.162844037	0.262626263	0.331134565	0.2	0.145882353	0.413918677	0.369800131
119182	0.27173913	0.287051482	0.153550864	0.528225806	0.157699443	0.24	0.224806202	0.110403397	0.141666667	0.167330677	0.320205479	0.164	0.074829932	0.274084125	0.228621291	0.224347826	0.263793103	0.2	0.201680672	0.192164179	0.098765432	0.120171674	0.40576725	0.110638298	0.094091904	0.305433186	0.042755344	0.138613861	0.133474576	0.156903766	0.2864494	0.134839972	0.282170543	0.159774436	0.169960474	0.221014493	0.27804878	0.35483871	0.232081911	0.336391437	0.347639485	0.205992509	0.145491803	0.241486068	0.358514725	0.25819889	0.120582121	0.212686567	0.28452579
4609	0.253546276	0.163385827	0.11550152	0.136659436	0.120689655	0.148648649	0.133903134	0.337099931	0.125448029	0.128205128	0.142553191	0.158113883	0.048034934	0.169154229	0.282842712	0.140776699	0.144495413	0.159340659	0.14797136	0.153846154	0.132075472	0.316227766	0.179353493	0.125	0.182574186	0.223606798	0.035353535	0.111803399	0.102564103	0.119298246	0.170068027	0.096463023	0.147001934	0.461566331	0.190692518	0.223606798	0.157232704	0.170731707	0.13225058	0.161524501	0.147487844	0.424264069	0.140350877	0.161554192	0.156643357	0.365148372	0.117216117	0.152354571	0.147121535
667490	0.137373737	0.142570281	0.153846154	0.245657568	0.111782477	0.164677804	0.22875817	0.085365854	0.166666667	0.1	0.19212963	0.097643098	0.043062201	0.14983165	0.154639175	0.157622739	0.210659898	0.19760479	0.119512195	0.15015015	0.07751938	0.117647059	0.158829676	0.076923077	0.109090909	0.187617261	0.144337567	0.119298246	0.125	0.083941606	0.156908665	0.103806228	0.182194617	0.103975535	0.108910891	0.12972973	0.147186147	0.25819889	0.112171838	0.148698885	0.172649573	0.158208955	0.152091255	0.151898734	0.161616162	0.23570226	0.080152672	0.122507123	0.162162162
5430	0.252895753	0.186594203	0.200557103	0.243128964	0.170103093	0.185950413	0.218997361	0.246182982	0.141993958	0.115281501	0.252083333	0.288675135	0.037542662	0.228434505	0.186666667	0.241860465	0.262331839	0.285714286	0.200440529	0.250666667	0.204124145	0.131832797	0.248693835	0.121019108	0.166666667	0.319266055	0.01509434	0.198224852	0.137071651	0.123167155	0.195876289	0.131284916	0.214417745	0.240771706	0.174077656	0.204124145	0.224652087	0.23943662	0.147609148	0.189189189	0.259380098	0.516397779	0.171686747	0.185741088	0.246153846	0.1125	0.091715976	0.162227603	0.206412826
3512	0.2816	0.320785597	0.175403226	0.262798635	0.283898305	0.278169014	0.237903226	0.208133971	0.185682327	0.253863135	0.289383562	0.278911565	0.062937063	0.410413476	0.212014134	0.291902072	0.295289855	0.226923077	0.297951583	0.262195122	0.23150358	0.130044843	0.377300613	0.137697517	0.144337567	0.303892216	0.039506173	0.19527897	0.175	0.168122271	0.234401349	0.143737166	0.380546075	0.224948875	0.316513761	0.301587302	0.28	0.333333333	0.25044405	0.27191679	0.348905109	0.223606798	0.148619958	0.298013245	0.32866242	0.133928571	0.135076253	0.208413002	0.282312925
3403	0.534522484	0.243902439	0.137829912	0.205752212	0.377964473	0.282608696	0.204022989	0.568535244	0.272165527	0.184126984	0.2	0.333333333	0.074074074	0.251976315	0.160756501	0.647150229	0.527046277	0.223756906	0.314136126	0.310769231	0.331950207	0.152985075	0.20754717	0.193050193	0.673575314	0.471404521	0.046296296	0.156549521	0.5	0.164383562	0.544331054	0.502518908	0.24796748	0.417028828	0.603022689	0.589255651	0.191268191	0.17721519	0.162100457	0.184587814	0.272251309	0.298142397	0.145695364	0.209445585	0.182705718	0.167910448	0.116438356	0.355334527	0.333333333
60198	0.245398773	0.252545825	0.136627907	0.173447537	0.314285714	0.191964286	0.25819889	0.246182982	0.471404521	0.139393939	0.176100629	0.173501577	0.1	0.299465241	0.159624413	0.289817232	0.199541284	0.146529563	0.387362637	0.247093023	0.367088608	0.126353791	0.217070601	0.238095238	0.183673469	0.204124145	0.036199095	0.204620462	0.288675135	0.128289474	0.23570226	0.174077656	0.175238095	0.496323529	0.19375	0.307042254	0.220338983	0.1898017	0.147982063	0.218348624	0.333333333	0.154255319	0.129449838	0.225672878	0.185236769	0.144927536	0.104026846	0.215469613	0.200854701
5379	0.266666667	0.216931217	0.144963145	0.238568588	0.186893204	0.255670103	0.221130221	0.182926829	0.153631285	0.196286472	0.282258065	0.182539683	0.059375	0.260188088	0.187891441	0.202959831	0.266949153	0.34625323	0.215932914	0.24137931	0.166666667	0.194444444	0.28125	0.099431818	0.096096096	0.28668942	0.037542662	0.167108753	0.123595506	0.126684636	0.171428571	0.157894737	0.279112754	0.172749392	0.183937824	0.176855895	0.205555556	0.241519674	0.188259109	0.233722871	0.310064935	0.229468599	0.184357542	0.239776952	0.249662618	0.123563218	0.16426513	0.181192661	0.227360308
3125	0.132420091	0.156682028	0.130081301	0.109693878	0.259414226	0.169444444	0.197674419	0.298701299	0.229508197	0.228971963	0.148717949	0.301507538	0.102189781	0.175572519	0.154545455	0.225080386	0.25	0.128813559	0.272727273	0.258964143	0.388157895	0.177514793	0.096842105	0.213414634	0.404761905	0.118577075	0.074074074	0.172093023	0.225433526	0.15	0.109090909	0.135135135	0.172093023	0.289473684	0.299516908	0.21875	0.146039604	0.094879518	0.108333333	0.097609562	0.163533835	0.13028169	0.156862745	0.188585608	0.099850969	0.194117647	0.119170984	0.131487889	0.181578947
5314	0.106235566	0.135831382	0.0875	0.12972973	0.46291005	0.091891892	0.149606299	0.196078431	0.130434783	0.177033493	0.125326371	0.2039801	0.12605042	0.095063985	0.116564417	0.109756098	0.13583815	0.074829932	0.10619469	0.107407407	0.121387283	0.1375	0.080084299	0.159235669	0.118881119	0.095808383	0.151162791	0.098130841	0.114285714	0.26035503	0.117166213	0.1352657	0.124711316	0.09486166	0.145454545	0.136054422	0.079903148	0.082317073	0.164634146	0.121848739	0.106617647	0.089605735	0.100502513	0.288675135	0.085843373	0.107142857	0.170588235	0.119133574	0.093670886
3890	0.164904863	0.263038549	0.144329897	0.152941176	0.407114625	0.16953317	0.197368421	0.208530806	0.314553991	0.186567164	0.169767442	0.241106719	0.101604278	0.244897959	0.150395778	0.317220544	0.207792208	0.108571429	0.354545455	0.261904762	0.422459893	0.104347826	0.149895178	0.5	0.227513228	0.141544118	0.082278481	0.180769231	0.208144796	0.244541485	0.161445783	0.137037037	0.174369748	0.418699187	0.255813953	0.288888889	0.174603175	0.15	0.188481675	0.16988417	0.184534271	0.149847095	0.106463878	0.194630872	0.161054173	0.151785714	0.124481328	0.197492163	0.174825175
5466	0.275653924	0.272365805	0.155555556	0.219148936	0.267261242	0.256179775	0.176315789	0.181818182	0.288675135	0.189910979	0.198364008	0.192192192	0.054744526	0.277966102	0.150776053	0.247596154	0.204395604	0.180451128	0.328320802	0.261111111	0.228873239	0.142372881	0.222797927	0.154109589	0.265060241	0.25	0.036734694	0.25	0.353553391	0.142857143	0.288675135	0.213200716	0.234615385	0.223796034	0.214925373	0.25	0.244306418	0.204735376	0.172489083	0.236983842	0.249174917	0.1953125	0.126506024	0.272164948	0.225174825	0.136666667	0.130990415	0.207792208	0.256959315
5516	0.358568583	0.223606798	0.190692518	0.12195122	0.20295203	0.173684211	0.237037037	0.890756303	0.182574186	0.36492891	0.169030851	0.392156863	0.086419753	0.182656827	0.127777778	0.248069469	0.294642857	0.2	0.191428571	0.253676471	0.316227766	0.178947368	0.120798319	0.098039216	0.387298335	0.474341649	0.093023256	0.158113883	0.223606798	0.128318584	0.182574186	0.154166667	0.207762557	0.466252404	0.404519917	0.474341649	0.150943396	0.130827068	0.112860892	0.131630648	0.162454874	0.4	0.144736842	0.2	0.128698225	0.2	0.147619048	0.190692518	0.17037037
213039	0.377964473	0.362341772	0.18401487	0.295269168	0.267261242	0.322033898	0.212341198	0.15257732	0.288675135	0.180265655	0.295345104	0.204678363	0.073684211	0.373239437	0.252115059	0.271477663	0.277408638	0.220458554	0.299307958	0.25698324	0.175257732	0.136456212	0.433981576	0.125	0.204124145	0.30834512	0.032608696	0.25	0.353553391	0.206967213	0.288675135	0.213200716	0.319571865	0.234404537	0.213200716	0.286231884	0.379194631	0.360902256	0.282571912	0.362275449	0.397142857	0.205673759	0.135496183	0.325949367	0.393900889	0.144602851	0.147704591	0.23381295	0.303225806
47319	0.291595197	0.301886792	0.175824176	0.226950355	0.279816514	0.291428571	0.217204301	0.190104167	0.167070218	0.268292683	0.272563177	0.293233083	0.073684211	0.424143556	0.210626186	0.24609375	0.295145631	0.219008264	0.398706897	0.248366013	0.228346457	0.14	0.343329886	0.15443038	0.205555556	0.270061728	0.038997214	0.159453303	0.155172414	0.196560197	0.228007181	0.17281106	0.321180556	0.269585253	0.26746988	0.30472103	0.306715064	0.296442688	0.256704981	0.270440252	0.341500766	0.224576271	0.146511628	0.707106781	0.326666667	0.15	0.139759036	0.214137214	0.304990758
2524	0.191666667	0.227176221	0.145631068	0.164009112	0.365942029	0.188995215	0.159638554	0.169491525	0.349775785	0.156996587	0.169642857	0.222627737	0.075829384	0.267399267	0.145363409	0.340175953	0.197044335	0.123626374	0.380530973	0.260450161	0.406862745	0.117886179	0.173137461	0.291079812	0.22815534	0.204124145	0.066666667	0.204124145	0.288675135	0.181467181	0.23570226	0.174077656	0.18609407	0.516393443	0.25	0.330218069	0.203125	0.168850073	0.147342995	0.183018868	0.181972789	0.134285714	0.126353791	0.23059867	0.166189112	0.143442623	0.106060606	0.18879056	0.20412844
3724	0.304	0.25095057	0.335384615	0.226141079	0.162849873	0.197095436	0.180203046	0.1125	0.161585366	0.16066482	0.250517598	0.121621622	0.069686411	0.210031348	0.193333333	0.217687075	0.201698514	0.204433498	0.183585313	0.232375979	0.146875	0.236933798	0.251828631	0.116352201	0.091803279	0.234188034	0.034220532	0.146067416	0.139318885	0.131964809	0.253763441	0.136490251	0.208791209	0.171875	0.130319149	0.165517241	0.223320158	0.229805014	0.168421053	0.233856894	0.262214984	0.180693069	0.405017921	0.186915888	0.25210084	0.196666667	0.173501577	0.238461538	0.2027833
2148	0.276026224	0.144144144	0.285067873	0.149071199	0.132841328	0.160326087	0.188679245	0.177142857	0.210818511	0.14957265	0.167095116	0.142241379	0.090277778	0.106761566	0.179878049	0.214834462	0.152354571	0.160958904	0.121126761	0.210526316	0.198895028	0.564885496	0.103157895	0.132596685	0.158227848	0.182574186	0.060869565	0.172727273	0.159574468	0.097674419	0.145502646	0.116883117	0.128318584	0.323029141	0.131687243	0.129746835	0.143902439	0.244948974	0.103542234	0.109561753	0.144688645	0.147368421	0.2039801	0.112385321	0.125567322	0.431506849	0.180851064	0.33028913	0.126237624
4253	0.350140056	0.366197183	0.169278997	0.304913295	0.314485451	0.277298851	0.215962441	0.236524958	0.186643836	0.243197279	0.304843305	0.244863014	0.069084629	0.751211632	0.225108225	0.307692308	0.294985251	0.248069469	0.506129597	0.258426966	0.174740484	0.106135987	0.534552846	0.168126095	0.320256308	0.362318841	0.033628319	0.146496815	0.138675049	0.157545605	0.265912306	0.167248402	0.331506849	0.3183391	0.250872603	0.314606742	0.313117066	0.414201183	0.249279539	0.367785235	0.400773196	0.221362229	0.135483871	0.437025797	0.423848878	0.107260726	0.119476268	0.236524958	0.302556818
727	0.039119804	0.031100478	0.095346259	0.034090909	0.050228311	0.026392962	0.034782609	0.048780488	0.047619048	0.037837838	0.030054645	0.044444444	0.066666667	0.030245747	0.029900332	0.033333333	0.043076923	0.0234375	0.028846154	0.029411765	0.060606061	0.049180328	0.021030494	0.05785124	0.04950495	0.029106029	0.158113883	0.034285714	0.060150376	0.06	0.037900875	0.071005917	0.030952381	0.042056075	0.042105263	0.037037037	0.034300792	0.031446541	0.051282051	0.041214751	0.028142589	0.037344398	0.018518519	0.03030303	0.029320988	0.047619048	0.035714286	0.040650407	0.035616438
27661	0.188982237	0.176229508	0.150755672	0.165517241	0.267261242	0.102908277	0.104347826	0.150755672	0.288675135	0.124161074	0.150442478	0.12585034	0.252808989	0.267261242	0.121287129	0.196116135	0.134117647	0.094594595	0.154228856	0.105413105	0.114173228	0.079681275	0.159209157	0.110655738	0.204124145	0.25	0.08045977	0.25	0.353553391	0.247933884	0.288675135	0.213200716	0.147410359	0.147441956	0.213200716	0.25	0.135881104	0.166423358	0.189393939	0.221568627	0.153589316	0.107042254	0.092198582	0.136082474	0.172214182	0.065891473	0.11627907	0.150755672	0.23570226
4991	0.161572052	0.142250531	0.189393939	0.134939759	0.21821789	0.159898477	0.193771626	0.156862745	0.23570226	0.19123506	0.171912833	0.15234375	0.068571429	0.21821789	0.198275862	0.184659091	0.186170213	0.198051948	0.117493473	0.209621993	0.127853881	0.19245009	0.128795812	0.098130841	0.166666667	0.204124145	0.034013605	0.204124145	0.288675135	0.081300813	0.23570226	0.174077656	0.146496815	0.120385853	0.174077656	0.204124145	0.147126437	0.133729569	0.115384615	0.137596899	0.149122807	0.202020202	0.203539823	0.136865342	0.144970414	0.183168317	0.130044843	0.123839009	0.19245009
2370	0.079903148	0.089156627	0.070422535	0.084507042	0.377964473	0.078488372	0.126086957	0.209677419	0.080246914	0.151351351	0.084468665	0.135869565	0.16091954	0.063909774	0.078175896	0.078175896	0.111111111	0.05204461	0.085714286	0.117647059	0.110344828	0.13740458	0.045310854	0.111940299	0.133928571	0.053061224	0.2	0.080213904	0.094594595	0.104294479	0.071022727	0.116022099	0.075829384	0.065502183	0.123076923	0.086642599	0.053571429	0.059467919	0.087227414	0.068230277	0.063551402	0.062745098	0.087719298	0.707106781	0.056835637	0.092857143	0.211678832	0.112449799	0.072580645
4095	0.601337794	0.207058824	0.120155039	0.15245478	0.377964473	0.170731707	0.198501873	0.58630197	0.306186218	0.170940171	0.141791045	0.25	0.08	0.56694671	0.098039216	0.624037721	0.395284708	0.223606798	0.288675135	0.334693878	0.36196319	0.160220994	0.107255521	0.179775281	0.577350269	0.441941738	0.076271186	0.234741784	0.375	0.158653846	0.40824829	0.603022689	0.157303371	0.417028828	0.527644853	0.530330086	0.142168675	0.116490166	0.108108108	0.133064516	0.153846154	0.111803399	0.102678571	0.161137441	0.10962963	0.182320442	0.129353234	0.426401433	0.416666667
5311082	0.390602056	0.375180375	0.193126023	0.271162123	0.242975207	0.303437967	0.212121212	0.142105263	0.159519726	0.172413793	0.320117474	0.177446103	0.067375887	0.424566088	0.260606061	0.291925466	0.310502283	0.2544	0.311041991	0.243111831	0.157342657	0.126516464	0.520366599	0.122625216	0.131531532	0.357810414	0.027173913	0.152459016	0.139175258	0.150337838	0.268786127	0.152459016	0.358463727	0.213355049	0.214165261	0.264984227	0.324637681	0.441860465	0.27245509	0.39748954	0.636085627	0.204368175	0.150753769	0.355685131	0.429086538	0.117948718	0.166083916	0.353043478	0.319648094
3902	0.175403226	0.199592668	0.123076923	0.165178571	0.193846154	0.215311005	0.311258278	0.319801075	0.40824829	0.14379085	0.163043478	0.180887372	0.072072072	0.188982237	0.144254279	0.17884131	0.209245742	0.144414169	0.179802956	0.206586826	0.196787149	0.139442231	0.180962343	0.1	0.288675135	0.176776695	0.035714286	0.353553391	0.25	0.116197183	0.40824829	0.301511345	0.268240343	0.172307692	0.174917492	0.273255814	0.182795699	0.172910663	0.138173302	0.157894737	0.288675135	0.146067416	0.113793103	0.211991435	0.173541963	0.234042553	0.113970588	0.125	0.237875289
5651	0.375494071	0.394422311	0.168316832	0.333333333	0.230434783	0.292	0.227793696	0.150769231	0.138438881	0.210447761	0.324468085	0.206278027	0.06231003	0.479034307	0.265667575	0.28137931	0.315934066	0.225312935	0.314685315	0.230769231	0.158778626	0.109955423	0.601208459	0.116591928	0.117103236	0.378712871	0.029457364	0.166180758	0.148036254	0.180576631	0.28968254	0.156069364	0.419703104	0.230994152	0.219402985	0.273371105	0.340848806	0.477404403	0.286684783	0.414414414	0.513618677	0.215384615	0.144525547	0.418508287	0.47986191	0.119225037	0.14887218	0.304023845	0.325797872
5203	0.540061725	0.245867769	0.12797619	0.172866521	0.260188088	0.205542725	0.216617211	0.430820218	0.23570226	0.170418006	0.170575693	0.288675135	0.090909091	0.246956522	0.134117647	0.480384461	0.365148372	0.25819889	0.287206266	0.263636364	0.3	0.140684411	0.196858639	0.145038168	0.583333333	0.510310363	0.038277512	0.184563758	0.433012702	0.118243243	0.353553391	0.348155312	0.21242485	0.300964633	0.783349452	0.714434508	0.202558635	0.174468085	0.136363636	0.189781022	0.2	0.137466307	0.112211221	0.260869565	0.180028129	0.178294574	0.132142857	0.307728727	0.288675135
838	0.285714286	0.146726862	0.083969466	0.105263158	0.228	0.189415042	0.211538462	0.312101911	0.149253731	0.377964473	0.303045763	0.400891863	0.068027211	0.184761905	0.108882521	0.176291793	0.195402299	0.133779264	0.28802589	0.224334601	0.291666667	0.267261242	0.099685205	0.126373626	0.4296875	0.283473355	0.070175439	0.151785714	0.400891863	0.118483412	0.21821789	0.161164593	0.205673759	0.278639106	0.297169811	0.226804124	0.146699267	0.107250755	0.091644205	0.092156863	0.146788991	0.12371134	0.136150235	0.230964467	0.107142857	0.194285714	0.121212121	0.125	0.203703704
5625	0.623609564	0.2656	0.229934924	0.283687943	0.503952631	0.293260474	0.253668763	0.568535244	0.136082763	0.167019027	0.364814815	0.333333333	0.040189125	0.503952631	0.264150943	0.647150229	0.527046277	0.385300668	0.211743772	0.239754098	0.149425287	0.274151436	0.386458333	0.106575964	0.577350269	0.471404521	0.022727273	0.191629956	0.5	0.116129032	0.680413817	0.603022689	0.337268128	0.486533633	0.502518908	0.471404521	0.283276451	0.328104575	0.194444444	0.263157895	0.341211226	0.22244489	0.187782805	0.242718447	0.34248366	0.185542169	0.147727273	0.497468338	0.555555556
54786	0.259191176	0.294007491	0.147420147	0.202312139	0.276041667	0.200787402	0.211678832	0.238853503	0.305993691	0.329411765	0.2417154	0.291066282	0.079365079	0.485239852	0.2	0.280898876	0.285407725	0.213953488	0.424019608	0.26566416	0.298701299	0.124637681	0.282291667	0.40824829	0.136645963	0.266778523	0.048109966	0.1484375	0.152298851	0.151098901	0.19844358	0.160526316	0.269230769	0.504672897	0.293785311	0.267605634	0.237191651	0.249658936	0.178356713	0.256366723	0.272440945	0.211401425	0.145552561	0.352226721	0.26122449	0.132947977	0.125	0.216981132	0.226923077
3108	0.242530756	0.257495591	0.192682927	0.383297645	0.166287016	0.256461233	0.232227488	0.138504155	0.129533679	0.173267327	0.325955734	0.166253102	0.074183976	0.241741742	0.218106996	0.228215768	0.29375	0.192982456	0.206	0.217090069	0.133630621	0.138888889	0.297101449	0.111111111	0.127906977	0.267536705	0.041401274	0.143209877	0.119047619	0.130769231	0.224568138	0.154613466	0.279069767	0.16359447	0.176470588	0.206008584	0.22323049	0.283173735	0.157495256	0.235008104	0.282843895	0.184855234	0.15503876	0.227758007	0.2946794	0.112903226	0.120734908	0.17211329	0.306930693
2905	0.194503171	0.260485651	0.13029316	0.174825175	0.594827586	0.200980392	0.192429022	0.268867925	0.256410256	0.220588235	0.185779817	0.372384937	0.1	0.243194192	0.159793814	0.296829971	0.240932642	0.132394366	0.291316527	0.274834437	0.365853659	0.140425532	0.162133891	0.207207207	0.268041237	0.154545455	0.088235294	0.188888889	0.237885463	0.294372294	0.158878505	0.158844765	0.229613734	0.282685512	0.270676692	0.292307692	0.174392936	0.15195369	0.212435233	0.183206107	0.207017544	0.150442478	0.142322097	0.19650655	0.164502165	0.167381974	0.144578313	0.185628743	0.19630485
2216	0.197894737	0.159274194	0.143322476	0.195294118	0.147239264	0.216748768	0.182662539	0.132780083	0.111940299	0.131313131	0.267261242	0.136986301	0.056603774	0.144518272	0.137844612	0.146464646	0.201492537	0.190615836	0.148148148	0.168168168	0.118110236	0.230769231	0.166317992	0.083665339	0.136363636	0.181146026	0.032786885	0.116838488	0.353553391	0.105839416	0.111111111	0.116838488	0.217299578	0.143302181	0.143812709	0.145945946	0.157667387	0.162790698	0.123809524	0.157699443	0.189003436	0.128939828	0.111510791	0.145228216	0.166906475	0.169491525	0.133333333	0.13960114	0.157427938
3937	0.376518219	0.75	0.184615385	0.220907298	0.253229974	0.217303823	0.214285714	0.17791411	0.210059172	0.188829787	0.279352227	0.194070081	0.066878981	0.305057096	0.194503171	0.269662921	0.234927235	0.223606798	0.324137931	0.333333333	0.222910217	0.157099698	0.287815126	0.15015015	0.1875	0.215559157	0.041666667	0.147368421	0.157894737	0.140495868	0.254620123	0.156498674	0.23297491	0.254593176	0.26183844	0.244186047	0.246628131	0.261772853	0.161354582	0.373831776	0.375	0.185446009	0.150684932	0.275	0.282336579	0.148367953	0.298701299	0.489795918	0.266
5210	0.14221219	0.177011494	0.120622568	0.129441624	0.279835391	0.231428571	0.190298507	0.235294118	0.205128205	0.156779661	0.114355231	0.211711712	0.052287582	0.188982237	0.095238095	0.206790123	0.1898017	0.120915033	0.272151899	0.288537549	0.372670807	0.142076503	0.102725367	0.12972973	0.484126984	0.176776695	0.05	0.176776695	0.261363636	0.11627907	0.204124145	0.150755672	0.200934579	0.266666667	0.301511345	0.353553391	0.170792079	0.106606607	0.087765957	0.115308151	0.141560799	0.099667774	0.103139013	0.189781022	0.114754098	0.17032967	0.113300493	0.142372881	0.224
71301	0.252390057	0.293542074	0.165333333	0.207317073	0.274238227	0.226215645	0.2	0.300724638	0.192546584	0.816496581	0.231237323	0.866025404	0.068965517	0.343154246	0.19205298	0.267605634	0.275784753	0.25819889	0.334140436	0.40824829	0.280276817	0.19245009	0.251041667	0.136507937	0.187279152	0.232993197	0.057692308	0.135359116	0.159375	0.168168168	0.191056911	0.181034483	0.294921875	0.276056338	0.412541254	0.287878788	0.217221135	0.232267038	0.164926931	0.245614035	0.256865913	0.215189873	0.15497076	0.263366337	0.244105409	0.13125	0.143292683	0.202970297	0.253608247
4463	0.56694671	0.259136213	0.202702703	0.352250489	0.400891863	0.249077491	0.255555556	0.527644853	0.288675135	0.166292135	0.320825516	0.353553391	0.062663185	0.400891863	0.215648855	0.490290338	0.447213596	0.277657267	0.224952741	0.257142857	0.130750605	0.154822335	0.350676379	0.115196078	0.612372436	0.375	0.027624309	0.25	0.353553391	0.127610209	0.577350269	0.533001791	0.268781302	0.294883912	0.533001791	0.5	0.239655172	0.319463087	0.165480427	0.264890282	0.311844078	0.202083333	0.191283293	0.199021207	0.321808511	0.130541872	0.115839243	0.301511345	0.353553391
60879	0.382695507	0.301710731	0.199608611	0.339130435	0.195488722	0.285714286	0.319672131	0.160520607	0.149897331	0.163424125	0.329371817	0.173913043	0.061135371	0.356633381	0.22813036	0.320256308	0.35701275	0.25093633	0.286725664	0.266536965	0.166666667	0.145922747	0.429906542	0.131355932	0.166666667	0.354887218	0.027334852	0.22037422	0.288675135	0.123260437	0.267886855	0.174077656	0.323343849	0.223735409	0.1796875	0.247272727	0.288675135	0.363286264	0.221297837	0.314540059	0.372661871	0.237735849	0.20464135	0.315024233	0.389896373	0.164502165	0.126789366	0.246182982	0.306666667
4192	0.314485451	0.240677966	0.878054111	0.293774319	0.154347826	0.286561265	0.227790433	0.209060503	0.160128154	0.176610979	0.286527514	0.158767773	0.049586777	0.249630724	0.241869919	0.271964147	0.295546559	0.276643991	0.210116732	0.213333333	0.139534884	0.265486726	0.329153605	0.097186701	0.169841555	0.296416938	0.069337525	0.142180095	0.14507772	0.111111111	0.198905109	0.236524958	0.308377897	0.204465205	0.177393719	0.208012574	0.246402878	0.288021534	0.17132216	0.25562701	0.310185185	0.203056769	0.147783251	0.226643599	0.299328859	0.192837466	0.146529563	0.170168067	0.262081784
5512	0.356348323	0.214128035	0.101351351	0.166666667	0.629940788	0.199488491	0.218430034	0.305263158	0.186956522	0.234126984	0.164319249	0.273858921	0.081521739	0.251976315	0.1171875	0.369800131	0.316227766	0.161585366	0.329305136	0.328467153	0.341968912	0.148837209	0.144957983	0.127853881	0.384900179	0.353553391	0.058064516	0.185770751	0.5	0.130081301	0.40824829	0.301511345	0.197396963	0.266666667	0.402015126	0.353553391	0.166666667	0.154992548	0.125944584	0.143129771	0.188948307	0.14953271	0.122529644	0.23570226	0.140783745	0.151376147	0.109243697	0.284267622	0.333333333
4614	0.209803922	0.198076923	0.239130435	0.211328976	0.182072829	0.168103448	0.242774566	0.263779528	0.141914191	0.28	0.270089286	0.258278146	0.114754098	0.244932432	0.251870324	0.27735369	0.270334928	0.227027027	0.1875	0.248571429	0.148788927	0.155234657	0.216527197	0.146953405	0.166666667	0.249090909	0.053333333	0.165625	0.288675135	0.166112957	0.23570226	0.174077656	0.260080645	0.159217877	0.258064516	0.171215881	0.288675135	0.204545455	0.181818182	0.210810811	0.252115059	0.231197772	0.235294118	0.192842942	0.209859155	0.132867133	0.134680135	0.178947368	0.212765957
3468412	0.228007181	0.301886792	0.165	0.212062257	0.397142857	0.227822581	0.194711538	0.182926829	0.229166667	0.199468085	0.227799228	0.238227147	0.062695925	0.318032787	0.202959831	0.354761905	0.225409836	0.176072235	0.309255079	0.269521411	0.282958199	0.115273775	0.277258567	0.183486239	0.181229773	0.242174629	0.066666667	0.151832461	0.173020528	0.397993311	0.198830409	0.139896373	0.313092979	0.261780105	0.283707865	0.354271357	0.237642586	0.238159675	0.241014799	0.252542373	0.297427653	0.164759725	0.127659574	0.246728972	0.247978437	0.133333333	0.10989011	0.21749409	0.249019608
1071	0.145454545	0.167048055	0.112840467	0.10199005	0.337662338	0.16893733	0.136200717	0.253012048	0.226315789	0.158119658	0.112195122	0.191964286	0.067114094	0.164179104	0.092696629	0.323129252	0.148351648	0.107142857	0.265822785	0.275590551	0.684615385	0.118918919	0.105263158	0.217647059	0.302816901	0.101727447	0.068965517	0.145374449	0.176470588	0.133333333	0.104060914	0.101694915	0.135254989	0.330396476	0.270642202	0.334572491	0.140435835	0.106927711	0.088235294	0.118	0.133815552	0.107744108	0.109090909	0.167865707	0.105185185	0.172222222	0.092682927	0.15916955	0.177835052
3003	0.524142418	0.236170213	0.147909968	0.181609195	0.333333333	0.179245283	0.161676647	0.668993608	0.527638191	0.159322034	0.176339286	0.190140845	0.074766355	0.296499727	0.175411604	0.598321123	0.310086836	0.175411604	0.330508475	0.278317152	0.33640553	0.144032922	0.177521008	0.230088496	0.509524665	0.346687623	0.059782609	0.208012574	0.294174203	0.193050193	0.400320385	0.473049917	0.177777778	0.449823451	0.413918677	0.416025147	0.199115044	0.168115942	0.165853659	0.216216216	0.19112628	0.175411604	0.133093525	0.184713376	0.170487106	0.146341463	0.130268199	0.501745206	0.326860225
1935	0.267261242	0.25	0.236526946	0.180124224	0.217877095	0.224669604	0.2	0.213200716	0.168831169	0.143678161	0.270152505	0.25	0.059259259	0.243377483	0.183486239	0.437325905	0.255760369	0.261455526	0.257756563	0.436305732	0.353553391	0.151724138	0.232460733	0.143835616	0.288675135	0.353553391	0.024489796	0.273026316	0.184300341	0.106060606	0.200854701	0.115273775	0.198874296	0.254385965	0.301511345	0.353553391	0.217922607	0.210674157	0.128964059	0.193043478	0.275803723	0.223606798	0.212418301	0.22310757	0.2125	0.161512027	0.107255521	0.2	0.239915074
3249	0.19375	0.221518987	0.14516129	0.163636364	0.321678322	0.180094787	0.152238806	0.163865546	0.318777293	0.156462585	0.169265033	0.217391304	0.075471698	0.273897059	0.156565657	0.304843305	0.190709046	0.123287671	0.421212121	0.255591054	0.418719212	0.117408907	0.177894737	0.301886792	0.233009709	0.166969147	0.066298343	0.146341463	0.204124145	0.158490566	0.166666667	0.123091491	0.171370968	0.578723404	0.226950355	0.296969697	0.213483146	0.172011662	0.146987952	0.18490566	0.185689949	0.130681818	0.125899281	0.232815965	0.165951359	0.147540984	0.105660377	0.202380952	0.195454545
5311039	0.404061018	0.495495495	0.188235294	0.257001647	0.281059063	0.252508361	0.206439394	0.161164593	0.179104478	0.198782961	0.315254237	0.228033473	0.057395143	0.366136035	0.226643599	0.314485451	0.255102041	0.226345083	0.321100917	0.301010101	0.203125	0.140692641	0.422637591	0.140692641	0.21821789	0.400891863	0.030162413	0.176470588	0.188982237	0.129554656	0.273187184	0.143984221	0.297971919	0.315244162	0.238589212	0.267261242	0.294599018	0.371911573	0.195723684	0.379905808	0.491338583	0.195211786	0.172557173	0.30371567	0.377260982	0.132196162	0.206208426	0.488636364	0.292845258
39042	0.270440252	0.224	0.223974763	0.174568966	0.267261242	0.258293839	0.277439024	0.313559322	0.144337567	0.290657439	0.24	0.351648352	0.092050209	0.258232236	0.200488998	0.294174203	0.335410197	0.220385675	0.221411192	0.267857143	0.249027237	0.292887029	0.206282723	0.107526882	0.204124145	0.25	0.061032864	0.194719472	0.238461538	0.140939597	0.288675135	0.213200716	0.309168443	0.294883912	0.302405498	0.203655352	0.276169265	0.202586207	0.159453303	0.201818182	0.267826087	0.184065934	0.197231834	0.242616034	0.209700428	0.309623431	0.198529412	0.226133508	0.231277533
104758	0.362295082	0.299689441	0.243407708	0.298482293	0.2	0.301204819	0.272727273	0.128691983	0.157024793	0.154440154	0.320404722	0.164705882	0.047413793	0.326359833	0.271758437	0.271758437	0.32798574	0.25093633	0.253448276	0.24	0.149473684	0.181415929	0.421052632	0.126582278	0.110629067	0.37347561	0.020361991	0.185858586	0.176344086	0.139112903	0.302564103	0.155511811	0.333863275	0.202676864	0.166023166	0.218472469	0.3125	0.372093023	0.231543624	0.312592593	0.380607815	0.254302103	0.187110187	0.281889764	0.379177378	0.185022026	0.143153527	0.232774674	0.293729373
5040	0.472455591	0.410606061	0.192242833	0.287630402	0.305903399	0.261127596	0.225913621	0.301511345	0.195612431	0.176870748	0.289705882	0.204903678	0.054545455	0.445366528	0.242331288	0.490290338	0.263554217	0.221153846	0.361525705	0.262711864	0.182994455	0.131531532	0.51026694	0.176029963	0.204124145	0.375	0.034155598	0.164102564	0.176776695	0.168439716	0.283358321	0.319801075	0.332857143	0.36860489	0.213200716	0.317567568	0.321481481	0.42540074	0.267993874	0.388101983	0.412398922	0.2	0.136752137	0.32361516	0.423170732	0.13059034	0.153846154	0.376889181	0.353553391
2629	0.362407862	0.371463715	0.188	0.319899244	0.199475066	0.271832718	0.216358839	0.119834711	0.140136054	0.169559413	0.339646465	0.165775401	0.05670816	0.422453704	0.264631043	0.267857143	0.29822335	0.225388601	0.262562814	0.219160105	0.128767123	0.12465374	0.658316633	0.10326087	0.08815427	0.387058824	0.023876404	0.157965194	0.139502762	0.124	0.314791403	0.151797603	0.350665054	0.194993412	0.177570093	0.247089263	0.360303413	0.720154044	0.257142857	0.399038462	0.427578216	0.216145833	0.148849797	0.338235294	0.655637255	0.119341564	0.134062927	0.240105541	0.324189526
3226	0.035545024	0.052256532	0.071066905	0.05915493	0.085201794	0.043227666	0.149071199	0.1015625	0.057324841	0.073684211	0.057065217	0.086956522	0.12195122	0.041121495	0.149071199	0.052287582	0.063636364	0.033962264	0.050473186	0.048979592	0.062937063	0.052631579	0.034736842	0.052631579	0.096225045	0.045360825	0.824957911	0.11785113	0.06993007	0.103225806	0.057471264	0.072222222	0.05450237	0.053811659	0.100503782	0.11785113	0.049350649	0.042121685	0.072555205	0.049040512	0.044776119	0.056451613	0.041176471	0.034482759	0.035060976	0.043478261	0.090277778	0.046875	0.048387097
5396	0.505076272	0.36716792	0.170040486	0.314505777	0.285714286	0.288265306	0.231824417	0.402911482	0.15430335	0.184979138	0.314321926	0.18767507	0.06169297	0.474908201	0.272965879	0.524142418	0.304177546	0.221192053	0.325675676	0.216397849	0.154401154	0.109859155	0.642497482	0.13381295	0.327326835	0.534522484	0.02919708	0.16	0.56694671	0.181818182	0.46291005	0.455842306	0.383544304	0.394055203	0.341881729	0.312849162	0.329962073	0.502283105	0.303430079	0.383495146	0.432977461	0.224764468	0.137931034	0.385214008	0.513112885	0.113924051	0.111878453	0.402911482	0.503952631
1046	0.239045722	0.048387097	0.115942029	0.083798883	0.169030851	0.0625	0.114893617	0.190692518	0.182574186	0.074626866	0.089673913	0.223606798	0.04	0.169030851	0.070512821	0.124034735	0.141421356	0.1171875	0.055045872	0.130252101	0.158113883	0.134328358	0.045168067	0.09352518	0.25819889	0.316227766	0.158113883	0.184971098	0.223606798	0.051724138	0.182574186	0.134839972	0.055427252	0.186500962	0.269679945	0.316227766	0.066666667	0.055900621	0.044510386	0.047817048	0.06122449	0.2	0.173913043	0.056234719	0.056574924	0.25819889	0.076433121	0.095346259	0.149071199
216239	0.583211844	0.202185792	0.224719101	0.202839757	0.32991444	0.221518987	0.228947368	0.511766316	0.178174161	0.185915493	0.303225806	0.21821789	0.06185567	0.32991444	0.230593607	0.665750286	0.34503278	0.275324675	0.177730193	0.324022346	0.186495177	0.182119205	0.25	0.098461538	0.503952631	0.46291005	0.033962264	0.234939759	0.327326835	0.111747851	0.356348323	0.460566186	0.258555133	0.40951418	0.460566186	0.46291005	0.237051793	0.244725738	0.148453608	0.183639399	0.257281553	0.284182306	0.250793651	0.244140625	0.249651325	0.211409396	0.113095238	0.465242105	0.363696484
150311	0.362162162	0.339191564	0.293269231	0.265938069	0.252232143	0.270522388	0.245076586	0.158690176	0.20049505	0.185941043	0.353728489	0.201388889	0.0703125	0.335365854	0.261811024	0.36965812	0.34	0.232848233	0.301397206	0.339534884	0.232984293	0.192207792	0.350622407	0.144638404	0.153034301	0.298742138	0.032967033	0.20754717	0.188916877	0.134259259	0.281716418	0.142857143	0.305982906	0.259090909	0.238875878	0.278242678	0.295698925	0.3125	0.215867159	0.299679487	0.367029549	0.23880597	0.246231156	0.267581475	0.348648649	0.193298969	0.152542373	0.281659389	0.34280303
2662	0.303045763	0.187943262	0.15245478	0.196428571	0.428571429	0.399049881	0.15776699	0.322329186	0.15430335	0.152406417	0.196116505	0.188982237	0.04248366	0.285714286	0.183189655	0.419313935	0.358568583	0.281329923	0.191489362	0.267261242	0.159021407	0.157728707	0.26173097	0.076246334	0.43643578	0.267261242	0.028985507	0.141304348	0.377964473	0.102493075	0.46291005	0.341881729	0.217391304	0.236433122	0.341881729	0.267261242	0.247035573	0.229395604	0.161885246	0.192371476	0.241324921	0.207407407	0.122222222	0.189338235	0.234332425	0.170347003	0.106628242	0.322329186	0.251976315
2895	0.400891863	0.110849057	0.106600358	0.077333333	0.377964473	0.178247734	0.158333333	0.341269841	0.204124145	0.16	0.0859375	0.5	0.061946903	0.377964473	0.067073171	0.277350098	0.316227766	0.223606798	0.195364238	0.353553391	0.304347826	0.174825175	0.063091483	0.090909091	0.604395604	0.353553391	0.0625	0.176776695	0.25	0.099447514	0.204124145	0.150755672	0.137019231	0.208514414	0.603022689	0.530330086	0.125	0.070769231	0.057471264	0.072164948	0.103189493	0.223606798	0.073298429	0.145780051	0.069591528	0.219858156	0.107784431	0.213200716	0.166666667
4583	0.283505155	0.248756219	0.137634409	0.258715596	0.2	0.246753247	0.25	0.239010989	0.146987952	0.235576923	0.292051756	0.220095694	0.066312997	0.301801802	0.210727969	0.217726397	0.348979592	0.324263039	0.210922787	0.221982759	0.155	0.222222222	0.339896373	0.100244499	0.096225045	0.319870759	0.045584046	0.172494172	0.118357488	0.142517815	0.206405694	0.148401826	0.31533101	0.182212581	0.209302326	0.194444444	0.231034483	0.280104712	0.20593692	0.262992126	0.342592593	0.222222222	0.162291169	0.260794473	0.286085826	0.120987654	0.161691542	0.213200716	0.234567901
4891	0.56694671	0.368421053	0.160751566	0.227194492	0.400891863	0.250447227	0.210309278	0.452267017	0.164351852	0.18380744	0.32967033	0.353553391	0.056650246	0.534522484	0.211397059	0.490290338	0.335410197	0.188715953	0.306042885	0.25	0.172661871	0.169117647	0.359423275	0.125	0.40824829	0.375	0.028720627	0.159737418	0.353553391	0.139013453	0.288675135	0.426401433	0.309882747	0.36860489	0.426401433	0.5	0.323214286	0.31372549	0.211091234	0.332797428	0.405956113	0.181459566	0.137168142	0.373865699	0.322916667	0.150717703	0.216748768	0.376889181	0.471404521
4689	0.150712831	0.165306122	0.094637224	0.153318078	0.217105263	0.131639723	0.138554217	0.135021097	0.152941176	0.133105802	0.146341463	0.163120567	0.1	0.172945205	0.136363636	0.168831169	0.145933014	0.116666667	0.158291457	0.12244898	0.115537849	0.089430894	0.158498436	0.140425532	0.108108108	0.167279412	0.088235294	0.118466899	0.115079365	0.801204819	0.167058824	0.114583333	0.208860759	0.152380952	0.157534247	0.179775281	0.149028078	0.153623188	0.27173913	0.176470588	0.172061329	0.092436975	0.093189964	0.14884696	0.156160458	0.101214575	0.1003861	0.137931034	0.138461538
3000502	0.358600583	0.35942029	0.204047218	0.279001468	0.198373984	0.264011799	0.211382114	0.108013937	0.151567944	0.174789916	0.331325301	0.162207358	0.061482821	0.375163399	0.241641337	0.258859784	0.266467066	0.226475279	0.277777778	0.234811166	0.141093474	0.156648452	0.508163265	0.133928571	0.096601073	0.344966443	0.024118738	0.158249158	0.130890052	0.40824829	0.301659125	0.164128596	0.323943662	0.185064935	0.171096346	0.235478807	0.31625183	0.459222083	0.215429403	0.401988636	0.43537415	0.217041801	0.152658662	0.307142857	0.469336671	0.125	0.156028369	0.333916084	0.316964286
5039	0.623609564	0.224952741	0.184357542	0.233545648	0.377964473	0.214132762	0.260387812	0.426401433	0.272165527	0.192419825	0.207317073	0.333333333	0.08	0.377964473	0.195011338	0.462250164	0.316227766	0.298142397	0.192904656	0.23570226	0.23570226	0.222222222	0.228541882	0.112903226	0.481125224	0.471404521	0.056451613	0.18452381	0.333333333	0.139393939	0.272165527	0.301511345	0.233396584	0.417028828	0.502518908	0.589255651	0.198818898	0.254310345	0.195175439	0.224956063	0.233870968	0.1675	0.133531157	0.237623762	0.243319269	0.18707483	0.156549521	0.355334527	0.333333333
4539	0.322329186	0.174242424	0.125	0.202173913	0.227921153	0.233409611	0.179558011	0.385694608	0.143333333	0.175925926	0.214592275	0.16	0.059055118	0.341881729	0.160465116	0.250872603	0.23364486	0.277620397	0.205673759	0.205555556	0.196363636	0.191729323	0.21085595	0.104529617	0.261116484	0.23465704	0.044642857	0.213200716	0.150755672	0.126213592	0.246182982	0.363636364	0.246492986	0.314347307	0.181818182	0.213200716	0.178498986	0.186797753	0.167042889	0.167539267	0.244932432	0.269679945	0.183946488	0.198795181	0.19054242	0.134275618	0.163763066	0.257129739	0.301511345
3510	0.358568583	0.248175182	0.18556701	0.231536926	0.507092553	0.334070796	0.191747573	0.381385036	0.182574186	0.155844156	0.237721022	0.223606798	0.060509554	0.507092553	0.195329087	0.372104204	0.200811359	0.220379147	0.223880597	0.316227766	0.162721893	0.274247492	0.27632951	0.097982709	0.25819889	0.222222222	0.027586207	0.158113883	0.223606798	0.092838196	0.232793522	0.269679945	0.222816399	0.279751442	0.269679945	0.316227766	0.240384615	0.26074896	0.164328657	0.238175676	0.259433962	0.2	0.135869565	0.210622711	0.272475795	0.237942122	0.127478754	0.286038777	0.298142397
2655	0.366666667	0.351851852	0.235093697	0.276410999	0.179810726	0.263464338	0.223300971	0.109777015	0.133220911	0.158238173	0.306569343	0.151712887	0.060283688	0.373385013	0.281733746	0.262195122	0.26962963	0.21875	0.23929099	0.214968153	0.119047619	0.139329806	0.511675127	0.109965636	0.081455806	0.329396325	0.021778584	0.149671053	0.132302405	0.13590604	0.298662704	0.165	0.306318681	0.179936306	0.1456	0.214611872	0.324599709	0.623789765	0.240469208	0.355978261	0.366666667	0.259016393	0.153716216	0.296918768	0.840062112	0.134380454	0.14507772	0.236421725	0.285509326
3467	0.171717172	0.203285421	0.100303951	0.288675135	0.25	0.150341686	0.132564841	0.159183673	0.152985075	0.184300341	0.166666667	0.207746479	0.098130841	0.202749141	0.139705882	0.174242424	0.173396675	0.120967742	0.192982456	0.15942029	0.130268199	0.096899225	0.172916667	0.136546185	0.12987013	0.169064748	0.081081081	0.108910891	0.121212121	0.764044944	0.169336384	0.131313131	0.222453222	0.14893617	0.192567568	0.20498615	0.149159664	0.177068215	0.229007634	0.202651515	0.1875	0.112637363	0.114982578	0.16563147	0.189580318	0.087121212	0.115241636	0.167613636	0.153679654
3961	0.428571429	0.311304348	0.204545455	0.293785311	0.303045763	0.299227799	0.335714286	0.398862018	0.152173913	0.183908046	0.282051282	0.18287037	0.057742782	0.295522388	0.212643678	0.44474959	0.338061702	0.226415094	0.2578125	0.282167043	0.188982237	0.153452685	0.345114345	0.1191067	0.46291005	0.472455591	0.036619718	0.180327869	0.400891863	0.123543124	0.43643578	0.402911482	0.310225303	0.44582257	0.402911482	0.377964473	0.267730496	0.31233244	0.194495413	0.2848	0.329770992	0.19874477	0.148235294	0.289241623	0.33243607	0.16966581	0.138686131	0.398862018	0.356348323
122316	0.188982237	0.217582418	0.150755672	0.145882353	0.283636364	0.188442211	0.232081911	0.223300971	0.288675135	0.166666667	0.157407407	0.205426357	0.068421053	0.267261242	0.121761658	0.230113636	0.181585678	0.112716763	0.290697674	0.318996416	0.308457711	0.172897196	0.14795383	0.162037037	0.379518072	0.25	0.05	0.25	0.353553391	0.13253012	0.288675135	0.213200716	0.172995781	0.267399267	0.294354839	0.267295597	0.189376443	0.130624093	0.113580247	0.144212524	0.171029668	0.100294985	0.099236641	0.249411765	0.141618497	0.231884058	0.121338912	0.159021407	0.23570226
2733	0.445435403	0.172131148	0.234042553	0.166281755	0.251976315	0.166270784	0.21086262	0.568535244	0.136082763	0.224264706	0.207459207	0.333333333	0.072815534	0.251976315	0.215633423	0.369800131	0.421637021	0.298142397	0.169620253	0.269736842	0.23570226	0.154506438	0.164397906	0.102459016	0.673575314	0.471404521	0.027624309	0.353553391	0.333333333	0.10701107	0.40824829	0.301511345	0.188405797	0.347524023	0.603022689	0.707106781	0.163755459	0.153400868	0.13559322	0.143646409	0.173764906	0.298142397	0.296610169	0.180645161	0.16426513	0.151898734	0.121568627	0.284267622	0.222222222
5320	0.14254386	0.109473684	0.130597015	0.119221411	0.105084746	0.225274725	0.120805369	0.097560976	0.131221719	0.111969112	0.120853081	0.109375	0.035294118	0.128521127	0.13091922	0.127777778	0.135770235	0.169934641	0.117962466	0.125412541	0.156862745	0.191489362	0.117277487	0.092682927	0.103825137	0.117202268	0.02919708	0.12145749	0.161764706	0.058091286	0.113300493	0.09486166	0.118393235	0.107638889	0.117870722	0.13253012	0.190243902	0.107511046	0.095607235	0.107692308	0.137809187	0.184931507	0.139737991	0.125	0.118768328	0.134328358	0.095454545	0.121019108	0.147699758
4630253	0.209255533	0.236252546	0.153614458	0.189427313	0.331147541	0.195454545	0.166197183	0.164122137	0.506849315	0.17571885	0.181623932	0.209302326	0.080168776	0.2875	0.159904535	0.292553191	0.22327791	0.164893617	0.346883469	0.260479042	0.316666667	0.121771218	0.20104712	0.216	0.204124145	0.25	0.057416268	0.25	0.353553391	0.183745583	0.288675135	0.213200716	0.194117647	0.414893617	0.222222222	0.25	0.21108742	0.185185185	0.191489362	0.237735849	0.198675497	0.167123288	0.136666667	0.216666667	0.190677966	0.132352941	0.114583333	0.186813187	0.23570226
942	0.347404167	0.198731501	0.174657534	0.176470588	0.228187919	0.17961165	0.206451613	0.395903791	0.213389121	0.150877193	0.193023256	0.185695338	0.074626866	0.178200692	0.155440415	0.309015722	0.352332132	0.133903134	0.202631579	0.375451264	0.232142857	0.371390676	0.157949791	0.142857143	0.482450641	0.262612866	0.040229885	0.268	0.278543007	0.125954198	0.379049022	0.335935507	0.16122449	0.348481392	0.391924758	0.393919299	0.175946548	0.152838428	0.110047847	0.173333333	0.195804196	0.16609096	0.157692308	0.200883002	0.177419355	0.191111111	0.137651822	0.197951896	0.189814815
2678	0.183544304	0.191176471	0.128289474	0.168224299	0.270833333	0.205955335	0.26779661	0.25	0.141732283	0.192727273	0.193023256	0.231939163	0.08	0.182291667	0.123425693	0.17989418	0.221079692	0.140401146	0.193211488	0.186915888	0.205240175	0.157894737	0.160377358	0.113924051	0.24742268	0.159926471	0.071005917	0.219230769	0.253393665	0.138996139	0.152224824	0.124113475	0.270089286	0.17704918	0.201438849	0.245508982	0.173333333	0.15451895	0.134474328	0.168880455	0.171232877	0.135294118	0.123134328	0.200883002	0.160404624	0.212669683	0.248888889	0.14619883	0.181609195
3148	0.400891863	0.286467487	0.157175399	0.254716981	0.377964473	0.219101124	0.205816555	0.319801075	0.219839142	0.321715818	0.257884972	0.280104712	0.067226891	0.384615385	0.202755906	0.416025147	0.316227766	0.265168539	0.290456432	0.353553391	0.17287234	0.166666667	0.325	0.123036649	0.433012702	0.353553391	0.048484848	0.176776695	0.5	0.176470588	0.40824829	0.301511345	0.324909747	0.238770686	0.452267017	0.353553391	0.25	0.293243243	0.221359223	0.306020067	0.32037325	0.184946237	0.167919799	0.268336315	0.28042328	0.124675325	0.149484536	0.319801075	0.333333333
93860	0.357142857	0.298892989	0.212121212	0.20415879	0.303045763	0.228796844	0.225419664	0.398862018	0.138666667	0.165413534	0.245210728	0.267261242	0.063253012	0.258461538	0.219665272	0.370624658	0.507092553	0.19955157	0.224742268	0.242206235	0.183381089	0.158959538	0.287784679	0.120111732	0.46291005	0.377964473	0.022508039	0.179220779	0.400891863	0.104859335	0.43643578	0.402911482	0.267504488	0.334366928	0.402911482	0.377964473	0.271510516	0.265667575	0.187747036	0.255	0.359271523	0.239045722	0.155672823	0.265799257	0.292984869	0.177325581	0.177464789	0.290243902	0.356348323
3440	0.248148148	0.223021583	0.142857143	0.228456914	0.179802956	0.367579909	0.245524297	0.223300971	0.144337567	0.204918033	0.242063492	0.203856749	0.068181818	0.232919255	0.217864924	0.181818182	0.333333333	0.234299517	0.205073996	0.213759214	0.18597561	0.189274448	0.261633919	0.115384615	0.116352201	0.248322148	0.042553191	0.162162162	0.160714286	0.133333333	0.195652174	0.128608924	0.265306122	0.171215881	0.201612903	0.175555556	0.249512671	0.335410197	0.187242798	0.202970297	0.265079365	0.208232446	0.162921348	0.230337079	0.236167341	0.179566563	0.15542522	0.168981481	0.224609375
71158	0.135831382	0.115909091	0.131355932	0.087179487	0.094339623	0.102150538	0.087591241	0.105263158	0.103092784	0.125	0.111959288	0.102222222	0.06870229	0.092057762	0.12804878	0.097922849	0.136752137	0.095238095	0.094827586	0.109090909	0.104972376	0.160493827	0.0818468	0.093023256	0.099337748	0.088235294	0.071428571	0.080717489	0.104395604	0.073529412	0.127371274	0.110599078	0.090707965	0.092664093	0.084033613	0.086261981	0.124378109	0.104938272	0.105413105	0.127348643	0.107468124	0.119133574	0.108374384	0.101176471	0.094879518	0.142857143	0.213017751	0.161764706	0.100502513
5978	0.411149826	0.393835616	0.20410628	0.33256351	0.228915663	0.311852704	0.215130024	0.354787438	0.158282209	0.180288462	0.347575058	0.186893204	0.058394161	0.538018433	0.273148148	0.461538462	0.300691244	0.256869773	0.349939247	0.262195122	0.139705882	0.122249389	0.762762763	0.118148599	0.160128154	0.434151786	0.025798526	0.196116135	0.138675049	0.136526946	0.335664336	0.250872603	0.383484163	0.404820452	0.196125908	0.284513806	0.361751152	0.566630553	0.289504037	0.417410714	0.510158014	0.232227488	0.161800487	0.384971098	0.564983888	0.121654501	0.131961259	0.591312396	0.333333333
41317	0.146226415	0.118181818	0.102880658	0.101036269	0.150197628	0.12295082	0.16796875	0.417910448	0.14973262	0.352941176	0.152631579	0.214634146	0.084615385	0.134831461	0.11746988	0.15576324	0.149425287	0.1875	0.140298507	0.209486166	0.75	0.203821656	0.085173502	0.105263158	0.136054422	0.137014315	0.04950495	0.146919431	0.141242938	0.094527363	0.0859375	0.1	0.138248848	0.159183673	0.204651163	0.114379085	0.126865672	0.091324201	0.074585635	0.0951417	0.125693161	0.169172932	0.20212766	0.158024691	0.096385542	0.213836478	0.12568306	0.112280702	0.108585859
48175	0.240325866	0.247464503	0.146627566	0.19650655	0.357377049	0.191964286	0.165745856	0.159259259	0.456896552	0.164086687	0.193617021	0.203883495	0.073170732	0.278947368	0.1678487	0.317333333	0.219114219	0.155440415	0.321989529	0.265486726	0.296	0.138686131	0.208158996	0.2	0.174089069	0.189141856	0.060185185	0.188925081	0.177536232	0.186851211	0.181619256	0.144200627	0.207436399	0.356666667	0.232258065	0.264305177	0.210084034	0.19487909	0.193473193	0.241121495	0.203947368	0.166666667	0.129449838	0.203252033	0.19020979	0.136690647	0.130584192	0.185983827	0.206008584
3324	0.213768116	0.254174397	0.170984456	0.426229508	0.188982237	0.231884058	0.244845361	0.123123123	0.204124145	0.177897574	0.31779661	0.157754011	0.090604027	0.222910217	0.209150327	0.21978022	0.25862069	0.184579439	0.17184265	0.183574879	0.106321839	0.133738602	0.269311065	0.133738602	0.144337567	0.243697479	0.050724638	0.176776695	0.25	0.177842566	0.224032587	0.150755672	0.269662921	0.13592233	0.171957672	0.232394366	0.195121951	0.261904762	0.21656051	0.228813559	0.264752791	0.164705882	0.148459384	0.193784278	0.261410788	0.108823529	0.130434783	0.170560748	0.27402863
4112	0.328097731	0.293423272	0.239726027	0.25	0.209401709	0.277467412	0.231759657	0.123188406	0.166666667	0.162995595	0.335205993	0.156732892	0.055837563	0.289897511	0.249516441	0.266666667	0.283269962	0.248434238	0.216666667	0.271334792	0.144230769	0.227513228	0.351602896	0.134474328	0.113350126	0.319047619	0.072168784	0.193995381	0.163414634	0.153846154	0.288640596	0.167042889	0.298986486	0.255376959	0.163398693	0.214990138	0.286219081	0.320905459	0.202898551	0.257318952	0.357910906	0.210743802	0.184397163	0.231788079	0.330238727	0.193877551	0.14797136	0.391674726	0.250437828
3157	0.290322581	0.287539936	0.20997921	0.298769772	0.181640625	0.228813559	0.263917526	0.213200716	0.116033755	0.237991266	0.881917104	0.237362637	0.083333333	0.346998536	0.25	0.287593985	0.314917127	0.447213596	0.236234458	0.270491803	0.139380531	0.183529412	0.393374741	0.100656455	0.288675135	0.353032659	0.042183623	0.168067227	0.166666667	0.126582278	0.247440273	0.144032922	0.33553719	0.16796875	0.301511345	0.353553391	0.255319149	0.321794872	0.222608696	0.311349693	0.347445255	0.25502008	0.184210526	0.298507463	0.337612323	0.141891892	0.176470588	0.213200716	0.274111675
5064	0.243194192	0.251811594	0.15308642	0.402247191	0.166666667	0.22983871	0.214634146	0.127536232	0.143646409	0.170984456	0.253937008	0.172774869	0.086261981	0.246130031	0.2	0.210191083	0.229979466	0.162583519	0.21802935	0.191037736	0.126760563	0.124637681	0.282291667	0.131195335	0.102409639	0.235679214	0.051724138	0.142487047	0.135977337	0.163888889	0.254582485	0.130769231	0.290502793	0.155502392	0.168367347	0.232876712	0.239543726	0.273991655	0.219917012	0.252115059	0.26844584	0.183294664	0.124338624	0.212341198	0.27862069	0.182574186	0.112637363	0.2	0.304703476
5566	0.259117083	0.203636364	0.106060606	0.219262295	0.197402597	0.254859611	0.158024691	0.135646688	0.156156156	0.165289256	0.239045722	0.158113883	0.036666667	0.210608424	0.16344086	0.181222707	0.231101512	0.208333333	0.202614379	0.16953317	0.223606798	0.132492114	0.243019648	0.101226994	0.182574186	0.223606798	0.111803399	0.128767123	0.127272727	0.123919308	0.174	0.157303371	0.243445693	0.149367089	0.190692518	0.223606798	0.209708738	0.213406293	0.179324895	0.209183673	0.250401284	0.181818182	0.115492958	0.185528757	0.231824417	0.182574186	0.119047619	0.16507177	0.218
4845	0.195519348	0.195564516	0.178913738	0.200913242	0.23659306	0.23373494	0.226993865	0.20746888	0.153284672	1	0.219457014	0.707106781	0.061403509	0.240350877	0.204081633	0.307479224	0.25879397	0.174515235	0.284574468	0.275862069	0.222672065	0.178861789	0.183908046	0.146245059	0.31372549	0.194545455	0.050761421	0.216312057	0.192913386	0.138297872	0.174603175	0.170648464	0.252631579	0.210691824	0.224489796	0.245070423	0.199134199	0.188953488	0.136890951	0.173674589	0.222030981	0.180515759	0.206642066	0.283783784	0.201449275	0.171314741	0.137037037	0.170868347	0.279620853
4044	0.167400881	0.118997912	0.102473498	0.127403846	0.188982237	0.166666667	0.174657534	0.213200716	0.126086957	0.192771084	0.150357995	0.158102767	0.063218391	0.142355009	0.124661247	0.277350098	0.316227766	0.278745645	0.163934426	0.178451178	0.237373737	0.182741117	0.130252101	0.078703704	0.288675135	0.176776695	0.034482759	0.172131148	0.25	0.128205128	0.40824829	0.301511345	0.159482759	0.208514414	0.16988417	0.149253731	0.25	0.135820896	0.124675325	0.114285714	0.185117967	0.137820513	0.173913043	0.132450331	0.117221418	0.167487685	0.131221719	0.213200716	0.166666667
937	0.188982237	0.079646018	0.147826087	0.09921671	0.095419847	0.121212121	0.134615385	0.150755672	0.07106599	0.077922078	0.121447028	0.353553391	0.045801527	0.09057971	0.13622291	0.11550152	0.223606798	0.164233577	0.083094556	0.12267658	0.25	0.149068323	0.079831933	0.063218391	0.204124145	0.25	0.040816327	0.127962085	0.353553391	0.053658537	0.092592593	0.091743119	0.108597285	0.147441956	0.213200716	0.25	0.095121951	0.08030303	0.066481994	0.080482897	0.09009009	0.316227766	0.15625	0.081395349	0.092006033	0.131736527	0.057591623	0.071917808	0.106870229
4889	0.534522484	0.308957952	0.168646081	0.243295019	0.377964473	0.20952381	0.210648148	0.373101254	0.314371257	0.14939759	0.230483271	0.20971867	0.064139942	0.369636964	0.199596774	0.693375245	0.316227766	0.223606798	0.349665924	0.229698376	0.235465116	0.116216216	0.305613306	0.290625	0.360843918	0.441941738	0.044303797	0.156327543	0.25	0.236768802	0.306186218	0.301511345	0.255244755	0.521286035	0.301511345	0.275395034	0.224231465	0.273342355	0.248472505	0.285714286	0.267884323	0.170678337	0.133501259	0.26691042	0.283018868	0.127027027	0.122715405	0.58630197	0.25
3494	0.242125984	0.292089249	0.147222222	0.217948718	0.557142857	0.213973799	0.209809264	0.222627737	0.24567474	0.236024845	0.207039337	0.368055556	0.07518797	0.279386712	0.172727273	0.296482412	0.238636364	0.155555556	0.307692308	0.274011299	0.272058824	0.136054422	0.224765869	0.155709343	0.233201581	0.196245734	0.063559322	0.165662651	0.200692042	0.267361111	0.178197065	0.151785714	0.26035503	0.269230769	0.286624204	0.309973046	0.203219316	0.219236209	0.213636364	0.256410256	0.236065574	0.169230769	0.141538462	0.22310757	0.227848101	0.145762712	0.143322476	0.184615385	0.221757322
4043	0.177105832	0.195227766	0.131487889	0.163461538	0.25	0.151960784	0.136507937	0.116591928	0.916083916	0.134545455	0.14516129	0.132352941	0.069518717	0.224677716	0.14973262	0.239193084	0.153266332	0.136904762	0.285714286	0.212624585	0.25	0.117117117	0.142408377	0.252525253	0.13	0.151685393	0.044303797	0.171206226	0.134782609	0.152892562	0.152542373	0.102564103	0.144927536	0.37751004	0.164835165	0.19047619	0.171624714	0.137829912	0.137055838	0.171875	0.155709343	0.141975309	0.130952381	0.168141593	0.148905109	0.110132159	0.11814346	0.171339564	0.147465438
60714	0.100719424	0.09929078	0.080717489	0.078590786	0.113924051	0.084745763	0.079365079	0.131944444	0.112426036	0.141414141	0.116847826	0.126903553	0.075471698	0.082242991	0.07165109	0.081761006	0.084302326	0.057142857	0.112852665	0.107142857	0.101265823	0.14084507	0.056782334	0.125	0.166666667	0.051689861	0.097222222	0.064356436	0.073619632	0.066298343	0.071428571	0.131578947	0.098823529	0.079831933	0.099526066	0.094076655	0.075757576	0.058282209	0.077380952	0.098290598	0.079777365	0.059701493	0.075675676	0.070217918	0.063732929	0.092105263	0.3984375	0.137254902	0.075718016
2375	0.478091444	0.214539007	0.229333333	0.214145383	0.338061702	0.263598326	0.214814815	0.381385036	0.365148372	0.164490862	0.234833659	0.223606798	0.070512821	0.338061702	0.207708779	0.496138938	0.424264069	0.202797203	0.205450734	0.316227766	0.15542522	0.149071199	0.269430052	0.113702624	0.516397779	0.474341649	0.034602076	0.228813559	0.670820393	0.116216216	0.547722558	0.404519917	0.244565217	0.279751442	0.53935989	0.474341649	0.276679842	0.270949721	0.173387097	0.235690236	0.277070064	0.263157895	0.218023256	0.216911765	0.27739251	0.159159159	0.123943662	0.381385036	0.447213596
5029	0.56694671	0.260479042	0.197674419	0.283112583	0.267261242	0.25785124	0.250481696	0.527644853	0.144337567	0.201195219	0.328836425	0.353553391	0.069716776	0.356028369	0.245250432	0.490290338	0.447213596	0.260299625	0.236486486	0.25	0.136082474	0.129979036	0.423274974	0.106776181	0.510310363	0.759223301	0.038724374	0.179282869	0.530330086	0.142284569	0.433012702	0.319801075	0.341812401	0.442325868	0.533001791	0.5	0.25862069	0.359235669	0.244107744	0.29317852	0.354519774	0.474341649	0.18275154	0.281690141	0.3475	0.135983264	0.125506073	0.376889181	0.353553391
60815	0.376842105	0.317365269	0.345679012	0.259023355	0.220744681	0.18404908	0.206718346	0.158576052	0.160606061	0.216763006	0.267782427	0.201729107	0.08041958	0.654653671	0.200445434	0.268235294	0.232104121	0.197560976	1	0.288043478	0.156739812	0.226804124	0.253918495	0.136942675	0.127946128	0.241852487	0.041825095	0.15819209	0.163522013	0.131195335	0.260775862	0.181556196	0.21023766	0.186351706	0.186111111	0.229468599	0.208171206	0.255319149	0.180084746	0.279783394	0.316949153	0.221938776	0.238993711	0.213333333	0.28	0.199335548	0.210355987	0.289893617	0.228744939
4195	0.242236025	0.249484536	0.15060241	0.164146868	0.223564955	0.209677419	0.232835821	0.261410788	0.158450704	0.287719298	0.43643578	0.288675135	0.075949367	0.252173913	0.182926829	0.237244898	0.241545894	0.25819889	0.243107769	0.40824829	0.220930233	0.19245009	0.192507804	0.122222222	0.206008584	0.215970962	0.047619048	0.178807947	0.183520599	0.124579125	0.187919463	0.13015873	0.261410788	0.217125382	0.268707483	0.22311828	0.251655629	0.220264317	0.143181818	0.186594203	0.284191829	0.180555556	0.16838488	0.295555556	0.213256484	0.203921569	0.230769231	0.252906977	0.239910314
59768	0.189583333	0.217299578	0.135048232	0.172413793	0.27027027	0.203883495	0.222929936	0.375	0.19047619	0.707106781	0.202298851	0.67839196	0.09178744	0.267889908	0.1875	0.239130435	0.336088154	0.175792507	0.269021739	0.290429043	0.276785714	0.170940171	0.172088143	0.170940171	0.26	0.176146789	0.079096045	0.155477032	0.195833333	0.19140625	0.146118721	0.180505415	0.261437908	0.268041237	0.515418502	0.256637168	0.185022026	0.164005806	0.161764706	0.176691729	0.221830986	0.164705882	0.147601476	0.236607143	0.169784173	0.148760331	0.173387097	0.168604651	0.201834862
3562	0.222911285	0.026252983	0.088910845	0.025423729	0.157622081	0.023460411	0.093250481	0.266732535	0.170251306	0.032432432	0.027322404	0.104257207	0.097222222	0.157622081	0.093250481	0.231325973	0.197814142	0.093250481	0.025641026	0.147441956	0.037313433	0.069504805	0.021052632	0.032520325	0.361157559	0.147441956	0.36860489	0.221162934	0.208514414	0.053333333	0.255376959	0.251477845	0.033492823	0.086956522	0.314347307	0.294883912	0.104257207	0.028257457	0.044728435	0.027896996	0.020522388	0.046218487	0.037974684	0.022613065	0.024615385	0.056451613	0.058823529	0.133366267	0.139009609
3278	0.208860759	0.203742204	0.152597403	0.288675135	0.203821656	0.220588235	0.241157556	0.435233161	0.143939394	0.312741313	0.193181818	0.322834646	0.085714286	0.233096085	0.168367347	0.247956403	0.255154639	0.216617211	0.205655527	0.275974026	0.321100917	0.179487179	0.168058455	0.104	0.170506912	0.199626866	0.066298343	0.192028986	0.235042735	0.137037037	0.137697517	0.115254237	0.252155172	0.200647249	0.310606061	0.202247191	0.186813187	0.168604651	0.133333333	0.173831776	0.204152249	0.198795181	0.172284644	0.200863931	0.174351585	0.212121212	0.162698413	0.150997151	0.190045249
2764	0.472455591	0.179775281	0.150755672	0.215982721	0.267261242	0.250569476	0.181081081	0.376889181	0.146103896	0.181268882	0.222929936	0.176776695	0.056818182	0.400891863	0.159453303	0.39223227	0.239631336	0.316227766	0.212121212	0.213114754	0.25	0.189090909	0.221294363	0.10472973	0.306186218	0.375	0.042735043	0.162079511	0.176776695	0.125786164	0.15625	0.319801075	0.253968254	0.36860489	0.319801075	0.375	0.179640719	0.199158485	0.176339286	0.178819444	0.255462185	0.18469657	0.185667752	0.201980198	0.202777778	0.129692833	0.158249158	0.301511345	0.353553391
4834	0.366666667	0.363505747	0.200331126	0.28011611	0.208400646	0.265306122	0.223300971	0.135087719	0.148717949	0.158238173	0.314243759	0.170812604	0.06405694	0.380519481	0.260273973	0.252647504	0.286786787	0.211180124	0.275075988	0.2208	0.13253012	0.145390071	0.511675127	0.117647059	0.108348135	0.341721854	0.019927536	0.165	0.154115587	0.137815126	0.294814815	0.153465347	0.319001387	0.206840391	0.169934641	0.256692913	0.346153846	0.478589421	0.253333333	0.395804196	0.406332454	0.192546584	0.163543441	0.345930233	0.5	0.138353765	0.161120841	0.298657718	0.291066282
2541	0.33880597	0.304913295	0.19122807	0.357142857	0.212435233	0.286384977	0.3099631	0.261116484	0.142335766	0.20508167	0.360576923	0.195652174	0.065637066	0.400826446	0.273615635	0.33968311	0.387298335	0.276521739	0.291530945	0.257894737	0.161290323	0.125703565	0.489164087	0.115241636	0.353553391	0.438988095	0.031936128	0.193784278	0.204124145	0.175046555	0.333333333	0.369274473	0.367069486	0.255376959	0.246182982	0.240924092	0.28189911	0.4082397	0.265822785	0.32038835	0.404958678	0.234188034	0.188432836	0.307578009	0.40270936	0.139622642	0.123861566	0.261116484	0.305683564
6323497	0.472455591	0.374449339	0.210884354	0.300898204	0.534522484	0.321483771	0.244556114	0.452267017	0.168439716	0.240213523	0.352760736	0.2375	0.067518248	0.534522484	0.26552795	0.588348405	0.335410197	0.24512987	0.327974277	0.334519573	0.205607477	0.128342246	0.501525941	0.140540541	0.40824829	0.377410468	0.031894934	0.209876543	0.353553391	0.162872154	0.433012702	0.533001791	0.381443299	0.36860489	0.319801075	0.299668874	0.288793103	0.410692588	0.283513097	0.343792633	0.396551724	0.231647635	0.190053286	0.34859675	0.417170496	0.141577061	0.140350877	0.452267017	0.471404521
5402	0.422577127	0.119305857	0.145098039	0.100490196	0.358568583	0.141732283	0.200743494	0.471939904	0.25819889	0.154166667	0.102625298	0.316227766	0.071428571	0.239045722	0.106442577	0.43852901	0.6	0.141421356	0.153409091	0.223606798	0.216216216	0.17032967	0.102296451	0.092307692	0.547722558	0.447213596	0.048387097	0.141630901	0.474341649	0.094170404	0.516397779	0.476731295	0.128540305	0.329690237	0.476731295	0.447213596	0.158113883	0.104321908	0.086842105	0.110019646	0.182574186	0.141421356	0.121076233	0.176610979	0.109144543	0.269005848	0.116504854	0.337099931	0.421637021
5486	0.291666667	0.288389513	0.171717172	0.196531792	0.305630027	0.248971193	0.204379562	0.269736842	0.201754386	0.290229885	0.250493097	0.365030675	0.076677316	0.380378657	0.227272727	0.26	0.357630979	0.226950355	0.353629977	0.321052632	0.240625	0.139053254	0.276507277	0.163141994	0.205980066	0.232786885	0.044982699	0.161803714	0.167155425	0.175141243	0.201960784	0.18699187	0.284916201	0.26984127	0.33431085	0.287769784	0.267578125	0.264542936	0.208677686	0.247038917	0.330578512	0.184579439	0.14673913	0.298828125	0.269230769	0.124277457	0.145299145	0.224343675	0.264940239
4724	0.186858316	0.226890756	0.132075472	0.175	0.272425249	0.206235012	0.206790123	0.402985075	0.176245211	1	0.199095023	0.707106781	0.088785047	0.290203327	0.1575	0.237967914	0.274611399	0.172316384	0.267379679	0.313531353	0.313901345	0.156378601	0.179433368	0.146938776	0.245192308	0.176043557	0.076086957	0.128378378	0.185483871	0.151291513	0.154195011	0.201438849	0.25751073	0.287671233	0.5	0.269794721	0.187363834	0.164028777	0.139810427	0.187617261	0.214904679	0.178362573	0.131672598	0.260674157	0.176470588	0.153846154	0.15503876	0.182080925	0.217889908
3957	0.505076272	0.306715064	0.186602871	0.243809524	0.428571429	0.28313253	0.231308411	0.483493778	0.15430335	0.184729064	0.268571429	0.188982237	0.091715976	0.293023256	0.212550607	0.628970902	0.478091444	0.338061702	0.27348643	0.341708543	0.211864407	0.158333333	0.308411215	0.106100796	0.654653671	0.534522484	0.047021944	0.256684492	0.56694671	0.122807018	0.6172134	0.455842306	0.303249097	0.394055203	0.569802882	0.534522484	0.324902724	0.282225237	0.181992337	0.248376623	0.363192182	0.211235955	0.167095116	0.300373134	0.272969374	0.166204986	0.176151762	0.483493778	0.377964473
3826	0.236220472	0.268	0.154929577	0.26	0.312121212	0.295081967	0.225	0.220588235	0.218430034	0.189759036	0.223628692	0.253205128	0.063909774	0.257142857	0.1875	0.254278729	0.272300469	0.236702128	0.303482587	0.306122449	0.275092937	0.182142857	0.228033473	0.182142857	0.231075697	0.226713533	0.046413502	0.188854489	0.194444444	0.175324675	0.189361702	0.156626506	0.266932271	0.245614035	0.268987342	0.2578125	0.216768916	0.218439716	0.187919463	0.191972077	0.288164666	0.1325	0.146417445	0.224448898	0.221910112	0.175438596	0.133550489	0.192207792	0.257575758
71273	0.478091444	0.241237113	0.281355932	0.196868009	0.338061702	0.184090909	0.210059172	0.381385036	0.365148372	0.201986755	0.217777778	0.447213596	0.054621849	0.338061702	0.170316302	0.372104204	0.282842712	0.2	0.233082707	0.337620579	0.164794007	0.163424125	0.198321091	0.12406015	0.516397779	0.316227766	0.038461538	0.205479452	0.223606798	0.10367893	0.203196347	0.269679945	0.191321499	0.186500962	0.53935989	0.632455532	0.205567452	0.200290276	0.14187643	0.221388368	0.2417962	0.2	0.249070632	0.203742204	0.230543319	0.16091954	0.153284672	0.216524217	0.203947368
4170	0.311958406	0.250819672	0.230593607	0.267759563	0.178197065	0.38336714	0.231101512	0.132678133	0.135514019	0.149122807	0.277477477	0.152993348	0.064599483	0.265512266	0.232245681	0.26129666	0.25891182	0.291304348	0.204797048	0.293721973	0.15403423	0.223404255	0.347466391	0.111111111	0.123076923	0.296238245	0.018918919	0.212765957	0.162162162	0.133949192	0.250909091	0.120087336	0.268656716	0.165966387	0.142241379	0.219123506	0.328440367	0.3	0.193490054	0.239694656	0.323308271	0.215031315	0.174940898	0.235392321	0.302477184	0.208333333	0.127659574	0.187878788	0.274685817
2720	0.222222222	0.18018018	0.125326371	0.25819889	0.152284264	0.286995516	0.146401985	0.089506173	0.111764706	0.100529101	0.209255533	0.110512129	0.04109589	0.192248062	0.173626374	0.173626374	0.19787234	0.227272727	0.152219873	0.160891089	0.113149847	0.142857143	0.243496358	0.083076923	0.085526316	0.224872232	0.018939394	0.121883657	0.12654321	0.091168091	0.169354839	0.097560976	0.196721311	0.140306122	0.116402116	0.161290323	0.246963563	0.222222222	0.154811715	0.191201354	0.233226837	0.19395466	0.127536232	0.185741088	0.227272727	0.13015873	0.114803625	0.142857143	0.192079208
3121	0.367883604	0.06372549	0.060606061	0.132453236	0.260132991	0.044378698	0.052401747	0.39129279	0.280975743	0.095505618	0.070422535	0.114707867	0.121621622	0.173421994	0.05033557	0.381770858	0.43528575	0.043307087	0.07641196	0.073593074	0.134920635	0.076471911	0.02742616	0.247619048	0.463586325	0.324442842	0.170731707	0.162221421	0.344123601	0.117241379	0.468292906	0.622543017	0.038095238	0.287018924	0.345857232	0.324442842	0.114707867	0.14509525	0.071197411	0.054585153	0.041587902	0.102597835	0.070063694	0.037878788	0.086710997	0.08	0.104477612	0.293469593	0.382359556
4011	0.241746889	0.203904555	0.118243243	0.142857143	0.455842306	0.167487685	0.179153094	0.216346154	0.213973799	0.149090909	0.227921153	0.301511345	0.102702703	0.241187384	0.109974425	0.236467236	0.190692518	0.269679945	0.356707317	0.303886926	0.411764706	0.115044248	0.152631579	0.229268293	0.277777778	0.213200716	0.049689441	0.215139442	0.183035714	0.123015873	0.140142518	0.138059701	0.143737166	0.388	0.272727273	0.412587413	0.180778032	0.147058824	0.105134474	0.152671756	0.164644714	0.134839972	0.103053435	0.213200716	0.141414141	0.142857143	0.097959184	0.19873817	0.198090692
12536	0.230912477	0.265654649	0.156657963	0.229508197	0.354651163	0.203285421	0.17037037	0.151419558	0.402877698	0.169398907	0.218687873	0.204545455	0.074829932	0.339622642	0.179265659	0.3	0.218220339	0.166276347	0.342168675	0.242894057	0.278911565	0.113149847	0.252074689	0.201320132	0.163265306	0.230639731	0.060377358	0.158333333	0.156441718	0.316666667	0.191146881	0.112	0.232044199	0.370149254	0.198895028	0.277227723	0.241106719	0.228650138	0.223427332	0.271758437	0.256410256	0.168269231	0.132768362	0.245647969	0.236986301	0.125382263	0.114035088	0.205882353	0.211045365
5878	0.182022472	0.17699115	0.111913357	0.134146341	0.29296875	0.102689487	0.141414141	0.133004926	0.40824829	0.149019608	0.138095238	0.170040486	0.090361446	0.183150183	0.126027397	0.174285714	0.134020619	0.113496933	0.182072829	0.141914191	0.158653846	0.085308057	0.12605042	0.192708333	0.089473684	0.124528302	0.097744361	0.114624506	0.110091743	0.262135922	0.117359413	0.105882353	0.148387097	0.227272727	0.15	0.154545455	0.112866817	0.136636637	0.20505618	0.205394191	0.14664311	0.114285714	0.10373444	0.123620309	0.129411765	0.088785047	0.138888889	0.155339806	0.106235566
60852	0.119101124	0.127516779	0.09375	0.120512821	0.10989011	0.128	0.09122807	0.10989011	0.101941748	0.142241379	0.105651106	0.149779736	0.100719424	0.10951526	0.081920904	0.084985836	0.098666667	0.087662338	0.158823529	0.143884892	0.103626943	0.122905028	0.097791798	0.116666667	0.132911392	0.079847909	0.072727273	0.076271186	0.086294416	0.110047847	0.111398964	0.203791469	0.088172043	0.108614232	0.119834711	0.131410256	0.094117647	0.102874433	0.098630137	0.119433198	0.097173145	0.059016393	0.057777778	0.103211009	0.116138763	0.084656085	0.106598985	0.126712329	0.092009685
444	0.385758375	0.137078652	0.141700405	0.103015075	0.327326835	0.187150838	0.252	0.492365964	0.23570226	0.165938865	0.121588089	0.288675135	0.061643836	0.21821789	0.129099445	0.400320385	0.456435465	0.138513514	0.15451895	0.204124145	0.279761905	0.201183432	0.097586569	0.121546961	0.666666667	0.306186218	0.043478261	0.306186218	0.288675135	0.093457944	0.471404521	0.43519414	0.167816092	0.240771706	0.522232968	0.510310363	0.144337567	0.09924812	0.095108696	0.107784431	0.136861314	0.129099445	0.137440758	0.169491525	0.11746988	0.301886792	0.157894737	0.246182982	0.19245009
24011	0.002463054	0.002427184	0	0.002898551	0.004739336	0.006060606	0.00456621	0	0	0.005780347	0.002793296	0.00591716	0	0.005725191	0	0.006896552	0.003125	0.004115226	0.003311258	0.008888889	0.008264463	0.009174312	0.004214963	0	0	0.004210526	0	0	0.008196721	0	0	0.01242236	0.00973236	0.004901961	0	0	0.010810811	0.003144654	0.003236246	0.004347826	0.003787879	0.004329004	0	0.002570694	0.00309119	0	0	0.004219409	0.002785515
5071	0.042288557	0.03406326	0.041450777	0.037681159	0.066666667	0.02994012	0.045045045	0.069565217	0.080291971	0.04494382	0.027700831	0.052023121	0.057142857	0.03256705	0.023569024	0.04467354	0.034161491	0.02811245	0.05704698	0.076576577	0.080645161	0.060869565	0.017932489	0.099099099	0.086956522	0.023012552	0.114285714	0.035502959	0.0546875	0.092857143	0.035502959	0.060606061	0.026442308	0.058536585	0.060773481	0.045801527	0.040431267	0.02685624	0.028753994	0.034934498	0.026515152	0.020920502	0.032467532	0.028132992	0.023219814	0.05	0.053030303	0.054852321	0.036211699
4440	0.235185185	0.257943925	0.148337596	0.195266272	0.242105263	0.267665953	0.197007481	0.196774194	0.171597633	0.205555556	0.194980695	0.221590909	0.048859935	0.279674797	0.162105263	0.221238938	0.311512415	0.266331658	0.294252874	0.27486911	0.232258065	0.141975309	0.267502612	0.107784431	0.183673469	0.232441472	0.043636364	0.143243243	0.174846626	0.155619597	0.179487179	0.146341463	0.236263736	0.236702128	0.246458924	0.273170732	0.243137255	0.254189944	0.168032787	0.234188034	0.323283082	0.154929577	0.112021858	0.26459144	0.233378562	0.126506024	0.134897361	0.177304965	0.255060729
5282226	0.202651515	0.251953125	0.139344262	0.195833333	0.301775148	0.186440678	0.197860963	0.250922509	0.22147651	0.362711864	0.22037422	0.331103679	0.082089552	0.333922261	0.179138322	0.274509804	0.239277652	0.188916877	0.304668305	0.219839142	0.258992806	0.115511551	0.234064786	0.707106781	0.104895105	0.239015817	0.0625	0.177710843	0.143322476	0.213815789	0.18907563	0.143274854	0.253411306	0.296407186	0.333333333	0.259640103	0.199203187	0.221438646	0.200892857	0.221238938	0.228525122	0.210526316	0.129518072	0.236	0.231741573	0.132450331	0.109375	0.216710183	0.178356713
36811	0.181818182	0.229398664	0.119453925	0.152019002	0.267148014	0.201530612	0.200668896	0.262626263	0.200873362	0.816496581	0.182897862	0.577350269	0.080645161	0.273422562	0.131233596	0.214084507	0.23655914	0.157099698	0.449180328	0.360594796	0.352331606	0.174528302	0.144654088	0.142201835	0.455128205	0.149253731	0.064102564	0.148288973	0.169642857	0.133603239	0.133016627	0.148288973	0.206971678	0.333333333	0.340336134	0.261006289	0.171232877	0.146017699	0.114143921	0.142585551	0.20323741	0.134556575	0.139442231	0.290243902	0.147016012	0.165898618	0.131914894	0.149390244	0.241293532
60754	0.290854573	0.297904192	0.148214286	0.25984252	0.174603175	0.243670886	0.190812721	0.123260437	0.128107075	0.187145558	0.256568779	0.177358491	0.068322981	0.325675676	0.203225806	0.218954248	0.247987118	0.197255575	0.222940226	0.196836555	0.118446602	0.11023622	0.431332655	0.105882353	0.099391481	0.285911602	0.029978587	0.151119403	0.09280303	0.116322702	0.261146497	0.142592593	0.316666667	0.166371681	0.176252319	0.191347754	0.277777778	0.358208955	0.210776545	0.308571429	0.32972973	0.180722892	0.127579737	0.284627093	0.358374384	0.100775194	0.197938144	0.205574913	0.248466258
5394	0.189292543	0.156537753	0.174418605	0.188559322	0.267261242	0.168803419	0.16	0.150755672	0.288675135	0.089635854	0.20083682	0.096866097	0.073643411	0.267261242	0.245700246	0.196116135	0.201793722	0.316227766	0.138461538	0.163157895	0.094155844	0.132404181	0.20661157	0.109215017	0.204124145	0.25	0.016806723	0.25	0.353553391	0.09202454	0.288675135	0.426401433	0.190926276	0.147441956	0.213200716	0.25	0.202040816	0.199718706	0.156387665	0.16925734	0.192	0.161038961	0.16025641	0.18627451	0.216901408	0.40824829	0.11038961	0.150755672	0.23570226
4946	0.5	0.134955752	0.113960576	0.131979695	0.303045763	0.119170984	0.146953405	0.455842306	0.113207547	0.565714286	0.162025316	0.560693642	0.117241379	0.404061018	0.123209169	0.44474959	0.253546276	0.239045722	0.151428571	0.206642066	0.188982237	0.179775281	0.107255521	0.117021277	0.385758375	0.377964473	0.114035088	0.094491118	0.267261242	0.147619048	0.21821789	0.322329186	0.189376443	0.44582257	0.421319797	0.472455591	0.107476636	0.111445783	0.108108108	0.142276423	0.135135135	0.239045722	0.138248848	0.144859813	0.117910448	0.120418848	0.170103093	0.341881729	0.356348323
47320	0.267482517	0.298401421	0.176334107	0.218348624	0.286407767	0.245210728	0.222727273	0.201680672	0.173126615	0.277922078	0.270168856	0.29787234	0.079545455	0.420168067	0.207920792	0.242362525	0.288306452	0.203426124	0.408163265	0.252873563	0.235955056	0.141333333	0.317098446	0.163043478	0.222891566	0.257911392	0.039156627	0.159036145	0.1484375	0.204724409	0.228464419	0.173170732	0.301953819	0.275609756	0.280205656	0.303370787	0.265082267	0.276368491	0.246031746	0.258064516	0.325	0.195652174	0.148148148	0.707106781	0.299731183	0.158176944	0.141025641	0.213973799	0.284090909
56339	0.43643578	0.235294118	0.182058047	0.183953033	0.3086067	0.22107438	0.206549118	0.43519414	0.333333333	0.145502646	0.209393346	0.147058824	0.073578595	0.235849057	0.238202247	0.566138517	0.387298335	0.189125296	0.206008584	0.288675135	0.172307692	0.138888889	0.2625	0.114803625	0.589255651	0.433012702	0.028776978	0.219653179	0.612372436	0.126760563	0.666666667	0.615457455	0.225454545	0.340502612	0.492365964	0.433012702	0.299794661	0.2406639	0.187891441	0.209731544	0.228971963	0.182574186	0.16	0.240917782	0.252413793	0.187898089	0.145400593	0.348155312	0.40824829
5672	0.40625	0.391715976	0.213200716	0.324970131	0.377964473	0.328883495	0.222636816	0.319801075	0.204124145	0.195153061	0.342105263	0.25	0.057692308	0.54676259	0.266506603	0.416025147	0.315533981	0.447213596	0.351077313	0.353553391	0.176776695	0.166666667	0.72983871	0.123552124	0.433012702	0.423650976	0.027308192	0.176776695	0.25	0.147208122	0.30760095	0.153175592	0.381008206	0.241025641	0.452267017	0.530330086	0.342384888	0.53956044	0.286570743	0.419466976	0.481099656	0.226880395	0.153358682	0.397575758	0.546549836	0.117197452	0.129441624	0.319801075	0.333729216
7029	0.135714286	0.125874126	0.131004367	0.08616188	0.194915254	0.145299145	0.244635193	0.302158273	0.150837989	0.173076923	0.105670103	0.176470588	0.064516129	0.107606679	0.107033639	0.14556962	0.133333333	0.109540636	0.151234568	0.197580645	0.297297297	0.216216216	0.077976818	0.125	0.305785124	0.094	0.054347826	0.201030928	0.229299363	0.087628866	0.07651715	0.099056604	0.127906977	0.160337553	0.179245283	0.148788927	0.115577889	0.082568807	0.079545455	0.090163934	0.117318436	0.082437276	0.142105263	0.158690176	0.092705167	0.343065693	0.165680473	0.132352941	0.119791667
4200	0.372058824	0.364825581	0.181818182	0.289940828	0.272413793	0.3	0.228995058	0.147747748	0.225925926	0.196581197	0.303387334	0.187713311	0.063291139	0.491501416	0.231927711	0.332247557	0.297090352	0.239935588	0.414675768	0.274111675	0.218045113	0.127659574	0.523171988	0.173431734	0.120437956	0.34811828	0.029795158	0.194107452	0.138596491	0.188982237	0.263157895	0.156040268	0.342368046	0.333941606	0.221453287	0.340136054	0.315789474	0.394011976	0.247761194	0.346049046	0.404255319	0.220611916	0.17452007	0.385779123	0.419082126	0.132743363	0.129757785	0.238249595	0.332330827
3404	0.694365075	0.241237113	0.219354839	0.204954955	0.327326835	0.228773585	0.195906433	0.6770032	0.23570226	0.174757282	0.223214286	0.288675135	0.100877193	0.43643578	0.187654321	0.640512615	0.365148372	0.25819889	0.242424242	0.287925697	0.279835391	0.16796875	0.195811518	0.136882129	0.666666667	0.510310363	0.074626866	0.204124145	0.433012702	0.170212766	0.353553391	0.522232968	0.203187251	0.481543412	0.783349452	0.816496581	0.187763713	0.171388102	0.16588785	0.21682243	0.206375839	0.25819889	0.142857143	0.20625	0.192034139	0.197628458	0.132616487	0.430820218	0.481125224
4064	0.178174161	0.166666667	0.497468338	0.100278552	0.154867257	0.06424581	0.149071199	0.213200716	0.12804878	0.126262626	0.125988158	0.123076923	0.193548387	0.076635514	0.149071199	0.184900065	0.105409255	0.149071199	0.083076923	0.112903226	0.132450331	0.074324324	0.056962025	0.152173913	0.288675135	0.23570226	0.169230769	0.11785113	0.166666667	0.172839506	0.136082763	0.100503782	0.074074074	0.139009609	0.301511345	0.353553391	0.073604061	0.068429238	0.146964856	0.082627119	0.074211503	0.068441065	0.088888889	0.057831325	0.068912711	0.079470199	0.157894737	0.142133811	0.111111111
2646	0.35605007	0.354972376	0.213141026	0.281907433	0.196319018	0.26227209	0.229329173	0.129783694	0.144715447	0.168503937	0.316761364	0.173290938	0.053511706	0.398467433	0.262848752	0.281669151	0.284682081	0.226586103	0.2696793	0.226851852	0.142384106	0.139495798	0.539473684	0.109656301	0.093333333	0.360677083	0.017094017	0.1696	0.157453936	0.128980892	0.307359307	0.158478605	0.321236559	0.20970266	0.16875	0.24251497	0.328631876	0.658872077	0.248933144	0.380697051	0.388116308	0.226993865	0.162601626	0.336122734	0.633557047	0.146218487	0.130081301	0.247678019	0.28531856
32797	0.258064516	0.281609195	0.158854167	0.213709677	0.388724036	0.2	0.192982456	0.246182982	0.375438596	0.168478261	0.213017751	0.288675135	0.06	0.322635135	0.193899782	0.304761905	0.232905983	0.17370892	0.315294118	0.254545455	0.268456376	0.122699387	0.260688217	0.176848875	0.170068027	0.231932773	0.059925094	0.176966292	0.166153846	0.236760125	0.197580645	0.151098901	0.249534451	0.332369942	0.221288515	0.279012346	0.206896552	0.239944521	0.271910112	0.279857398	0.2576	0.516397779	0.141643059	0.225806452	0.236338798	0.12804878	0.136498516	0.1875	0.217391304
5215	0.239045722	0.140562249	0.170068027	0.162412993	0.338061702	0.232911392	0.153846154	0.381385036	0.182574186	0.104026846	0.170842825	0.120689655	0.053398058	0.169030851	0.2	0.372104204	0.282842712	0.220183486	0.133663366	0.168195719	0.103585657	0.152173913	0.158995816	0.095041322	0.516397779	0.316227766	0.02247191	0.316227766	0.447213596	0.104477612	0.547722558	0.404519917	0.163265306	0.279751442	0.404519917	0.316227766	0.296568627	0.150943396	0.112440191	0.148975791	0.16894198	0.216981132	0.170542636	0.152219873	0.166908563	0.120833333	0.076335878	0.286038777	0.298142397
6058	0.029850746	0.016949153	0.037037037	0.020231214	0.028169014	0.027272727	0.022522523	0.044247788	0.036231884	0.028409091	0.013850416	0.029069767	0.078125	0.017142857	0.023972603	0.023972603	0.037974684	0.028688525	0.02310231	0.026315789	0.040322581	0.054054054	0.011591149	0.054054054	0.055555556	0.021097046	0.133333333	0.017964072	0.048387097	0.034965035	0.020710059	0.0625	0.021791768	0.029126214	0.027472527	0.026717557	0.026954178	0.018957346	0.035947712	0.026258206	0.011299435	0.043668122	0.026666667	0.020565553	0.01863354	0.052173913	0.03875969	0.020833333	0.022284123
3463	0.505076272	0.181222707	0.108391608	0.156097561	0.285714286	0.15	0.175675676	0.405882353	0.194570136	0.502487562	0.205445545	0.373271889	0.111111111	0.247619048	0.144414169	0.524142418	0.597614305	0.192307692	0.187327824	0.215753425	0.225490196	0.172413793	0.13312369	0.166666667	0.545544726	0.668153105	0.083916084	0.145669291	0.56694671	0.185022026	0.6172134	0.455842306	0.222972973	0.472866244	0.455842306	0.400891863	0.188982237	0.144992526	0.158730159	0.15234375	0.185585586	0.180327869	0.12244898	0.179954442	0.135964912	0.141509434	0.159090909	0.402911482	0.377964473
3348	0.43643578	0.23245614	0.174077656	0.16745283	0.404669261	0.184729064	0.194174757	0.261116484	0.333333333	0.200743494	0.167816092	0.270916335	0.07106599	0.3086067	0.116455696	0.33968311	0.192893401	0.365148372	0.329411765	0.301038062	0.355	0.15625	0.152719665	0.199074074	0.353553391	0.288675135	0.066666667	0.223529412	0.214285714	0.150793651	0.166666667	0.159851301	0.175	0.340502612	0.369274473	0.433012702	0.170022371	0.148905109	0.122249389	0.181818182	0.187062937	0.101156069	0.121212121	0.195121951	0.151515152	0.163716814	0.131147541	0.348155312	0.200471698
72467	0.392566783	0.388248848	0.191980559	0.309551208	0.205282113	0.316159251	0.210526316	0.105263158	0.127582017	0.175182482	0.34619883	0.163240629	0.05955335	0.433695652	0.269320843	0.276796231	0.306338028	0.223606798	0.271777003	0.215990453	0.121472393	0.108108108	0.738047809	0.109471095	0.08776267	0.443686007	0.027603513	0.147836538	0.125461255	0.153275649	0.310904872	0.167481663	0.403488372	0.192583732	0.172496984	0.242924528	0.341772152	0.535982814	0.299528302	0.407407407	0.531865585	0.232250301	0.149326805	0.344709898	0.561213434	0.288675135	0.127607362	0.242460796	0.344224037
2170	0.261403509	0.222596965	0.198564593	0.265384615	0.251976315	0.267716535	0.281927711	0.18487395	0.122807018	0.2	0.372188139	0.190123457	0.065527066	0.269288956	0.247933884	0.255717256	0.358369099	0.326968974	0.210629921	0.274231678	0.127272727	0.153005464	0.310880829	0.098958333	0.111111111	0.367417678	0.11785113	0.164215686	0.166666667	0.126865672	0.217228464	0.158536585	0.336397059	0.167042889	0.201007563	0.23570226	0.247272727	0.285520974	0.184761905	0.24437299	0.323899371	0.265116279	0.201570681	0.258064516	0.307482993	0.14516129	0.146214099	0.155462185	0.265536723
4623	0.267399267	0.23539823	0.185	0.259481038	0.194711538	0.256619145	0.361185984	0.171597633	0.122666667	0.192207792	0.265225933	0.16966581	0.067692308	0.251155624	0.214736842	0.225053079	0.265135699	0.216091954	0.187878788	0.227817746	0.136871508	0.161764706	0.288241415	0.100278552	0.12012012	0.27638191	0.033112583	0.185185185	0.192982456	0.132978723	0.216796875	0.137055838	0.28440367	0.155660377	0.207792208	0.223713647	0.213627993	0.254076087	0.18762475	0.236754967	0.27543036	0.180365297	0.167567568	0.229508197	0.272479564	0.191044776	0.134986226	0.191343964	0.259765625
4885	0.298342541	0.243006993	0.15952381	0.229007634	0.211401425	0.237721022	0.188073394	0.126721763	0.166666667	0.140096618	0.253816794	0.155555556	0.055718475	0.295133438	0.21399177	0.216494845	0.286902287	0.191208791	0.309368192	0.271186441	0.166666667	0.166666667	0.287037037	0.155807365	0.135294118	0.238019169	0.031746032	0.141089109	0.153424658	0.117048346	0.195488722	0.170050761	0.242160279	0.197619048	0.174447174	0.228070175	0.233027523	0.276944065	0.199211045	0.292517007	0.29375	0.261904762	0.118090452	0.250909091	0.297260274	0.134986226	0.145552561	0.229357798	0.246212121
5076	0.842664841	0.370607029	0.193973635	0.245669291	0.366679399	0.280065898	0.222426471	0.620505228	0.297044263	0.163533835	0.274167987	0.242535625	0.062893082	0.366679399	0.253401361	0.807207353	0.460178993	0.216930458	0.285223368	0.256074766	0.171498585	0.125760649	0.435318275	0.12804878	0.630126038	0.600245048	0.026086957	0.171498585	0.363803438	0.129094412	0.396059017	0.511890697	0.325115562	0.556293911	0.585017939	0.600245048	0.336052202	0.383141762	0.243822076	0.353731343	0.433823529	0.216930458	0.142857143	0.296583851	0.413436693	0.129292929	0.167346939	0.672213997	0.404226042
2141	0.112385321	0.098434004	0.085365854	0.112860892	0.086142322	0.114130435	0.099630996	0.118343195	0.103092784	0.115044248	0.0925	0.142857143	0.060606061	0.09403255	0.075581395	0.078717201	0.102209945	0.087837838	0.120588235	0.133828996	0.092896175	0.112426036	0.079581152	0.105882353	0.144827586	0.071428571	0.071428571	0.061674009	0.080645161	0.084158416	0.072164948	0.193069307	0.090707965	0.101167315	0.116883117	0.100323625	0.102439024	0.094801223	0.092957746	0.099796334	0.078014184	0.09540636	0.066350711	0.109004739	0.101515152	0.10982659	0.084656085	0.082191781	0.092269327
2949	0.253597122	0.244247788	0.188585608	0.213740458	0.274111675	0.20776699	0.205673759	0.226133508	0.433012702	0.171717172	0.210820896	0.18556701	0.069908815	0.357142857	0.202479339	0.281938326	0.234343434	0.178807947	0.341628959	0.289276808	0.237237237	0.133144476	0.294791667	0.176470588	0.14893617	0.26986755	0.042763158	0.185863874	0.176776695	0.143236074	0.210019268	0.141057935	0.247787611	0.402266289	0.223958333	0.271889401	0.248120301	0.267759563	0.192842942	0.249169435	0.40824829	0.194508009	0.168449198	0.307692308	0.262096774	0.144475921	0.091623037	0.189189189	0.231060606
2366	0.128959276	0.124721604	0.175732218	0.134715026	0.182879377	0.191011236	0.214007782	0.201183432	0.151515152	0.127118644	0.138888889	0.169642857	0.047619048	0.142066421	0.126099707	0.211356467	0.207602339	0.131313131	0.189759036	0.24609375	0.188888889	0.18128655	0.098843323	0.12849162	0.44	0.126732673	0.043859649	0.214285714	0.235632184	0.08372093	0.108247423	0.123348018	0.168202765	0.155642023	0.172413793	0.176079734	0.144963145	0.107738998	0.080645161	0.097029703	0.130909091	0.144876325	0.171568627	0.178484108	0.109281437	0.226190476	0.117346939	0.118644068	0.211796247
2083	0.171111111	0.153679654	0.123091491	0.136585366	0.243445693	0.198938992	0.192982456	0.297752809	0.23570226	0.816496581	0.145933014	0.577350269	0.083333333	0.21821789	0.128767123	0.218934911	0.211538462	0.144654088	0.313664596	0.221830986	0.287234043	0.179487179	0.124737945	0.12195122	0.444444444	0.204124145	0.065217391	0.204124145	0.288675135	0.134782609	0.23570226	0.179166667	0.229885057	0.226415094	0.298701299	0.252459016	0.156908665	0.1179941	0.111111111	0.127906977	0.166965889	0.121019108	0.131355932	0.256157635	0.127565982	0.175879397	0.143518519	0.136507937	0.224489796
131536	0.377964473	0.363636364	0.177820268	0.275577558	0.267261242	0.32460733	0.20260223	0.152034261	0.288675135	0.185404339	0.299173554	0.208502024	0.074725275	0.351274788	0.239655172	0.250434783	0.261382799	0.22	0.28975265	0.260115607	0.18574514	0.147435897	0.428571429	0.132911392	0.204124145	0.27864215	0.03652968	0.25	0.353553391	0.14516129	0.288675135	0.213200716	0.315625	0.236790607	0.213200716	0.273567468	0.385813149	0.365384615	0.242833052	0.340874811	0.395043732	0.200364299	0.141153082	0.294770206	0.375959079	0.146186441	0.158995816	0.252354049	0.30730897
2656	0.378378378	0.40824829	0.203102962	0.308290155	0.18699187	0.28516129	0.212620027	0.107142857	0.166666667	0.16550765	0.328571429	0.151933702	0.055232558	0.412811388	0.267904509	0.266225166	0.297760211	0.220430108	0.252590674	0.208955224	0.11965812	0.123367199	0.628398792	0.108882521	0.077363897	0.374698795	0.023703704	0.150208623	0.124285714	0.138613861	0.311518325	0.161516854	0.333745365	0.18878249	0.159340659	0.233022636	0.330769231	0.697522816	0.256774194	0.393564356	0.408018868	0.242718447	0.140646976	0.315855181	0.796169631	0.124277457	0.138129496	0.233926129	0.309462916
5530	0.445435403	0.125603865	0.09009009	0.078378378	0.251976315	0.149253731	0.156779661	0.497468338	0.173913043	0.129353234	0.072916667	0.333333333	0.064814815	0.251976315	0.149071199	0.369800131	0.527046277	0.149071199	0.194630872	0.23570226	0.315789474	0.131944444	0.058947368	0.116438356	0.866025404	0.471404521	0.066666667	0.353553391	0.5	0.108571429	0.544331054	0.402015126	0.111638955	0.278019219	0.603022689	0.589255651	0.166666667	0.064714946	0.058309038	0.06185567	0.102079395	0.149071199	0.069518717	0.127226463	0.062027231	0.192857143	0.077844311	0.284267622	0.333333333
159	0.505076272	0.232604374	0.131428571	0.174097665	0.285714286	0.176855895	0.169863014	0.402911482	0.199300699	0.183229814	0.199152542	0.193037975	0.097959184	0.276521739	0.157772622	0.524142418	0.597614305	0.138888889	0.240875912	0.166666667	0.166666667	0.089347079	0.208333333	0.495283019	0.545544726	0.668153105	0.058823529	0.133630621	0.56694671	0.247311828	0.6172134	0.455842306	0.180265655	0.472866244	0.455842306	0.400891863	0.188982237	0.18513324	0.210772834	0.196779964	0.208196721	0.169030851	0.109717868	0.198795181	0.197202797	0.091836735	0.102310231	0.402911482	0.377964473
4211	0.106666667	0.12	0.085271318	0.111959288	0.18359375	0.146341463	0.178030303	0.21686747	0.107317073	0.142241379	0.100244499	0.197247706	0.077464789	0.115523466	0.072829132	0.136498516	0.147632312	0.120401338	0.125714286	0.143884892	0.189944134	0.092391304	0.094339623	0.086486486	0.243055556	0.100775194	0.072727273	0.25	0.320987654	0.08411215	0.086075949	0.0995671	0.155251142	0.147286822	0.163090129	0.180602007	0.153846154	0.091317365	0.086720867	0.088582677	0.116906475	0.117647059	0.101851852	0.131764706	0.093057607	0.145251397	0.112244898	0.085808581	0.1275
60787	0.801783726	0.424100156	0.231597846	0.288990826	0.377964473	0.273425499	0.229845626	0.479701612	0.204124145	0.166956522	0.3375	0.174295775	0.070881226	0.426183844	0.227060653	0.76271277	0.395284708	0.23706177	0.360544218	0.299820467	0.170132325	0.167307692	0.497933884	0.126159555	0.433012702	0.530330086	0.025440313	0.168141593	0.375	0.135231317	0.40824829	0.452267017	0.349112426	0.573414639	0.376889181	0.353553391	0.325722983	0.431273644	0.220877458	0.468606432	0.460881935	0.217028381	0.168784029	0.339879154	0.459872611	0.161596958	0.179584121	0.692902328	0.416666667
60612	0.167714885	0.146639511	0.164948454	0.17535545	0.202657807	0.193069307	0.245791246	0.180995475	0.125984252	0.125	0.15158371	0.163636364	0.065326633	0.167241379	0.14507772	0.224376731	0.213917526	0.165680473	0.185863874	0.200636943	0.214285714	0.150442478	0.157397692	0.140350877	0.172413793	0.176360225	0.041176471	0.208494208	0.5	0.123552124	0.140186916	0.109929078	0.191983122	0.203389831	0.161971831	0.229850746	0.161862528	0.158823529	0.12745098	0.148217636	0.182608696	0.157575758	0.146718147	0.161290323	0.149640288	0.178571429	0.099206349	0.151335312	0.205673759
4935	0.17062635	0.156118143	0.102040816	0.153477218	0.172297297	0.161691542	0.236933798	0.481927711	0.106122449	0.379464286	0.225806452	0.343612335	0.100558659	0.182142857	0.160326087	0.144772118	0.256198347	0.218649518	0.140625	0.210702341	0.178899083	0.243654822	0.140461216	0.09375	0.126262626	0.161290323	0.08	0.128787879	0.112068966	0.126530612	0.134292566	0.146153846	0.224944321	0.144781145	0.296296296	0.144092219	0.136160714	0.143491124	0.129441624	0.137142857	0.174911661	0.168789809	0.170124481	0.18510158	0.128057554	0.169014085	0.154185022	0.116766467	0.130136986
51263	0.478091444	0.299638989	0.288311688	0.263056093	0.338061702	0.224137931	0.205949657	0.381385036	0.182574186	0.187654321	0.308447937	0.1925	0.078947368	0.676123404	0.219959267	0.496138938	0.250996016	0.224444444	0.25819889	0.277511962	0.158113883	0.252252252	0.315240084	0.114973262	0.25819889	0.316227766	0.037267081	0.163366337	0.223606798	0.145780051	0.269685039	0.404519917	0.260034904	0.373001923	0.269679945	0.316227766	0.256457565	0.292749658	0.184261036	0.319039451	0.35	0.205816555	0.207446809	0.24686941	0.293640054	0.175977654	0.205555556	0.381385036	0.447213596
888	0.002487562	0.00245098	0.005434783	0.002932551	0.004830918	0.003058104	0.004651163	0.009433962	0.007633588	0.00591716	0.002824859	0.006060606	0.01754386	0.001915709	0.003484321	0.003484321	0.003164557	0.0041841	0.003355705	0.004504505	0.008547009	0.00952381	0.001054852	0.00952381	0	0.002118644	0.045454545	0.006329114	0.008474576	0.007352941	0.003003003	0.006329114	0.002439024	0.005	0.005714286	0.003891051	0.002710027	0.001579779	0.003278689	0.002188184	0.001904762	0.004405286	0.007042254	0.002597403	0.001552795	0.009174312	0.008196721	0.004291845	0.002816901
4054	0.178174161	0.03406326	0.041450777	0.037681159	0.066666667	0.02994012	0.045045045	0.213200716	0.136082763	0.04494382	0.027700831	0.052023121	0.057142857	0.03256705	0.023569024	0.184900065	0.210818511	0.02811245	0.05704698	0.076576577	0.080645161	0.111111111	0.017932489	0.099099099	0.288675135	0.11785113	0.114285714	0.11785113	0.166666667	0.092857143	0.272165527	0.301511345	0.026442308	0.139009609	0.201007563	0.23570226	0.040431267	0.02685624	0.028753994	0.034934498	0.026515152	0.020920502	0.032467532	0.028132992	0.023219814	0.05	0.053030303	0.071066905	0.111111111
4616	0.233820459	0.182178218	0.889108449	0.172566372	0.157622081	0.222748815	0.195266272	0.133366267	0.142857143	0.125786164	0.201327434	0.116719243	0.069565217	0.236433122	0.208121827	0.246073298	0.199524941	0.209039548	0.16507177	0.245454545	0.146067416	0.245762712	0.186847599	0.092936803	0.133333333	0.210622711	0.073720978	0.172297297	0.203921569	0.101694915	0.205542725	0.188608384	0.212550607	0.130434783	0.12	0.146529563	0.187234043	0.194767442	0.138248848	0.189686924	0.193979933	0.202312139	0.277992278	0.152610442	0.234074074	0.257383966	0.135036496	0.168975069	0.208514414
2269	0.240310078	0.256809339	0.174077656	0.211297071	0.297376093	0.17219917	0.152671756	0.261116484	0.186495177	0.204142012	0.225672878	0.228658537	0.080586081	0.290322581	0.164079823	0.226455407	0.196544276	0.182574186	0.285371703	0.23655914	0.152597403	0.120915033	0.231568017	0.166666667	0.353553391	0.288675135	0.074380165	0.288675135	0.204124145	0.51417004	0.333333333	0.246182982	0.231939163	0.171122995	0.246182982	0.288675135	0.176356589	0.231966054	0.268691589	0.263636364	0.252873563	0.145320197	0.104651163	0.207364341	0.235294118	0.091194969	0.135646688	0.207692308	0.190763052
2713	0.191983122	0.165306122	0.122977346	0.250620347	0.163522013	0.195121951	0.170278638	0.159482759	0.130769231	0.148788927	0.188505747	0.171428571	0.052631579	0.162988115	0.125	0.145038168	0.221938776	0.225609756	0.158291457	0.195652174	0.129032258	0.170305677	0.162133891	0.089430894	0.123287671	0.191369606	0.033519553	0.106896552	0.146938776	0.107407407	0.119638826	0.138297872	0.208860759	0.14511041	0.153583618	0.150684932	0.134328358	0.167155425	0.133171913	0.146025878	0.176068376	0.143695015	0.133828996	0.156118143	0.151212553	0.128630705	0.096153846	0.141210375	0.177272727
3381	0.266304348	0.288848263	0.159036145	0.241245136	0.358490566	0.211650485	0.174311927	0.151428571	0.34169279	0.179746835	0.249520154	0.206266319	0.069486405	0.351485149	0.201646091	0.327272727	0.223552894	0.172866521	0.328125	0.25060241	0.262195122	0.119777159	0.29015544	0.185840708	0.158536585	0.258592471	0.059800664	0.16966581	0.159217877	0.304216867	0.20458891	0.129032258	0.24691358	0.332439678	0.213367609	0.291375291	0.254237288	0.255060729	0.228571429	0.293310463	0.284375	0.174887892	0.14025974	0.251376147	0.259705489	0.12465374	0.132432432	0.21559633	0.22326454
14888	0.15430335	0.144337567	0.123091491	0.017291066	0.109108945	0.01497006	0.01793722	0.246182982	0.11785113	0.02259887	0.109108945	0.017241379	0.029850746	0.109108945	0.006734007	0.240192231	0.015479876	0.129099445	0.013071895	0.021834061	0.102062073	0.017391304	0.011591149	0.00862069	0.166666667	0.204124145	0.03030303	0.102062073	0.144337567	0.006802721	0.11785113	0.087038828	0.01686747	0.240771706	0.174077656	0.204124145	0.016	0.014150943	0.204124145	0.006437768	0.011299435	0.129099445	0.01986755	0.012755102	0.012345679	0.166666667	0.007518797	0.184637236	0.096225045
2344	0.258872651	0.250513347	0.149253731	0.193832599	0.338061702	0.186516854	0.202312139	0.203921569	0.23880597	0.221122112	0.173361522	0.249146758	0.070539419	0.270650264	0.145539906	0.264248705	0.282842712	0.2	0.313157895	0.316227766	0.213740458	0.149071199	0.199373695	0.146067416	0.25819889	0.191150442	0.066985646	0.188741722	0.223606798	0.203571429	0.182574186	0.173202614	0.246938776	0.23006135	0.287671233	0.371257485	0.202531646	0.194842407	0.176744186	0.243856333	0.2	0.141333333	0.124590164	0.203285421	0.195190948	0.148148148	0.12543554	0.190692518	0.219298246
3373	0.324367089	0.279210926	0.476731295	0.335628227	0.167272727	0.287162162	0.272015656	0.148619958	0.145748988	0.198412698	0.341836735	0.174168297	0.069565217	0.316368638	0.271126761	0.266666667	0.319859402	0.286259542	0.205592105	0.232645403	0.158113883	0.216216216	0.425773196	0.099796334	0.129099445	0.370090634	0.158113883	0.169625247	0.130879346	0.142	0.240710824	0.158203125	0.330708661	0.167279412	0.175337187	0.218309859	0.29468599	0.387012987	0.22923588	0.302189781	0.369472183	0.216911765	0.172764228	0.28125	0.399481193	0.180043384	0.160416667	0.194991055	0.264
62819	0.374161074	0.398305085	0.183070866	0.238562092	0.223529412	0.246231156	0.194706994	0.151982379	0.158562368	0.198364008	0.320205479	0.202479339	0.079726651	0.376832845	0.25044405	0.261648746	0.295053004	0.219330855	0.314338235	0.250489237	0.178807947	0.132321041	0.401437372	0.134782609	0.154734411	0.280979827	0.030516432	0.168699187	0.143162393	0.121703854	0.241721854	0.154618474	0.302362205	0.238955823	0.228215768	0.266917293	0.303482587	0.358344114	0.229982964	0.357142857	0.54679803	0.208255159	0.157349896	0.34789916	0.370801034	0.12633833	0.203125	0.473922902	0.301854975
4920	0.481070235	0.163716814	0.12267658	0.144638404	0.302371578	0.129441624	0.121212121	0.596962006	0.886363636	0.116731518	0.121140143	0.2	0.067073171	0.302371578	0.131284916	0.443760157	0.379473319	0.178885438	0.241791045	0.209964413	0.27027027	0.266666667	0.122105263	0.205405405	0.461880215	0.353553391	0.037037037	0.174468085	0.3	0.118942731	0.40824829	0.422115882	0.123404255	0.583840359	0.361813613	0.353553391	0.156769596	0.122571001	0.113157895	0.138613861	0.138053097	0.178885438	0.135371179	0.148401826	0.125553914	0.115470054	0.100917431	0.469041576	0.333333333
13342	0.392512077	0.398069964	0.18504436	0.328467153	0.234536082	0.334158416	0.210526316	0.227921153	0.169761273	0.193255512	0.337772397	0.19895288	0.060367454	0.56196319	0.262773723	0.296499727	0.310810811	0.245283019	0.373036649	0.252252252	0.151193634	0.178174161	0.716161616	0.127799736	0.231455025	0.410611303	0.027925532	0.159438776	0.133630621	0.147477361	0.306024096	0.15501906	0.378859857	0.246395806	0.241746889	0.283473355	0.339712919	0.525909592	0.287804878	0.40628638	0.478563152	0.228643216	0.152258065	0.392156863	0.532967033	0.109677419	0.130829016	0.341881729	0.337363966
3219	0.270462633	0.232876712	0.178147268	0.346391753	0.166292135	0.26035503	0.245862884	0.145205479	0.135897436	0.173170732	0.345454545	0.171990172	0.078947368	0.257918552	0.212550607	0.215010142	0.333333333	0.249433107	0.215139442	0.213636364	0.105670103	0.148760331	0.308411215	0.103174603	0.112676056	0.315436242	0.04375	0.149144254	0.122715405	0.151670951	0.221590909	0.146341463	0.298561151	0.166287016	0.148584906	0.180497925	0.220430108	0.271870794	0.200389105	0.250406504	0.279816514	0.203125	0.16112532	0.224956063	0.276368491	0.107894737	0.142105263	0.159574468	0.256120527
3292	0.204918033	0.219712526	0.201298701	0.155701754	0.247619048	0.19025522	0.200598802	0.177419355	0.156934307	0.1414791	0.184210526	0.154605263	0.075221239	0.189915966	0.238219895	0.222222222	0.223606798	0.158038147	0.189189189	0.5	0.212	0.23570226	0.184952978	0.13229572	0.204124145	0.25	0.04	0.194444444	0.369369369	0.114186851	0.288675135	0.213200716	0.201612903	0.18404908	0.213200716	0.25	0.261363636	0.186956522	0.158018868	0.173357664	0.219554031	0.316227766	0.171428571	0.202105263	0.201157742	0.239495798	0.166666667	0.232352941	0.23570226
4004	0.3086067	0.168032787	0.161073826	0.177985948	0.209836066	0.124137931	0.167182663	0.246182982	0.23570226	0.14532872	0.170068027	0.288675135	0.100502513	0.175257732	0.133838384	0.166233766	0.182574186	0.116991643	0.161616162	0.156626506	0.204124145	0.131355932	0.158663883	0.145922747	0.333333333	0.204124145	0.082352941	0.130742049	0.115537849	0.173228346	0.153846154	0.174077656	0.153225806	0.149206349	0.348155312	0.40824829	0.149350649	0.148843931	0.222513089	0.188099808	0.170357751	0.25819889	0.09352518	0.139583333	0.144886364	0.110655738	0.126984127	0.131805158	0.121475054
3749	0.356348323	0.35701275	0.21728972	0.217235189	0.377964473	0.257575758	0.197396963	0.355334527	0.167082294	0.176744186	0.289179104	0.333333333	0.059139785	0.285928144	0.273469388	0.369800131	0.527046277	0.202505219	0.240234375	0.259009009	0.182291667	0.169312169	0.337148803	0.121827411	0.481125224	0.353553391	0.028653295	0.172985782	0.333333333	0.123515439	0.40824829	0.402015126	0.261824324	0.278019219	0.402015126	0.353553391	0.322097378	0.291611185	0.19109462	0.286871961	0.351097179	0.205128205	0.174019608	0.271126761	0.316778523	0.198924731	0.141791045	0.344339623	0.333333333
4870	0.256535948	0.234076433	0.136082474	0.235602094	0.185950413	0.316888046	0.190184049	0.094907407	0.099337748	0.116666667	0.228279387	0.136752137	0.06	0.253878702	0.182640145	0.186932849	0.241818182	0.207171315	0.185383244	0.168650794	0.110091743	0.115839243	0.347336066	0.107981221	0.097560976	0.267371601	0.040106952	0.117021277	0.135831382	0.120267261	0.211072664	0.138828633	0.255250404	0.154786151	0.143459916	0.197696737	0.293497364	0.283697047	0.2	0.237237237	0.289017341	0.190380762	0.136160714	0.236842105	0.281368821	0.101851852	0.116438356	0.181102362	0.240549828
68740	0.1416122	0.11814346	0.15037594	0.190231362	0.126712329	0.163212435	0.212230216	0.14	0.090517241	0.114942529	0.158150852	0.116731518	0.091463415	0.118055556	0.139275766	0.126721763	0.2	0.131661442	0.111111111	0.154362416	0.106481481	0.158163265	0.121593291	0.096618357	0.126373626	0.133587786	0.066666667	0.12	0.142857143	0.102564103	0.129032258	0.152263374	0.159041394	0.095238095	0.108208955	0.138138138	0.131336406	0.135338346	0.103359173	0.111324376	0.133099825	0.151815182	0.118644068	0.114285714	0.141579732	0.166666667	0.119266055	0.106600358	0.171990172
4032	0.069651741	0.053140097	0.04950495	0.063400576	0.082949309	0.04719764	0.056521739	0.116666667	0.089041096	0.082417582	0.043715847	0.084269663	0.0625	0.053639847	0.026058632	0.053511706	0.048780488	0.038910506	0.093959732	0.126126126	0.106870229	0.099173554	0.029535865	0.099173554	0.132653061	0.030927835	0.086956522	0.039106145	0.050359712	0.086092715	0.037356322	0.094117647	0.037914692	0.060465116	0.091397849	0.079545455	0.047493404	0.040944882	0.027777778	0.05664488	0.039473684	0.024096386	0.036585366	0.707106781	0.040247678	0.053846154	0.079136691	0.092050209	0.05801105
3016	0.397033334	0.183266932	0.752217203	0.171111111	0.210558722	0.207058824	0.197014925	0.356313412	0.151619609	0.126984127	0.205357143	0.114285714	0.065789474	0.210558722	0.20971867	0.412020962	0.29361011	0.203966006	0.16626506	0.255384615	0.16091954	0.248927039	0.184952978	0.085820896	0.375239387	0.328266082	0.065653216	0.182130584	0.278543007	0.10652921	0.303239217	0.50390326	0.208924949	0.309761237	0.335935507	0.328266082	0.188436831	0.197368421	0.136574074	0.181985294	0.198988196	0.200581395	0.28627451	0.15821501	0.233283804	0.260683761	0.136531365	0.277132654	0.371390676
2022	0.14084507	0.144186047	0.089430894	0.133333333	0.154761905	0.093085106	0.083333333	0.124260355	0.174863388	0.155251142	0.146596859	0.147465438	0.084615385	0.120147874	0.081632653	0.127659574	0.095890411	0.0625	0.164634146	0.15037594	0.122905028	0.131736527	0.086315789	0.188679245	0.136054422	0.075435203	0.070707071	0.080357143	0.086021505	0.157894737	0.117962466	0.146919431	0.125284738	0.126984127	0.146017699	0.140468227	0.0968523	0.091324201	0.105113636	0.153518124	0.105263158	0.068728522	0.076190476	0.093240093	0.099697885	0.09039548	0.364238411	0.182835821	0.100250627
5358	0.356348323	0.202185792	0.144356955	0.1812749	0.211081794	0.275330396	0.173366834	0.197324415	0.160606061	0.17270195	0.167630058	0.201729107	0.043918919	0.256493506	0.166666667	0.277350098	0.253863135	0.265463918	0.25284738	0.190954774	0.205882353	0.147909968	0.25	0.075301205	0.218181818	0.353553391	0.045801527	0.148459384	0.149068323	0.137829912	0.179435484	0.142061281	0.273076923	0.278019219	0.202816901	0.253694581	0.242	0.237762238	0.175105485	0.209897611	0.292845258	0.171149144	0.11299435	0.249019608	0.20754717	0.128125	0.119760479	0.284267622	0.246406571
5344	0.210037175	0.179533214	0.183060109	0.201629328	0.160305344	0.257641921	0.171717172	0.150755672	0.127596439	0.145205479	0.196428571	0.15	0.066202091	0.20657277	0.201793722	0.196116135	0.223606798	0.260981912	0.173819742	0.186397985	0.136645963	0.134615385	0.248175182	0.109717868	0.204124145	0.25	0.030418251	0.15625	0.353553391	0.103151862	0.288675135	0.213200716	0.200364299	0.17539267	0.213200716	0.15261959	0.353553391	0.203274216	0.142268041	0.159277504	0.250403877	0.236363636	0.15339233	0.214559387	0.218281037	0.125786164	0.100890208	0.150755672	0.23570226
6398525	0.242524917	0.265100671	0.142241379	0.22459893	0.220750552	0.223636364	0.183544304	0.113300493	0.138424821	0.149553571	0.230228471	0.156108597	0.074666667	0.276470588	0.198863636	0.229126214	0.212454212	0.156126482	0.194805195	0.173553719	0.112980769	0.094660194	0.342323651	0.108108108	0.108527132	0.252679939	0.051428571	0.137697517	0.126213592	0.313351499	0.19122807	0.142857143	0.257903494	0.161702128	0.147577093	0.210843373	0.222222222	0.273081925	0.276470588	0.276629571	0.286558346	0.141434263	0.119266055	0.232715008	0.284046693	0.101694915	0.103773585	0.179226069	0.210708117
5508	0.20746888	0.207392197	0.130434783	0.333333333	0.277227723	0.290076336	0.230529595	0.254385965	0.182509506	0.19112628	0.202702703	0.263736264	0.062780269	0.206185567	0.161691542	0.216145833	0.24	0.228739003	0.251308901	0.244582043	0.269230769	0.192468619	0.18363064	0.172839506	0.211981567	0.205175601	0.052083333	0.190140845	0.211382114	0.157509158	0.158013544	0.157534247	0.255319149	0.225806452	0.228373702	0.23796034	0.196078431	0.182574186	0.160287081	0.162408759	0.243386243	0.121212121	0.141843972	0.194503171	0.180515759	0.194214876	0.131086142	0.176638177	0.215909091
3279	0.070217918	0.071770335	0.037037037	0.070224719	0.092920354	0.060693642	0.049382716	0.114503817	0.103225806	0.123655914	0.097493036	0.138888889	0.08988764	0.060377358	0.041401274	0.061688312	0.062686567	0.033333333	0.093851133	0.082644628	0.060810811	0.1328125	0.04	0.115384615	0.160377358	0.034343434	0.127272727	0.03125	0.046357616	0.086419753	0.062678063	0.118644068	0.07398568	0.076233184	0.096938776	0.083941606	0.054123711	0.041795666	0.058282209	0.073434125	0.050185874	0.04296875	0.045977011	0.054590571	0.04587156	0.064285714	0.236641221	0.109756098	0.061827957
1302	0.267261242	0.143835616	0.116935484	0.19245009	0.265822785	0.153846154	0.207843137	0.542635659	0.154639175	0.27184466	0.152061856	0.336787565	0.119402985	0.160377358	0.117647059	0.19873817	0.316227766	0.173144876	0.210526316	0.26	0.37254902	0.171597633	0.093487395	0.151162791	0.288675135	0.23570226	0.095238095	0.200956938	0.278787879	0.12254902	0.272165527	0.201007563	0.164351852	0.347524023	0.288461538	0.170568562	0.166666667	0.105409255	0.105555556	0.111111111	0.146567718	0.15942029	0.180904523	0.165853659	0.101644245	0.231707317	0.113989637	0.284267622	0.154639175
4865	0.302066773	0.337115073	0.1692607	0.267558528	0.265720081	0.24	0.241650295	0.190692518	0.201754386	0.208247423	0.268092105	0.246252677	0.07239819	0.4671875	0.235087719	0.294117647	0.29964539	0.201465201	0.375	0.245614035	0.208144796	0.105932203	0.404320988	0.191780822	0.25819889	0.316227766	0.037825059	0.175869121	0.447213596	0.184154176	0.365148372	0.269679945	0.302362205	0.338394794	0.269679945	0.356136821	0.269789984	0.361867704	0.262237762	0.289085546	0.321178121	0.212806026	0.145491803	0.361629881	0.356777494	0.11205074	0.111340206	0.221804511	0.298142397
2471	0.288135593	0.227758007	0.147783251	0.228796844	0.18115942	0.350332594	0.221130221	0.165165165	0.246182982	0.205882353	0.269461078	0.201612903	0.052795031	0.262166405	0.223655914	0.190376569	0.253668763	0.2960199	0.195876289	0.232273839	0.163265306	0.194444444	0.278586279	0.131578947	0.102719033	0.252491694	0.030508475	0.145833333	0.123595506	0.123655914	0.182692308	0.145833333	0.286245353	0.172749392	0.187012987	0.18722467	0.276470588	0.286038777	0.174	0.225538972	0.297427653	0.229468599	0.155313351	0.253759398	0.263301501	0.15339233	0.144475921	0.192847304	0.246575342
2130	0.188982237	0.176776695	0.075377836	0.037681159	0.066666667	0.02994012	0.045045045	0.075377836	0.080291971	0.04494382	0.133630621	0.052023121	0.057142857	0.03256705	0.023569024	0.098058068	0.034161491	0.158113883	0.05704698	0.076576577	0.125	0.23570226	0.017932489	0.099099099	0.102062073	0.125	0.114285714	0.035502959	0.0546875	0.092857143	0.035502959	0.060606061	0.026442308	0.221162934	0.106600358	0.125	0.040431267	0.02685624	0.028753994	0.034934498	0.026515152	0.020920502	0.032467532	0.028132992	0.023219814	0.05	0.053030303	0.075377836	0.036211699
3308	0.291181364	0.294701987	0.155279503	0.3	0.329519451	0.302973978	0.221991701	0.18226601	0.16359447	0.206666667	0.242320819	0.268235294	0.058968059	0.361702128	0.224074074	0.314115308	0.326923077	0.248472505	0.328063241	0.226337449	0.224438903	0.143198091	0.372793354	0.185643564	0.151133501	0.299539171	0.047619048	0.156521739	0.166666667	0.2	0.240350877	0.149028078	0.351724138	0.247826087	0.267898383	0.342553191	0.261460102	0.304404145	0.248161765	0.262917933	0.385208012	0.162475822	0.134065934	0.293015332	0.31694696	0.128504673	0.129840547	0.216432866	0.301785714
3040	0.40504451	0.359486448	0.227272727	0.289665211	0.193650794	0.274853801	0.233766234	0.152212389	0.143824027	0.195979899	0.318181818	0.181364393	0.075	0.396596859	0.260606061	0.253012048	0.302571861	0.230769231	0.281155015	0.23510467	0.149305556	0.181818182	0.514198783	0.114922813	0.099824869	0.352393617	0.023465704	0.161983471	0.149046794	0.127483444	0.270622287	0.171666667	0.337535014	0.217320261	0.18226601	0.239567233	0.315107914	0.481761006	0.240875912	0.395543175	0.415343915	0.217665615	0.174358974	0.338129496	0.53024453	0.153439153	0.164048866	0.277504105	0.291248207
2802	0.24	0.199233716	0.88396	0.199570815	0.142473118	0.197802198	0.183060109	0.098305085	0.122186495	0.125	0.217021277	0.119883041	0.061776062	0.199351702	0.243842365	0.234718826	0.2	0.208994709	0.175398633	0.232492997	0.13559322	0.209737828	0.214583333	0.091216216	0.110701107	0.219081272	0.077151675	0.156923077	0.183098592	0.089230769	0.205689278	0.135951662	0.187145558	0.142076503	0.116477273	0.152912621	0.202868852	0.217453505	0.144420131	0.196808511	0.220032841	0.20923913	0.272084806	0.168604651	0.251088534	0.215613383	0.137123746	0.186842105	0.191268191
5155	0.245810056	0.229508197	0.218918919	0.816496581	0.167487685	0.2	0.158653846	0.12012012	0.133903134	0.159574468	0.237051793	0.164420485	0.07641196	0.219474498	0.247747748	0.242152466	0.224789916	0.196217494	0.191983122	0.198529412	0.129411765	0.166144201	0.260373444	0.1625	0.090342679	0.235785953	0.047101449	0.154891304	0.132352941	0.135211268	0.485148515	0.127320955	0.215439856	0.158808933	0.148051948	0.199084668	0.297959184	0.25698324	0.204210526	0.218855219	0.214723926	0.173396675	0.168571429	0.22556391	0.263522885	0.164086687	0.124277457	0.182033097	0.226824458
5505	0.34503278	0.25819889	0.133116883	0.165898618	0.195180015	0.23929471	0.134328358	0.385337318	0.138461538	0.167832168	0.166292135	0.25819889	0.062200957	0.162436548	0.150127226	0.28644595	0.489897949	0.167630058	0.163316583	0.182574186	0.179916318	0.189427313	0.164225941	0.129707113	0.521749195	0.273861279	0.033149171	0.182574186	0.25819889	0.098540146	0.421637021	0.389249472	0.152304609	0.323029141	0.389249472	0.365148372	0.387298335	0.161572052	0.124401914	0.171374765	0.177474403	0.187878788	0.116363636	0.153039832	0.195180015	0.175965665	0.16194332	0.33028913	0.195402299
34633	0.255395683	0.275362319	0.237113402	0.239299611	0.183529412	0.231225296	0.205188679	0.12605042	0.138666667	0.1625	0.240458015	0.146766169	0.06969697	0.252679939	0.194672131	0.267391304	0.238866397	0.204954955	0.2	0.707106781	0.116216216	0.333333333	0.294484912	0.126404494	0.108187135	0.236714976	0.04950495	0.173126615	0.131147541	0.139841689	0.238188976	0.146464646	0.260714286	0.129840547	0.134939759	0.202173913	0.226937269	0.26739427	0.202	0.240527183	0.2828125	0.447213596	0.230337079	0.220430108	0.275440977	0.097560976	0.151515152	0.210526316	0.259187621
5591	0.36004115	0.289950577	0.179324895	0.258347979	0.240938166	0.244680851	0.206543967	0.41030497	0.23570226	0.310843373	0.263431542	0.291866029	0.069306931	0.4015625	0.219152855	0.42700841	0.525386313	0.22310757	0.311890838	0.262156448	0.236180905	0.132075472	0.362512873	0.151079137	0.277777778	0.299079755	0.036553525	0.163755459	0.288675135	0.161363636	0.314269681	0.406181197	0.341880342	0.361157559	0.288056206	0.297741273	0.269624573	0.326315789	0.218637993	0.274119449	0.321585903	0.213709677	0.14380531	0.314878893	0.326822917	0.12037037	0.14516129	0.328243976	0.32075015
3392	0.238267148	0.274401473	0.144254279	0.240079365	0.305851064	0.195694716	0.179669031	0.123919308	0.461267606	0.158567775	0.231660232	0.17539267	0.072327044	0.325657895	0.212314225	0.277404922	0.209677419	0.17264574	0.310810811	0.22815534	0.211480363	0.108262108	0.276683938	0.200617284	0.125766871	0.255813953	0.058823529	0.151041667	0.129213483	0.296296296	0.207436399	0.118987342	0.223985891	0.308108108	0.179948586	0.252314815	0.229755179	0.245923913	0.229645094	0.275387263	0.268025078	0.164009112	0.136	0.243494424	0.267759563	0.107042254	0.12465374	0.205128205	0.196629213
3117	0.327326835	0.084862385	0.0969163	0.079787234	0.3086067	0.079889807	0.06870229	0.348155312	0.166666667	0.068493151	0.079896907	0.074766355	0.070175439	0.3086067	0.182574186	0.33968311	0.129099445	0.078014184	0.067647059	0.087121212	0.083333333	0.133333333	0.060732984	0.055900621	0.353553391	0.288675135	0.06097561	0.288675135	0.40824829	0.052356021	0.333333333	0.369274473	0.079545455	0.255376959	0.369274473	0.288675135	0.204124145	0.072196621	0.06017192	0.082987552	0.064981949	0.093632959	0.061538462	0.06888361	0.075872534	0.094339623	0.113095238	0.261116484	0.40824829
951	0.125988158	0.126146789	0.085365854	0.089974293	0.218487395	0.154929577	0.201612903	0.303448276	0.144385027	0.333333333	0.267261242	0.353553391	0.076923077	0.152380952	0.101190476	0.174603175	0.17699115	0.125874126	0.237012987	0.205533597	0.315789474	0.314269681	0.082983193	0.139393939	0.338709677	0.107784431	0.082474227	0.153110048	0.182352941	0.123076923	0.103448276	0.115740741	0.171021378	0.263392857	0.29	0.201413428	0.141414141	0.088145897	0.080779944	0.073558648	0.132216015	0.119133574	0.14213198	0.190839695	0.089955022	0.2	0.090425532	0.097222222	0.164893617
3929	0.329136691	0.286701209	0.228773585	0.255555556	0.214285714	0.264761905	0.210526316	0.153645833	0.127710843	0.187793427	0.296435272	0.181176471	0.064864865	0.270710059	0.221135029	0.253012048	0.300796813	0.257641921	0.237816764	0.270454545	0.149367089	0.220994475	0.338541667	0.096774194	0.102362205	0.2944	0.043604651	0.164705882	0.131840796	0.139759036	0.261770245	0.172985782	0.292387543	0.185430464	0.163636364	0.212244898	0.272072072	0.284768212	0.204502814	0.274478331	0.306060606	0.226086957	0.203517588	0.234188034	0.290789474	0.161458333	0.201570681	0.197478992	0.249097473
3676	0.534522484	0.148471616	0.330396476	0.15037594	0.377964473	0.138107417	0.206521739	0.533001791	0.204124145	0.185950413	0.168316832	0.25	0.054216867	0.377964473	0.157142857	0.554700196	0.395284708	0.223606798	0.158774373	0.353553391	0.176776695	0.25	0.120925342	0.098522167	0.577350269	0.353553391	0.044776119	0.215859031	0.25	0.085470085	0.40824829	0.603022689	0.142857143	0.364900225	0.452267017	0.441941738	0.151300236	0.134441088	0.104438642	0.136363636	0.166969147	0.223606798	0.293532338	0.13800905	0.140718563	0.194736842	0.165048544	0.373101254	0.333333333
41774	0.355590062	0.354391371	0.141114983	0.280757098	0.22826087	0.225806452	0.193043478	0.124756335	0.180392157	0.178637201	0.269230769	0.177777778	0.060240964	0.383008357	0.228525122	0.240589198	0.231611894	0.179401993	0.310051107	0.188679245	0.150684932	0.114119923	0.445010183	0.170731707	0.103585657	0.307905687	0.037894737	0.137432188	0.11342155	0.241308793	0.27014218	0.152014652	0.301329394	0.228937729	0.174545455	0.268292683	0.261261261	0.388679245	0.282644628	0.391304348	0.360655738	0.16722408	0.133086876	0.314900154	0.397243108	0.102661597	0.123106061	0.25044405	0.259146341
4547	0.295373665	0.320143885	0.177829099	0.260869565	0.377964473	0.316532258	0.258139535	0.252173913	0.204124145	0.256345178	0.285444234	0.246192893	0.075842697	0.337539432	0.228456914	0.277350098	0.316227766	0.239035088	0.297297297	0.295508274	0.240896359	0.184065934	0.331243469	0.116580311	0.288675135	0.303921569	0.045045045	0.189189189	0.25	0.140740741	0.40824829	0.301511345	0.335753176	0.261390887	0.278061224	0.286975717	0.299065421	0.290713324	0.195075758	0.277324633	0.377022654	0.194384449	0.175879397	0.328971963	0.302013423	0.172506739	0.169712794	0.247767857	0.292220114
3636	0.255489022	0.293279022	0.148044693	0.200845666	0.428571429	0.201735358	0.214285714	0.233333333	0.181518152	0.261146497	0.210416667	0.405017921	0.083969466	0.286941581	0.168181818	0.241545894	0.217488789	0.169030851	0.3125	0.275568182	0.228571429	0.140893471	0.223958333	0.164912281	0.201550388	0.192832765	0.068669528	0.170212766	0.202090592	0.301075269	0.176470588	0.191950464	0.256410256	0.213068182	0.268138801	0.263707572	0.201612903	0.219858156	0.248826291	0.232432432	0.245033113	0.152284264	0.142414861	0.267261242	0.238975818	0.135135135	0.129449838	0.197916667	0.222689076
39860	0.280977312	0.300527241	0.151785714	0.239410681	0.301932367	0.227188082	0.226457399	0.240793201	0.275482094	0.308093995	0.27037037	0.287564767	0.080555556	0.474956822	0.223320158	0.32832618	0.296	0.230603448	0.363636364	0.288372093	0.257703081	0.129198966	0.32642487	0.168449198	0.14010989	0.284345048	0.044247788	0.169451074	0.153846154	0.17	0.21350365	0.163895487	0.315602837	0.381818182	0.306701031	0.305986696	0.267631103	0.286666667	0.199623352	0.270531401	0.324574961	0.20995671	0.158924205	0.337686567	0.277486911	0.122137405	0.132169576	0.225596529	0.246823956
4932	0.472455591	0.242236025	0.150755672	0.195067265	0.400891863	0.20979021	0.225903614	0.452267017	0.1875	0.536170213	0.267261242	0.493723849	0.082608696	0.295825771	0.188585608	0.490290338	0.447213596	0.474341649	0.253196931	0.5	0.326180258	0.23570226	0.196222455	0.142307692	0.612372436	0.5	0.07	0.166666667	0.353553391	0.142857143	0.433012702	0.319801075	0.275423729	0.36860489	0.533001791	0.5	0.193617021	0.185344828	0.150462963	0.204081633	0.244791667	0.316227766	0.176056338	0.27092511	0.195994278	0.162162162	0.18490566	0.376889181	0.23570226
1546	0.256910569	0.272875817	0.158663883	0.547826087	0.167676768	0.233215548	0.218295218	0.117096019	0.135746606	0.171366594	0.325411335	0.172866521	0.078085642	0.263083451	0.220779221	0.220779221	0.260550459	0.193737769	0.201077199	0.197979798	0.101580135	0.178174161	0.36119711	0.12	0.093975904	0.298921418	0.042440318	0.15	0.142523364	0.162844037	0.28	0.137634409	0.276143791	0.167183464	0.17167382	0.22417154	0.260647359	0.324538259	0.207142857	0.305993691	0.327407407	0.210526316	0.158013544	0.223300971	0.332020997	0.15430335	0.128146453	0.208	0.27145359
5426	0.296499727	0.21372549	0.39084507	0.164556962	0.154696133	0.182417582	0.186629526	0.354787438	0.163265306	0.148036254	0.244493392	0.138675049	0.076305221	0.189935065	0.205811138	0.257575758	0.350823208	0.216216216	0.17281106	0.284866469	0.150877193	0.253968254	0.212343096	0.144927536	0.320256308	0.294174203	0.026431718	0.201954397	0.277350098	0.108626198	0.233560091	0.418121005	0.189655172	0.289157466	0.334496804	0.294174203	0.213389121	0.207439199	0.14922049	0.186500888	0.216528926	0.248069469	0.229965157	0.161793372	0.240928882	0.25	0.148275862	0.226519337	0.369800131
216326	0.360594796	0.30619469	0.256723716	0.228937729	0.201342282	0.24904943	0.25	0.168900804	0.155388471	0.20531401	0.283302064	0.178571429	0.072022161	0.279279279	0.231536926	0.248987854	0.264187867	0.195378151	0.228962818	0.246049661	0.1640625	0.239316239	0.324352332	0.12987013	0.128415301	0.257053292	0.026239067	0.173076923	0.163636364	0.128329298	0.223247232	0.156398104	0.275862069	0.188340807	0.211031175	0.222916667	0.266304348	0.306648575	0.198113208	0.277597403	0.311349693	0.185106383	0.15970516	0.269982238	0.334246575	0.240112994	0.158974359	0.248337029	0.268518519
2266	0.086419753	0.077294686	0.062200957	0.070621469	0.183574879	0.051873199	0.06302521	0.082706767	0.28030303	0.089473684	0.076923077	0.079787234	0.104651163	0.072796935	0.058631922	0.105442177	0.075987842	0.049242424	0.112582781	0.106382979	0.148148148	0.067164179	0.040084388	0.3	0.07079646	0.058091286	0.132075472	0.082872928	0.106382979	0.137254902	0.063037249	0.082872928	0.054117647	0.149758454	0.086734694	0.080586081	0.054404145	0.04517134	0.07523511	0.078431373	0.060263653	0.06	0.071428571	0.049627792	0.047619048	0.080882353	0.103448276	0.115226337	0.053619303
5372	0.43643578	0.364217252	0.190926276	0.269354839	0.3086067	0.232854864	0.201818182	0.348155312	0.166666667	0.173664122	0.298701299	0.191033138	0.061181435	0.46291005	0.250853242	0.452910814	0.245098039	0.195462478	0.319148936	0.246268657	0.168049793	0.140786749	0.432682425	0.203056769	0.23570226	0.300283286	0.03539823	0.144337567	0.204124145	0.204968944	0.289735099	0.369274473	0.306870229	0.340502612	0.246182982	0.288675135	0.304	0.371029225	0.297063903	0.34375	0.367605634	0.197508897	0.132947977	0.300469484	0.385006353	0.118951613	0.159183673	0.348155312	0.40824829
60871	0.247892074	0.241264559	0.162583519	0.318446602	0.169527897	0.245318352	0.231625835	0.124050633	0.127403846	0.173611111	0.310606061	0.143181818	0.085164835	0.25	0.218323587	0.218323587	0.313253012	0.19214876	0.173431734	0.171548117	0.096385542	0.149071199	0.327141383	0.099255583	0.102094241	0.287758347	0.046511628	0.164319249	0.134328358	0.139423077	0.226691042	0.172576832	0.272108844	0.144680851	0.142538976	0.175889328	0.249116608	0.291223404	0.224761905	0.23447205	0.263543192	0.191983122	0.132075472	0.223350254	0.298941799	0.106435644	0.12195122	0.15821501	0.241935484
2762	0.248263889	0.235093697	0.170560748	0.333333333	0.185520362	0.355789474	0.225806452	0.168508287	0.131313131	0.194103194	0.287907869	0.175609756	0.077809798	0.278963415	0.210420842	0.196039604	0.258449304	0.275229358	0.234939759	0.241935484	0.160427807	0.172222222	0.302780639	0.104712042	0.092896175	0.293442623	0.036697248	0.155717762	0.124031008	0.118518519	0.194852941	0.174077656	0.300536673	0.167042889	0.174224344	0.16904277	0.231597846	0.264980027	0.193857965	0.216981132	0.289433384	0.217002237	0.153266332	0.251336898	0.257853403	0.333333333	0.128534704	0.150627615	0.258426966
5746	0.347763348	0.36627907	0.175697865	0.330792683	0.265410959	0.352755906	0.216612378	0.141323792	0.181818182	0.206540448	0.318452381	0.227112676	0.061261261	0.467966574	0.242792109	0.263888889	0.322932917	0.516397779	0.371900826	0.265100671	0.204124145	0.127433628	0.51174668	0.121478873	0.166666667	0.331564987	0.031657356	0.165540541	0.142355009	0.151724138	0.266471449	0.174077656	0.383259912	0.230252101	0.21686747	0.264423077	0.303907381	0.415552855	0.275914634	0.338294993	0.434192673	0.204761905	0.156089194	0.334788937	0.432399513	0.333333333	0.151408451	0.220095694	0.350076104
4542	0.185263158	0.202959831	0.157718121	0.16744186	0.264604811	0.156398104	0.182574186	0.261116484	0.813664596	0.134020619	0.149553571	0.131944444	0.063414634	0.228417266	0.169712794	0.224043716	0.166259169	0.136363636	0.267955801	0.227564103	0.252252252	0.131914894	0.164915966	0.225806452	0.145539906	0.159340659	0.057803468	0.172794118	0.204124145	0.169291339	0.173396675	0.123091491	0.165306122	0.367424242	0.174825175	0.208092486	0.185682327	0.160818713	0.147783251	0.186180422	0.23570226	0.137829912	0.16988417	0.179265659	0.164978292	0.125	0.123015873	0.169139466	0.14922049
77993	0.357142857	0.264505119	0.161797753	0.216606498	0.273584906	0.327967807	0.170940171	0.341881729	0.183673469	0.175644028	0.205263158	0.202898551	0.042780749	0.352848101	0.167608286	0.370624658	0.422577127	0.239045722	0.354077253	0.255656109	0.243093923	0.131782946	0.323347107	0.117346939	0.46291005	0.377964473	0.038011696	0.188982237	0.400891863	0.149509804	0.43643578	0.402911482	0.276632302	0.275119617	0.402911482	0.377964473	0.297597043	0.298387097	0.203773585	0.270096463	0.355450237	0.183932347	0.120283019	0.324723247	0.282152231	0.12755102	0.120689655	0.284901441	0.356348323
3715	0.28358209	0.23268206	0.230366492	0.229411765	0.223325062	0.243407708	0.237037037	0.240506329	0.160128154	0.213333333	0.319587629	0.235616438	0.082018927	0.284578696	0.221748401	0.374100719	0.264705882	0.286764706	0.250535332	0.426966292	0.247678019	0.156804734	0.281412253	0.136627907	0.169841555	0.293515358	0.037037037	0.321428571	0.227963526	0.122340426	0.208984375	0.147286822	0.270072993	0.245358246	0.213157895	0.212053571	0.27184466	0.248069469	0.161100196	0.234219269	0.318699187	0.26044226	0.27761194	0.25891182	0.241655541	0.182634731	0.123966942	0.376308905	0.249512671
2308	0.262264151	0.26641651	0.174479167	0.22334004	0.369942197	0.227272727	0.205	0.165625	0.37716263	0.188010899	0.224852071	0.223796034	0.069306931	0.32605042	0.201735358	0.300469484	0.248394004	0.193396226	0.33254717	0.260309278	0.275747508	0.113772455	0.265625	0.184713376	0.162790698	0.248310811	0.054744526	0.180555556	0.163141994	0.255451713	0.192842942	0.213200716	0.263059701	0.349710983	0.217630854	0.265700483	0.227799228	0.248266297	0.305936073	0.292857143	0.259141494	0.193236715	0.158640227	0.237191651	0.251373626	0.129129129	0.130813953	0.193317422	0.23570226
2794	0.239045722	0.223606798	0.24702381	0.2	0.169030851	0.246119734	0.2	0.286038777	0.182574186	0.138028169	0.237394958	0.133144476	0.057971014	0.184663537	0.213953488	0.248069469	0.229910714	0.4	0.151187905	0.221925134	0.158113883	0.236363636	0.228452752	0.075949367	0.25819889	0.316227766	0.023904382	0.169642857	0.223606798	0.097633136	0.190775681	0.269679945	0.226235741	0.186500962	0.269679945	0.316227766	0.215291751	0.222535211	0.141649049	0.176870748	0.235772358	0.209424084	0.163580247	0.165413534	0.225941423	0.25819889	0.105263158	0.286038777	0.191919192
150310	0.358568583	0.30418251	0.157894737	0.228174603	0.338061702	0.205179283	0.2	0.286038777	0.420138889	0.170157068	0.217726397	0.220385675	0.060126582	0.507092553	0.209850107	0.372104204	0.217213115	0.177676538	0.274336283	0.231527094	0.200607903	0.116618076	0.270466321	0.185758514	0.129099445	0.235584843	0.056338028	0.316227766	0.223606798	0.250755287	0.217131474	0.404519917	0.241877256	0.279751442	0.192105263	0.25	0.218455744	0.24623803	0.261904762	0.276041667	0.282747604	0.196682464	0.141304348	0.234636872	0.26128591	0.099431818	0.126760563	0.286038777	0.447213596
4264	0.225099602	0.262195122	0.157434402	0.220264317	0.37704918	0.168831169	0.182320442	0.185873606	0.333333333	0.224358974	0.214132762	0.281355932	0.084337349	0.310160428	0.19047619	0.25	0.22737819	0.15601023	0.255528256	0.25	0.25	0.127659574	0.210636079	0.2	0.134099617	0.21024735	0.077981651	0.170347003	0.14137931	0.337164751	0.176724138	0.131097561	0.236111111	0.247734139	0.23566879	0.223958333	0.192622951	0.213773314	0.269607843	0.215970962	0.238255034	0.202185792	0.137820513	0.205645161	0.224285714	0.137809187	0.131756757	0.205405405	0.203389831
3086258	0.308207705	0.267310789	0.187763713	0.247833622	0.244161359	0.283636364	0.224742268	0.152019002	0.175115207	0.163481953	0.285964912	0.167381974	0.058252427	0.323054332	0.235621521	0.429184549	0.299065421	0.334773218	0.267790262	0.335555556	0.203883495	0.136150235	0.377985462	0.130841121	0.137931034	0.32348367	0.030848329	0.257611241	0.153132251	0.146993318	0.251318102	0.147435897	0.295566502	0.234541578	0.204347826	0.305954825	0.296360485	0.321148825	0.1875	0.260935143	0.384379786	0.190569745	0.181405896	0.279731993	0.309859155	0.134883721	0.115812918	0.214285714	0.303730018
2958	0.314970394	0.337837838	0.16872428	0.243567753	0.301762115	0.247368421	0.224948875	0.402015126	0.183908046	0.220750552	0.287958115	0.230941704	0.072992701	0.409020218	0.222222222	0.352822581	0.265822785	0.316227766	0.3722334	0.273109244	0.278061224	0.129330254	0.371781668	0.18115942	0.204124145	0.333333333	0.083333333	0.15565032	0.148741419	0.268292683	0.240484429	0.213200716	0.316749585	0.442325868	0.261851016	0.352320675	0.252911814	0.307197943	0.255009107	0.289877301	0.328947368	0.316227766	0.153508772	0.319039451	0.319640565	0.40824829	0.114537445	0.402015126	0.25466893
861	0.231455025	0.227926078	0.161490683	0.185267857	0.248427673	0.210772834	0.242331288	0.264957265	0.23570226	0.268551237	0.219730942	0.305147059	0.083333333	0.249122807	0.207594937	0.2421875	0.287531807	0.178571429	0.280839895	0.303797468	0.289915966	0.15234375	0.192872117	0.170634921	0.252293578	0.204124145	0.04950495	0.156146179	0.19844358	0.151943463	0.17264574	0.16	0.244813278	0.262135922	0.308243728	0.25210084	0.215217391	0.179083095	0.16745283	0.176363636	0.243478261	0.168067227	0.225092251	0.292134831	0.193133047	0.163424125	0.122302158	0.246182982	0.247139588
5487	0.276951673	0.217926186	0.160891089	0.252	0.160377358	0.26185567	0.219512195	0.123563218	0.115281501	0.143576826	0.25540275	0.223606798	0.06875	0.235834609	0.214437367	0.211864407	0.273305085	0.227166276	0.199588477	0.184579439	0.158113883	0.203703704	0.279045643	0.098591549	0.129099445	0.257475083	0.023333333	0.132992327	0.223606798	0.116710875	0.177142857	0.144702842	0.291821561	0.152019002	0.15	0.180827887	0.233962264	0.254098361	0.168316832	0.224422442	0.261682243	0.2	0.14171123	0.183745583	0.263945578	0.169139466	0.112021858	0.151111111	0.230769231
2803	0.267261242	0.166666667	0.138513514	0.1875	0.132075472	0.20906801	0.171974522	0.142133811	0.100775194	0.133802817	0.184579439	0.166666667	0.060606061	0.136363636	0.136950904	0.184900065	0.19035533	0.298142397	0.138888889	0.23570226	0.11785113	0.555555556	0.152879581	0.079497908	0.19245009	0.170411985	0.035502959	0.110714286	0.17826087	0.086466165	0.109589041	0.114695341	0.210752688	0.208514414	0.201007563	0.23570226	0.152317881	0.152492669	0.111650485	0.144465291	0.179130435	0.127596439	0.117424242	0.137420719	0.153400868	0.169642857	0.131687243	0.142133811	0.151927438
2519	0.483045892	0.179245283	0.197014925	0.22907489	0.390360029	0.182608696	0.248554913	0.605530071	0.105409255	0.11884058	0.230603448	0.25819889	0.057915058	0.390360029	0.214457831	0.501280412	0.326598632	0.230940108	0.149553571	0.186486486	0.182574186	0.158273381	0.206004141	0.110344828	0.521749195	0.365148372	0.030172414	0.182574186	0.25819889	0.106583072	0.316227766	0.389249472	0.198852772	0.484543712	0.467099366	0.456435465	0.218295218	0.207386364	0.144736842	0.164075993	0.204545455	0.230940108	0.200668896	0.157692308	0.216101695	0.151943463	0.104234528	0.385337318	0.344265186
4497	0.271126761	0.244444444	0.214457831	0.247169811	0.219907407	0.234732824	0.261792453	0.173553719	0.147582697	0.219451372	0.238970588	0.20049505	0.083333333	0.264264264	0.221327968	0.251546392	0.274549098	0.233995585	0.226190476	0.223476298	0.174731183	0.164383562	0.307216495	0.112565445	0.11634349	0.277419355	0.039513678	0.267904509	0.168	0.15443038	0.211502783	0.174077656	0.282952548	0.187214612	0.207317073	0.240860215	0.241441441	0.296598639	0.197318008	0.2432	0.310077519	0.194323144	0.155	0.245583039	0.302702703	0.172131148	0.157068063	0.189247312	0.245387454
2082	0.303045763	0.214411248	0.206718346	0.258064516	0.161137441	0.252566735	0.217603912	0.322329186	0.15430335	0.135678392	0.321576763	0.188982237	0.055900621	0.244204019	0.239130435	0.244541485	0.299349241	0.263922518	0.197938144	0.231707317	0.267261242	0.134502924	0.282291667	0.114942529	0.327326835	0.400891863	0.023489933	0.160526316	0.188982237	0.108465608	0.205479452	0.145454545	0.226548673	0.315244162	0.341881729	0.400891863	0.249042146	0.268698061	0.195121951	0.223140496	0.26645768	0.338061702	0.207386364	0.2079566	0.264665757	0.113636364	0.11878453	0.162162162	0.238834951
4736	0.256972112	0.276553106	0.147222222	0.185031185	0.286135693	0.213973799	0.196765499	0.218181818	0.237113402	0.195195195	0.219665272	0.22741433	0.07518797	0.43643578	0.159550562	0.252427184	0.25	0.172932331	0.673015873	0.350299401	0.356862745	0.147766323	0.231171548	0.201438849	0.3	0.202401372	0.045833333	0.151785714	0.137704918	0.119631902	0.168399168	0.151785714	0.219465649	0.434782609	0.278481013	0.299465241	0.238095238	0.210674157	0.15835141	0.222816399	0.265100671	0.151515152	0.134556575	0.361419069	0.217573222	0.141891892	0.117834395	0.19379845	0.264069264
11947681	0.15430335	0.023809524	0.024875622	0.028328612	0.031531532	0.029498525	0.030434783	0.246182982	0.033783784	0.038043478	0.02173913	0.288675135	0.40824829	0.022556391	0.03	0.023178808	0.182574186	0.01953125	0.01910828	0.029535865	0.204124145	0.058333333	0.022128556	0.040983607	0.166666667	0.204124145	0.047619048	0.052631579	0.044776119	0.019354839	0.023054755	0.040462428	0.026128266	0.240771706	0.174077656	0.204124145	0.023560209	0.021840874	0.021875	0.027896996	0.020522388	0.516397779	0.051282051	0.027777778	0.021472393	0.056451613	0.058823529	0.028225806	0.010723861
4723	0.174736842	0.172557173	0.164383562	0.153132251	0.264808362	0.186732187	0.249158249	0.190909091	0.143426295	0.169064748	0.153846154	0.197761194	0.097938144	0.177083333	0.153645833	0.251412429	0.204081633	0.148255814	0.18537859	0.207667732	0.197368421	0.149779736	0.157232704	0.120171674	0.177339901	0.156537753	0.065868263	0.236220472	0.427083333	0.13618677	0.129330254	0.141818182	0.204255319	0.159609121	0.273076923	0.24024024	0.164079823	0.155197657	0.143920596	0.15879017	0.164102564	0.133136095	0.141762452	0.165948276	0.15942029	0.193693694	0.134693878	0.144117647	0.188372093
2462	0.233766234	0.266037736	0.161038961	0.22515213	0.358381503	0.204081633	0.177339901	0.150755672	0.402135231	0.177111717	0.234	0.209039548	0.073825503	0.339590444	0.182795699	0.303317536	0.22410148	0.181176471	0.345323741	0.256476684	0.27090301	0.125382263	0.257528557	0.190938511	0.204124145	0.25	0.059479554	0.25	0.353553391	0.347972973	0.288675135	0.213200716	0.248608534	0.361764706	0.213200716	0.277641278	0.246548323	0.24099723	0.232104121	0.276595745	0.2608	0.172248804	0.134453782	0.243761996	0.249311295	0.130699088	0.106321839	0.198067633	0.23570226
2118	0.26987061	0.222222222	0.852802865	0.247011952	0.152224824	0.269709544	0.199040767	0.213200716	0.130434783	0.143576826	0.252941176	0.145038168	0.049079755	0.230182927	0.211864407	0.277350098	0.262605042	0.250596659	0.199588477	0.19858156	0.12605042	0.291390728	0.287056367	0.08033241	0.173205081	0.263772955	0.070710678	0.130102041	0.3	0.102094241	0.244948974	0.301511345	0.270566728	0.208514414	0.180906807	0.193832599	0.206642066	0.26446281	0.15913556	0.230514096	0.263650546	0.196261682	0.150943396	0.207207207	0.263945578	0.186746988	0.146478873	0.213200716	0.333333333
4739	0.215767635	0.281385281	0.139318885	0.201372998	0.663829787	0.199530516	0.216463415	0.244635193	0.265060241	0.217241379	0.200892857	0.357976654	0.080717489	0.258467023	0.165841584	0.304709141	0.246882793	0.143243243	0.302702703	0.288888889	0.325991189	0.14229249	0.182863114	0.194214876	0.259433962	0.169340463	0.078534031	0.183391003	0.222672065	0.26984127	0.161797753	0.151515152	0.258474576	0.284280936	0.282142857	0.320359281	0.179104478	0.180635838	0.213399504	0.204887218	0.224525043	0.157746479	0.151943463	0.208067941	0.182857143	0.158102767	0.154716981	0.188034188	0.216704289
160051	0.153284672	0.12412178	0.089361702	0.116216216	0.157676349	0.08719346	0.134387352	0.178807947	0.153409091	0.147619048	0.100775194	0.150485437	0.112068966	0.110280374	0.065281899	0.108024691	0.111747851	0.079861111	0.167192429	0.190283401	0.138554217	0.120253165	0.074815595	0.127388535	0.183206107	0.079365079	0.119047619	0.074766355	0.098265896	0.124324324	0.085790885	0.155778894	0.100456621	0.133333333	0.154205607	0.134482759	0.097014925	0.089644513	0.099125364	0.12793177	0.095412844	0.06405694	0.075376884	0.114634146	0.093129771	0.096969697	0.134502924	0.146616541	0.114882507
5578	0.327326835	0.204124145	0.174077656	0.207589286	0.3086067	0.217090069	0.26911315	0.348155312	0.166666667	0.23	0.273563218	0.25862069	0.070833333	0.227891156	0.205445545	0.452910814	0.270935961	0.272463768	0.220588235	0.255952381	0.209923664	0.138059701	0.199582027	0.121323529	0.471404521	0.433012702	0.037383178	0.26056338	0.40824829	0.138983051	0.5	0.369274473	0.244897959	0.340502612	0.369274473	0.288675135	0.239651416	0.208998549	0.145124717	0.1669627	0.256499133	0.223495702	0.195804196	0.27173913	0.198863636	0.144444444	0.110344828	0.348155312	0.272165527
50614	0.36259542	0.366751269	0.189679219	0.316818774	0.213296399	0.281853282	0.202721088	0.110315186	0.149425287	0.170391061	0.318298969	0.159944367	0.053701016	0.407801418	0.252948886	0.267904509	0.287581699	0.220430108	0.254215305	0.222222222	0.124463519	0.110473458	0.618618619	0.107296137	0.077363897	0.373044525	0.029806259	0.150208623	0.127507163	0.138613861	0.297927461	0.151810585	0.33539604	0.19862069	0.172222222	0.236315087	0.334190231	0.736	0.255154639	0.38499385	0.418052257	0.229080933	0.135854342	0.322459222	0.653652393	0.113018598	0.138129496	0.230559345	0.309462916
110634	0.321428571	0.327846365	0.188498403	0.32111437	0.338061702	0.33785822	0.25	0.190692518	0.182574186	0.191176471	0.33625731	0.178861789	0.056506849	0.394329897	0.258543834	0.281391831	0.321266968	0.2784	0.256222548	0.269480519	0.13590604	0.130952381	0.540347293	0.112040134	0.129099445	0.370517928	0.030088496	0.171288744	0.223606798	0.12987013	0.284892086	0.269679945	0.347222222	0.186500962	0.197068404	0.232277526	0.354227405	0.433894231	0.220028209	0.334645669	0.418300654	0.245253165	0.181818182	0.303448276	0.436754177	0.115	0.127272727	0.22	0.31276901
3384	0.208860759	0.234541578	0.150755672	0.177011494	0.335689046	0.180094787	0.162650602	0.163865546	0.532994924	0.156462585	0.174496644	0.187279152	0.070422535	0.267261242	0.150753769	0.308571429	0.205445545	0.142061281	0.332386364	0.280130293	0.339534884	0.145228216	0.175420168	0.226666667	0.204124145	0.25	0.06043956	0.25	0.353553391	0.189922481	0.288675135	0.213200716	0.17611336	0.394736842	0.214035088	0.258823529	0.197339246	0.166908563	0.16097561	0.212355212	0.18974359	0.156976744	0.134057971	0.185501066	0.169296987	0.147540984	0.131274131	0.18128655	0.23570226
5473385	0.158102767	0.160784314	0.15	0.277372263	0.113960114	0.174712644	0.227692308	0.090225564	0.086206897	0.106583072	0.214446953	0.107936508	0.047826087	0.159277504	0.157248157	0.165841584	0.228501229	0.25819889	0.123543124	0.163323782	0.078853047	0.120155039	0.181628392	0.07037037	0.107883817	0.197080292	0.024875622	0.121311475	0.131086142	0.092150171	0.172335601	0.174077656	0.204868154	0.097142857	0.118380062	0.139534884	0.156903766	0.185776488	0.118993135	0.167577413	0.185618729	0.164305949	0.147887324	0.156504065	0.177809388	0.333333333	0.088967972	0.136239782	0.182017544
62959	0.327895595	0.285266458	0.192	0.339857651	0.179047619	0.294220665	0.254	0.135964912	0.150423729	0.171370968	0.365418895	0.170385396	0.061085973	0.32859175	0.237168142	0.273224044	0.330895795	0.323170732	0.25	0.268	0.140086207	0.156599553	0.412253375	0.111827957	0.102449889	0.387755102	0.026004728	0.197478992	0.127659574	0.158562368	0.260575296	0.158536585	0.319422151	0.186046512	0.16468254	0.211956522	0.25562701	0.338028169	0.21319797	0.316666667	0.373900293	0.231213873	0.188841202	0.25511811	0.34351145	0.135076253	0.128964059	0.216981132	0.293423272
2435	0.240223464	0.208633094	0.201072386	0.242299795	0.186397985	0.236401674	0.223606798	0.117824773	0.144927536	0.142480211	0.290187891	0.144	0.059405941	0.230046948	0.197826087	0.243792325	0.228813559	0.27020202	0.208602151	0.239795918	0.133928571	0.209836066	0.25987526	0.108108108	0.126623377	0.253833049	0.028776978	0.165745856	0.25	0.08401084	0.177514793	0.14673913	0.255121043	0.177664975	0.143229167	0.184090909	0.229126214	0.256302521	0.138	0.207705193	0.264423077	0.200488998	0.173410405	0.206319703	0.252413793	0.147692308	0.148809524	0.174940898	0.220907298
4909	0.334076552	0.186098655	0.373101254	0.140740741	0.247148289	0.169712794	0.2	0.319801075	0.204124145	0.1328125	0.150121065	0.167346939	0.053254438	0.140070922	0.123966942	0.346687623	0.316227766	0.135646688	0.176966292	0.212014134	0.279569892	0.158974359	0.121720881	0.147208122	0.433012702	0.353553391	0.088388348	0.24	0.375	0.112554113	0.40824829	0.376889181	0.151843818	0.260643018	0.376889181	0.353553391	0.163895487	0.125373134	0.126984127	0.137795276	0.166064982	0.111803399	0.128755365	0.15261959	0.141791045	0.223404255	0.146226415	0.213200716	0.25
2806	0.56694671	0.29	0.167728238	0.233856894	0.400891863	0.271559633	0.21802935	0.527644853	0.288675135	0.204954955	0.24567474	0.237762238	0.076335878	0.353658537	0.180831826	0.588348405	0.447213596	0.21	0.309664694	0.207392197	0.175182482	0.137681159	0.351851852	0.132211538	0.612372436	0.5	0.037433155	0.156732892	0.530330086	0.118040089	0.577350269	0.639602149	0.337931034	0.442325868	0.533001791	0.5	0.294014085	0.319682959	0.22	0.2859375	0.318047337	0.207739308	0.139013453	0.362976407	0.339522546	0.147342995	0.178743961	0.376889181	0.471404521
3461	0.260550459	0.285714286	0.211886305	0.27755102	0.174224344	0.192982456	0.193317422	0.12034384	0.142857143	0.167095116	0.280561122	0.165803109	0.078864353	0.241538462	0.232758621	0.227467811	0.229038855	0.282842712	0.189795918	0.21875	0.129213483	0.160714286	0.281704782	0.11747851	0.098507463	0.226904376	0.065972222	0.147668394	0.138418079	0.18258427	0.556675063	0.124365482	0.225749559	0.1575179	0.170483461	0.220720721	0.274853801	0.269709544	0.209016393	0.244966443	0.279620853	0.199063232	0.173076923	0.215970962	0.277854195	0.182574186	0.146478873	0.242206235	0.237911025
5353894	0.103286385	0.076923077	0.253731343	0.093582888	0.09561753	0.11898017	0.118577075	0.094339623	0.099447514	0.077272727	0.110526316	0.073732719	0.050420168	0.076642336	0.123417722	0.130573248	0.106628242	0.158490566	0.076470588	0.164658635	0.094674556	0.253623188	0.070600632	0.108974359	0.118518519	0.097560976	0.046511628	0.158974359	0.127272727	0.0625	0.089673913	0.086538462	0.086363636	0.085020243	0.065789474	0.101694915	0.09798995	0.081790123	0.059659091	0.071428571	0.088073394	0.130268199	0.160220994	0.083732057	0.090352221	0.255319149	0.104651163	0.086642599	0.1015625
3085017	0.048899756	0.048192771	0.055	0.051428571	0.088372093	0.053571429	0.080357143	0.136752137	0.082191781	0.088888889	0.049586777	0.097142857	0.150684932	0.039772727	0.046666667	0.060810811	0.068535826	0.043137255	0.055194805	0.064102564	0.082706767	0.081967213	0.02739726	0.109243697	0.145833333	0.041753653	0.256410256	0.063218391	0.106870229	0.093959732	0.052631579	0.094674556	0.053012048	0.070754717	0.091891892	0.067669173	0.056	0.03610675	0.060702875	0.045356371	0.039548023	0.058333333	0.043209877	0.045685279	0.033898305	0.096774194	0.095588235	0.06557377	0.052341598
2311	0.415652174	0.75	0.29004329	0.276271186	0.265848671	0.233722871	0.231827112	0.171945701	0.172786177	0.202898551	0.307167235	0.207112971	0.065909091	0.349710983	0.245989305	0.336520076	0.288495575	0.223684211	0.305147059	0.37527115	0.18344519	0.172335601	0.412253375	0.121475054	0.135321101	0.296187683	0.038277512	0.163265306	0.172566372	0.146443515	0.302447552	0.170431211	0.29245283	0.236363636	0.22037422	0.252808989	0.293046358	0.380449141	0.223549488	0.372827804	0.415407855	0.217142857	0.193965517	0.287560582	0.400530504	0.160356347	0.224770642	0.316326531	0.291245791
3366	0.092378753	0.091116173	0.164383562	0.131868132	0.098814229	0.114845938	0.144	0.072727273	0.091891892	0.071428571	0.154891304	0.063063063	0.066666667	0.072332731	0.122257053	0.122257053	0.138235294	0.25819889	0.082111437	0.153543307	0.119047619	0.19245009	0.073761855	0.079754601	0.115942029	0.094758065	0.04494382	0.150753769	0.203821656	0.067010309	0.125348189	0.174077656	0.088235294	0.075396825	0.074235808	0.100671141	0.113924051	0.079754601	0.062146893	0.062374245	0.095588235	0.146153846	0.189944134	0.08056872	0.081694402	0.333333333	0.078212291	0.078014184	0.157608696
4536	0.545544726	0.204124145	0.174077656	0.16744186	0.3086067	0.156398104	0.146341463	0.43519414	0.813664596	0.134020619	0.15430335	0.131944444	0.063414634	0.46291005	0.169712794	0.566138517	0.166259169	0.182574186	0.267955801	0.227564103	0.252252252	0.131914894	0.164915966	0.225806452	0.353553391	0.433012702	0.057803468	0.172794118	0.40824829	0.169291339	0.333333333	0.492365964	0.165306122	0.425628265	0.369274473	0.433012702	0.185682327	0.160818713	0.147783251	0.186180422	0.176672384	0.137829912	0.16988417	0.179265659	0.164978292	0.125	0.123015873	0.43519414	0.544331054
65027	0.534522484	0.346268657	0.189473684	0.280674847	0.377964473	0.27484472	0.226643599	0.319801075	0.204124145	0.207650273	0.310664606	0.25	0.082514735	0.433004231	0.245614035	0.416025147	0.316227766	0.270363951	0.324414716	0.353553391	0.200392927	0.166666667	0.483539095	0.151923077	0.433012702	0.353553391	0.038229376	0.211895911	0.5	0.155963303	0.40824829	0.301511345	0.298850575	0.285185185	0.452267017	0.530330086	0.36984127	0.389642417	0.236842105	0.333800842	0.364123159	0.249566724	0.164835165	0.337899543	0.41191067	0.120817844	0.136531365	0.319801075	0.333333333
37393	0.303045763	0.232300885	0.117449664	0.175059952	0.571428571	0.223650386	0.193442623	0.322329186	0.181434599	0.23255814	0.151029748	0.241106719	0.078534031	0.428571429	0.103797468	0.419313935	0.239045722	0.338061702	0.288184438	0.339350181	0.33	0.159817352	0.148691099	0.133928571	0.327326835	0.152133581	0.06875	0.145522388	0.241860465	0.135458167	0.3086067	0.341881729	0.215217391	0.236433122	0.39055794	0.267261242	0.158836689	0.143274854	0.107317073	0.158699809	0.18245614	0.129129129	0.119230769	0.181415929	0.159356725	0.156950673	0.110655738	0.322329186	0.251976315
5523	0.231455025	0.249452954	0.126623377	0.174825175	0.350364964	0.200980392	0.219354839	0.305825243	0.300884956	0.276923077	0.188505747	0.296442688	0.073170732	0.545544726	0.145038168	0.271186441	0.250652742	0.192878338	0.5	0.431226766	0.379310345	0.145299145	0.165792235	0.196428571	0.25	0.189138577	0.057142857	0.146428571	0.161157025	0.177165354	0.145496536	0.174077656	0.224358974	0.390804598	0.426160338	0.40824829	0.17699115	0.172312224	0.125	0.165413534	0.211267606	0.185410334	0.146616541	0.262672811	0.181551977	0.167381974	0.117647059	0.203647416	0.248192771
2443	0.393903869	0.42601432	0.185592186	0.31010453	0.218137255	0.318343195	0.22195122	0.139572632	0.146067416	0.175891759	0.34393404	0.173859433	0.058971142	0.4875	0.266509434	0.27705113	0.305325444	0.240628779	0.319951338	0.236519608	0.15430335	0.117794486	0.747230614	0.108074534	0.188982237	0.405133929	0.026649746	0.149635036	0.21821789	0.13810111	0.325443787	0.156670747	0.379032258	0.221534653	0.263180678	0.254807692	0.36	0.555312158	0.28319624	0.460093897	0.518518519	0.217286915	0.145499383	0.408653846	0.555434783	0.110285006	0.141959799	0.276595745	0.340375587
3325	0.235976789	0.185661765	0.175977654	0.194214876	0.15926893	0.189873418	0.124378109	0.106600358	0.204124145	0.127777778	0.206122449	0.12605042	0.031578947	0.206677266	0.17752809	0.210161663	0.22616408	0.19	0.175824176	0.186046512	0.113207547	0.166666667	0.233090531	0.103225806	0.144337567	0.199661591	0.027777778	0.122159091	0.25	0.08115942	0.204124145	0.150755672	0.182815356	0.208514414	0.150755672	0.176776695	0.207171315	0.237553343	0.138655462	0.215411559	0.194357367	0.250673854	0.177018634	0.187022901	0.235624123	0.127035831	0.108024691	0.166253102	0.191146881
4675	0.273127753	0.269565217	0.142857143	0.202325581	0.338061702	0.140589569	0.184848485	0.165289256	0.24291498	0.177474403	0.172566372	0.204946996	0.073732719	0.248658318	0.160401003	0.178117048	0.185542169	0.127717391	0.267379679	0.209726444	0.149019608	0.298142397	0.181913775	0.133064516	0.106837607	0.163375224	0.076086957	0.117056856	0.105263158	0.233201581	0.162100457	0.139931741	0.205761317	0.216828479	0.181818182	0.199445983	0.142557652	0.194977843	0.208542714	0.250988142	0.188135593	0.122562674	0.111888112	0.632455532	0.184971098	0.091954023	0.1640625	0.185507246	0.169603524
39507	0.186295503	0.222707424	0.142857143	0.162735849	0.344569288	0.176904177	0.15408805	0.162162162	0.626436782	0.154676259	0.155251142	0.187265918	0.077319588	0.252788104	0.134366925	0.291176471	0.187817259	0.136627907	0.351351351	0.263513514	0.365482234	0.127192982	0.155462185	0.241545894	0.198979592	0.144954128	0.054545455	0.187739464	0.179039301	0.170731707	0.146572104	0.111111111	0.168399168	0.460580913	0.215613383	0.250764526	0.194954128	0.152716593	0.1425	0.196463654	0.163230241	0.148484848	0.135135135	0.188053097	0.153623188	0.144736842	0.118367347	0.177370031	0.170900693
5721	0.284768212	0.323181049	0.18220339	0.263250883	0.249462366	0.251785714	0.224532225	0.165048544	0.213942308	0.23690205	0.272727273	0.219457014	0.069478908	0.384853168	0.215073529	0.296078431	0.266055046	0.190291262	0.284894837	0.221311475	0.18313253	0.124413146	0.361483007	0.148681055	0.125615764	0.295558959	0.036649215	0.141630901	0.138888889	0.180555556	0.273873874	0.156521739	0.295867769	0.242424242	0.21460177	0.232421875	0.336330935	0.332010582	0.236794171	0.336012862	0.358006042	0.206827309	0.146666667	0.30636833	0.344782034	0.123255814	0.172576832	0.2593361	0.281195079
2812	0.503952631	0.166666667	0.135761589	0.193317422	0.267261242	0.2	0.47826087	0.603022689	0.288675135	0.159010601	0.176605505	0.23570226	0.074626866	0.267261242	0.129113924	0.588348405	0.447213596	0.210818511	0.162849873	0.233009709	0.169491525	0.178571429	0.160377358	0.1	0.680413817	0.416666667	0.052325581	0.416666667	0.353553391	0.113207547	0.481125224	0.497468338	0.245076586	0.344031231	0.568535244	0.583333333	0.170731707	0.149492017	0.126213592	0.140740741	0.195804196	0.142011834	0.144486692	0.195604396	0.162083936	0.229357798	0.119521912	0.452267017	0.392837101
54841	0.358568583	0.221052632	0.109034268	0.171232877	0.338061702	0.193779904	0.216981132	0.411167513	0.182574186	0.469827586	0.182022472	0.452586207	0.09047619	0.338061702	0.159090909	0.372104204	0.282842712	0.2	0.27027027	0.316227766	0.262008734	0.149071199	0.172774869	0.12601626	0.387298335	0.316227766	0.08988764	0.158113883	0.447213596	0.153558052	0.365148372	0.269679945	0.270742358	0.235880399	0.797927461	0.632455532	0.160944206	0.17005814	0.143884892	0.169144981	0.222807018	0.159883721	0.113475177	0.232300885	0.167381974	0.146938776	0.135135135	0.286038777	0.298142397
3222	0.320158103	0.608591885	0.178010471	0.221327968	0.303030303	0.217659138	0.230179028	0.184713376	0.433012702	0.195054945	0.252525253	0.224431818	0.080267559	0.287581699	0.215384615	0.289044289	0.251612903	0.174418605	0.302540416	0.308310992	0.227564103	0.152173913	0.272536688	0.163009404	0.204124145	0.25	0.058823529	0.164835165	0.17791411	0.175438596	0.255765199	0.164835165	0.251851852	0.262872629	0.263610315	0.278728606	0.245098039	0.267983075	0.192066806	0.331491713	0.347529813	0.176610979	0.133333333	0.26407767	0.272727273	0.146788991	0.324232082	0.405633803	0.267346939
443871	0.357142857	0.304621849	0.185074627	0.188841202	0.303045763	0.210762332	0.192200557	0.284901441	0.255474453	0.168195719	0.214132762	0.192429022	0.08	0.404061018	0.187648456	0.370624658	0.338061702	0.147208122	0.303571429	0.228813559	0.235955056	0.139784946	0.214435146	0.191011236	0.231455025	0.199649737	0.039823009	0.141538462	0.267261242	0.155629139	0.21821789	0.402911482	0.219178082	0.290625	0.241746889	0.243386243	0.276315789	0.205128205	0.171945701	0.295938104	0.30619469	0.134020619	0.137820513	0.266949153	0.22253923	0.179487179	0.151202749	0.341881729	0.445435403
2554	0.676123404	0.158113883	0.23	0.089189189	0.358568583	0.08356546	0.099206349	0.606779876	0.25819889	0.084507042	0.136612022	0.158113883	0.0625	0.358568583	0.100946372	0.701646415	0.4	0.199203187	0.058823529	0.240174672	0.223606798	0.159722222	0.064278188	0.070512821	0.63900965	0.559016994	0.024390244	0.176470588	0.474341649	0.047619048	0.516397779	0.667423812	0.067873303	0.527504379	0.572077554	0.559016994	0.158113883	0.06595092	0.039660057	0.054878049	0.08302583	0.282842712	0.267080745	0.064285714	0.074581431	0.163265306	0.088757396	0.471939904	0.527046277
2182	0.28125	0.233830846	0.200923788	0.256029685	0.177874187	0.260456274	0.311904762	0.150755672	0.122596154	0.152968037	0.316793893	0.353553391	0.050802139	0.278688525	0.236111111	0.258585859	0.301397206	0.226012793	0.228682171	0.231788079	0.25	0.142487047	0.326446281	0.108040201	0.204124145	0.326765189	0.022857143	0.204878049	0.204244032	0.140096618	0.252808989	0.1678487	0.299651568	0.175438596	0.213200716	0.25	0.252220249	0.281746032	0.204887218	0.254746835	0.30060423	0.316227766	0.174447174	0.267135325	0.320754717	0.158854167	0.133663366	0.17805383	0.260948905
3255	0.483493778	0.204819277	0.128564869	0.176600442	0.303921569	0.153333333	0.140056022	0.321412173	0.246182982	0.195364238	0.192139738	0.22260274	0.092105263	0.341881729	0.154216867	0.334496804	0.184149184	0.155495979	0.200980392	0.186246418	0.213200716	0.1	0.185031185	0.188	0.261116484	0.319801075	0.091836735	0.121794872	0.150755672	0.59223301	0.158940397	0.272727273	0.218623482	0.377216768	0.272727273	0.319801075	0.154320988	0.195652174	0.26142132	0.208566108	0.211148649	0.134839972	0.095081967	0.17755102	0.199426112	0.094545455	0.125448029	0.385694608	0.301511345
5333	0.43643578	0.062780269	0.091703057	0.071052632	0.3086067	0.18018018	0.076628352	0.43519414	0.166666667	0.073059361	0.079691517	0.204124145	0.033613445	0.3086067	0.182574186	0.452910814	0.387298335	0.182574186	0.076923077	0.288675135	0.109090909	0.155405405	0.067368421	0.075471698	0.589255651	0.433012702	0.035294118	0.288675135	0.612372436	0.046632124	0.5	0.369274473	0.076923077	0.255376959	0.615457455	0.577350269	0.204124145	0.059090909	0.066091954	0.06300813	0.078467153	0.153543307	0.100529101	0.081534772	0.070889894	0.107594937	0.05027933	0.348155312	0.40824829
815	0.137130802	0.159574468	0.091836735	0.149038462	0.224199288	0.118072289	0.124600639	0.135514019	0.155172414	0.133333333	0.144522145	0.175097276	0.108571429	0.160211268	0.118733509	0.161643836	0.143939394	0.112426036	0.150793651	0.12539185	0.128888889	0.085201794	0.13256785	0.146919431	0.12244898	0.140449438	0.104166667	0.117424242	0.118421053	0.99270073	0.154791155	0.113207547	0.183982684	0.138513514	0.159851301	0.179640719	0.134529148	0.130690162	0.234636872	0.164705882	0.157342657	0.093093093	0.08984375	0.134782609	0.141812865	0.098214286	0.092827004	0.121212121	0.120728929
3446	0.098280098	0.091566265	0.070093458	0.087323944	0.194312796	0.05982906	0.078838174	0.102189781	0.275362319	0.103092784	0.081300813	0.09947644	0.096774194	0.086206897	0.060702875	0.110367893	0.084084084	0.055762082	0.135761589	0.131355932	0.14893617	0.086956522	0.047468354	0.304347826	0.094017094	0.061601643	0.116666667	0.091397849	0.116438356	0.167741935	0.076923077	0.109289617	0.060606061	0.161137441	0.111111111	0.098181818	0.067010309	0.054432348	0.080246914	0.091304348	0.071428571	0.0625	0.068571429	0.0591133	0.055130168	0.092198582	0.113333333	0.130081301	0.066666667
4201	0.191056911	0.203252033	0.17571885	0.296296296	0.156804734	0.213776722	0.1875	0.106870229	0.133093525	0.138709677	0.277909739	0.129449838	0.061674009	0.166942149	0.165841584	0.1775	0.216545012	0.191549296	0.167070218	0.194117647	0.106617647	0.165322581	0.186582809	0.120155039	0.150862069	0.192727273	0.035175879	0.14	0.157088123	0.122807018	0.180365297	0.136212625	0.204868154	0.119533528	0.146964856	0.154450262	0.353553391	0.185776488	0.129330254	0.173992674	0.207836457	0.151260504	0.147887324	0.154158215	0.196531792	0.122605364	0.108695652	0.158333333	0.268235294
115237	0.372699387	0.371385084	0.217625899	0.303125	0.232394366	0.289308176	0.235602094	0.156370656	0.155555556	0.192792793	0.350877193	0.202925046	0.065891473	0.405817175	0.293532338	0.31092437	0.30273752	0.230252101	0.309602649	0.314338235	0.184466019	0.1522158	0.479466119	0.107407407	0.127201566	0.357243319	0.027944112	0.166666667	0.163809524	0.129263914	0.349673203	0.17721519	0.306801737	0.2375	0.225688073	0.269035533	0.366085578	0.395291202	0.220183486	0.359084406	0.437853107	0.220338983	0.178107607	0.340458015	0.444726811	0.137996219	0.143122677	0.249569707	0.346031746
27686	0.193482688	0.172277228	0.142857143	0.174496644	0.160237389	0.138084633	0.180473373	0.27753304	0.141304348	0.317164179	0.225512528	0.283088235	0.100456621	0.219343696	0.192405063	0.183417085	0.210653753	0.181564246	0.158653846	0.222891566	0.194444444	0.151394422	0.180396246	0.111538462	0.089795918	0.201465201	0.067357513	0.147651007	0.106227106	0.142857143	0.172335601	0.125	0.227272727	0.156626506	0.246527778	0.169761273	0.164210526	0.168812589	0.172661871	0.176146789	0.203735144	0.187861272	0.189781022	0.242358079	0.169491525	0.118320611	0.146067416	0.120967742	0.141949153
4911	0.297775	0.140167364	0.122377622	0.122065728	0.146666667	0.234042553	0.110410095	0.197951896	0.227429413	0.163498099	0.155294118	0.1796875	0.065934066	0.15008726	0.139784946	0.309015722	0.176166066	0.193650794	0.16	0.188741722	0.215311005	0.198019802	0.137316562	0.130841121	0.268028134	0.262612866	0.039215686	0.134615385	0.278543007	0.083333333	0.303239217	0.223957004	0.146750524	0.348481392	0.223957004	0.196959649	0.246305419	0.234888088	0.105	0.135755258	0.16344464	0.181818182	0.167364017	0.154867257	0.148529412	0.144186047	0.126086957	0.43549417	0.185695338
5650	0.348790323	0.355421687	0.218918919	0.216	0.234375	0.255813953	0.226463104	0.184126984	0.170588235	0.20441989	0.272540984	0.193370166	0.069306931	0.260383387	0.231111111	0.277350098	0.316227766	0.201900238	0.247240618	0.2734375	0.196261682	0.211726384	0.270920502	0.130699088	0.166666667	0.353553391	0.032142857	0.187150838	0.25	0.110192837	0.204124145	0.158038147	0.249077491	0.228947368	0.207650273	0.196347032	0.261904762	0.260504202	0.181818182	0.279151943	0.309090909	0.184652278	0.178674352	0.270955166	0.274125874	0.22875817	0.211838006	0.322751323	0.266802444
3080	0.044776119	0.026506024	0.046632124	0.034582133	0.051401869	0.032934132	0.026431718	0.05982906	0.071942446	0.044692737	0.024793388	0.045714286	0.119402985	0.024667932	0.026936027	0.037414966	0.04375	0.028	0.036065574	0.038961039	0.062992126	0.069565217	0.017913593	0.078947368	0.074468085	0.022964509	0.212121212	0.029239766	0.054263566	0.054794521	0.03539823	0.073170732	0.031325301	0.053140097	0.043243243	0.045627376	0.034759358	0.023584906	0.059016393	0.037117904	0.020676692	0.051502146	0.032258065	0.030690537	0.024767802	0.058333333	0.060606061	0.041493776	0.03038674
3954	0.235169492	0.286026201	0.162420382	0.211136891	0.310810811	0.245098039	0.245283019	0.226495726	0.190839695	0.223776224	0.207674944	0.244604317	0.067264574	0.534522484	0.147058824	0.24137931	0.23019802	0.173184358	0.612372436	0.347826087	0.268085106	0.181818182	0.177267987	0.153225806	0.269230769	0.25	0.051813472	0.22826087	0.305676856	0.128113879	0.16553288	0.160958904	0.233820459	0.217252396	0.333333333	0.307462687	0.193058568	0.178002894	0.14084507	0.196998124	0.223570191	0.136490251	0.141342756	0.206823028	0.192196532	0.183673469	0.165384615	0.228486647	0.27014218
4062	0.260683761	0.228865979	0.278350515	0.194130926	0.193353474	0.183908046	0.206586826	0.1484375	0.177121771	0.197986577	0.212527964	0.168874172	0.056034483	0.197301855	0.167076167	0.270053476	0.223300971	0.186111111	0.218045113	0.326860841	0.159695817	0.167330677	0.192025184	0.126923077	0.163090129	0.193490054	0.03960396	0.205574913	0.228915663	0.105802048	0.200460829	0.149501661	0.188866799	0.154761905	0.163461538	0.193029491	0.205627706	0.196793003	0.141203704	0.214689266	0.237847222	0.178977273	0.245283019	0.19874477	0.221732746	0.164705882	0.156716418	0.220289855	0.203991131
4436	0.166666667	0.185022026	0.121428571	0.129496403	0.248148148	0.205804749	0.18556701	0.268817204	0.120171674	0.181818182	0.267261242	0.204081633	0.074712644	0.183303085	0.109042553	0.188034188	0.176781003	0.135384615	0.247813411	0.21799308	0.247474747	0.205128205	0.131164743	0.098130841	0.448979592	0.121042831	0.048275862	0.170731707	0.353553391	0.094650206	0.110311751	0.129411765	0.2	0.174377224	0.21031746	0.213166144	0.179669031	0.137108793	0.101265823	0.157790927	0.171735242	0.101851852	0.105691057	0.208920188	0.138235294	0.189054726	0.183098592	0.170967742	0.197530864
3059	0.099033816	0.074592075	0.092165899	0.333333333	0.106382979	0.098265896	0.116666667	0.23255814	0.101796407	0.150259067	0.1	0.12371134	0.089108911	0.076779026	0.096774194	0.111111111	0.098214286	0.114503817	0.107255521	0.155462185	0.307692308	0.187969925	0.052576236	0.097222222	0.105691057	0.078028747	0.071428571	0.134408602	0.11038961	0.044198895	0.063360882	0.076530612	0.07424594	0.114537445	0.123152709	0.087719298	0.076530612	0.182574186	0.046783626	0.06029106	0.068391867	0.129032258	0.21875	0.084158416	0.056060606	0.191176471	0.086956522	0.123091491	0.085106383
4419	0.325842697	0.366174056	0.162523901	0.266556291	0.293032787	0.257956449	0.205660377	0.207289294	0.190987124	0.291938998	0.298831386	0.300220751	0.073660714	0.771535581	0.217465753	0.292727273	0.291448517	0.209854015	1	0.299798793	0.215730337	0.125531915	0.410071942	0.186098655	0.168202765	0.319587629	0.03962704	0.143418468	0.136268344	0.178947368	0.243021346	0.178137652	0.342995169	0.330490405	0.296536797	0.319767442	0.281098546	0.346496815	0.227272727	0.342987805	0.391495601	0.228301887	0.129740519	0.399653979	0.358778626	0.112734864	0.135135135	0.244318182	0.309243697
5472	0.483493778	0.205882353	0.152	0.194726166	0.341881729	0.260964912	0.199481865	0.578541912	0.246182982	0.161559889	0.182711198	0.301511345	0.048109966	0.262295082	0.145610278	0.501745206	0.476731295	0.184914842	0.263888889	0.213200716	0.173633441	0.153594771	0.243243243	0.120634921	0.696310624	0.426401433	0.022727273	0.213200716	0.452267017	0.113043478	0.492365964	0.454545455	0.272727273	0.377216768	0.636363636	0.639602149	0.259183673	0.218533887	0.166666667	0.234676007	0.258957655	0.269679945	0.104815864	0.297131148	0.247552448	0.174342105	0.141975309	0.321412173	0.301511345
3478	0.286476868	0.270034843	0.199524941	0.251417769	0.208237986	0.293413174	0.20993228	0.213200716	0.204124145	0.175059952	0.245387454	0.173913043	0.061797753	0.263868066	0.211155378	0.288135593	0.316227766	0.217391304	0.235528942	0.25404157	0.19346049	0.167123288	0.312306101	0.118110236	0.288675135	0.353553391	0.026946108	0.215736041	0.5	0.114634146	0.40824829	0.301511345	0.271304348	0.208514414	0.301511345	0.229787234	0.5	0.287449393	0.192380952	0.26504065	0.303543914	0.220489978	0.184143223	0.260714286	0.305818674	0.171662125	0.165789474	0.222958057	0.333333333
3696	0.4114756	0.192622951	0.111801242	0.178489703	0.363696484	0.301298701	0.204334365	0.328243976	0.15713484	0.166666667	0.21821789	0.206405694	0.045248869	0.21821789	0.141089109	0.320256308	0.266149871	0.211143695	0.207161125	0.229813665	0.227848101	0.32075015	0.176100629	0.08984375	0.388888889	0.272165527	0.053763441	0.152777778	0.19245009	0.131386861	0.15713484	0.290129427	0.242553191	0.321028942	0.522232968	0.544331054	0.177874187	0.164502165	0.14047619	0.147272727	0.264014467	0.113888889	0.116607774	0.199570815	0.163584637	0.136546185	0.134099617	0.205152485	0.235981308
3158	0.267261242	0.193293886	0.120588235	0.177242888	0.302371578	0.241706161	0.233532934	0.377272727	0.150877193	0.293286219	0.302371578	0.350746269	0.080851064	0.277087034	0.157894737	0.263707572	0.252982213	0.194520548	0.306068602	0.258258258	0.266129032	0.143939394	0.188992731	0.110294118	0.288675135	0.282842712	0.063106796	0.163934426	0.3	0.132653061	0.163299316	0.156351792	0.29424307	0.229102167	0.476190476	0.353553391	0.225108225	0.192528736	0.151376147	0.182640145	0.246977547	0.161643836	0.122516556	0.287610619	0.182841069	0.167938931	0.127208481	0.174863388	0.25170068
4594	0.5	0.255442671	0.198130841	0.270700637	0.303045763	0.252396166	0.239852399	0.569802882	0.139534884	0.187855787	0.333881579	0.267261242	0.057613169	0.352209945	0.256756757	0.518874522	0.422577127	0.28650647	0.254152824	0.234545455	0.188982237	0.117296223	0.43954918	0.09765625	0.540061725	0.865461847	0.023504274	0.188982237	0.400891863	0.136015326	0.43643578	0.402911482	0.335901387	0.501550391	0.483493778	0.472455591	0.261068702	0.376262626	0.237012987	0.281907433	0.358229599	0.358568583	0.188492063	0.291411043	0.357583231	0.15430335	0.104961832	0.455842306	0.278740157
156419	0.400891863	0.220750552	0.119047619	0.151658768	0.377964473	0.188916877	0.212121212	0.319801075	0.204124145	0.198473282	0.152424942	0.5	0.074468085	0.377964473	0.113402062	0.277350098	0.316227766	0.223606798	0.299120235	0.353553391	0.31	0.166666667	0.149316509	0.116071429	0.433012702	0.353553391	0.056962025	0.176776695	0.25	0.151639344	0.204124145	0.150755672	0.180851064	0.241007194	0.452267017	0.530330086	0.149888143	0.145802651	0.11662531	0.15547025	0.175438596	0.223606798	0.108108108	0.241217799	0.156891496	0.198113208	0.107883817	0.213200716	0.228501229
3365	0.56694671	0.236893204	0.150755672	0.207627119	0.267261242	0.369458128	0.233333333	0.452267017	0.144337567	0.174041298	0.202061856	0.193939394	0.071161049	0.400891863	0.202797203	0.588348405	0.252873563	0.172932331	0.254761905	0.222222222	0.184931507	0.143835616	0.223492723	0.105960265	0.40824829	0.5	0.045833333	0.25	0.530330086	0.116207951	0.433012702	0.533001791	0.401315789	0.442325868	0.426401433	0.375	0.243243243	0.207282913	0.163398693	0.186851211	0.256666667	0.175257732	0.127659574	0.245436105	0.220979021	0.177700348	0.114285714	0.452267017	0.589255651
2232	0.3671875	0.416398714	0.185920578	0.279874214	0.43643578	0.337792642	0.207017544	0.246182982	0.23570226	0.165154265	0.318979266	0.172794118	0.053677932	0.43643578	0.233766234	0.320256308	0.287112561	0.246935201	0.31122449	0.277573529	0.177644711	0.122330097	0.457435897	0.133333333	0.166666667	0.332863188	0.02484472	0.204124145	0.288675135	0.12987013	0.267295597	0.348155312	0.333836858	0.240771706	0.206703911	0.265164645	0.355877617	0.392947103	0.22519685	0.377777778	0.461200586	0.217391304	0.138888889	0.313935681	0.405031447	0.117082534	0.168958743	0.332075472	0.384900179
3821	0.356348323	0.214128035	0.156028369	0.15274463	0.337164751	0.218181818	0.218430034	0.355334527	0.272165527	0.182509506	0.153488372	0.208661417	0.069892473	0.194244604	0.114285714	0.462250164	0.316227766	0.149071199	0.253561254	0.328467153	0.348958333	0.159624413	0.143756558	0.170616114	0.481125224	0.353553391	0.044585987	0.195219124	0.347150259	0.120967742	0.40824829	0.502518908	0.202614379	0.278019219	0.402015126	0.353553391	0.172018349	0.139705882	0.13740458	0.163106796	0.172231986	0.125	0.136	0.200455581	0.150805271	0.206730769	0.142857143	0.284267622	0.333333333
3640	0.483493778	0.193965517	0.130136986	0.167865707	0.341881729	0.153658537	0.269679945	0.385694608	0.897260274	0.137184116	0.149425287	0.139194139	0.074074074	0.341881729	0.151595745	0.501745206	0.155	0.139053254	0.283236994	0.210526316	0.246445498	0.120535714	0.145549738	0.261306533	0.261116484	0.319801075	0.043478261	0.319801075	0.150755672	0.165289256	0.246182982	0.363636364	0.148760331	0.440086229	0.181818182	0.213200716	0.170454545	0.140556369	0.141772152	0.177734375	0.158894646	0.140672783	0.129411765	0.167032967	0.153284672	0.108695652	0.116666667	0.449977043	0.301511345
5775	0.235416667	0.195608782	0.146788991	0.184855234	0.170588235	0.204651163	0.183673469	0.178571429	0.118055556	0.208053691	0.267261242	0.202702703	0.050847458	0.2003367	0.163017032	0.160194175	0.227602906	0.242774566	0.198529412	0.204081633	0.153558052	0.213114754	0.197686646	0.104477612	0.141666667	0.21875	0.03902439	0.151815182	0.353553391	0.119863014	0.1416122	0.125806452	0.273305085	0.195718654	0.196078431	0.178947368	0.183932347	0.199417758	0.137614679	0.18464351	0.2495637	0.151515152	0.160278746	0.192546584	0.179378531	0.171875	0.247011952	0.204545455	0.174193548
4140	0.331230284	0.330203443	0.174484053	0.246815287	0.267261242	0.314529915	0.221189591	0.161016949	0.288675135	0.184108527	0.285945073	0.183235867	0.063965885	0.405247813	0.244027304	0.254733219	0.297945205	0.249541284	0.347905282	0.22962963	0.197002141	0.154008439	0.438923395	0.114052953	0.204124145	0.309455587	0.033407572	0.25	0.353553391	0.146825397	0.288675135	0.213200716	0.339622642	0.263779528	0.213200716	0.28021978	0.305958132	0.362484157	0.245	0.333827893	0.424153166	0.171628722	0.13618677	0.455985915	0.371212121	0.162447257	0.155737705	0.25698324	0.328333333
2666	0.325478645	0.340236686	0.207079646	0.26546003	0.209656967	0.238738739	0.229310345	0.131086142	0.226455407	0.164048866	0.292867982	0.161120841	0.061185468	0.356382979	0.258012821	0.266129032	0.258114374	0.200325733	0.253543307	0.230769231	0.136783734	0.184900065	0.471007121	0.098360656	0.160128154	0.336088154	0.021611002	0.17562724	0.164461248	0.124113475	0.286377709	0.161061947	0.293447293	0.197255575	0.167248402	0.237704918	0.315629742	0.683035714	0.225954198	0.348870056	0.362183755	0.21440536	0.149012567	0.302359882	0.643165468	0.143126177	0.131386861	0.247440273	0.280780781
3739	0.21085595	0.176706827	0.279151943	0.182232346	0.166666667	0.150341686	0.166172107	0.126984127	0.166037736	0.16442953	0.24009324	0.143333333	0.068181818	0.172529313	0.192307692	0.260162602	0.196125908	0.201729107	0.172413793	0.26984127	0.209016393	0.159836066	0.180293501	0.132	0.092050209	0.214953271	0.03626943	0.183098592	0.169960474	0.097902098	0.199530516	0.123745819	0.171314741	0.166666667	0.146103896	0.126943005	0.158898305	0.166906475	0.118055556	0.156648452	0.197614991	0.23853211	0.666666667	0.175365344	0.186147186	0.157258065	0.115241636	0.17765043	0.163755459
38904	0.095671982	0.096846847	0.08677686	0.085271318	0.144	0.079787234	0.088888889	0.081871345	0.160220994	0.097345133	0.096202532	0.084444444	0.088	0.092727273	0.073313783	0.140186916	0.094182825	0.25819889	0.105571848	0.102564103	0.107344633	0.069767442	0.073145246	0.202614379	0.072847682	0.076171875	0.086021505	0.077272727	0.132183908	0.108247423	0.08994709	0.174077656	0.093959732	0.116	0.094827586	0.108910891	0.066666667	0.080424886	0.103448276	0.085020243	0.074733096	0.092857143	0.083333333	0.069124424	0.080717489	0.333333333	0.080645161	0.11827957	0.076923077
4197	0.167023555	0.147916667	0.238636364	0.157894737	0.155115512	0.151960784	0.189368771	0.131818182	0.132231405	0.122302158	0.194711538	0.107913669	0.063829787	0.132879046	0.168478261	0.303030303	0.170918367	0.220447284	0.142487047	0.332116788	0.187214612	0.164319249	0.14360587	0.102222222	0.141414141	0.173664122	0.02484472	0.280851064	0.186363636	0.125	0.163814181	0.09057971	0.144927536	0.151006711	0.096551724	0.176470588	0.163636364	0.141176471	0.111662531	0.129943503	0.167832168	0.178343949	0.3507109	0.142857143	0.147230321	0.217391304	0.104166667	0.129129129	0.158139535
54688	0.56694671	0.234521576	0.150755672	0.206122449	0.267261242	0.1799591	0.145320197	0.452267017	0.201892744	0.193732194	0.188976378	0.199421965	0.084805654	0.400891863	0.18021978	0.490290338	0.223606798	0.169856459	0.223214286	0.165432099	0.25	0.088957055	0.237603306	0.160130719	0.40824829	0.5	0.075098814	0.125	0.353553391	0.473282443	0.288675135	0.426401433	0.240601504	0.442325868	0.426401433	0.5	0.188099808	0.243661972	0.281755196	0.353553391	0.245980707	0.158113883	0.094972067	0.21414914	0.243393602	0.094512195	0.120481928	0.376889181	0.471404521
5656	0.534522484	0.214442013	0.142133811	0.153664303	0.351145038	0.221649485	0.210702341	0.426401433	0.272165527	0.258964143	0.195704057	0.405405405	0.090909091	0.274285714	0.142105263	0.554700196	0.316227766	0.298142397	0.42172524	0.397727273	0.404255319	0.155963303	0.149003148	0.2	0.577350269	0.471404521	0.069620253	0.150943396	0.5	0.155102041	0.40824829	0.402015126	0.229580574	0.360784314	0.703526471	0.707106781	0.2	0.152141802	0.118811881	0.159309021	0.204301075	0.16875	0.151394422	0.272727273	0.153061224	0.158371041	0.120833333	0.355334527	0.333333333
2564	0.472455591	0.220440882	0.195652174	0.201773836	0.400891863	0.242352941	0.256797583	0.527644853	0.288675135	0.149068323	0.190987124	0.196078431	0.070539419	0.267261242	0.167464115	0.588348405	0.447213596	0.189189189	0.208232446	0.25	0.173431734	0.15037594	0.200626959	0.104693141	0.714434508	0.375	0.056872038	0.25	0.530330086	0.127090301	0.577350269	0.533001791	0.286315789	0.294883912	0.639602149	0.625	0.194968553	0.191428571	0.137078652	0.189873418	0.205980066	0.159891599	0.162711864	0.215767635	0.196883853	0.192307692	0.141342756	0.376889181	0.353553391
60843	0.347402597	0.341894061	0.243902439	0.323580034	0.233009709	0.286201022	0.268244576	0.160869565	0.171907757	0.177514793	0.339041096	0.183632735	0.063596491	0.353276353	0.243478261	0.304744526	0.326203209	0.260869565	0.287234043	0.274509804	0.182212581	0.187082405	0.427385892	0.122105263	0.12803532	0.37195122	0.036866359	0.220833333	0.176724138	0.151020408	0.278991597	0.149019608	0.315541601	0.248508946	0.208416834	0.261510129	0.328333333	0.381510417	0.234006734	0.324850299	0.393274854	0.22659176	0.1875	0.309178744	0.37084399	0.190687361	0.136363636	0.230912477	0.322635135
4189	0.366899693	0.246183206	0.147058824	0.265658747	0.248618785	0.308924485	0.288515406	0.418121005	0.240192231	0.186246418	0.296499727	0.216617211	0.059649123	0.241100324	0.174392936	0.326356976	0.310086836	0.263117406	0.214765101	0.200514139	0.156549521	0.132686084	0.244004171	0.09375	0.509524665	0.346687623	0.06374502	0.277350098	0.294174203	0.133928571	0.320256308	0.295656198	0.449115044	0.204465205	0.473049917	0.485362672	0.232931727	0.216066482	0.155462185	0.193877551	0.266447368	0.15403423	0.11849711	0.245059289	0.241620112	0.156862745	0.161392405	0.209060503	0.301518438
2907	0.564076075	0.150755672	0.128564869	0.120567376	0.341881729	0.12745098	0.126213592	0.578541912	0.246182982	0.166023166	0.143192488	0.1640625	0.073446328	0.341881729	0.12	0.668993608	0.476731295	0.404519917	0.149333333	0.213200716	0.111111111	0.127962085	0.130753138	0.112149533	0.696310624	0.426401433	0.054421769	0.213200716	0.452267017	0.116182573	0.615457455	0.830188679	0.13836478	0.377216768	0.545454545	0.533001791	0.150755672	0.133136095	0.103274559	0.147859922	0.130584192	0.146496815	0.117886179	0.140969163	0.146017699	0.174077656	0.128318584	0.449977043	0.402015126
3152	0.311740891	0.269902913	0.174863388	0.195519348	0.285714286	0.24025974	0.249322493	0.270758123	0.277966102	0.276923077	0.263157895	0.268518519	0.074468085	0.356890459	0.184444444	0.314485451	0.358568583	0.215538847	0.38071066	0.360465116	0.354477612	0.251976315	0.251572327	0.17	0.327326835	0.267261242	0.034749035	0.188235294	0.377964473	0.157575758	0.3086067	0.341881729	0.266409266	0.335329341	0.455842306	0.279898219	0.234939759	0.229370629	0.182403433	0.237676056	0.280730897	0.197468354	0.182926829	0.386813187	0.25	0.203389831	0.139318885	0.241746889	0.377964473
4812	0.176470588	0.174193548	0.114186851	0.13507109	0.245487365	0.168341709	0.172757475	0.226130653	0.233944954	0.137037037	0.128440367	0.15648855	0.101694915	0.18491921	0.121372032	0.217765043	0.143576826	0.152905199	0.252873563	0.224489796	0.401098901	0.14084507	0.14556962	0.25257732	0.181818182	0.140186916	0.038961039	0.243697479	0.213270142	0.12295082	0.134939759	0.108614232	0.132231405	0.3203125	0.167910448	0.282467532	0.168202765	0.133823529	0.104738155	0.135496183	0.151041667	0.140625	0.142857143	0.17264574	0.136627907	0.210784314	0.087866109	0.166666667	0.165484634
4121	0.229591837	0.212978369	0.124721604	0.216911765	0.170731707	0.303822938	0.172866521	0.100515464	0.102439024	0.113636364	0.218411552	0.130232558	0.058823529	0.230656934	0.169230769	0.173745174	0.215648855	0.206896552	0.172348485	0.170258621	0.111675127	0.124010554	0.306900103	0.097938144	0.094850949	0.237129485	0.03313253	0.119158879	0.143229167	0.10653753	0.20441989	0.132387707	0.234797297	0.150110375	0.142857143	0.189300412	0.284916201	0.248691099	0.174484053	0.208074534	0.258928571	0.181034483	0.129268293	0.215146299	0.251621271	0.105398458	0.10199005	0.166315789	0.23583181
2171	0.352564103	0.447213596	0.190114068	0.258842444	0.204081633	0.248376623	0.228037383	0.163481953	0.152917505	0.181818182	0.292207792	0.199604743	0.068522484	0.348251748	0.254733219	0.23559322	0.286926995	0.203180212	0.284722222	0.234200743	0.154958678	0.156448203	0.42272262	0.111788618	0.129099445	0.309455587	0.01978022	0.174168297	0.223606798	0.140039448	0.268412439	0.153846154	0.318885449	0.22519084	0.188824663	0.261732852	0.295527157	0.452702703	0.23880597	0.368340944	0.379457917	0.192513369	0.168	0.340356564	0.455764075	0.143153527	0.177453027	0.305609284	0.273162939
9034	0.162217659	0.16496945	0.213200716	0.132286996	0.163009404	0.169047619	0.447213596	0.102040816	0.138996139	0.125	0.174603175	0.104026846	0.06763285	0.154882155	0.189973615	0.156410256	0.18226601	0.135211268	0.129584352	0.145400593	0.142276423	0.111570248	0.166841553	0.120833333	0.122727273	0.160583942	0.353553391	0.137809187	0.210300429	0.111111111	0.186157518	0.10652921	0.166666667	0.126934985	0.137583893	0.144021739	0.151187905	0.148414986	0.143902439	0.169491525	0.171768707	0.107648725	0.125	0.141372141	0.154285714	0.1375	0.148594378	0.164222874	0.224056604
5515	0.366522367	0.334733894	0.227272727	0.297218155	0.28109029	0.301492537	0.239804241	0.261116484	0.166666667	0.186046512	0.329881657	0.211604096	0.06360424	0.391134289	0.266362253	0.400673401	0.296686747	0.365148372	0.294930876	0.293423272	0.180035651	0.150442478	0.525025536	0.124567474	0.23570226	0.433012702	0.032786885	0.216262976	0.204124145	0.14261745	0.287390029	0.246182982	0.358463727	0.255376959	0.246182982	0.319078947	0.33625731	0.419277108	0.248164464	0.341365462	0.402359109	0.210031348	0.172354949	0.340057637	0.434258142	0.23570226	0.144082333	0.261116484	0.335311573
83786	0.154661017	0.143153527	0.135416667	0.149643705	0.09375	0.177944862	0.158576052	0.087336245	0.182574186	0.094736842	0.209245742	0.080701754	0.052631579	0.125211506	0.162162162	0.137566138	0.186046512	0.19375	0.130769231	0.151419558	0.125541126	0.158878505	0.138830898	0.07826087	0.102439024	0.162570888	0.158113883	0.157692308	0.144736842	0.073076923	0.16097561	0.094545455	0.161764706	0.102893891	0.100346021	0.104972376	0.137777778	0.142857143	0.087378641	0.10701107	0.136054422	0.178343949	0.182572614	0.11627907	0.147230321	0.25819889	0.086065574	0.115727003	0.160839161
2955	0.34503278	0.079470199	0.086065574	0.096103896	0.292770022	0.152542373	0.104477612	0.440385506	0.105409255	0.077586207	0.08478803	0.083700441	0.037593985	0.292770022	0.115470054	0.429668924	0.326598632	0.134751773	0.085959885	0.101818182	0.1	0.148148148	0.078616352	0.062857143	0.372677996	0.273861279	0.03	0.182574186	0.387298335	0.06372549	0.421637021	0.622799155	0.086283186	0.323029141	0.311399578	0.273861279	0.150895141	0.075301205	0.078212291	0.086868687	0.087971275	0.189189189	0.098522167	0.088785047	0.083707025	0.104651163	0.046391753	0.33028913	0.602464076
4595	0.46291005	0.320921986	0.181405896	0.332023576	0.327326835	0.328	0.260273973	0.430820218	0.215584416	0.160550459	0.267889908	0.288675135	0.061994609	0.545544726	0.20696325	0.400320385	0.327235772	0.225531915	0.309278351	0.288018433	0.240437158	0.154046997	0.344142259	0.124681934	0.416666667	0.306186218	0.043604651	0.204124145	0.288675135	0.156479218	0.236162362	0.348155312	0.34352518	0.300964633	0.43519414	0.40824829	0.262969589	0.281373844	0.186691312	0.256329114	0.361769352	0.175	0.159806295	0.277876106	0.294195251	0.149484536	0.130541872	0.307728727	0.384900179
119	0.061728395	0.068627451	0.06	0.066473988	0.119047619	0.050295858	0.061135371	0.098360656	0.169117647	0.11299435	0.070028011	0.096590909	0.118421053	0.053639847	0.053511706	0.082474227	0.061728395	0.047058824	0.083056478	0.077586207	0.106870229	0.090163934	0.029535865	0.231481481	0.099009901	0.03950104	0.162790698	0.075144509	0.106060606	0.131034483	0.064896755	0.107142857	0.042857143	0.096153846	0.10326087	0.079545455	0.044736842	0.034428795	0.07073955	0.05664488	0.047348485	0.049382716	0.0625	0.040302267	0.035439137	0.087301587	0.111111111	0.101265823	0.052197802
5362070	0.263392857	0.18426501	0.234042553	0.155606407	0.15576324	0.174641148	0.188087774	0.179039301	0.143410853	0.172535211	0.207459207	0.170818505	0.07804878	0.176672384	0.263305322	0.186842105	0.165048544	0.213855422	0.190721649	0.225396825	0.195744681	0.318627451	0.168067227	0.139830508	0.117647059	0.182156134	0.04494382	0.158273381	0.128	0.111111111	0.212195122	0.12195122	0.176229508	0.181818182	0.160958904	0.159779614	0.176600442	0.170337739	0.13559322	0.178368121	0.177777778	0.203076923	0.259259259	0.163135593	0.195266272	0.281690141	0.167346939	0.171091445	0.16367713
2708	0.168831169	0.210643016	0.12195122	0.159806295	0.306818182	0.25	0.196610169	0.201970443	0.251162791	0.171755725	0.194174757	0.24691358	0.083333333	0.18491921	0.139410188	0.239067055	0.282485876	0.316227766	0.238636364	0.254355401	0.31443299	0.17961165	0.141955836	0.202970297	0.270114943	0.164122137	0.059602649	0.142857143	0.213270142	0.141666667	0.129496403	0.213200716	0.215077605	0.295019157	0.247011952	0.246056782	0.170900693	0.125547445	0.138817481	0.137667304	0.181818182	0.13003096	0.106719368	0.175280899	0.133333333	0.40824829	0.130434783	0.148606811	0.187951807
153941	0.256849315	0.262798635	0.188940092	0.665841584	0.200445434	0.243396226	0.284037559	0.114503817	0.175126904	0.176056338	0.279850746	0.158508159	0.06284153	0.284210526	0.201941748	0.233067729	0.270588235	0.447213596	0.232876712	0.217582418	0.136708861	0.132124352	0.337513062	0.15	0.112600536	0.274167987	0.035087719	0.150234742	0.133501259	0.13592233	0.231481481	0.301511345	0.264054514	0.166666667	0.168202765	0.232217573	0.221254355	0.30936228	0.199623352	0.285016287	0.298484848	0.189361702	0.161764706	0.221465077	0.304812834	0.577350269	0.123762376	0.215053763	0.272222222
5478	0.327326835	0.212653779	0.15920398	0.248496994	0.195599022	0.203557312	0.224137931	0.261116484	0.128415301	0.577350269	0.209125475	0.612372436	0.07278481	0.262166405	0.190376569	0.33968311	0.25819889	0.365148372	0.203319502	0.288675135	0.144337567	0.136082763	0.271975181	0.090140845	0.353553391	0.288675135	0.051903114	0.113924051	0.204124145	0.135869565	0.210629921	0.154855643	0.240143369	0.170251306	0.369274473	0.433012702	0.214552239	0.269070735	0.190669371	0.246205734	0.228310502	0.17281106	0.130666667	0.228360958	0.270233196	0.113960114	0.138028169	0.261116484	0.192883895
4485	0.455842306	0.224452555	0.214673913	0.230142566	0.322329186	0.21399177	0.257894737	0.545454545	0.174077656	0.193370166	0.221782178	0.213200716	0.077441077	0.322329186	0.214128035	0.532181156	0.337099931	0.239506173	0.211663067	0.230964467	0.180124224	0.171974522	0.253623188	0.088757396	0.553911709	0.301511345	0.075377836	0.301511345	0.213200716	0.153179191	0.348155312	0.449977043	0.241697417	0.35564338	0.449977043	0.452267017	0.222437137	0.269121813	0.173553719	0.226575809	0.300330033	0.190692518	0.163793103	0.222641509	0.251034483	0.17721519	0.159638554	0.409090909	0.284267622
2092	0.326203209	0.295336788	0.226107226	0.29601518	0.198689956	0.22080292	0.265909091	0.166666667	0.204124145	0.210900474	0.766497462	0.201421801	0.090163934	0.31107739	0.230919765	0.278455285	0.302970297	0.257575758	0.257367387	0.296551724	0.1475	0.185676393	0.34375	0.134517766	0.144337567	0.356666667	0.04	0.182033097	0.25	0.149038462	0.268796992	0.165501166	0.28109029	0.193832599	0.196759259	0.212550607	0.253968254	0.326530612	0.211610487	0.31630972	0.376190476	0.264444444	0.222222222	0.270979021	0.321715818	0.147582697	0.151364764	0.255458515	0.278899083
3730	0.286585366	0.238372093	0.35620915	0.211864407	0.161803714	0.18220339	0.170603675	0.108552632	0.16025641	0.162790698	0.247334755	0.121813031	0.074626866	0.200956938	0.19630485	0.221698113	0.186550976	0.198979592	0.175555556	0.227642276	0.144736842	0.249070632	0.231974922	0.11627907	0.08650519	0.226876091	0.036885246	0.144117647	0.140522876	0.129230769	0.245033113	0.130813953	0.202626642	0.174386921	0.12465374	0.159144893	0.221995927	0.215189873	0.155172414	0.217699115	0.24137931	0.18961039	0.429118774	0.182341651	0.237623762	0.209964413	0.172757475	0.237333333	0.193482688
16850	0.237476809	0.239410681	0.142493639	0.23570226	0.216494845	0.223140496	0.233933162	0.306338028	0.141210375	0.269005848	0.223320158	0.246376812	0.069767442	0.273462783	0.187096774	0.268965517	0.252155172	0.197149644	0.231947484	0.22361809	0.248366013	0.131498471	0.263541667	0.094674556	0.126213592	0.249152542	0.043636364	0.219020173	0.15015015	0.126404494	0.196	0.155737705	0.303088803	0.174242424	0.341463415	0.282555283	0.226305609	0.243767313	0.180124224	0.229982964	0.268057785	0.2	0.179710145	0.29740519	0.235054348	0.23570226	0.125	0.261116484	0.225296443
4934	0.21031746	0.234468938	0.132947977	0.193478261	0.377964473	0.207674944	0.240469208	0.319327731	0.126245847	0.273648649	0.208602151	0.371323529	0.095041322	0.237288136	0.178571429	0.204379562	0.256594724	0.182539683	0.219277108	0.242774566	0.212686567	0.146520147	0.199170124	0.109929078	0.192622951	0.201413428	0.069767442	0.207920792	0.194139194	0.158249158	0.170995671	0.150943396	0.266393443	0.175792507	0.251633987	0.25	0.202083333	0.203147353	0.193023256	0.202531646	0.229865772	0.198347107	0.151315789	0.286334056	0.188284519	0.169741697	0.149825784	0.145454545	0.223913043
3559	0.534522484	0.261363636	0.14137931	0.173076923	0.287272727	0.244094488	0.218855219	0.479701612	0.213973799	0.244094488	0.176056338	0.25	0.068062827	0.377964473	0.127272727	0.485362672	0.316227766	0.223606798	0.308823529	0.376865672	0.340101523	0.205741627	0.14539749	0.172093023	0.433012702	0.441941738	0.05625	0.164122137	0.375	0.136546185	0.306186218	0.376889181	0.210869565	0.417028828	0.527644853	0.441941738	0.162162162	0.143695015	0.113300493	0.161538462	0.195729537	0.223606798	0.146825397	0.1875	0.163235294	0.201877934	0.130252101	0.373101254	0.416666667
3161	0.37593985	0.362426036	0.181355932	0.286144578	0.28113879	0.280487805	0.225589226	0.152700186	0.3086067	0.194395797	0.295964126	0.2	0.06741573	0.49566474	0.232665639	0.333333333	0.289269051	0.2247557	0.430335097	0.27826087	0.223300971	0.123636364	0.501541624	0.188461538	0.126654064	0.32928475	0.032818533	0.198214286	0.188982237	0.267261242	0.264573991	0.154905336	0.333815029	0.330223881	0.226381462	0.341463415	0.308605341	0.392466586	0.243161094	0.339779006	0.382157124	0.227197347	0.169642857	0.379416283	0.417892157	0.130909091	0.127886323	0.243333333	0.329249617
4473	0.381881308	0.257001647	0.211235955	0.254054054	0.540061725	0.233273056	0.286681716	0.391674726	0.166666667	0.207373272	0.3086067	0.195402299	0.078534031	0.276564774	0.218216319	0.452910814	0.290384615	0.224742268	0.227443609	0.214736842	0.15403423	0.164556962	0.341915551	0.100478469	0.471404521	0.298273155	0.038567493	0.257352941	0.306186218	0.144522145	0.333333333	0.369274473	0.29005059	0.255376959	0.430820218	0.433012702	0.246127367	0.32974428	0.2	0.25308642	0.313432836	0.195071869	0.147806005	0.273666093	0.330226365	0.18974359	0.160583942	0.304635898	0.272165527
3518	0.188982237	0.127906977	0.150755672	0.123655914	0.267261242	0.086021505	0.097744361	0.150755672	0.288675135	0.144186047	0.137203166	0.152380952	0.089430894	0.267261242	0.064327485	0.196116135	0.097765363	0.093425606	0.171875	0.196	0.134502924	0.197368421	0.080084299	0.083333333	0.204124145	0.25	0.053191489	0.25	0.353553391	0.103626943	0.288675135	0.213200716	0.096846847	0.147441956	0.213200716	0.25	0.109452736	0.092307692	0.070028011	0.136170213	0.104587156	0.070422535	0.089552239	0.113253012	0.094081942	0.081395349	0.170588235	0.150755672	0.23570226
2725	0.422577127	0.219206681	0.172638436	0.202325581	0.358568583	0.229828851	0.237341772	0.269679945	0.185328185	0.138613861	0.185682327	0.192307692	0.059090909	0.478091444	0.143209877	0.350823208	0.268041237	0.182336182	0.234375	0.304918033	0.225941423	0.316227766	0.176963351	0.119521912	0.257281553	0.202226345	0.042105263	0.246268657	0.336363636	0.102473498	0.159453303	0.286038777	0.22851153	0.329690237	0.286038777	0.335410197	0.192560175	0.174165457	0.121212121	0.17877095	0.212802768	0.158045977	0.169117647	0.193617021	0.17816092	0.197478992	0.116104869	0.269679945	0.316227766
3948	0.228239845	0.189239332	0.123989218	0.216101695	0.179624665	0.252796421	0.175853018	0.160958904	0.144654088	0.17888563	0.230607966	0.204124145	0.058394161	0.227642276	0.163310962	0.18993135	0.244897959	0.275675676	0.212328767	0.21657754	0.194539249	0.185964912	0.231491137	0.104575163	0.11785113	0.239015817	0.040816327	0.163690476	0.121405751	0.125	0.162217659	0.143274854	0.260784314	0.167115903	0.172413793	0.192214112	0.18972332	0.206128134	0.177242888	0.187607573	0.267558528	0.18556701	0.179245283	0.20703125	0.207988981	0.128712871	0.163934426	0.156327543	0.217391304
5361912	0.394347241	0.387483356	0.213649852	0.326530612	0.255223881	0.316438356	0.248529412	0.161164593	0.155589124	0.212990937	0.349726776	0.205128205	0.059815951	0.476372925	0.270344828	0.338662791	0.313969571	0.261560694	0.321985816	0.302891933	0.177115987	0.142194745	0.602836879	0.133435583	0.21821789	0.403553299	0.028213166	0.198184569	0.188982237	0.159638554	0.331955923	0.146164978	0.408906883	0.231905465	0.229483283	0.308370044	0.332005312	0.471544715	0.268918919	0.362047441	0.441542289	0.237068966	0.181126332	0.340789474	0.482598608	0.143076923	0.133433283	0.233285917	0.340108401
2153	0.259281489	0.175238095	0.198170732	0.224944321	0.275009549	0.18061674	0.236151603	0.413670152	0.107491857	0.115044248	0.218614719	0.242535625	0.059760956	0.190553746	0.215686275	0.269069118	0.306785996	0.172774869	0.144469526	0.184065934	0.105084746	0.158671587	0.20145379	0.113475177	0.420084025	0.257247878	0.026666667	0.171498585	0.242535625	0.109324759	0.297044263	0.219381727	0.194980695	0.303433042	0.365636212	0.34299717	0.214285714	0.199430199	0.144766147	0.162303665	0.201309329	0.216930458	0.202054795	0.153398058	0.208215297	0.152173913	0.103333333	0.206835076	0.202558635
2478	0.133630621	0.066059226	0.106600358	0.077956989	0.188982237	0.077994429	0.053639847	0.106600358	0.204124145	0.106280193	0.058823529	0.102941176	0.093457944	0.188982237	0.067692308	0.138675049	0.068181818	0.223606798	0.075075075	0.076335878	0.06626506	0.050955414	0.063291139	0.085526316	0.144337567	0.176776695	0.123287671	0.176776695	0.25	0.094972067	0.204124145	0.301511345	0.08045977	0.104257207	0.150755672	0.176776695	0.077889447	0.062883436	0.079881657	0.077083333	0.063636364	0.066914498	0.068783069	0.069711538	0.058646617	0.288675135	0.070588235	0.106600358	0.166666667
30623	0.12183908	0.122727273	0.144067797	0.100515464	0.122605364	0.107238606	0.110701107	0.090909091	0.101522843	0.113537118	0.116751269	0.096069869	0.059259259	0.09352518	0.123493976	0.093841642	0.122905028	0.316227766	0.103448276	0.115942029	0.091397849	0.136904762	0.087276551	0.116959064	0.134228188	0.073076923	0.058823529	0.060869565	0.133333333	0.082926829	0.093994778	0.134883721	0.124716553	0.079245283	0.0875	0.102893891	0.120689655	0.097709924	0.092178771	0.119587629	0.110909091	0.06462585	0.112195122	0.103044496	0.101055807	0.095505618	0.324840764	0.147482014	0.097014925
77992	0.266304348	0.281818182	0.173170732	0.234042553	0.26	0.344827586	0.204705882	0.185294118	0.209039548	0.162094763	0.230623819	0.288675135	0.047337278	0.314606742	0.196721311	0.280701754	0.298728814	0.255269321	0.343115124	0.323979592	0.305993691	0.189349112	0.302301255	0.13559322	0.210191083	0.266886326	0.04248366	0.194225722	0.162464986	0.148541114	0.193181818	0.120689655	0.29250457	0.26142132	0.232375979	0.267734554	0.247191011	0.263586957	0.204	0.224025974	0.347540984	0.25819889	0.164456233	0.274766355	0.251329787	0.183673469	0.135501355	0.201814059	0.314516129
5525	0.413602941	0.866025404	0.195227766	0.264285714	0.310502283	0.223985891	0.238297872	0.170792079	0.22962963	0.175438596	0.278368794	0.200902935	0.073417722	0.37191358	0.217877095	0.300198807	0.269516729	0.212	0.368312757	0.311804009	0.200992556	0.142857143	0.376963351	0.148418491	0.150895141	0.269288956	0.045698925	0.171875	0.1492891	0.167053364	0.291512915	0.153846154	0.271685761	0.277027027	0.234624146	0.268292683	0.29122807	0.342281879	0.195729537	0.474060823	0.380804954	0.209775967	0.15158371	0.29209622	0.43643578	0.138755981	0.250639386	0.348314607	0.275618375
3647	0.227848101	0.199649737	0.124390244	0.2	0.174757282	0.271578947	0.168646081	0.103746398	0.111716621	0.131979695	0.201904762	0.136246787	0.050314465	0.216133942	0.177453027	0.170124481	0.197979798	0.216981132	0.183127572	0.160465116	0.125714286	0.107246377	0.262886598	0.100864553	0.104294479	0.223856209	0.031034483	0.150793651	0.15497076	0.095490716	0.19140625	0.118251928	0.213780919	0.15496368	0.164948454	0.189309577	0.297188755	0.21171771	0.152475248	0.195439739	0.257053292	0.183098592	0.111405836	0.221402214	0.224734043	0.106017192	0.105263158	0.161731207	0.236790607
4428	0.353640416	0.356508876	0.180579216	0.276276276	0.276292335	0.262839879	0.212730318	0.175908222	0.209829868	0.248618785	0.311550152	0.259813084	0.069943289	0.967557252	0.237947123	0.302782324	0.311605723	0.220228385	0.774596669	0.289241623	0.190114068	0.120437956	0.485219164	0.165085389	0.140655106	0.356846473	0.03307393	0.15	0.12972973	0.160071942	0.254843517	0.17844523	0.347507331	0.34026465	0.264325323	0.309401709	0.300740741	0.392682927	0.252307692	0.36056338	0.408719346	0.230769231	0.142105263	0.425837321	0.397575758	0.115523466	0.126785714	0.249158249	0.31107739
60831	0.379073756	0.334431631	0.176706827	0.283246978	0.714285714	0.250428816	0.212180747	0.161164593	0.187082405	0.209745763	0.253731343	0.262806236	0.06744186	0.358823529	0.217314488	0.255009107	0.259649123	0.195895522	0.291512915	0.267261242	0.158482143	0.377964473	0.384615385	0.126666667	0.21821789	0.272197962	0.039215686	0.157024793	0.188982237	0.228310502	0.235294118	0.171548117	0.309677419	0.213709677	0.227921153	0.267261242	0.282861897	0.340673575	0.285454545	0.387722132	0.328080229	0.204980843	0.142857143	0.273462783	0.363754889	0.118161926	0.149122807	0.216475096	0.278716216
10631	0.21821789	0.245798319	0.138888889	0.198177677	0.342465753	0.168949772	0.183431953	0.348155312	0.708108108	0.164473684	0.169197397	0.186440678	0.075555556	0.26702509	0.174129353	0.33968311	0.25819889	0.158469945	0.281167109	0.222222222	0.242798354	0.111111111	0.187631027	0.208333333	0.353553391	0.288675135	0.067010309	0.178694158	0.40824829	0.229885057	0.5	0.369274473	0.199596774	0.346153846	0.246182982	0.238095238	0.204124145	0.183791606	0.221945137	0.215909091	0.207482993	0.147632312	0.139372822	0.192468619	0.187679083	0.113636364	0.137037037	0.261116484	0.272165527
3355	0.33677686	0.241444867	0.188365651	0.200819672	0.188982237	0.18426501	0.226666667	0.258064516	0.153374233	0.281733746	0.296536797	0.261538462	0.078571429	0.261513158	0.217391304	0.277350098	0.316227766	0.223606798	0.203991131	0.707106781	0.190789474	0.37254902	0.245302714	0.090342679	0.288675135	0.219387755	0.068	0.171511628	0.25	0.140718563	0.209205021	0.150755672	0.254789272	0.183510638	0.301511345	0.18957346	0.25	0.245390071	0.165254237	0.26032316	0.274834437	0.223606798	0.201863354	0.232876712	0.248595506	0.212328767	0.187702265	0.251308901	0.209677419
5734	0.219315895	0.176923077	0.20123839	0.152219873	0.17765043	0.215102975	0.190340909	0.196911197	0.131756757	0.180379747	0.210412148	0.190322581	0.082987552	0.222222222	0.212345679	0.233668342	0.200923788	0.21369863	0.20383693	0.227665706	0.215909091	0.152985075	0.201251303	0.088028169	0.198029509	0.244935543	0.03196347	0.149206349	0.171498585	0.107491857	0.169934641	0.134796238	0.194552529	0.202380952	0.177018634	0.182051282	0.196242171	0.180535966	0.146396396	0.182468694	0.197044335	0.197222222	0.176870748	0.199592668	0.189340813	0.194656489	0.105084746	0.12628866	0.176842105
3198	0.227099237	0.248076923	0.148648649	0.265217391	0.247910864	0.311778291	0.288135593	0.319801075	0.40824829	0.184971098	0.206896552	0.215568862	0.060498221	0.236628849	0.223606798	0.23943662	0.286374134	0.179361179	0.213963964	0.202597403	0.158576052	0.13442623	0.23983316	0.094936709	0.288675135	0.218803419	0.064777328	0.353553391	0.25	0.135542169	0.204124145	0.150755672	0.5	0.179144385	0.301511345	0.353553391	0.22983871	0.213888889	0.154334038	0.189097104	0.288675135	0.155555556	0.119883041	0.23715415	0.239495798	0.155115512	0.163461538	0.158924205	0.333333333
4173	0.21821789	0.145877378	0.164835165	0.221079692	0.3086067	0.167088608	0.246428571	0.261116484	0.166666667	0.130597015	0.181598063	0.12406015	0.091428571	0.15430335	0.166204986	0.33968311	0.25819889	0.182574186	0.130890052	0.167213115	0.091304348	0.165853659	0.136554622	0.127358491	0.353553391	0.288675135	0.06122449	0.144337567	0.40824829	0.093117409	0.5	0.492365964	0.169892473	0.255376959	0.246182982	0.15	0.204124145	0.143070045	0.092039801	0.134357006	0.164310954	0.149681529	0.126530612	0.145695364	0.145802651	0.23570226	0.153153153	0.261116484	0.272165527
2800	0.267261242	0.166666667	0.142133811	0.131313131	0.141818182	0.151193634	0.201492537	0.601503759	0.272165527	0.308056872	0.158291457	0.307692308	0.086092715	0.147810219	0.149071199	0.184900065	0.244117647	0.161073826	0.134453782	0.192028986	0.23570226	0.191011236	0.108193277	0.081632653	0.481125224	0.353553391	0.102564103	0.353553391	0.166666667	0.114678899	0.272165527	0.201007563	0.205128205	0.347524023	0.402015126	0.471404521	0.104408353	0.117824773	0.104557641	0.121272366	0.19245009	0.298142397	0.147465438	0.146853147	0.112592593	0.155080214	0.156565657	0.142133811	0.137931034
62816	0.064903846	0.061465721	0.046511628	0.070028011	0.092511013	0.066666667	0.075630252	0.1484375	0.061728395	0.117021277	0.085164835	0.12568306	0.126436782	0.052336449	0.028213166	0.058064516	0.078549849	0.040892193	0.069400631	0.077868852	0.060402685	0.131782946	0.041052632	0.081481481	0.169811321	0.049079755	0.188679245	0.047368421	0.074324324	0.092592593	0.053521127	0.124293785	0.084134615	0.061674009	0.102040816	0.079710145	0.064935065	0.04496124	0.064615385	0.070967742	0.05204461	0.050980392	0.033898305	0.059701493	0.04261796	0.063829787	0.22556391	0.0703125	0.061662198
123620	0.211812627	0.226530612	0.149390244	0.178807947	0.337792642	0.19266055	0.169054441	0.16796875	0.506976744	0.175324675	0.181425486	0.201342282	0.077586207	0.274509804	0.15942029	0.300813008	0.226506024	0.167567568	0.337874659	0.265243902	0.324786325	0.128787879	0.194764398	0.216326531	0.204124145	0.193895871	0.0591133	0.181818182	0.164794007	0.183453237	0.288675135	0.213200716	0.191699605	0.403571429	0.214521452	0.253481894	0.206008584	0.183381089	0.19138756	0.226415094	0.194675541	0.169916435	0.13559322	0.211740042	0.187234043	0.126865672	0.117021277	0.17679558	0.188720174
39765	0.3086067	0.288675135	0.142857143	0.202325581	0.259868421	0.140589569	0.184848485	0.165289256	0.24291498	0.177474403	0.21821789	0.204946996	0.073732719	0.248658318	0.160401003	0.178117048	0.185542169	0.25819889	0.267379679	0.209726444	0.204124145	0.19245009	0.181913775	0.133064516	0.166666667	0.204124145	0.076086957	0.117056856	0.105263158	0.233201581	0.162100457	0.139931741	0.205761317	0.240771706	0.181818182	0.204124145	0.142557652	0.194977843	0.208542714	0.250988142	0.188135593	0.122562674	0.111888112	0.40824829	0.184971098	0.091954023	0.1640625	0.185507246	0.169603524
3000	0.209302326	0.235042735	0.149350649	0.177419355	0.336879433	0.180522565	0.163141994	0.164556962	0.535714286	0.156996587	0.172259508	0.187943262	0.070754717	0.253623188	0.151133501	0.305714286	0.205955335	0.142458101	0.329545455	0.276872964	0.341121495	0.145833333	0.174369748	0.222222222	0.193396226	0.163043478	0.060773481	0.197080292	0.190082645	0.181467181	0.164351852	0.127147766	0.176470588	0.396226415	0.210526316	0.259587021	0.200445434	0.165457184	0.158536585	0.21042471	0.188034188	0.157434402	0.134545455	0.185897436	0.166189112	0.148148148	0.131782946	0.181818182	0.177130045
41693	0.420944559	0.29981378	0.298630137	0.264529058	0.227160494	0.246464646	0.219806763	0.161290323	0.204124145	0.179948586	0.282868526	0.191099476	0.070987654	0.755928946	0.204592902	0.268131868	0.292110874	0.218894009	0.866025404	0.302798982	0.16954023	0.20795107	0.293625914	0.11898017	0.176656151	0.265780731	0.03654485	0.176776695	0.25	0.124010554	0.248496994	0.163636364	0.254480287	0.19804401	0.171284635	0.254587156	0.269749518	0.281944444	0.18762475	0.317460317	0.344884488	0.242788462	0.216901408	0.261682243	0.31920904	0.205438066	0.204678363	0.257211538	0.277227723
2675	0.364010989	0.5	0.241987179	0.289073306	0.182222222	0.278551532	0.221212121	0.111642743	0.133437991	0.163859112	0.325385694	0.157733538	0.064039409	0.389513109	0.28928047	0.266955267	0.277464789	0.233283804	0.245098039	0.222556391	0.120253165	0.166666667	0.559270517	0.1136	0.085346216	0.347275032	0.023372287	0.150537634	0.12718601	0.143081761	0.306930693	0.168486739	0.31884058	0.184131737	0.151879699	0.223665224	0.333333333	0.619047619	0.260196906	0.368146214	0.377777778	0.252679939	0.161648177	0.308310992	0.816176471	0.136363636	0.138977636	0.228017884	0.29058663
1775	0.5	0.190274841	0.193661972	0.142857143	0.303045763	0.181372549	0.201298701	0.455842306	0.21821789	0.128919861	0.159453303	0.155234657	0.087179487	0.303045763	0.217630854	0.667124385	0.253546276	0.148688047	0.176623377	0.189274448	0.214285714	0.165919283	0.152560084	0.130434783	0.46291005	0.377964473	0.041176471	0.22745098	0.414507772	0.110687023	0.43643578	0.644658371	0.177083333	0.390094749	0.402911482	0.377964473	0.230046948	0.167407407	0.14713217	0.143925234	0.180555556	0.140298507	0.146718147	0.186813187	0.166423358	0.245283019	0.139917695	0.455842306	0.445435403
27991	0.379644588	0.416803954	0.182156134	0.272873194	0.222634508	0.258481422	0.201801802	0.152892562	0.152173913	0.196531792	0.325657895	0.200389105	0.076109937	0.403458213	0.246205734	0.267581475	0.297297297	0.22300885	0.327433628	0.248148148	0.173195876	0.129817444	0.437371663	0.132113821	0.14806867	0.297752809	0.028199566	0.166347992	0.14	0.126436782	0.240126382	0.159695817	0.328197227	0.232514178	0.222222222	0.28442029	0.309409888	0.382165605	0.238952537	0.371040724	0.553259141	0.2125	0.162426614	0.347826087	0.389100127	0.124248497	0.178644764	0.415289256	0.32295082
4259	0.353846154	0.280898876	0.154929577	0.307692308	0.194	0.266784452	0.217303823	0.164319249	0.160356347	0.189361702	0.321492007	0.178343949	0.059241706	0.331386861	0.194003527	0.246777164	0.269784173	0.318658281	0.262385321	0.254098361	0.157534247	0.159250585	0.383660807	0.1	0.089861751	0.32208589	0.037783375	0.158562368	0.114035088	0.148471616	0.223350254	0.156118143	0.317957166	0.182364729	0.189473684	0.213883677	0.252475248	0.303184713	0.215034965	0.309119011	0.343612335	0.226640159	0.166666667	0.274671053	0.329048843	0.113839286	0.150561798	0.209708738	0.25210084
4599	0.191810345	0.236725664	0.139455782	0.157647059	0.283154122	0.130023641	0.133126935	0.127192982	0.194915254	0.151079137	0.171693735	0.179104478	0.094736842	0.170434783	0.164893617	0.190217391	0.155940594	0.123919308	0.17539267	0.187898089	0.155172414	0.132743363	0.148380355	0.185185185	0.098591549	0.14732965	0.088050314	0.115523466	0.135021097	0.341121495	0.169082126	0.119565217	0.176100629	0.158415842	0.151943463	0.159090909	0.145374449	0.163204748	0.235772358	0.213572854	0.209302326	0.128358209	0.122605364	0.13559322	0.17083947	0.120689655	0.224215247	0.230769231	0.15
4829	0.445435403	0.239388795	0.207637232	0.239252336	0.377964473	0.252895753	0.240184758	0.355334527	0.152671756	0.233668342	0.26119403	0.323369565	0.076704545	0.3504	0.242857143	0.554700196	0.737864787	0.230263158	0.273100616	0.295238095	0.196185286	0.144772118	0.318795431	0.12962963	0.481125224	0.471404521	0.048780488	0.230769231	0.5	0.136476427	0.544331054	0.502518908	0.29787234	0.347524023	0.402015126	0.353553391	0.256363636	0.275033378	0.208092486	0.238473768	0.311145511	0.230941704	0.165829146	0.290145985	0.30013459	0.155495979	0.126903553	0.426401433	0.444444444
16362	0.518874522	0.306796117	0.271954674	0.231707317	0.314485451	0.243697479	0.224489796	0.473049917	0.161290323	0.176151762	0.281573499	0.277350098	0.080536913	0.419313935	0.197396963	0.461538462	0.263117406	0.372104204	0.285388128	0.360335196	0.252459016	0.233333333	0.270157068	0.121212121	0.480384461	0.39223227	0.039855072	0.226086957	0.277350098	0.110803324	0.294372294	0.334496804	0.222826087	0.346988959	0.501745206	0.588348405	0.260437376	0.248956885	0.144578313	0.232081911	0.268057785	0.202933985	0.200589971	0.259689922	0.282087447	0.238410596	0.138235294	0.354787438	0.369800131
60184	0.40513834	1	0.179425837	0.242829828	0.249394673	0.173431734	0.201834862	0.133879781	0.202185792	0.163017032	0.250943396	0.164619165	0.076470588	0.30455259	0.204040404	0.236514523	0.215953307	0.223606798	0.291489362	0.223502304	0.176776695	0.137362637	0.321766562	0.143646409	0.144337567	0.226059655	0.047468354	0.15308642	0.114882507	0.161879896	0.281437126	0.161691542	0.222789116	0.220623501	0.157894737	0.209401709	0.262569832	0.311977716	0.183044316	0.484496124	0.336538462	0.201793722	0.144670051	0.248201439	0.377964473	0.117647059	0.282738095	0.368686869	0.209471767
596	0.267790262	0.281425891	0.224	0.272727273	0.172749392	0.194444444	0.177884615	0.120588235	0.144337567	0.165354331	0.275862069	0.160949868	0.081433225	0.23757764	0.235164835	0.216450216	0.216049383	0.187066975	0.191268191	0.215158924	0.126436782	0.23570226	0.272632674	0.117647059	0.102062073	0.230642504	0.053191489	0.154666667	0.176776695	0.181034483	0.567010309	0.213200716	0.225402504	0.294883912	0.162790698	0.220183486	0.267716535	0.26286509	0.21085595	0.232323232	0.26984127	0.206730769	0.181303116	0.211009174	0.272853186	0.204124145	0.154069767	0.251231527	0.237721022
2162	0.478091444	0.282608696	0.167741935	0.258992806	0.338061702	0.268022181	0.250544662	0.524404424	0.182574186	0.225058005	0.242160279	0.223606798	0.066666667	0.338061702	0.207476636	0.496138938	0.353553391	0.225409836	0.237288136	0.210416667	0.163814181	0.145679012	0.344650206	0.118072289	0.516397779	0.316227766	0.043835616	0.210772834	0.223606798	0.161971831	0.365148372	0.471939904	0.323580034	0.373001923	0.404519917	0.395284708	0.246575342	0.313907285	0.207272727	0.255384615	0.347560976	0.2	0.143835616	0.246231156	0.300907912	0.127710843	0.150717703	0.333711906	0.298142397
2160	0.384012289	0.148401826	0.120481928	0.120822622	0.475190963	0.209169054	0.161048689	0.382919791	0.158974359	0.168141593	0.20365327	0.203703704	0.055555556	0.339422117	0.094555874	0.398508385	0.283980917	0.160643866	0.235849057	0.223938224	0.358974359	0.169590643	0.096740273	0.104972376	0.547826087	0.317500318	0.063500064	0.134529148	0.359210604	0.110576923	0.29329423	0.324918217	0.168981481	0.26215206	0.541530361	0.508000508	0.148514851	0.099697885	0.072386059	0.106212425	0.146025878	0.102739726	0.092165899	0.206030151	0.096439169	0.192982456	0.112820513	0.268043853	0.239473736
3706	0.815374248	0.422222222	0.206349206	0.277128548	0.314485451	0.277210884	0.212523719	0.413918677	0.226455407	0.200404858	0.323129252	0.197154472	0.064159292	0.419313935	0.249560633	0.692307692	0.350823208	0.248069469	0.312727273	0.310344828	0.191629956	0.184900065	0.412976313	0.142548596	0.400320385	0.490290338	0.032407407	0.180527383	0.416025147	0.122244489	0.33968311	0.418121005	0.317535545	0.520483439	0.418121005	0.39223227	0.312913907	0.346496815	0.208955224	0.357473035	0.410104012	0.205555556	0.162217659	0.326229508	0.374517375	0.161220044	0.238095238	0.650443636	0.462250164
2315	0.280388979	0.267515924	0.137176938	0.241908007	0.226804124	0.367112811	0.203592814	0.122727273	0.125813449	0.141393443	0.230514096	0.161764706	0.047058824	0.294452347	0.188380282	0.216216216	0.246017699	0.222222222	0.251824818	0.203155819	0.145124717	0.11036036	0.368852459	0.105381166	0.160098522	0.274074074	0.027568922	0.151898734	0.155251142	0.110169492	0.219966159	0.144654088	0.28917609	0.180722892	0.177824268	0.240384615	0.330404218	0.290771176	0.184615385	0.255572065	0.336749634	0.173664122	0.1205074	0.279801325	0.306329114	0.106904232	0.120879121	0.185114504	0.308098592
4100	0.338061702	0.162475822	0.135542169	0.182574186	0.239045722	0.181818182	0.172413793	0.337099931	0.129099445	0.14556962	0.17130621	0.158113883	0.054852321	0.239045722	0.153846154	0.350823208	0.3	0.173913043	0.149882904	0.223606798	0.115107914	0.116104869	0.186070686	0.099630996	0.456435465	0.335410197	0.018957346	0.223606798	0.474341649	0.082236842	0.387298335	0.286038777	0.191699605	0.197814142	0.476731295	0.447213596	0.183157895	0.200581395	0.155452436	0.15658363	0.188741722	0.203438395	0.127946128	0.158316633	0.199140401	0.12267658	0.137184116	0.337099931	0.316227766
2476	0.601337794	0.356564019	0.169847328	0.279069767	0.377964473	0.264214047	0.208255159	0.58630197	0.194029851	0.286021505	0.289950577	0.296943231	0.072847682	0.713513514	0.213559322	0.624037721	0.474341649	0.223606798	0.570194384	0.299401198	0.213333333	0.124210526	0.4137577	0.184035477	0.577350269	0.530330086	0.039170507	0.176776695	0.375	0.182008368	0.510310363	0.603022689	0.348874598	0.469157432	0.452267017	0.441941738	0.285024155	0.346007605	0.235690236	0.33033033	0.390670554	0.226168224	0.128458498	0.39862543	0.35479798	0.111570248	0.131416838	0.479701612	0.416666667
5645	0.128953771	0.103286385	0.078947368	0.089189189	0.190265487	0.065753425	0.08627451	0.150755672	0.440298507	0.110576923	0.091863517	0.096618357	0.091743119	0.118773946	0.158113883	0.129449838	0.089337176	0.078853047	0.168831169	0.11372549	0.147435897	0.084415584	0.064278188	0.255639098	0.102062073	0.089795918	0.090909091	0.125	0.097560976	0.144508671	0.076294278	0.083743842	0.075170843	0.235849057	0.112676056	0.125	0.082914573	0.111803399	0.098802395	0.130718954	0.079044118	0.078358209	0.085106383	0.077108434	0.068078669	0.075471698	0.108433735	0.376889181	0.069230769
3878	0.179487179	0.288675135	0.183800623	0.185430464	0.125698324	0.202298851	0.157746479	0.123091491	0.116040956	0.09939759	0.244343891	0.103975535	0.049792531	0.182866557	0.225888325	0.216624685	0.199063232	0.264534884	0.16509434	0.190883191	0.204124145	0.144486692	0.19665272	0.09057971	0.166666667	0.227941176	0.013953488	0.138263666	0.162962963	0.110367893	0.18344519	0.113207547	0.18590998	0.144508671	0.174077656	0.204124145	0.182008368	0.177556818	0.113333333	0.16399287	0.187808896	0.240469208	0.19434629	0.162	0.196581197	0.121323529	0.092783505	0.123091491	0.195227766
3414	0.043373494	0.04028436	0.064356436	0.288675135	0.057777778	0.043731778	0.051282051	0.053846154	0.051948052	0.058201058	0.046195652	0.053763441	0.073170732	0.029795158	0.046052632	0.039215686	0.048338369	0.050583658	0.041139241	0.041152263	0.064748201	0.070866142	0.032700422	0.0625	0.065420561	0.034979424	0.104166667	0.05	0.064285714	0.030864198	0.048991354	0.105263158	0.030373832	0.035874439	0.035175879	0.039711191	0.052631579	0.158113883	0.05	0.042735043	0.033457249	0.053061224	0.061349693	0.034825871	0.038461538	0.076923077	0.06993007	0.106600358	0.037634409
157922	0.088942308	0.11407767	0.082949309	0.098039216	0.194444444	0.06779661	0.108333333	0.129496403	0.181818182	0.139896373	0.112637363	0.14893617	0.136842105	0.087286528	0.08681672	0.130434783	0.095522388	0.074074074	0.10443038	0.105263158	0.127516779	0.098591549	0.053797468	0.228346457	0.098360656	0.065173116	0.177419355	0.094240838	0.126666667	0.230263158	0.103448276	0.123655914	0.082159624	0.110619469	0.135678392	0.136531365	0.074168798	0.065420561	0.115987461	0.094827586	0.082706767	0.07751938	0.084269663	0.073891626	0.061068702	0.088435374	0.145695364	0.136	0.071240106
4159	0.3086067	0.288675135	0.246182982	0.167058824	0.345724907	0.178484108	0.15625	0.246182982	0.615819209	0.157142857	0.21821789	0.194029851	0.081632653	0.256029685	0.136246787	0.320256308	0.189393939	0.25819889	0.348214286	0.260869565	0.36	0.130434783	0.158613445	0.25	0.333333333	0.40824829	0.053571429	0.204124145	0.288675135	0.182926829	0.23570226	0.174077656	0.17219917	0.454918033	0.348155312	0.40824829	0.193621868	0.15542522	0.14713217	0.202357564	0.166380789	0.147147147	0.133587786	0.186813187	0.157971014	0.142857143	0.116935484	0.246182982	0.19245009
5353980	0.244781784	0.214678899	0.174262735	0.206896552	0.158291457	0.265795207	0.196428571	0.125	0.163141994	0.152588556	0.218436874	0.157458564	0.065068493	0.225908373	0.252314815	0.230769231	0.223175966	0.314666667	0.2	0.211195929	0.166666667	0.158064516	0.252083333	0.108024691	0.087096774	0.241025641	0.026022305	0.194202899	0.155279503	0.111111111	0.20781893	0.144444444	0.225092251	0.18537859	0.153225806	0.169336384	0.297916667	0.228531856	0.196116135	0.201013514	0.234548336	0.248069469	0.245283019	0.205660377	0.252440725	0.141509434	0.12238806	0.177393719	0.227822581
123606	0.244972578	0.218085106	0.146039604	0.199226306	0.338061702	0.275789474	0.173396675	0.190692518	0.182574186	0.169712794	0.18317757	0.223606798	0.040247678	0.338061702	0.176715177	0.248069469	0.25	0.251207729	0.259825328	0.316227766	0.196374622	0.149071199	0.275467775	0.084745763	0.25819889	0.231147541	0.041522491	0.158113883	0.223606798	0.136986301	0.197651663	0.140992167	0.285447761	0.218829517	0.269679945	0.316227766	0.253384913	0.259668508	0.189409369	0.222591362	0.307317073	0.171296296	0.113756614	0.264761905	0.232309746	0.11815562	0.1232493	0.190692518	0.248031496
5212	0.428571429	0.336884154	0.19266055	0.32157969	0.303045763	0.349415205	0.241960184	0.455842306	0.14849921	0.191588785	0.330532213	0.1890625	0.060064935	0.415189873	0.261428571	0.44474959	0.345132743	0.298600311	0.282639885	0.262345679	0.15	0.127009646	0.564336373	0.110935024	0.385758375	0.401574803	0.03	0.188982237	0.400891863	0.14375	0.327326835	0.402911482	0.368707483	0.390094749	0.402911482	0.377964473	0.344011142	0.466587112	0.239339752	0.336294416	0.471128609	0.239457831	0.175159236	0.325675676	0.463990555	0.120826709	0.136075949	0.398862018	0.445435403
3019	0.222222222	0.180970149	0.123626374	0.217204301	0.161290323	0.314285714	0.170212766	0.118243243	0.13015873	0.142028986	0.193814433	0.147058824	0.048327138	0.1952	0.166287016	0.163636364	0.221218962	0.224274406	0.17264574	0.161038961	0.125	0.134020619	0.221875	0.114864865	0.107913669	0.216404887	0.029166667	0.12979351	0.135761589	0.090634441	0.16008316	0.12979351	0.230620155	0.151761518	0.149425287	0.184275184	0.227272727	0.198324022	0.14967462	0.17383821	0.233552632	0.198938992	0.118902439	0.198428291	0.205270458	0.124579125	0.13029316	0.147869674	0.195876289
60613	0.228962818	0.231067961	0.238670695	0.40824829	0.18956044	0.204793028	0.176	0.121621622	0.126182965	0.15497076	0.25813449	0.160237389	0.084291188	0.200642055	0.218527316	0.179310345	0.220720721	0.18622449	0.161862528	0.20754717	0.120915033	0.165492958	0.225469729	0.103333333	0.119565217	0.201376936	0.05982906	0.129411765	0.150501672	0.13836478	0.318396226	0.160120846	0.202268431	0.148247978	0.152298851	0.186732187	0.247379455	0.223606798	0.185267857	0.18989547	0.235197368	0.201591512	0.187096774	0.193359375	0.220196353	0.14334471	0.183673469	0.186046512	0.236170213
3750	0.44474959	0.354111406	0.205748865	0.31043956	0.267387944	0.301939058	0.235820896	0.354787438	0.226455407	0.204930663	0.344923505	0.213728549	0.066878981	0.422305764	0.265822785	0.461538462	0.319602273	0.247437775	0.307030129	0.294573643	0.166134185	0.143312102	0.586382114	0.123630673	0.160128154	0.394601542	0.02917342	0.210361068	0.138675049	0.145259939	0.292349727	0.334496804	0.373154362	0.404820452	0.216049383	0.304347826	0.350756534	0.447154472	0.257534247	0.363057325	0.440506329	0.222707424	0.161538462	0.34682861	0.470175439	0.144215531	0.137770898	0.354787438	0.34257975
5493444	0.299029126	0.328740157	0.174479167	0.23326572	0.295081967	0.242677824	0.223350254	0.26440678	0.288675135	0.317220544	0.324093817	0.321100917	0.094594595	0.411449016	0.225663717	0.303529412	0.328018223	0.207637232	0.342042755	0.332425068	0.288590604	0.155279503	0.268267223	0.166144201	0.204124145	0.258943782	0.050909091	0.25	0.353553391	0.174927114	0.288675135	0.213200716	0.330058939	0.338108883	0.355828221	0.27184466	0.251968504	0.265822785	0.18426501	0.276895944	0.326633166	0.207823961	0.168571429	0.314516129	0.268802228	0.156923077	0.189602446	0.288659794	0.259109312
5095	0.257367387	0.235181644	0.24852071	0.193814433	0.257062147	0.239035088	0.237704918	0.166101695	0.175159236	0.16954023	0.246315789	0.242535625	0.080586081	0.279461279	0.18510158	0.305970149	0.242152466	0.198492462	0.326732673	0.32183908	0.203389831	0.170648464	0.240585774	0.143333333	0.263779528	0.243432574	0.035856574	0.28990228	0.271428571	0.109792285	0.189583333	0.137931034	0.222641509	0.216666667	0.29250897	0.257247878	0.248971193	0.226760563	0.172786177	0.221441125	0.288851351	0.189258312	0.229773463	0.27926078	0.233566434	0.180272109	0.132075472	0.198473282	0.272532189
5731	0.258364312	0.271880819	0.159090909	0.222222222	0.288770053	0.300215983	0.240506329	0.20952381	0.180232558	0.193548387	0.223735409	0.225626741	0.074433657	0.295934959	0.203426124	0.260089686	0.281995662	0.238554217	0.29638009	0.251889169	0.232704403	0.176470588	0.272632674	0.104651163	0.24738676	0.236754967	0.056939502	0.154666667	0.173134328	0.191304348	0.208747515	0.127604167	0.302281369	0.243455497	0.246537396	0.291262136	0.277777778	0.255878285	0.198347107	0.240677966	0.365187713	0.182574186	0.133152174	0.291585127	0.235215054	0.149700599	0.181547619	0.224096386	0.283095723
5403	0.146453089	0.149659864	0.084291188	0.102756892	0.243902439	0.189944134	0.19391635	0.322580645	0.144278607	0.5	0.121287129	0.353553391	0.068493151	0.182857143	0.106017192	0.17325228	0.185714286	0.141891892	0.284789644	0.229885057	0.285714286	0.23570226	0.097484277	0.114754098	0.529411765	0.106589147	0.080357143	0.152466368	0.160427807	0.124401914	0.110539846	0.152466368	0.206161137	0.2406639	0.286384977	0.219178082	0.144254279	0.105740181	0.091891892	0.103174603	0.144954128	0.112627986	0.126168224	0.231552163	0.107302534	0.202312139	0.151041667	0.129251701	0.197889182
2801	0.44474959	0.216796875	0.120786517	0.198275862	0.216138329	0.309178744	0.214689266	0.354787438	0.145695364	0.156626506	0.168377823	0.277350098	0.05019305	0.210180624	0.138321995	0.384615385	0.350823208	0.248069469	0.221428571	0.224089636	0.207272727	0.134751773	0.212721585	0.088435374	0.480384461	0.490290338	0.048672566	0.154798762	0.416025147	0.143322476	0.33968311	0.250872603	0.275510204	0.289157466	0.668993608	0.588348405	0.199178645	0.196050776	0.160714286	0.176882662	0.291448517	0.136246787	0.119122257	0.214574899	0.19804742	0.132867133	0.130872483	0.295656198	0.277350098
4058	0.338061702	0.28045977	0.144329897	0.200980392	0.502109705	0.184079602	0.217391304	0.269679945	0.25819889	0.23255814	0.197619048	0.389380531	0.101604278	0.358568583	0.135416667	0.350823208	0.220472441	0.144542773	0.318584071	0.315602837	0.278846154	0.159817352	0.149895178	0.170506912	0.365148372	0.223606798	0.103225806	0.180769231	0.316227766	0.217948718	0.25819889	0.286038777	0.197002141	0.241992883	0.381385036	0.447213596	0.164044944	0.160237389	0.179220779	0.178988327	0.201426025	0.12238806	0.110687023	0.197309417	0.159356725	0.156950673	0.153191489	0.202259959	0.223300971
2265	0.261217949	0.250788644	0.165983607	0.264808362	0.181636727	0.246935201	0.20240481	0.105855856	0.131578947	0.14699793	0.256802721	0.145833333	0.044917258	0.282885431	0.242144177	0.224043716	0.272232305	0.214007782	0.19614711	0.199604743	0.098468271	0.101123596	0.365778689	0.134259259	0.078341014	0.304414003	0.204124145	0.167741935	0.127802691	0.127705628	0.255244755	0.133611691	0.280193237	0.156126482	0.164241164	0.186691312	0.248344371	0.320363165	0.223404255	0.256716418	0.287128713	0.267080745	0.140692641	0.220285261	0.33463035	0.333333333	0.111842105	0.172675522	0.254237288
401	0.087058824	0.093457944	0.114155251	0.092643052	0.117154812	0.077994429	0.113360324	0.136986301	0.110465116	0.12254902	0.10106383	0.113861386	0.193877551	0.071823204	0.101587302	0.105095541	0.119047619	0.087272727	0.078313253	0.11023622	0.10625	0.12244898	0.059936909	0.130136986	0.1	0.076923077	0.138888889	0.095477387	0.163398693	0.101123596	0.094707521	0.084577114	0.085450346	0.06557377	0.124401914	0.089347079	0.07518797	0.071097372	0.086309524	0.0907173	0.085343228	0.103846154	0.097826087	0.057007126	0.078101072	0.126666667	0.189542484	0.131274131	0.097883598
3251	0.38816568	0.408602151	0.184863524	0.309776207	0.217932752	0.307142857	0.227895392	0.177393719	0.141772152	0.177944862	0.419313935	0.17146433	0.056122449	0.479405034	0.268585132	0.270108043	0.311218335	0.23623011	0.32630273	0.228960396	0.196116135	0.118773946	0.738119312	0.108860759	0.240192231	0.399774775	0.027202073	0.1511772	0.277350098	0.14520202	0.326923077	0.156911582	0.38128655	0.222921914	0.334496804	0.294174203	0.349112426	0.551381215	0.288622754	0.453254438	0.530106257	0.20969697	0.145545797	0.399515738	0.5532382	0.111111111	0.146341463	0.272496831	0.327830189
2283	0.363354037	0.362095532	0.189189189	0.262751159	0.250915751	0.286858974	0.229537367	0.13229572	0.153992395	0.16636528	0.305031447	0.169708029	0.068136273	0.365253078	0.257001647	0.286677909	0.298360656	0.228522337	0.281456954	0.250896057	0.160469667	0.123791103	0.453061224	0.125968992	0.127016129	0.325874126	0.026804124	0.176252319	0.169291339	0.152542373	0.274015748	0.138240575	0.350609756	0.204991087	0.190127971	0.240270728	0.316199377	0.402022756	0.263754045	0.366032211	0.554347826	0.209982788	0.146567718	0.318529862	0.424936387	0.12716763	0.14559387	0.368725869	0.323248408
298	0.370624658	0.229473684	0.24567474	0.175	0.314485451	0.217917676	0.210526316	0.354787438	0.16730038	0.181506849	0.21559633	0.204946996	0.08372093	0.314485451	0.231382979	0.461538462	0.263117406	0.172316384	0.221649485	0.239875389	0.215767635	0.216450216	0.174503657	0.128514056	0.320256308	0.294174203	0.053191489	0.1886121	0.416025147	0.134545455	0.452910814	0.501745206	0.220833333	0.346988959	0.250872603	0.237142857	0.224719101	0.182748538	0.137115839	0.18317757	0.249554367	0.141643059	0.156363636	0.211663067	0.184971098	0.217948718	0.216326531	0.413918677	0.462250164
2913	0.129411765	0.135514019	0.09623431	0.105540897	0.46291005	0.184210526	0.149019608	0.323741007	0.148351648	0.181818182	0.107692308	0.221105528	0.071428571	0.145038168	0.076696165	0.169871795	0.145348837	0.108391608	0.245033113	0.234567901	0.308724832	0.180645161	0.077731092	0.109090909	0.659793814	0.082677165	0.075268817	0.145631068	0.180722892	0.126315789	0.081578947	0.129186603	0.150943396	0.172995781	0.22815534	0.205035971	0.143222506	0.085496183	0.072829132	0.100823045	0.125	0.073943662	0.083743842	0.288675135	0.088989442	0.206451613	0.123595506	0.130909091	0.183060109
4493	0.242829828	0.22160149	0.425742574	0.204498978	0.194225722	0.195426195	0.208877285	0.286038777	0.182574186	0.151933702	0.262054507	0.144044321	0.081560284	0.224165342	0.279904306	0.372104204	0.424264069	0.208436725	0.192139738	0.260053619	0.151419558	0.165016502	0.244536941	0.113564669	0.387298335	0.316227766	0.042471042	0.234042553	0.447213596	0.122807018	0.547722558	0.404519917	0.189873418	0.279751442	0.269679945	0.199524941	0.274793388	0.256776034	0.166666667	0.194915254	0.252836305	0.205583756	0.230283912	0.196597353	0.238888889	0.178217822	0.134969325	0.286038777	0.298142397
2761171	0.122727273	0.103752759	0.210526316	0.115979381	0.141221374	0.129380054	0.180769231	0.164705882	0.126262626	0.101265823	0.120603015	0.127192982	0.056737589	0.108303249	0.131343284	0.222580645	0.189504373	0.137457045	0.123919308	0.198473282	0.167597765	0.145348837	0.092436975	0.106741573	0.206896552	0.137096774	0.027027027	0.237623762	0.24260355	0.065420561	0.101036269	0.086956522	0.125560538	0.158730159	0.117154812	0.136807818	0.13546798	0.100151745	0.075880759	0.091451292	0.115732369	0.131205674	0.206185567	0.125	0.103448276	0.210843373	0.080808081	0.097972973	0.152061856
104803	0.267826087	0.287215412	0.169336384	0.225688073	0.377964473	0.240986717	0.248847926	0.196132597	0.165394402	0.281653747	0.275280899	0.298153034	0.072625698	0.419732441	0.211045365	0.235412475	0.298989899	0.194092827	0.407657658	0.242081448	0.216438356	0.166666667	0.318510858	0.177111717	0.216617211	0.272292994	0.038690476	0.154761905	0.149870801	0.169191919	0.235955056	0.185819071	0.302120141	0.276029056	0.270886076	0.289183223	0.258589512	0.286863271	0.224806202	0.258426966	0.318885449	0.206971678	0.149509804	0.707106781	0.294666667	0.156498674	0.139593909	0.217391304	0.274766355
4927	0.285714286	0.159680639	0.108695652	0.181609195	0.404061018	0.231527094	0.121387283	0.227921153	0.142857143	0.121311475	0.202030509	0.133630621	0.036036036	0.141215107	0.144278607	0.296499727	0.189781022	0.239045722	0.137681159	0.188982237	0.094491118	0.148760331	0.170146138	0.090196078	0.3086067	0.188982237	0.031746032	0.09602649	0.133630621	0.115523466	0.134529148	0.161164593	0.224789916	0.133738602	0.402911482	0.283473355	0.17062635	0.148148148	0.154589372	0.147540984	0.19112628	0.176470588	0.113074205	0.188982237	0.168812589	0.097276265	0.100746269	0.170940865	0.175946548
3648	0.366218236	0.356932153	0.179661017	0.284638554	0.272566372	0.267371601	0.215719064	0.226133508	0.213207547	0.254143646	0.3081571	0.260707635	0.071563089	0.893772894	0.229230769	0.297077922	0.335410197	0.22913257	0.612372436	0.287719298	0.189035917	0.119782214	0.491317671	0.157598499	0.306186218	0.351648352	0.032882012	0.14922813	0.353553391	0.155080214	0.288675135	0.319801075	0.340116279	0.34086629	0.319801075	0.312286689	0.299410029	0.391251519	0.245426829	0.359046283	0.405149051	0.217462932	0.139372822	0.426073132	0.396135266	0.114901257	0.124113475	0.245819398	0.353553391
6398970	0.363901019	0.40824829	0.248263889	0.27696793	0.179650238	0.260233918	0.215559157	0.107081174	0.134582624	0.159802306	0.309278351	0.151315789	0.053380783	0.367399741	0.274418605	0.262672811	0.262611276	0.224683544	0.235905045	0.215088283	0.126079447	0.138790036	0.504056795	0.107266436	0.082311734	0.330250991	0.02014652	0.149253731	0.133680556	0.12962963	0.291666667	0.164705882	0.305248619	0.176	0.1414791	0.209160305	0.319708029	0.619972261	0.24260355	0.360768176	0.36071887	0.261589404	0.165232358	0.290322581	0.786363636	0.135802469	0.144599303	0.234726688	0.28057554
2550	0.23690205	0.56694671	0.160714286	0.21821789	0.183673469	0.130434783	0.148387097	0.161164593	0.167381974	0.152416357	0.18705036	0.188982237	0.087912088	0.163157895	0.166212534	0.209656967	0.162849873	0.338061702	0.18328841	0.267261242	0.133630621	0.188405797	0.14511041	0.171428571	0.21821789	0.133630621	0.058441558	0.115671642	0.140969163	0.130612245	0.196969697	0.17254902	0.147916667	0.163822526	0.227921153	0.267261242	0.167048055	0.165662651	0.161458333	0.243243243	0.233333333	0.125382263	0.12749004	0.168888889	0.175149701	0.126126126	0.301980198	0.400749064	0.153488372
6447131	0.364306785	0.391629297	0.182274247	0.295352324	0.256454389	0.248164464	0.198051948	0.123214286	0.172043011	0.164983165	0.289705882	0.174061433	0.062271062	0.41598916	0.257763975	0.283676704	0.248511905	0.205696203	0.326332795	0.231404959	0.146953405	0.125448029	0.50408998	0.171641791	0.101818182	0.342780027	0.03219697	0.14261745	0.122591944	0.185251799	0.295007564	0.160136286	0.323404255	0.257391304	0.169179229	0.278688525	0.313696613	0.427160494	0.299843014	0.396011396	0.38807947	0.2	0.130952381	0.321688501	0.428396573	0.116607774	0.14973262	0.26	0.283625731
176870	0.483493778	0.24958124	0.208333333	0.250460405	0.455842306	0.242990654	0.253968254	0.578541912	0.12470024	0.245700246	0.389558233	0.301511345	0.061827957	0.341881729	0.220703125	0.501745206	0.286038777	0.364066194	0.218390805	0.26984127	0.213200716	0.135897436	0.334024896	0.085784314	0.43519414	0.426401433	0.040462428	0.167058824	0.150755672	0.144927536	0.246182982	0.272727273	0.323893805	0.565825152	0.363636364	0.426401433	0.24471831	0.312162162	0.188539741	0.26391097	0.329738059	0.404519917	0.197007481	0.270650264	0.290407359	0.174077656	0.138613861	0.385694608	0.253164557
85	0.093366093	0.094660194	0.070754717	0.103448276	0.141552511	0.072463768	0.075	0.13740458	0.175675676	0.152173913	0.090659341	0.136612022	0.111111111	0.082375479	0.061093248	0.096345515	0.087705802	0.048327138	0.121710526	0.113445378	0.118881119	0.184900065	0.044257113	0.233333333	0.135135135	0.098058068	0.120689655	0.069148936	0.095238095	0.132911392	0.068181818	0.129213483	0.068396226	0.099547511	0.147368421	0.115241636	0.05370844	0.087705802	0.074074074	0.084598698	0.069679849	0.0546875	0.069364162	0.059405941	0.104828484	0.101449275	0.145833333	0.154811715	0.081521739
12620	0.044444444	0.041262136	0.035353535	0.049275362	0.101449275	0.035714286	0.039647577	0.067226891	0.160305344	0.055555556	0.041666667	0.062857143	0.114285714	0.040229885	0.026666667	0.062068966	0.040123457	0.023622047	0.070469799	0.056521739	0.086614173	0.041322314	0.022151899	0.177570093	0.06122449	0.035714286	0.194444444	0.040697674	0.061068702	0.129496403	0.044247788	0.06547619	0.033573141	0.105	0.059459459	0.053030303	0.031746032	0.023474178	0.055016181	0.04595186	0.030188679	0.024793388	0.038216561	0.03307888	0.027820711	0.048387097	0.067164179	0.058333333	0.032967033
4449	0.34503278	0.306799337	0.170124481	0.256097561	0.292770022	0.280797101	0.234439834	0.275240941	0.153498871	0.198689956	0.315412186	0.224719101	0.065853659	0.390360029	0.268060837	0.358057437	0.323193916	0.240480962	0.223826715	0.248962656	0.150462963	0.163069544	0.370485036	0.107305936	0.223606798	0.290909091	0.033419023	0.142250531	0.25819889	0.136563877	0.259717314	0.233549683	0.355060034	0.215352761	0.467099366	0.365148372	0.304878049	0.345285525	0.205985915	0.285714286	0.365007541	0.209163347	0.149779736	0.287878788	0.304458599	0.13986014	0.198090692	0.275240941	0.276041667
5503	0.251020408	0.247983871	0.11898017	0.179487179	0.201149425	0.299516908	0.139037433	0.169741697	0.147651007	0.19873817	0.174636175	0.167701863	0.050980392	0.213576159	0.147465438	0.185714286	0.192307692	0.168831169	0.209026128	0.206128134	0.188405797	0.161764706	0.208550574	0.136690647	0.143968872	0.179620035	0.04954955	0.160377358	0.16254417	0.115755627	0.187772926	0.164037855	0.205825243	0.157746479	0.162650602	0.206185567	0.5	0.202279202	0.14922049	0.216757741	0.200652529	0.174262735	0.117088608	0.199195171	0.212765957	0.167883212	0.148275862	0.180851064	0.254988914
3151	0.591607978	0.240458015	0.28313253	0.227368421	0.478091444	0.221030043	0.177835052	0.53935989	0.25819889	0.151260504	0.257383966	0.316227766	0.067857143	0.478091444	0.191441441	0.613940614	0.3	0.282842712	0.202672606	0.264305177	0.223606798	0.234875445	0.24217119	0.105095541	0.547722558	0.335410197	0.03125	0.156069364	0.158113883	0.108504399	0.274944568	0.476731295	0.207407407	0.395628284	0.476731295	0.559016994	0.244399185	0.230661041	0.141962422	0.219895288	0.23510467	0.196428571	0.185185185	0.224609375	0.269340974	0.210344828	0.12	0.404519917	0.316227766
4183806	0.138702461	0.15990991	0.102272727	0.134177215	0.271255061	0.115681234	0.133802817	0.132978723	0.272727273	0.145228216	0.129901961	0.152542373	0.108108108	0.191287879	0.119318182	0.186746988	0.140161725	0.09148265	0.246153846	0.158450704	0.258426966	0.104166667	0.110526316	0.57037037	0.104651163	0.119922631	0.102564103	0.132478632	0.136363636	0.208955224	0.12244898	0.113445378	0.114224138	0.289915966	0.155737705	0.189542484	0.112149533	0.114457831	0.147632312	0.13253012	0.142857143	0.109634551	0.121621622	0.133640553	0.114243323	0.119170984	0.111650485	0.201413428	0.121359223
163742	0.266770671	0.288188976	0.142307692	0.255852843	0.248987854	0.244932432	0.168224299	0.129102845	0.155982906	0.172064777	0.254515599	0.178278689	0.066210046	0.337159254	0.235815603	0.24686941	0.230508475	0.213084112	0.250883392	0.179104478	0.128479657	0.10042735	0.389969294	0.131868132	0.107865169	0.287591241	0.040963855	0.133732535	0.135483871	0.281690141	0.228099174	0.159183673	0.299524564	0.198428291	0.177062374	0.237476809	0.266666667	0.333759591	0.297640653	0.305722892	0.320621469	0.164533821	0.126530612	0.24024961	0.312577833	0.106609808	0.106029106	0.184162063	0.233870968
3877	0.289224953	0.248638838	0.237333333	0.471404521	0.173493976	0.236252546	0.178571429	0.11884058	0.129120879	0.145408163	0.265469062	0.149870801	0.06984127	0.233846154	0.237991266	0.211538462	0.257383966	0.201388889	0.196687371	0.212560386	0.127840909	0.170212766	0.267285862	0.112716763	0.123839009	0.230769231	0.048611111	0.128865979	0.150289017	0.158774373	0.399543379	0.149606299	0.208406305	0.148325359	0.148989899	0.188053097	0.262645914	0.271587744	0.223849372	0.236577181	0.238461538	0.182574186	0.165745856	0.204710145	0.286908078	0.23570226	0.142045455	0.261116484	0.230620155
72057	0.175588865	0.173361522	0.122033898	0.148235294	0.145631068	0.128571429	0.120743034	0.13963964	0.134693878	0.183520599	0.159722222	0.181818182	0.090909091	0.165505226	0.133159269	0.130208333	0.148883375	0.096590909	0.180371353	0.14953271	0.10460251	0.135135135	0.14181439	0.135135135	0.15	0.119349005	0.05625	0.101083032	0.081632653	0.101167315	0.129411765	0.173076923	0.175105485	0.13029316	0.141843972	0.134831461	0.116883117	0.148748159	0.138539043	0.1796875	0.146757679	0.096774194	0.090566038	0.141630901	0.143063584	0.122807018	0.262910798	0.169230769	0.128089888
28112	0.002487562	0.00245098	0.005434783	0.002932551	0.004830918	0.003058104	0.004651163	0.009433962	0.007633588	0.00591716	0.002824859	0.006060606	0.01754386	0.001915709	0.003484321	0.003484321	0.003164557	0.0041841	0.003355705	0.004504505	0.008547009	0.00952381	0.001054852	0.00952381	0.012048193	0.002118644	0.045454545	0.006329114	0.008474576	0.007352941	0.003003003	0.006329114	0.002439024	0.005	0.005714286	0.003891051	0.002710027	0.001579779	0.003278689	0.002188184	0.001904762	0.004405286	0.007042254	0.002597403	0.001552795	0.009174312	0.008196721	0.004291845	0.002816901
68844	0.299524564	0.284603421	0.180392157	0.246305419	0.208897485	0.269165247	0.18317757	0.11965812	0.182574186	0.171656687	0.231259968	0.182555781	0.057906459	0.342857143	0.198979592	0.221837088	0.217247098	0.207720588	0.267256637	0.20527307	0.138297872	0.108050847	0.391038697	0.119914347	0.129099445	0.262411348	0.028037383	0.158113883	0.223606798	0.119191919	0.231147541	0.170731707	0.287713841	0.2	0.183632735	0.247689464	0.313856427	0.328697851	0.231686542	0.279239766	0.320728291	0.183486239	0.124497992	0.320723684	0.330827068	0.121276596	0.132075472	0.212290503	0.261011419
3154	0.483493778	0.24437299	0.160337553	0.242530756	0.227921153	0.273897059	0.162	0.321412173	0.246182982	0.153017241	0.196013289	0.164473684	0.054862843	0.341881729	0.193784278	0.334496804	0.217857143	0.190944882	0.241121495	0.192697769	0.213200716	0.116113744	0.356037152	0.121428571	0.261116484	0.319801075	0.021052632	0.12688172	0.150755672	0.118040089	0.226315789	0.272727273	0.282644628	0.377216768	0.272727273	0.319801075	0.284965035	0.295719844	0.202508961	0.275968992	0.282014388	0.169625247	0.116483516	0.285958904	0.313394018	0.136363636	0.119266055	0.385694608	0.301511345
3114	0.209109731	0.236897275	0.184466019	0.205069124	0.503952631	0.214797136	0.240625	0.205020921	0.213178295	0.162251656	0.199105145	0.209059233	0.066964286	0.226480836	0.152334152	0.288461538	0.273657289	0.17270195	0.276595745	0.346666667	0.230452675	0.333333333	0.183246073	0.143426295	0.280193237	0.2	0.046153846	0.268656716	0.315789474	0.115789474	0.175799087	0.140939597	0.203252033	0.212698413	0.284172662	0.265129683	0.190064795	0.188046647	0.135198135	0.185528757	0.221070812	0.149071199	0.178181818	0.23570226	0.188489209	0.20746888	0.125925926	0.175637394	0.269503546
5381	0.301056338	0.25	0.203233256	0.2	0.230769231	0.264761905	0.25170068	0.175066313	0.161290323	0.190588235	0.24954792	0.209638554	0.067750678	0.305471125	0.245508982	0.291925466	0.303393214	0.252173913	0.252465483	0.279176201	0.632455532	0.133333333	0.326109391	0.121827411	0.153846154	0.282091918	0.031609195	0.228287841	0.163682864	0.126190476	0.207207207	0.140552995	0.296875	0.228832952	0.213270142	0.253164557	0.272072072	0.288180611	0.22519084	0.231007752	0.330246914	0.226086957	0.191542289	0.286987522	0.308	0.155440415	0.127764128	0.185031185	0.286245353
2631	0.38247012	0.366840731	0.221068249	0.296296296	0.191549296	0.282868526	0.221745351	0.113602392	0.137370753	0.165945166	0.316976127	0.158501441	0.06259542	0.398795181	0.28077455	0.286111111	0.297554348	0.224546722	0.254350736	0.221276596	0.12332838	0.127272727	0.599798387	0.105497771	0.088989442	0.354878049	0.024806202	0.153400868	0.129850746	0.136363636	0.324250681	0.180740741	0.336305732	0.190070922	0.166189112	0.249651325	0.344	0.645536869	0.262032086	0.382093317	0.402409639	0.237142857	0.143484627	0.322997416	0.835479256	0.123123123	0.135820896	0.233380481	0.290909091
2520	0.55634864	0.253521127	0.127118644	0.180467091	0.274924471	0.212527964	0.197771588	0.409673245	0.196116135	0.259016393	0.226293103	0.296928328	0.070866142	0.357274401	0.146118721	0.53293871	0.30382181	0.214834462	0.41322314	0.324242424	0.291828794	0.266880256	0.215256008	0.130742049	0.369800131	0.396296962	0.044052863	0.165625	0.240192231	0.166112957	0.26148818	0.38624364	0.242544732	0.434057366	0.38624364	0.396296962	0.199178645	0.201133144	0.132897603	0.204301075	0.25	0.214834462	0.159090909	0.379310345	0.218439716	0.144876325	0.130872483	0.546230994	0.266880256
3449	0.336296296	0.359281437	0.175257732	0.280060883	0.253546099	0.254931715	0.213921902	0.18128655	0.172862454	0.257518797	0.290030211	0.257088847	0.067049808	0.629984051	0.214506173	0.29228243	0.295238095	0.219471947	0.427549195	0.273368607	0.184261036	0.149071199	0.480572597	0.156787763	0.129099445	0.326057299	0.033663366	0.136442142	0.119565217	0.150090416	0.269817073	0.172905526	0.322674419	0.308411215	0.264044944	0.316521739	0.291233284	0.385085575	0.227134146	0.353606789	0.366666667	0.211666667	0.132275132	0.420545746	0.400244798	0.134078212	0.130909091	0.223706177	0.291540785
3658	0.188982237	0.182012848	0.111864407	0.1575179	0.267261242	0.198473282	0.25087108	0.262626263	0.12244898	0.181132075	0.166276347	0.353553391	0.080645161	0.267261242	0.107969152	0.196116135	0.223606798	0.316227766	0.175531915	0.5	0.191780822	0.23570226	0.144654088	0.0969163	0.254143646	0.144981413	0.077922078	0.208	0.241706161	0.138211382	0.146634615	0.118518519	0.259090909	0.174061433	0.213200716	0.25	0.163265306	0.140969163	0.119700748	0.157996146	0.159445407	0.124242424	0.108527132	0.199546485	0.145348837	0.204761905	0.237209302	0.150755672	0.179669031
4745	0.314606742	0.297169811	0.16023166	0.244663383	0.255533199	0.293913043	0.190207156	0.162222222	0.207048458	0.181451613	0.260132991	0.20746888	0.053333333	0.435779817	0.189189189	0.259391771	0.297345133	0.261538462	0.404715128	0.26284585	0.2	0.115384615	0.408668731	0.108280255	0.176470588	0.295918367	0.030516432	0.15	0.229415734	0.154488518	0.225490196	0.161616162	0.302362205	0.288100209	0.218106996	0.303675048	0.303482587	0.340996169	0.240549828	0.342549923	0.367198839	0.181651376	0.133874239	0.363945578	0.334591195	0.11205074	0.113636364	0.183970856	0.282392027
150610	0.387351779	0.373540856	0.206647399	0.284974093	0.21529745	0.307486631	0.206128134	0.111600587	0.155096012	0.176470588	0.334661355	0.169054441	0.056716418	0.403110048	0.264150943	0.288461538	0.285904255	0.23783032	0.289402174	0.256115108	0.142857143	0.126676602	0.611895161	0.108504399	0.102102102	0.396766169	0.02124431	0.164028777	0.132547865	0.125894134	0.303311258	0.162356322	0.344740177	0.201977401	0.173295455	0.228687415	0.356382979	0.508813161	0.271276596	0.415070243	0.462686567	0.243626062	0.181818182	0.354248366	0.538004751	0.132637854	0.138438881	0.259259259	0.325428195
3394	0.120454545	0.128959276	0.108870968	0.182574186	0.268085106	0.148351648	0.163498099	0.296052632	0.168421053	0.181818182	0.118090452	0.242718447	0.121212121	0.133086876	0.098837209	0.215434084	0.136871508	0.12244898	0.200617284	0.203846154	0.324840764	0.152941176	0.091386555	0.14619883	0.260869565	0.111803399	0.097087379	0.214634146	0.259036145	0.107317073	0.129099445	0.121621622	0.136054422	0.182926829	0.20361991	0.204152249	0.158113883	0.2	0.096952909	0.102615694	0.128205128	0.115789474	0.147783251	0.125295508	0.09538003	0.226993865	0.092307692	0.134839972	0.15245478
3454	0.218348624	0.192170819	0.146529563	0.428909953	0.13559322	0.194726166	0.238961039	0.111782477	0.15430335	0.155495979	0.291404612	0.12962963	0.1	0.208012327	0.180645161	0.203947368	0.251082251	0.201438849	0.161825726	0.18627451	0.104956268	0.125988158	0.255186722	0.112121212	0.08490566	0.259005146	0.051851852	0.157024793	0.137724551	0.130681818	0.255274262	0.126005362	0.230769231	0.137931034	0.15	0.179545455	0.234833659	0.239045722	0.166666667	0.224872232	0.239370079	0.204433498	0.154285714	0.193726937	0.246217331	0.21821789	0.113043478	0.159250585	0.221782178
3767	0.385758375	0.067285383	0.174129353	0.082644628	0.327326835	0.101744186	0.1125	0.492365964	0.11785113	0.094059406	0.08847185	0.288675135	0.058252427	0.21821789	0.129099445	0.400320385	0.547722558	0.129099445	0.057401813	0.204124145	0.104575163	0.180451128	0.051524711	0.075342466	0.666666667	0.40824829	0.042253521	0.306186218	0.433012702	0.05027933	0.589255651	0.43519414	0.074418605	0.300964633	0.522232968	0.510310363	0.144337567	0.058732612	0.053097345	0.058212058	0.068518519	0.129099445	0.204968944	0.05811138	0.06259542	0.192592593	0.094339623	0.307728727	0.288675135
5719	0.327326835	0.249190939	0.283372365	0.267985612	0.3086067	0.296435272	0.216386555	0.261116484	0.166666667	0.166301969	0.315018315	0.142548596	0.068527919	0.46291005	0.244741874	0.33968311	0.287878788	0.331125828	0.223659889	0.299334812	0.142517815	0.187341772	0.359585492	0.111374408	0.11785113	0.341894061	0.144337567	0.175675676	0.204124145	0.116071429	0.235815603	0.369274473	0.28358209	0.255376959	0.141949153	0.198841699	0.255136986	0.298177083	0.196779964	0.253435115	0.330838323	0.246835443	0.231143552	0.233937397	0.317647059	0.176616915	0.135514019	0.261116484	0.40824829
2484	0.117241379	0.120728929	0.116666667	0.092544987	0.178137652	0.135359116	0.215447154	0.301369863	0.119791667	0.160550459	0.100502513	0.174528302	0.076335878	0.10786106	0.084795322	0.148606811	0.129943503	0.094915254	0.15060241	0.167938931	0.25625	0.152439024	0.085173502	0.092485549	0.284615385	0.092337917	0.06	0.157894737	0.18128655	0.094527363	0.071979434	0.095022624	0.130434783	0.154471545	0.188073394	0.159863946	0.113022113	0.081447964	0.074585635	0.092929293	0.111313869	0.079861111	0.09178744	0.160891089	0.089820359	0.286666667	0.119565217	0.108391608	0.131443299
3652	0.241596639	0.213414634	0.180379747	0.255924171	0.188982237	0.261613692	0.184750733	0.170634921	0.151079137	0.166123779	0.242562929	0.25	0.060344828	0.190954774	0.146987952	0.22997416	0.240786241	0.447213596	0.205445545	0.353553391	0.141791045	0.185483871	0.195583596	0.122137405	0.152542373	0.22181146	0.039408867	0.16442953	0.145522388	0.113013699	0.173033708	0.156666667	0.235051546	0.150887574	0.162939297	0.192513369	0.189765458	0.179340029	0.117647059	0.183150183	0.218430034	0.175141243	0.177935943	0.16904277	0.193409742	0.288675135	0.139194139	0.165745856	0.227990971
2441	0.228346457	0.179775281	0.889108449	0.200426439	0.153225806	0.209251101	0.1875	0.17782169	0.138709677	0.139941691	0.222929936	0.138235294	0.073076923	0.207792208	0.226506024	0.24754902	0.200892857	0.235924933	0.168539326	0.275862069	0.13	0.220149254	0.21875	0.101010101	0.240771706	0.228318584	0.073720978	0.169230769	0.208514414	0.108359133	0.198704104	0.127596439	0.201520913	0.14673913	0.251477845	0.294883912	0.216049383	0.216216216	0.143167028	0.189141856	0.230642504	0.206989247	0.242320819	0.190196078	0.244252874	0.230483271	0.150501672	0.16966581	0.204592902
47725	0.374293785	0.392603129	0.188976378	0.299145299	0.238853503	0.295815296	0.239747634	0.153321976	0.147058824	0.191626409	0.342525399	0.196747967	0.059021922	0.417639429	0.298033283	0.278688525	0.331831832	0.271585557	0.297014925	0.270833333	0.156302521	0.136134454	0.543699187	0.115511551	0.119863014	0.388814913	0.033101045	0.173913043	0.13509061	0.149593496	0.282269504	0.14084507	0.391489362	0.221870048	0.211038961	0.252647504	0.340941512	0.448856799	0.265895954	0.38731444	0.896193772	0.218320611	0.166939444	0.350282486	0.431095406	0.129568106	0.156928214	0.344481605	0.357771261
3488	0.341463415	0.312771621	0.197590361	0.208872458	0.20649652	0.333333333	0.230769231	0.266732535	0.170251306	0.201995012	0.263257576	0.207070707	0.066282421	0.280674847	0.234567901	0.346988959	0.268145161	0.232142857	0.249488753	0.264775414	0.228571429	0.225806452	0.305383023	0.117647059	0.240771706	0.36860489	0.027607362	0.204603581	0.312771621	0.1225	0.264187867	0.188608384	0.291071429	0.304347826	0.251477845	0.236442516	0.417028828	0.276653171	0.172675522	0.272727273	0.315541601	0.25	0.191099476	0.278388278	0.302040816	0.223188406	0.166219839	0.489009647	0.31237721
3379	0.245901639	0.275415896	0.150755672	0.241035857	0.358333333	0.208333333	0.174940898	0.151335312	0.372093023	0.177545692	0.237354086	0.211382114	0.076190476	0.348993289	0.187891441	0.31408776	0.215447154	0.170786517	0.342592593	0.247524752	0.262658228	0.112068966	0.274611399	0.187116564	0.204124145	0.25	0.059233449	0.25	0.353553391	0.302180685	0.288675135	0.213200716	0.242369838	0.346368715	0.215425532	0.283333333	0.244741874	0.244897959	0.222916667	0.282986111	0.268867925	0.167431193	0.127659574	0.253759398	0.251351351	0.12034384	0.119113573	0.211764706	0.23570226
232	0.134433962	0.145882353	0.095833333	0.183098592	0.167346939	0.10326087	0.113636364	0.141975309	0.193181818	0.132420091	0.139473684	0.124423963	0.096774194	0.112962963	0.067055394	0.12962963	0.115819209	0.089041096	0.152905199	0.148854962	0.132947977	0.19245009	0.083333333	0.210526316	0.132867133	0.088932806	0.074468085	0.097222222	0.11299435	0.131578947	0.110512129	0.139423077	0.103837472	0.143442623	0.133928571	0.146757679	0.090024331	0.102167183	0.090909091	0.121338912	0.100182149	0.085106383	0.105	0.102137767	0.109108945	0.112426036	0.13559322	0.172932331	0.115681234
60169	0.265410959	0.291161179	0.155210643	0.230490018	0.259259259	0.243445693	0.234899329	0.203804348	0.17	0.290816327	0.274907749	0.300518135	0.073569482	0.426910299	0.209302326	0.228346457	0.298210736	0.197505198	0.389496718	0.231277533	0.217158177	0.136246787	0.331606218	0.157068063	0.21037464	0.280063291	0.04057971	0.164705882	0.140350877	0.1825	0.231617647	0.184210526	0.310526316	0.263529412	0.27680798	0.288503254	0.262969589	0.284768212	0.22519084	0.274478331	0.34059098	0.207708779	0.143198091	0.707106781	0.301061008	0.155440415	0.136138614	0.207627119	0.283858998
91270	0.38277512	0.670820393	0.175724638	0.291666667	0.251396648	0.273311897	0.254612546	0.1724846	0.173228346	0.216890595	0.3273906	0.220930233	0.067484663	0.462222222	0.242975207	0.301038062	0.332764505	0.226480836	0.3625	0.272222222	0.192622951	0.142284569	0.458204334	0.149193548	0.158562368	0.32157969	0.033970276	0.155844156	0.132038835	0.162475822	0.264659271	0.157992565	0.344086022	0.266666667	0.233140655	0.303249097	0.307210031	0.388116308	0.235955056	0.369985141	0.441048035	0.224778761	0.158396947	0.457975986	0.402022756	0.141153082	0.20781893	0.273722628	0.320450886
5297	0.247723133	0.256363636	0.133495146	0.333333333	0.246819338	0.189083821	0.177304965	0.154302671	0.156424581	0.174025974	0.217973231	0.191489362	0.072555205	0.26572327	0.170431211	0.2	0.219959267	0.157427938	0.230932203	0.177156177	0.133144476	0.114942529	0.278296989	0.131195335	0.112462006	0.237704918	0.06271777	0.136597938	0.126404494	0.816496581	0.19844358	0.127877238	0.283333333	0.163855422	0.171355499	0.218961625	0.194139194	0.277545328	0.292307692	0.258503401	0.278481013	0.133333333	0.124338624	0.2079566	0.268125855	0.110481586	0.121883657	0.197215777	0.210626186
57469	0.267261242	0.202925046	0.222535211	0.371229698	0.188982237	0.248917749	0.260162602	0.213200716	0.204124145	0.170391061	0.318777293	0.25	0.062283737	0.217665615	0.193333333	0.243055556	0.304147465	0.304	0.186147186	0.238845144	0.176776695	0.163934426	0.257082896	0.119873817	0.288675135	0.353553391	0.038167939	0.176776695	0.25	0.125364431	0.204124145	0.150755672	0.25	0.208514414	0.301511345	0.353553391	0.204280156	0.24893918	0.141975309	0.208547009	0.280991736	0.223606798	0.187878788	0.189138577	0.253856942	0.13968254	0.144615385	0.17804878	0.234693878
3382	0.283950617	0.308377897	0.161731207	0.246728972	0.349367089	0.225140713	0.191629956	0.152	0.320809249	0.178571429	0.259259259	0.206388206	0.066852368	0.372168285	0.218687873	0.312633833	0.241779497	0.191983122	0.327659574	0.251141553	0.240896359	0.119480519	0.317476732	0.174386921	0.152112676	0.280898876	0.054545455	0.169082126	0.162303665	0.297752809	0.209174312	0.130841121	0.273356401	0.324937028	0.216019417	0.284140969	0.254512635	0.282085561	0.272177419	0.302828619	0.305214724	0.181623932	0.138686131	0.269642857	0.283068783	0.12987013	0.137055838	0.217864924	0.229241877
3784	0.281303602	0.261306533	0.199546485	0.249544627	0.215859031	0.239852399	0.252796421	0.171428571	0.144337567	0.203747073	0.239361702	0.197183099	0.069148936	0.273127753	0.20610687	0.249011858	0.281007752	0.229473684	0.236538462	0.237991266	0.169620253	0.171875	0.334365325	0.105651106	0.12335958	0.300955414	0.036723164	0.27020202	0.176776695	0.150717703	0.217235189	0.143181818	0.275337838	0.184782609	0.195402299	0.241237113	0.25483304	0.319838057	0.199261993	0.261006289	0.328244275	0.189189189	0.156769596	0.254295533	0.322192513	0.158163265	0.1675	0.191752577	0.232394366
5352	0.173076923	0.175847458	0.14137931	0.19245009	0.250883392	0.209183673	0.163987138	0.246305419	0.148760331	0.183520599	0.146453089	0.233201581	0.079365079	0.181978799	0.127272727	0.24	0.184143223	0.16969697	0.236111111	0.194174757	0.306930693	0.155963303	0.147798742	0.145454545	0.197916667	0.154850746	0.062893082	0.200787402	0.238317757	0.101167315	0.132075472	0.12962963	0.197849462	0.184300341	0.201492537	0.227963526	0.170068027	0.150442478	0.138539043	0.143939394	0.164644714	0.298142397	0.133333333	0.161572052	0.151382824	0.196261682	0.102459016	0.137724551	0.218446602
5311048	0.080582296	0.150755672	0.064282435	0.00862069	0.018779343	0.008982036	0.013513514	0.064282435	0.02173913	0.017045455	0.113960576	0.011560694	0.015151515	0.015267176	0.003378378	0.167248402	0.015576324	0.269679945	0.013157895	0.013100437	0.106600358	0.100503782	0.010548523	0.026785714	0.087038828	0.106600358	0.032258065	0.106600358	0.024	0.006896552	0.008823529	0.090909091	0.007194245	0.125738923	0.090909091	0.106600358	0.013368984	0.012598425	0.012861736	0.013015184	0.009433962	0.012820513	0.020134228	0.007653061	0.013953488	0.174077656	0.015384615	0.192847304	0.002747253
4727	0.188982237	0.080760095	0.084507042	0.065934066	0.109170306	0.059490085	0.069387755	0.100719424	0.178807947	0.113402062	0.075067024	0.087179487	0.11827957	0.075614367	0.073954984	0.196116135	0.223606798	0.071161049	0.105769231	0.084677419	0.123287671	0.101449275	0.047368421	0.196850394	0.101694915	0.25	0.112903226	0.062176166	0.1	0.095808383	0.06442577	0.132596685	0.05787037	0.147441956	0.077669903	0.081850534	0.080519481	0.060842434	0.1	0.093275488	0.057301294	0.091633466	0.086206897	0.074626866	0.066358025	0.098591549	0.119205298	0.150755672	0.057894737
5596	0.268	0.272365805	0.149171271	0.213983051	0.534522484	0.199570815	0.217983651	0.207142857	0.222222222	0.261006289	0.205761317	0.373702422	0.082397004	0.311304348	0.145695364	0.256658596	0.223606798	0.316227766	0.328320802	0.5	0.203448276	0.23570226	0.229166667	0.146258503	0.204124145	0.199318569	0.067226891	0.203703704	0.170568562	0.243243243	0.189473684	0.19266055	0.246601942	0.220338983	0.283911672	0.297082228	0.214141414	0.225212465	0.228832952	0.25729927	0.226904376	0.153266332	0.133333333	0.224206349	0.225174825	0.129139073	0.127388535	0.18622449	0.225469729
47641	0.109004739	0.094688222	0.111111111	0.076719577	0.147058824	0.116477273	0.190677966	0.274074074	0.11299435	0.157635468	0.088082902	0.143564356	0.069565217	0.090909091	0.072948328	0.117088608	0.100864553	0.089285714	0.130434783	0.147410359	0.22	0.155405405	0.067368421	0.089171975	0.262711864	0.080321285	0.047619048	0.137055838	0.157232704	0.080213904	0.058355438	0.087378641	0.106976744	0.136752137	0.158653846	0.117647059	0.090225564	0.06554878	0.066091954	0.076131687	0.08839779	0.085185185	0.100529101	0.138888889	0.075757576	0.305970149	0.105882353	0.099264706	0.107894737
5717	0.445435403	0.285493827	0.203557312	0.287394958	0.377964473	0.321616872	0.221374046	0.497468338	0.153526971	0.217213115	0.320338983	0.333333333	0.068736142	0.347083926	0.225473322	0.462250164	0.632455532	0.320079523	0.268421053	0.301810865	0.188596491	0.14967462	0.411099692	0.104166667	0.673575314	0.471404521	0.032332564	0.23570226	0.5	0.147239264	0.544331054	0.502518908	0.308777429	0.347524023	0.603022689	0.589255651	0.305921053	0.354673496	0.212624585	0.306666667	0.38483965	0.27592955	0.208955224	0.283676704	0.332917706	0.143468951	0.144351464	0.355334527	0.444444444
130881	0.331658291	0.317434211	0.19214876	0.299115044	0.209677419	0.306715064	0.423887588	0.174117647	0.167037862	0.173277662	0.301393728	0.167364017	0.06888361	0.32994186	0.236363636	0.297709924	0.317843866	0.249011858	0.277264325	0.297468354	0.197183099	0.158139535	0.398331595	0.126696833	0.125295508	0.310606061	0.032338308	0.190064795	0.156108597	0.12793177	0.264808362	0.140786749	0.30781759	0.220164609	0.198312236	0.242829828	0.257425743	0.344692005	0.20552677	0.291793313	0.372197309	0.215686275	0.181015453	0.279605263	0.368073879	0.16744186	0.129385965	0.213200716	0.314586995
3410	0.358568583	0.232793522	0.22611465	0.191208791	0.267080745	0.25415677	0.26443769	0.381385036	0.160839161	0.316227766	0.267123288	0.447213596	0.084033613	0.272887324	0.204938272	0.372104204	0.565685425	0.225626741	0.32010582	0.382352941	0.251968504	0.2	0.199373695	0.125	0.516397779	0.316227766	0.051886792	0.259649123	0.447213596	0.127090301	0.547722558	0.404519917	0.280922432	0.237654321	0.404519917	0.316227766	0.228448276	0.189728959	0.15261959	0.198542805	0.28042328	0.219373219	0.251824818	0.316853933	0.205420827	0.201550388	0.170289855	0.286038777	0.299065421
681	0.298807152	0.109302326	0.08583691	0.076115486	0.174468085	0.137931034	0.183333333	0.305970149	0.136363636	0.202020202	0.098701299	0.27173913	0.06779661	0.132183908	0.09202454	0.186052102	0.282842712	0.12	0.219269103	0.197530864	0.338129496	0.372677996	0.070526316	0.122580645	0.369369369	0.237170825	0.070588235	0.158163265	0.223606798	0.108108108	0.182574186	0.134839972	0.145933014	0.279751442	0.269679945	0.237170825	0.131782946	0.078341014	0.074712644	0.058350101	0.120754717	0.112781955	0.14673913	0.179220779	0.084515425	0.202702703	0.079096045	0.143019388	0.149071199
3911	0.379204893	0.392638037	0.193717277	0.291858679	0.238178634	0.296238245	0.237024221	0.15648855	0.157798165	0.188277087	0.332293292	0.1875	0.054924242	0.396174863	0.277597403	0.285947712	0.328990228	0.258943782	0.297560976	0.282415631	0.168560606	0.143667297	0.483606557	0.116236162	0.134241245	0.372881356	0.027559055	0.187725632	0.140221402	0.14801444	0.256410256	0.146341463	0.376701967	0.228070175	0.218411552	0.247116969	0.334869432	0.407453416	0.2403698	0.390988372	0.952380952	0.205638474	0.167272727	0.336858006	0.393422655	0.13197026	0.166979362	0.38563327	0.346456693
19090	0.263254113	0.325095057	0.167901235	0.218568665	0.340540541	0.21980198	0.211538462	0.148255814	0.453287197	0.168367347	0.224761905	0.188481675	0.067901235	0.356187291	0.197505198	0.318077803	0.227180527	0.25819889	0.343249428	0.25245098	0.292993631	0.128939828	0.293933054	0.212307692	0.166666667	0.239413681	0.043624161	0.185676393	0.152974504	0.200564972	0.222003929	0.128787879	0.250447227	0.434017595	0.205194805	0.31884058	0.232209738	0.263013699	0.222222222	0.268707483	0.263975155	0.167420814	0.14021164	0.274102079	0.264227642	0.143678161	0.129120879	0.213953488	0.212806026
2173	0.341384863	0.357605178	0.189555126	0.255284553	0.206049149	0.242622951	0.225806452	0.152360515	0.151639344	0.169590643	0.280587276	0.18019802	0.065502183	0.334733894	0.242214533	0.231560892	0.270408163	0.1942959	0.267826087	0.225140713	0.139293139	0.147751606	0.411463664	0.107438017	0.122270742	0.299280576	0.02027027	0.170974155	0.170575693	0.138554217	0.258649094	0.150390625	0.305900621	0.208812261	0.174418605	0.255474453	0.290322581	0.445652174	0.23697479	0.3640553	0.367668097	0.183453237	0.152917505	0.324675325	0.448787062	0.139240506	0.179104478	0.309664694	0.267741935
2727	0.356348323	0.5	0.147260274	0.19245009	0.132911392	0.228791774	0.115853659	0.284267622	0.119047619	0.099656357	0.152968037	0.166666667	0.055837563	0.142614601	0.155672823	0.369800131	0.421637021	0.298142397	0.130982368	0.23570226	0.13559322	0.179723502	0.148380355	0.098712446	0.384900179	0.353553391	0.042168675	0.123636364	0.333333333	0.099616858	0.272165527	0.301511345	0.142566191	0.208514414	0.402015126	0.353553391	0.333333333	0.14619883	0.125925926	0.15370019	0.159519726	0.18125	0.118320611	0.128421053	0.251976315	0.155555556	0.147058824	0.355334527	0.333333333
3827	0.273622047	0.227443609	0.162601626	0.193482688	0.259052925	0.268292683	0.210526316	0.202054795	0.164086687	0.172804533	0.215010142	0.17816092	0.059649123	0.247154472	0.156521739	0.269689737	0.230263158	0.206982544	0.280660377	0.269021739	0.261324042	0.19047619	0.233712513	0.129032258	0.261538462	0.201005025	0.030888031	0.21021021	0.190163934	0.140718563	0.204166667	0.168115942	0.252390057	0.189839572	0.186440678	0.287179487	0.273858921	0.229691877	0.165254237	0.227272727	0.260229133	0.21025641	0.138235294	0.25	0.23816156	0.187919463	0.11550152	0.186104218	0.282051282
444033	0.267261242	0.303571429	0.168591224	0.243902439	0.377964473	0.219924812	0.193333333	0.319801075	0.340236686	0.177458034	0.249537893	0.25	0.067605634	0.377964473	0.210735586	0.292993631	0.243664717	0.223606798	0.330472103	0.353553391	0.236619718	0.166666667	0.311983471	0.173076923	0.288675135	0.274478331	0.048780488	0.176776695	0.25	0.316091954	0.212962963	0.150755672	0.27972028	0.341902314	0.301511345	0.353553391	0.251811594	0.283602151	0.284836066	0.322580645	0.297090352	0.190889371	0.134474328	0.271582734	0.29144385	0.131233596	0.121212121	0.213200716	0.23540146
4768	0.175965665	0.191397849	0.114864865	0.140515222	0.196610169	0.170792079	0.253472222	0.49112426	0.129099445	0.329113924	0.165501166	0.364035088	0.097297297	0.184397163	0.142480211	0.139473684	0.269230769	0.149253731	0.177718833	0.214521452	0.184684685	0.316227766	0.14795383	0.100877193	0.174358974	0.172675522	0.083870968	0.151515152	0.316227766	0.13253012	0.151442308	0.164750958	0.246636771	0.263752189	0.343096234	0.164739884	0.146993318	0.162686567	0.141772152	0.157389635	0.166956522	0.158385093	0.111969112	0.234883721	0.161764706	0.225961538	0.18061674	0.141566265	0.162412993
5462337	0.133640553	0.099337748	0.146443515	0.099489796	0.125	0.127027027	0.159695817	0.173652695	0.110552764	0.140969163	0.129770992	0.133333333	0.072992701	0.108695652	0.196825397	0.152905199	0.12465374	0.187725632	0.137829912	0.195402299	0.210526316	0.203703704	0.092631579	0.107954545	0.101910828	0.130784708	0.046728972	0.164319249	0.094736842	0.061032864	0.1015625	0.097345133	0.111111111	0.146245059	0.132478632	0.108626198	0.092857143	0.088855422	0.073369565	0.091816367	0.100178891	0.165441176	0.310734463	0.112412178	0.100449775	0.177514793	0.104166667	0.073089701	0.098765432
5453	0.3086067	0.028103044	0.123091491	0.030470914	0.21821789	0.052941176	0.055793991	0.246182982	0.471404521	0.063829787	0.046195652	0.065217391	0.073170732	0.21821789	0.052980132	0.320256308	0.051515152	0.25819889	0.041139241	0.067510549	0.04964539	0.088	0.031612223	0.0625	0.333333333	0.204124145	0.104166667	0.204124145	0.288675135	0.050314465	0.23570226	0.522232968	0.04009434	0.120385853	0.348155312	0.40824829	0.041666667	0.031055901	0.037037037	0.036093418	0.033457249	0.048780488	0.054878049	0.034825871	0.035276074	0.333333333	0.055172414	0.123091491	0.19245009
3345	0.404061018	0.266802444	0.33557047	0.217105263	0.285714286	0.22675737	0.239884393	0.322329186	0.157718121	0.178461538	0.248351648	0.191823899	0.062745098	0.857142857	0.192857143	0.419313935	0.261904762	0.192105263	0.654653671	0.341538462	0.216911765	0.265873016	0.21930745	0.107638889	0.291304348	0.267261242	0.035087719	0.203883495	0.216117216	0.09375	0.220982143	0.341881729	0.225933202	0.315244162	0.227921153	0.267261242	0.235169492	0.218705036	0.130718954	0.244897959	0.280762565	0.198369565	0.244755245	0.258403361	0.241678726	0.271653543	0.170731707	0.322329186	0.377964473
110635	0.387054161	0.371428571	0.178470255	0.296199214	0.21821789	0.321138211	0.227596017	0.135542169	0.23570226	0.184057971	0.31496063	0.179970972	0.055389222	0.481012658	0.265223275	0.263513514	0.315143247	0.254596888	0.328651685	0.234042553	0.15037594	0.140909091	0.618661258	0.102489019	0.166666667	0.393034826	0.022900763	0.204124145	0.288675135	0.131313131	0.26744186	0.174077656	0.397622193	0.228985507	0.194484761	0.276445698	0.332896461	0.475806452	0.253947368	0.402284264	0.531331593	0.213592233	0.144927536	0.440725244	0.473204105	0.126488095	0.161387632	0.244350282	0.324966975
4034	0.15430335	0.135193133	0.117216117	0.126829268	0.184115523	0.182058047	0.235294118	0.227027027	0.12	0.178861789	0.141826923	0.288675135	0.05952381	0.142095915	0.088	0.142857143	0.182574186	0.135646688	0.167130919	0.158783784	0.204124145	0.158974359	0.12289916	0.09178744	0.243902439	0.204124145	0.04379562	0.202586207	0.257894737	0.084388186	0.107317073	0.129554656	0.209567198	0.154676259	0.198380567	0.211538462	0.147540984	0.12202381	0.086734694	0.126705653	0.137323944	0.25819889	0.10041841	0.196217494	0.125	0.204188482	0.173913043	0.134615385	0.163814181
3419	0.355108878	0.866025404	0.186746988	0.26779661	0.265979381	0.24829932	0.20776699	0.147651007	0.17211329	0.192546584	0.285472973	0.201680672	0.069124424	0.368188513	0.241502683	0.275735294	0.291071429	0.19851577	0.310408922	0.275862069	0.185520362	0.120350109	0.396907216	0.127753304	0.131639723	0.288856305	0.03874092	0.164948454	0.148796499	0.175324675	0.269296741	0.189473684	0.3072	0.23877551	0.204968944	0.264761905	0.272131148	0.347150259	0.246935201	0.35	0.376661743	0.189493433	0.134297521	0.28990228	0.43643578	0.136563877	0.172949002	0.298174442	0.302564103
5647	0.243339254	0.447213596	0.178484108	0.655440415	0.21686747	0.213592233	0.276119403	0.131652661	0.182574186	0.176322418	0.27592955	0.181122449	0.075757576	0.25	0.216216216	0.223849372	0.271221532	0.204035874	0.192	0.18993135	0.127717391	0.128851541	0.300626305	0.141643059	0.101156069	0.27694859	0.049180328	0.157360406	0.152354571	0.172972973	0.222868217	0.14861461	0.257548845	0.158139535	0.167901235	0.203904555	0.230627306	0.282369146	0.225609756	0.279661017	0.279937792	0.195899772	0.148825065	0.210992908	0.338061702	0.127423823	0.135135135	0.185267857	0.227443609
2891	0.393153527	0.403746098	0.184210526	0.343815514	0.210970464	0.311271975	0.215562566	0.106765328	0.134391534	0.169652266	0.357442348	0.167898627	0.052742616	0.50669413	0.279166667	0.285863874	0.309375	0.24341412	0.300104932	0.228088701	0.120762712	0.111583422	0.955486542	0.106878307	0.082452431	0.447745902	0.021208908	0.162962963	0.118268215	0.130115425	0.331243469	0.158061117	0.398550725	0.20231823	0.174736842	0.258403361	0.358921162	0.588294652	0.281893004	0.448704663	0.50668037	0.217935349	0.148462354	0.38125	0.604251012	0.107594937	0.12249208	0.234490011	0.343005181
3350	0.342436975	0.284860558	0.185915493	0.204166667	0.3086067	0.182389937	0.167958656	0.261116484	0.383458647	0.163323782	0.223602484	0.168604651	0.072992701	0.46291005	0.199084668	0.33968311	0.212719298	0.166666667	0.282973621	0.26446281	0.204081633	0.191637631	0.244747899	0.155405405	0.138790036	0.203735144	0.044354839	0.158357771	0.204124145	0.140672783	0.241830065	0.369274473	0.213883677	0.289085546	0.201166181	0.2319202	0.29764454	0.251798561	0.180827887	0.292364991	0.267886855	0.198966408	0.151975684	0.224409449	0.247875354	0.164983165	0.173202614	0.29476584	0.40824829
3333	0.358568583	0.226039783	0.158163265	0.224448898	0.338061702	0.230927835	0.263020833	0.333711906	0.129577465	0.233146067	0.2	0.201657459	0.075657895	0.338061702	0.19017094	0.434121571	0.276688453	0.220623501	0.203389831	0.197080292	0.172727273	0.136363636	0.260869565	0.099706745	0.322748612	0.259762309	0.046594982	0.233429395	0.223974763	0.143661972	0.273861279	0.337099931	0.275797373	0.279751442	0.269679945	0.237170825	0.226487524	0.255910987	0.180698152	0.211666667	0.296900489	0.191846523	0.141274238	0.217472119	0.253772291	0.138138138	0.156342183	0.333711906	0.298142397
4053	0.167381974	0.185344828	0.116438356	0.163855422	0.273722628	0.257372654	0.22260274	0.215686275	0.213333333	0.191570881	0.192307692	0.258196721	0.081521739	0.20508167	0.16576087	0.225714286	0.304843305	0.316227766	0.264367816	0.238095238	0.263414634	0.23570226	0.144957983	0.1875	0.315789474	0.16952381	0.064935065	0.145038168	0.198156682	0.148760331	0.125592417	0.213200716	0.240449438	0.252747253	0.252964427	0.220183486	0.188372093	0.131386861	0.13740458	0.136622391	0.208333333	0.128440367	0.105058366	0.197727273	0.139130435	0.40824829	0.137931034	0.153846154	0.212195122
60953	0.292845258	0.305	0.220524017	0.278571429	0.180527383	0.204116638	0.163708087	0.150755672	0.124444444	0.167381974	0.283450704	0.14893617	0.082706767	0.286944046	0.249056604	0.249056604	0.216549296	0.19223301	0.221415608	0.208502024	0.128440367	0.137440758	0.373831776	0.113689095	0.102062073	0.277526395	0.041994751	0.163755459	0.176776695	0.158730159	0.487394958	0.213200716	0.248012719	0.161616162	0.160337553	0.236790607	0.282758621	0.338645418	0.231884058	0.291925466	0.304347826	0.208835341	0.180365297	0.235772358	0.342555995	0.204124145	0.137299771	0.238289206	0.269565217
4894	0.358568583	0.223606798	0.190692518	0.167058824	0.345724907	0.178484108	0.15625	0.286038777	0.615819209	0.157142857	0.169030851	0.194029851	0.081632653	0.256029685	0.136246787	0.292397661	0.189393939	0.2	0.348214286	0.260869565	0.36	0.130434783	0.158613445	0.25	0.387298335	0.316227766	0.053571429	0.316227766	0.223606798	0.182926829	0.365148372	0.269679945	0.17219917	0.454918033	0.269679945	0.316227766	0.193621868	0.15542522	0.14713217	0.202357564	0.166380789	0.147147147	0.133587786	0.186813187	0.157971014	0.142857143	0.116935484	0.286038777	0.172413793
4914	0.14573991	0.146341463	0.097378277	0.14213198	0.166051661	0.147368421	0.231939163	0.569343066	0.111111111	0.342995169	0.193298969	0.317307692	0.092105263	0.149362477	0.137931034	0.128205128	0.25739645	0.175675676	0.130555556	0.212454212	0.20212766	0.266272189	0.111461619	0.103092784	0.142857143	0.141453831	0.100840336	0.131355932	0.107317073	0.134259259	0.116161616	0.121848739	0.195852535	0.144444444	0.285067873	0.12962963	0.106481481	0.124242424	0.115902965	0.116370809	0.144404332	0.150684932	0.16744186	0.316227766	0.107352941	0.184782609	0.172588832	0.121311475	0.123486683
5572	0.204545455	0.249417249	0.122302158	0.160891089	0.507092553	0.184895833	0.186851211	0.251336898	0.308080808	0.217213115	0.150357995	0.268398268	0.069364162	0.231060606	0.109625668	0.265243902	0.2	0.118902439	0.392156863	0.452282158	0.392045455	0.147783251	0.129066107	0.213541667	0.31875	0.132075472	0.063829787	0.144	0.182692308	0.157894737	0.121654501	0.157894737	0.164502165	0.327935223	0.371040724	0.283333333	0.150462963	0.132440476	0.10741688	0.160714286	0.166071429	0.105919003	0.111111111	0.316227766	0.145400593	0.156097561	0.111111111	0.175895765	0.21969697
3100	0.483493778	0.154022989	0.094488189	0.109693878	0.264705882	0.153424658	0.20703125	0.321412173	0.125	0.179372197	0.100737101	0.301511345	0.086330935	0.126142596	0.094827586	0.334496804	0.476731295	0.134839972	0.173652695	0.213200716	0.212643678	0.402015126	0.094537815	0.099447514	0.43519414	0.319801075	0.115384615	0.205741627	0.301511345	0.144278607	0.246182982	0.454545455	0.197149644	0.314347307	0.454545455	0.426401433	0.150755672	0.09653092	0.08719346	0.099800399	0.119349005	0.134839972	0.077625571	0.137767221	0.113960576	0.173410405	0.136842105	0.192847304	0.301511345
2477	0.505076272	0.308488613	0.196480938	0.241758242	0.428571429	0.16985138	0.199453552	0.402911482	0.160130719	0.152492669	0.369668246	0.188982237	0.064393939	0.571428571	0.18287037	0.524142418	0.244239631	0.338061702	0.180995475	0.267261242	0.133630621	0.170818505	0.227225131	0.119047619	0.327326835	0.267261242	0.042372881	0.143712575	0.188982237	0.118012422	0.240534521	0.341881729	0.219230769	0.315244162	0.341881729	0.400891863	0.212678937	0.227793696	0.155021834	0.268156425	0.267343486	0.186842105	0.169329073	0.184824903	0.248920863	0.121212121	0.201388889	0.402911482	0.377964473
4060	0.534522484	0.242299795	0.183229814	0.1670282	0.377964473	0.207373272	0.208211144	0.568535244	0.167259786	0.154574132	0.195227766	0.333333333	0.080851064	0.251976315	0.234693878	0.554700196	0.527046277	0.162666667	0.219211823	0.471404521	0.236220472	0.222222222	0.193952033	0.143939394	0.673575314	0.353553391	0.042857143	0.191275168	0.346153846	0.125	0.40824829	0.502518908	0.209163347	0.347524023	0.603022689	0.589255651	0.280542986	0.195965418	0.172897196	0.176258993	0.232081911	0.298142397	0.168965517	0.220125786	0.213564214	0.214285714	0.155797101	0.355334527	0.333333333
2512	0.373390558	0.387931034	0.194847021	0.286123033	0.237864078	0.301470588	0.2078125	0.146804836	0.192041522	0.17828201	0.327510917	0.187192118	0.060344828	0.469387755	0.248153619	0.266866567	0.298662704	0.241433022	0.35443038	0.256038647	0.163793103	0.137221269	0.557394002	0.105	0.134513274	0.346405229	0.028368794	0.147435897	0.25	0.147107438	0.287572254	0.162337662	0.351955307	0.250825083	0.203612479	0.279434851	0.355263158	0.426347305	0.259854015	0.413649025	0.455645161	0.184012066	0.151315789	0.384728341	0.444711538	0.130508475	0.137123746	0.253565769	0.334795322
9571074	0.396251673	0.355297158	0.244343891	0.293807642	0.181058496	0.290666667	0.222857143	0.11994003	0.131964809	0.173913043	0.330213904	0.163059163	0.057575758	0.421760391	0.27647868	0.283540802	0.288021534	0.244695898	0.263795424	0.234620887	0.13303438	0.137195122	0.60020141	0.108469539	0.080597015	0.389513109	0.01843318	0.161337209	0.129464286	0.131004367	0.314439946	0.164723032	0.340561224	0.198005698	0.15417256	0.226775956	0.346666667	0.631241997	0.257978723	0.386363636	0.411622276	0.270863836	0.170403587	0.332467532	0.774861878	0.138088012	0.137108793	0.23796034	0.305373526
3780	0.170081967	0.1799591	0.123091491	0.164383562	0.21821789	0.102222222	0.103448276	0.246182982	0.23570226	0.122923588	0.149450549	0.124579125	0.40824829	0.21821789	0.25819889	0.166240409	0.13317757	0.09383378	0.155940594	0.104519774	0.112840467	0.078740157	0.161122661	0.109311741	0.333333333	0.204124145	0.079096045	0.40824829	0.288675135	0.244897959	0.23570226	0.174077656	0.148809524	0.145962733	0.348155312	0.40824829	0.137420719	0.167394469	0.187969925	0.22265625	0.156666667	0.106145251	0.098939929	0.139917695	0.174855491	0.0651341	0.119230769	0.129213483	0.19245009
4603	0.273519164	0.323159785	0.179310345	0.227106227	0.252336449	0.208103131	0.195604396	0.16	0.207349081	0.217603912	0.274253731	0.216748768	0.066298343	0.338050314	0.23943662	0.283333333	0.25	0.203389831	0.284836066	0.235426009	0.208672087	0.145118734	0.323316062	0.160427807	0.131868132	0.26340694	0.03539823	0.173493976	0.149100257	0.192307692	0.251417769	0.148584906	0.271944923	0.250591017	0.232273839	0.271149675	0.280733945	0.294751009	0.205323194	0.275974026	0.3664	0.200863931	0.145985401	0.293478261	0.304289544	0.140625	0.174479167	0.257270694	0.23465704
5078	0.23963964	0.252707581	0.138014528	0.208092486	0.202439024	0.30982906	0.271573604	0.18429003	0.145604396	0.172680412	0.196261682	0.183727034	0.048929664	0.276461295	0.179012346	0.21656051	0.267368421	0.238207547	0.269565217	0.21822542	0.195845697	0.15339233	0.284079084	0.083102493	0.198051948	0.248764415	0.037037037	0.171503958	0.167630058	0.143631436	0.179047619	0.124050633	0.354085603	0.205955335	0.18814433	0.239726027	0.238185255	0.253751705	0.184368737	0.232172471	0.323001631	0.165909091	0.120418848	0.305447471	0.24	0.189759036	0.117808219	0.16367713	0.310838446
2786	0.395899054	0.396551724	0.172231986	0.295597484	0.225577265	0.23100304	0.20552677	0.126195029	0.23570226	0.18115942	0.316037736	0.178181818	0.062992126	0.369209809	0.2164297	0.25203252	0.250391236	0.1973466	0.278232406	0.207191781	0.127819549	0.122137405	0.473738414	0.109433962	0.166666667	0.308219178	0.034836066	0.204124145	0.288675135	0.15917603	0.276995305	0.174077656	0.301749271	0.204585538	0.181328546	0.237458194	0.28313253	0.398496241	0.258785942	0.94214876	0.40979021	0.191275168	0.126126126	0.293591654	0.40875	0.110694184	0.205179283	0.29009009	0.26969697
3950	0.267261242	0.143478261	0.131086142	0.138957816	0.377964473	0.152849741	0.11	0.213200716	0.204124145	0.091254753	0.118483412	0.25	0.080246914	0.377964473	0.160458453	0.277350098	0.158113883	0.447213596	0.103448276	0.353553391	0.103286385	0.166666667	0.120925342	0.093137255	0.288675135	0.176776695	0.052631579	0.176776695	0.25	0.109170306	0.204124145	0.301511345	0.113924051	0.104257207	0.301511345	0.353553391	0.190709046	0.136157337	0.119047619	0.143141153	0.146167558	0.123778502	0.106382979	0.110375276	0.123893805	0.288675135	0.148325359	0.213200716	0.166666667
2349	0.337115073	0.357843137	0.190196078	0.250409165	0.20458891	0.237623762	0.222222222	0.155021834	0.14699793	0.169960474	0.277960526	0.180722892	0.064301552	0.332863188	0.243432574	0.228373702	0.274137931	0.190647482	0.267135325	0.223908918	0.141649049	0.19245009	0.404713115	0.109243697	0.124444444	0.297101449	0.020642202	0.173737374	0.170995671	0.138492872	0.253731343	0.152777778	0.299531981	0.207364341	0.17254902	0.252302026	0.28990228	0.442622951	0.231810491	0.358024691	0.365994236	0.181818182	0.153061224	0.320261438	0.443843031	0.134328358	0.17965368	0.309381238	0.267100977
3746	0.258130081	0.262626263	0.148997135	0.205183585	0.714285714	0.198237885	0.2	0.223484848	0.229681979	0.269736842	0.20464135	0.394160584	0.087301587	0.298769772	0.155963303	0.250620347	0.205882353	0.172236504	0.323907455	0.267261242	0.214545455	0.377964473	0.216075157	0.162454874	0.21821789	0.189982729	0.071748879	0.175548589	0.188982237	0.260714286	0.167728238	0.205787781	0.244047619	0.226470588	0.268608414	0.267261242	0.210743802	0.209103841	0.231132075	0.252788104	0.218390805	0.150259067	0.128930818	0.267261242	0.219546742	0.131944444	0.13	0.19047619	0.211864407
5077	0.239045722	0.201271186	0.166666667	0.141552511	0.338061702	0.188264059	0.272108844	0.292682927	0.182574186	0.317269076	0.179310345	0.246153846	0.08	0.338061702	0.205405405	0.248069469	0.240208877	0.2	0.205804749	0.316227766	0.248868778	0.298142397	0.161594963	0.113924051	0.25819889	0.195075758	0.034285714	0.174074074	0.223606798	0.092592593	0.182574186	0.134839972	0.213219616	0.204697987	0.269679945	0.316227766	0.186516854	0.169867061	0.137254902	0.151401869	0.195804196	0.180428135	0.17578125	0.268065268	0.168850073	0.282296651	0.190677966	0.190692518	0.168181818
4409	0.164733179	0.175925926	0.131474104	0.108040201	0.263374486	0.17630854	0.206896552	0.514705882	0.215789474	0.274881517	0.164102564	0.280193237	0.090277778	0.184761905	0.144970414	0.248387097	0.238095238	0.177083333	0.232198142	0.325102881	0.517482517	0.17816092	0.104320337	0.15819209	0.288732394	0.134920635	0.070175439	0.156950673	0.231638418	0.118483412	0.093434343	0.126637555	0.167048055	0.282051282	0.328502415	0.214285714	0.146699267	0.098950525	0.106557377	0.122983871	0.168224299	0.172043011	0.174757282	0.185819071	0.108792846	0.215116279	0.115577889	0.136518771	0.175710594
104865	0.290748899	0.305309735	0.184587814	0.272161742	0.206349206	0.292604502	0.240143369	0.286038777	0.182574186	0.202979516	0.308661417	0.213610586	0.07444668	0.348178138	0.238249595	0.262809917	0.283171521	0.292418773	0.241987179	0.241563055	0.153398058	0.108571429	0.451120163	0.098113208	0.25819889	0.316227766	0.030991736	0.171586716	0.447213596	0.126838235	0.365148372	0.269679945	0.306332842	0.202486679	0.269679945	0.229480737	0.371150729	0.372064277	0.218068536	0.309957924	0.365122616	0.23943662	0.15917603	0.328197227	0.399500624	0.126923077	0.123827392	0.286038777	0.302034429
34312	0.400891863	0.192982456	0.20123839	0.157112527	0.377964473	0.193258427	0.214492754	0.319801075	0.204124145	0.151234568	0.223684211	0.171428571	0.0875	0.377964473	0.147196262	0.416025147	0.187214612	0.233983287	0.181176471	0.374193548	0.220532319	0.166666667	0.208814271	0.119565217	0.288675135	0.353553391	0.036697248	0.567099567	0.5	0.125827815	0.40824829	0.452267017	0.18762089	0.312771621	0.301511345	0.353553391	0.229613734	0.200860832	0.128603104	0.163732394	0.239795918	0.223606798	0.226950355	0.18989899	0.196050776	0.185606061	0.116438356	0.319801075	0.5
247	0.068965517	0.065375303	0.064039409	0.059659091	0.101382488	0.055882353	0.088105727	0.15	0.093959732	0.116666667	0.066298343	0.100558659	0.1125	0.049242424	0.052805281	0.063333333	0.08411215	0.050387597	0.067961165	0.090128755	0.087591241	0.132231405	0.032665964	0.12295082	0.12745098	0.045643154	0.173913043	0.073446328	0.094890511	0.083870968	0.054913295	0.137724551	0.057416268	0.054545455	0.089473684	0.0625	0.04973822	0.045597484	0.066455696	0.058441558	0.050943396	0.057142857	0.067484663	0.047738693	0.043209877	0.093023256	0.19379845	0.095041322	0.054495913
5035	0.277542373	0.218	0.139053254	0.188596491	0.285714286	0.2	0.181818182	0.483493778	0.46291005	0.275862069	0.211790393	0.257731959	0.066115702	0.227504244	0.181598063	0.314485451	0.248792271	0.182795699	0.217073171	0.281818182	0.223076923	0.186046512	0.194386694	0.108695652	0.327326835	0.193262411	0.066985646	0.133630621	0.188982237	0.142372881	0.3086067	0.341881729	0.231854839	0.315244162	0.249169435	0.267261242	0.194968553	0.193133047	0.165898618	0.211786372	0.21821789	0.281437126	0.170648464	0.210743802	0.201991465	0.152416357	0.141342756	0.176151762	0.211328976
4730	0.338141026	0.330696203	0.191119691	0.262642741	0.180811808	0.239804241	0.21575985	0.156652361	0.134808853	0.196819085	0.316053512	0.193612774	0.081677704	0.34696756	0.263157895	0.216216216	0.293609672	0.221818182	0.24957265	0.224299065	0.117886179	0.156989247	0.410623085	0.100204499	0.09787234	0.311594203	0.031746032	0.143133462	0.124489796	0.140280561	0.245528455	0.140926641	0.311041991	0.192090395	0.1875	0.210526316	0.275039746	0.446404342	0.248730964	0.362940276	0.380403458	0.2	0.154618474	0.310897436	0.443699732	0.124481328	0.185897436	0.305882353	0.252782194
4666	0.370624658	0.365817091	0.180412371	0.269172932	0.314485451	0.290824261	0.223168654	0.532181156	0.226455407	0.202146691	0.288721805	0.221206581	0.056603774	0.462196862	0.261980831	0.461538462	0.28976378	0.226446281	0.32615894	0.25432526	0.187739464	0.155893536	0.482124617	0.185185185	0.320256308	0.348547718	0.035502959	0.151567944	0.277350098	0.198874296	0.33968311	0.418121005	0.370870871	0.462651946	0.250872603	0.27090301	0.307346327	0.421777222	0.294871795	0.367521368	0.38172043	0.214642263	0.151785714	0.309734513	0.42484472	0.165714286	0.136363636	0.532181156	0.369800131
5245	0.137787056	0.133744856	0.159574468	0.144208038	0.178451178	0.177944862	0.173770492	0.174528302	0.113821138	0.138686131	0.155813953	0.171102662	0.081081081	0.142611684	0.168478261	0.218130312	0.182989691	0.147147147	0.145454545	0.224832215	0.155555556	0.127272727	0.142408377	0.107142857	0.170984456	0.153846154	0.064516129	0.280851064	0.175675676	0.107142857	0.155339806	0.166666667	0.156903766	0.143333333	0.139784946	0.166180758	0.163636364	0.137829912	0.12	0.121495327	0.155709343	0.152647975	0.126482213	0.140388769	0.142235123	0.183098592	0.108786611	0.135951662	0.166276347
[truncated: 148 more rows]
[truncated: 783 more columns]
