# Supplementary material for: Inverse similarity and reliable negative samples for drug side-effect prediction
Source: BMC Bioinformatics. 2019 Feb 4;19(Suppl 13):554. doi: 10.1186/s12859-018-2563-x (PMC7402513; doi:10.1186/s12859-018-2563-x)
Supplement: Supplementary file 1 — Supplementary codes and data. The two datasets used in this work and the python codes of the proposed method. (ZIP 11,623 kb) [file 12859_2018_2563_MOESM1_ESM.zip › Additional file 3/Datasets/Liu's Dataset/sideeffect_list.csv]

C0000729	abdominal cramps
C0000731	abdominal distention
C0000737	abdominal pain
C0000768	malformations
C0000786	spontaneous abortion
C0000814	missed abortion
C0000833	abscess
C0000889	acanthosis nigricans
C0001122	acidosis
C0001126	renal tubular acidosis
C0001175	acquired immunodeficiency syndrome
C0001339	acute pancreatitis
C0001418	adenocarcinoma
C0001430	adenomas
C0001546	adjustment disorder
C0001621	adrenal disease
C0001623	adrenal insufficiency
C0001816	agnosia
C0001818	agoraphobia
C0001824	agranulocytosis
C0001925	albuminuria
C0001957	delirium tremens
C0001969	drunk
C0001973	alcohol dependence
C0002063	alkalosis
C0002064	respiratory alkalosis
C0002103	allergic rhinitis
C0002170	alopecia
C0002390	allergic alveolitis
C0002418	amblyopia
C0002453	amenorrhea
C0002514	hyperaminoaciduria
C0002622	amnesia
C0002726	amyloidosis
C0002736	als
C0002792	anaphylaxis
C0002871	anemia
C0002874	aplastic anemia
C0002878	hemolytic anemia
C0002880	autoimmune hemolytic anemia
C0002884	hypochromic anemia
C0002886	macrocytic anemia
C0002888	megaloblastic anemia
C0002892	pernicious anemia
C0002895	sickle cell disease
C0002896	sideroblastic anemia
C0002940	aneurysm
C0002962	angina pectoris
C0002963	Variant Angina
C0002994	angioedema
C0003079	anisocoria
C0003123	anorexia
C0003126	anosmia
C0003467	anxiety
C0003486	aortic aneurysm
C0003504	Aortic valve incompetence
C0003507	aortic stenosis
C0003537	aphasia
C0003564	aphonia
C0003578	apnea
C0003615	appendicitis
C0003635	apraxia
C0003708	arachnoiditis
C0003811	arrhythmia
C0003834	arterial insufficiency
C0003850	arteriosclerosis
C0003860	arteritis
C0003862	arthralgia
C0003864	arthritis
C0003868	gouty arthritis
C0003873	rheumatoid arthritis
C0003874	septic arthritis
C0003962	ascites
C0004030	aspergillosis
C0004093	asthenia
C0004095	asthenopia
C0004096	asthma
C0004114	astrocytoma
C0004134	ataxia
C0004144	atelectasis
C0004153	atherosclerotic vascular disease
C0004238	atrial fibrillation
C0004239	atrial flutter
C0004245	AV block
C0004604	back pain
C0004610	bacteremia
C0004623	bacterial infections
C0004690	balanitis
C0004998	skin benign neoplasm
C0005001	benign prostatic hyperplasia
C0005424	biliary tract disorder
C0005586	bipolar disorder
C0005687	distended bladder
C0005695	bladder tumors
C0005697	neurogenic bladder
C0005741	blepharitis
C0005743	blepharoconjunctivitis
C0005745	blepharoptosis
C0005747	blepharospasm
C0005758	blistering
C0005779	Clotting
C0005818	platelet disorder
C0005967	bone neoplasm
C0006012	borderline personality disorder
C0006105	brain abscess
C0006112	metabolic encephalopathy
C0006118	brain tumor
C0006144	Breast cyst
C0006145	breast disorders
C0006152	Breast swelling
C0006266	bronchospasm
C0006267	bronchiectasis
C0006271	bronchiolitis
C0006277	bronchitis
C0006318	bruit
C0006325	bruxism
C0006370	bulimia
C0006384	bundle branch block
C0006444	bursitis
C0006625	cachexia
C0006826	cancer
C0006840	moniliasis
C0006846	cutaneous candidiasis
C0006849	oral moniliasis
C0006852	vaginal moniliasis
C0007078	carbuncle
C0007095	carcinoid tumors
C0007097	carcinoma
C0007113	rectal carcinoma
C0007117	basal cell carcinoma
C0007177	cardiac tamponade
C0007280	carotid bruit
C0007282	carotid stenosis
C0007286	carpal tunnel syndrome
C0007384	cataplexy
C0007462	causalgia
C0007570	sprue
C0007642	cellulitis
C0007758	cerebellar ataxia
C0007780	cerebral embolism
C0007784	cerebral hemorrhage
C0007785	cerebral infarction
C0007787	transient ischemic attack
C0007789	cerebral palsy
C0007820	cerebrovascular disorder
C0007859	neck pain
C0007860	cervicitis
C0007868	cervical dysplasia
C0007869	cervical erosion
C0007933	chalazion
C0008031	chest pain
C0008033	pleuritic pain
C0008035	chest wall pain
C0008049	varicella
C0008301	choking
C0008311	cholangitis
C0008313	sclerosing cholangitis
C0008325	cholecystitis
C0008350	cholelithiasis
C0008449	chondrodystrophy
C0008497	choriocarcinoma
C0008513	chorioretinitis
C0008767	scarring
C0008924	cleft lip
C0008925	cleft palate
C0009088	cluster headache
C0009144	coated tongue
C0009241	Cognitive Disorder
C0009269	cold intolerance
C0009319	colitis
C0009324	ulcerative colitis
C0009326	Collagen Disorders
C0009376	colonic polyp
C0009421	coma
C0009443	common cold
C0009450	Infectious Diseases
C0009676	confusion
C0009763	conjunctivitis
C0009782	connective tissue disorders
C0009806	constipation
C0009812	constitutional symptoms
C0009917	contracture
C0009951	convulsions
C0009952	febrile seizures
C0010034	corneal disorders
C0010038	corneal opacity
C0010043	corneal ulcer
C0010054	coronary artery disease
C0010093	Corpus luteum cyst
C0010200	cough
C0010414	cryptococcosis
C0010418	Cryptosporidiosis
C0010481	Cushing syndrome
C0010666	cystic acne
C0010692	cystitis
C0010709	cyst
C0010823	CMV infection
C0010930	dacryocystitis
C0011053	deafness
C0011124	decreased libido
C0011127	decubitus ulcers
C0011168	dysphagia
C0011175	dehydration
C0011206	delirium
C0011334	tooth caries
C0011570	mental depression
C0011579	depressive reaction
C0011603	dermatitis
C0011606	exfoliative dermatitis
C0011609	drug eruption
C0011615	atopic dermatitis
C0011616	contact dermatitis
C0011630	fungal dermatitis
C0011633	dermatomyositis
C0011636	dermatophytosis
C0011649	dermoid cyst
C0011848	diabetes insipidus
C0011849	diabetes mellitus
C0011854	insulin dependent diabetes mellitus
C0011860	type 2 diabetes
C0011880	Diabetic ketoacidosis
C0011882	diabetic neuropathy
C0011884	diabetic retinopathy
C0011974	Diaper rash
C0011991	diarrhea
C0012569	diplopia
C0012813	diverticulitis
C0012833	dizziness
C0013080	Trisomy 21
C0013144	somnolence
C0013146	abuse
C0013182	drug hypersensitivity
C0013274	patent ductus arteriosus
C0013295	duodenal ulcer
C0013298	duodenitis
C0013336	dwarfism
C0013362	dysarthria
C0013369	Infectious Diarrhea
C0013384	dyskinesia
C0013390	dysmenorrhea
C0013395	Dyspepsia
C0013404	dyspnea
C0013405	paroxysmal nocturnal dyspnea
C0013428	dysuria
C0013456	ear pain
C0013473	eating disorder
C0013491	ecchymosis
C0013537	eclampsia
C0013592	ectropion
C0013595	eczema
C0013604	edema
C0013922	embolism
C0013928	fat embolism
C0014038	encephalitis
C0014089	encopresis
C0014118	endocarditis
C0014130	Endocrine Disorders
C0014173	endometrial hyperplasia
C0014175	endometriosis
C0014179	endometritis
C0014335	enteritis
C0014356	enterocolitis
C0014394	enuresis
C0014457	eosinophilia
C0014488	Epicondylitis
C0014511	sebaceous cyst
C0014518	toxic epidermal necrolysis
C0014534	epididymitis
C0014541	epiglottitis
C0014544	epilepsy
C0014549	grand mal
C0014550	myoclonic seizures
C0014553	petit mal
C0014583	episcleritis
C0014591	epistaxis
C0014724	eructation
C0014733	erysipelas
C0014742	erythema multiforme
C0014743	erythema nodosum
C0014860	esophageal perforation
C0014863	esophageal spasm
C0014866	esophageal stricture
C0014867	esophageal varices
C0014868	esophagitis
C0014869	reflux esophagitis
C0015230	rash
C0015300	exophthalmos
C0015374	ectopic beats
C0015393	Eye Abnormality
C0015403	ocular infection
C0015423	eyelid disorder
C0015468	facial pain
C0015469	facial paralysis
C0015544	failure to thrive
C0015645	fasciitis
C0015672	fatigue
C0015695	liver fatty
C0015732	fecal incontinence
C0015734	fecal impaction
C0015927	fetal death
C0015967	fever
C0015970	pyrexia of unknown origin
C0016034	fibrocystic breast
C0016053	fibromyalgia syndrome
C0016057	fibrosarcomas
C0016059	fibrosis
C0016167	anal fissure
C0016169	fistula
C0016199	flank pain
C0016204	flatulence
C0016242	vitreous floaters
C0016382	flushing
C0016412	folate deficiency
C0016436	folliculitis
C0016470	food allergy
C0016512	foot pain
C0016663	pathological fracture
C0016807	intestinal functional disorder
C0016867	furunculosis
C0016977	gallbladder disease
C0017086	gangrene
C0017152	gastritis
C0017160	gastroenteritis
C0017168	gastroesophageal reflux
C0017181	gastrointestinal hemorrhage
C0017565	gum hemorrhage
C0017574	gingivitis
C0017601	glaucoma
C0017605	narrow angle glaucoma
C0017638	glioma
C0017650	globus hystericus
C0017658	glomerulonephritis
C0017672	Glossodynia
C0017675	glossitis
C0017677	erythema migrans
C0017979	glycosuria
C0018021	goiter
C0018050	gonadal dysfunction
C0018099	gout
C0018134	graft versus host reaction
C0018188	granuloma
C0018418	gynecomastia
C0018500	hair disorder
C0018520	halitosis
C0018524	hallucinations
C0018621	seasonal allergic rhinitis
C0018681	headache
C0018775	bilateral hearing loss
C0018784	sensorineural hearing loss
C0018790	cardiac arrest
C0018794	heart block
C0018798	Cardiac abnormality
C0018799	heart disease
C0018800	cardiomegaly
C0018801	heart failure
C0018802	congestive heart failure
C0018808	cardiac murmur
C0018817	atrial septal defect
C0018818	Ventricular Septal Defect
C0018824	valvular heart disease
C0018834	heartburn
C0018916	hemangiomas
C0018923	hemangiosarcoma
C0018924	hemarthrosis
C0018926	hematemesis
C0018932	hematochezia
C0018939	blood dyscrasia
C0018944	hematoma
C0018946	subdural hematoma
C0018965	hematuria
C0018989	hemiparesis
C0018991	hemiplegia
C0018995	hemochromatosis
C0019048	hemoglobinuria
C0019079	hemoptysis
C0019080	hemorrhage
C0019112	hemorrhoids
C0019123	Hemothorax
C0019147	hepatic coma
C0019151	hepatic encephalopathy
C0019158	hepatitis
C0019159	hepatitis infectious
C0019163	hepatitis B
C0019189	chronic hepatitis
C0019196	Hepatitis C
C0019204	hepatoma
C0019209	hepatomegaly
C0019212	hepatorenal syndrome
C0019270	hernia
C0019284	diaphragmatic hernia
C0019291	hiatal hernia
C0019294	inguinal hernia
C0019322	umbilical hernia
C0019340	herpes
C0019345	cold sores
C0019348	herpes simplex
C0019357	ophthalmic herpes simplex
C0019360	herpes zoster
C0019521	hiccup
C0019559	hip pain
C0019572	hirsutism
C0019655	histoplasmosis
C0019693	HIV infection
C0019825	hoarseness
C0019917	hordeolum
C0020040	hot flashes
C0020217	hydatidiform mole
C0020255	hydrocephalus
C0020258	NPH
C0020295	hydronephrosis
C0020433	bilirubinemia
C0020437	hypercalcemia
C0020438	hypercalcinuria
C0020440	hypercarbia
C0020443	hypercholesterolemia
C0020453	hyperesthesia
C0020455	Hypergammaglobulinemia
C0020456	hyperglycemia
C0020458	hyperhidrosis
C0020461	hyperkalemia
C0020473	hyperlipidemia
C0020476	hyperlipoproteinemia
C0020488	hypernatremia
C0020492	hyperostosis
C0020502	hyperparathyroidism
C0020505	hyperphagia
C0020514	hyperprolactinemia
C0020517	hypersensitivity
C0020532	hypersplenism
C0020538	hypertension
C0020541	portal hypertension
C0020542	pulmonary hypertension
C0020550	hyperthyroidism
C0020555	hypertrichosis
C0020557	hypertriglyceridemia
C0020565	breast enlargement
C0020569	salivary gland enlargement
C0020581	hyphaema
C0020598	hypocalcemia
C0020604	hypochondriasis
C0020615	hypoglycemia
C0020619	hypogonadism
C0020620	oligohidrosis
C0020621	hypokalemia
C0020624	hypomenorrhea
C0020625	hyponatremia
C0020635	hypopituitarism
C0020649	hypotension
C0020651	postural hypotension
C0020672	hypothermia
C0020676	hypothyroidism
C0020683	hypovolemic shock
C0020757	ichthyosis
C0021092	cerumen impaction
C0021099	impetigo
C0021116	impotence
C0021141	SIADH
C0021167	Incontinence NOS
C0021311	infection
C0021345	infectious mononucleosis
C0021359	infertility
C0021361	female infertility
C0021390	inflammatory bowel disease
C0021400	Influenza
C0021807	intertrigo
C0021845	intestinal perforation
C0021933	intussusception
C0022073	iridocyclitis
C0022081	iritis
C0022104	irritable bowel syndrome
C0022116	ischemia
C0022346	jaundice
C0022353	Neonatal jaundice
C0022408	arthrosis
C0022568	keratitis
C0022572	keratoacanthomas
C0022573	keratoconjunctivitis
C0022575	keratoconjunctivitis sicca
C0022579	keratoderma
C0022602	Actinic Keratosis
C0022650	kidney calculus
C0022658	nephropathy
C0022660	acute renal failure
C0022661	chronic renal failure
C0022665	renal tumor
C0022667	renal papillary necrosis
C0022672	Acute tubular necrosis
C0022679	renal cyst
C0022680	polycystic kidney
C0022893	labyrinthitis
C0022904	lacrimation disorder
C0022951	lactose intolerance
C0023055	laryngeal neoplasia
C0023067	laryngitis
C0023211	left bundle branch block
C0023218	leg cramps
C0023222	leg pain
C0023241	Legionella
C0023370	Leriche syndrome
C0023418	leukemia
C0023448	lymphocytic leukemia
C0023449	acute lymphoblastic leukemia
C0023458	chronic lymphocytic leukemia
C0023467	AML
C0023470	myelogenous leukemia
C0023473	chronic myeloid leukemia
C0023518	leukocytosis
C0023524	progressive multifocal leukoencephalopathy
C0023530	leukopenia
C0023531	leukoplakia
C0023532	leukoplakia of mouth
C0023643	lichen
C0023646	lichen planus
C0023787	Lipodystrophy
C0023798	lipoma
C0023885	liver abscess
C0023890	cirrhosis
C0023895	liver disease
C0023903	Hepatic neoplasms
C0024031	low back pain
C0024050	lower GI bleeding
C0024103	Breast lump
C0024110	lung abscess
C0024115	lung disorder
C0024117	COPD
C0024121	lung neoplasms
C0024138	discoid lupus erythematosis
C0024141	lupus
C0024198	Lyme Disease
C0024205	adenitis
C0024225	lymphangitis
C0024228	Lymphatic Disorders
C0024236	lymphedema
C0024282	lymphocytosis
C0024299	lymphoma
C0024312	lymphopenia
C0024421	macroglossia
C0024437	macular degeneration
C0024523	malabsorption
C0024586	serotonin syndrome
C0024591	malignant hyperthermia
C0024894	mastitis
C0024902	breast pain
C0025061	Mediastinal Disorders
C0025063	mediastinal tumor
C0025160	megacolon
C0025202	melanoma
C0025209	melanosis
C0025218	melasma
C0025222	melena
C0025281	Meniere disease
C0025286	meningiomas
C0025287	meningismus
C0025289	meningitis
C0025290	aseptic meningitis
C0025309	meningoencephalitis
C0025319	Menopausal Syndrome
C0025322	early menopause
C0025323	menorrhagia
C0025344	menstrual flow
C0025345	menstrual disorder
C0025362	mental retardation
C0025637	methemoglobinemia
C0025874	metrorrhagia
C0026113	miliaria
C0026265	mitral valve disorder
C0026266	mitral insufficiency
C0026272	mixed connective tissue disease
C0026393	molluscum contagiosum
C0026603	motion sickness
C0026640	oral neoplasm
C0026650	movement disorders
C0026683	mucocele
C0026764	multiple myeloma
C0026769	multiple sclerosis
C0026821	muscle cramps
C0026846	muscle atrophy
C0026848	myopathy
C0026858	musculoskeletal pain
C0026896	myasthenia gravis
C0026919	atypical mycobacterial infection
C0026946	fungal infection
C0026975	myelitis
C0026976	transverse myelitis
C0026986	myelodysplastic syndrome
C0026987	myelofibrosis
C0027022	myeloproliferative disorders
C0027051	myocardial infarction
C0027059	myocarditis
C0027080	myoglobinuria
C0027092	myopia
C0027121	myositis
C0027134	myringitis
C0027145	myxedema
C0027339	nail disorder
C0027343	ingrown toenail
C0027404	Narcolepsy
C0027424	nasal congestion
C0027430	nasal polyps
C0027441	Nasopharyngitis
C0027497	nausea
C0027651	tumor
C0027707	interstitial nephritis
C0027709	nephrocalcinosis
C0027719	nephrosclerosis
C0027720	nephrosis
C0027721	idiopathic nephrotic syndrome
C0027726	nephrotic syndrome
C0027769	nervousness
C0027796	neuralgia
C0027813	neuritis
C0027822	neurodermatitis
C0027858	neuromas
C0027868	neuromyopathy
C0027932	neurosis
C0027947	neutropenia
C0027962	nevus
C0028077	night blindness
C0028081	night sweats
C0028084	nightmares
C0028250	nocturnal leg cramps
C0028259	nodule
C0028378	normal laboratory
C0028643	numbness
C0028734	nocturia
C0028738	nystagmus
C0028754	obesity
C0028768	obsessive compulsive disorder
C0028949	oligomenorrhea
C0029089	ophthalmoplegia
C0029124	optic atrophy
C0029134	optic neuritis
C0029163	oral hemorrhage
C0029191	orchitis
C0029221	organic brain syndrome
C0029400	osteitis
C0029408	osteoarthritis
C0029429	osteochondrosis
C0029434	Osteogenesis Imperfecta
C0029442	osteomalacia
C0029443	osteomyelitis
C0029445	bone necrosis
C0029456	osteoporosis
C0029463	bone sarcomas
C0029877	otitis
C0029878	otitis externa
C0029882	otitis media
C0029925	ovarian cancer
C0029927	ovarian cyst
C0030193	pain
C0030196	Pain in limb
C0030252	palpitations
C0030299	pancreatic pseudocyst
C0030305	pancreatitis
C0030312	pancytopenia
C0030319	panic disorder
C0030326	panniculitis
C0030353	papilledema
C0030354	papilloma
C0030446	paralytic ileus
C0030455	pelvic cellulitis
C0030486	paraplegia
C0030491	parapsoriasis
C0030552	weakness
C0030554	paresthesia
C0030578	paronychia
C0030583	parotitis
C0030587	Pat
C0030591	paroxysmal ventricular tachycardia
C0030790	pelvic infections
C0030794	pelvic pain
C0030807	pemphigus
C0030824	allergy to penicillin
C0030920	peptic ulcer
C0030925	perforated peptic ulcer
C0031024	Periapical abscess
C0031036	polyarteritis nodosa
C0031039	pericardial effusion
C0031046	pericarditis
C0031048	constrictive pericarditis
C0031085	periodontal abscess
C0031090	periodontal disease
C0031099	periodontitis
C0031111	periostitis
C0031117	peripheral neuropathy
C0031154	peritonitis
C0031212	personality disorder
C0031256	petechiae
C0031350	Pharyngitis
C0031511	pheochromocytoma
C0031538	phimosis
C0031542	phlebitis
C0031575	phocomelia
C0032000	pituitary adenomas
C0032019	pituitary tumors
C0032227	pleural effusion
C0032231	pleurisy
C0032273	pneumoconiosis
C0032285	pneumonia
C0032290	aspiration pneumonia
C0032300	lobar pneumonia
C0032305	Pneumocystis carinii pneumonia
C0032326	pneumothorax
C0032371	poliomyelitis
C0032460	polycystic ovary disease
C0032461	polycythemia
C0032463	polycythemia vera
C0032519	polymenorrhea
C0032533	polymyalgia rheumatica
C0032541	polyneuritis
C0032584	polyps
C0032617	polyuria
C0032633	dyshidrosis
C0032708	porphyria
C0032768	postherpetic neuralgia
C0032776	postmenopausal bleeding
C0032781	postnasal drip
C0032827	K deficiency
C0032914	toxemia of pregnancy
C0032961	gestation
C0032987	ectopic pregnancy
C0032989	multiple pregnancies
C0032994	tubal pregnancy
C0033036	supraventricular extrasystoles
C0033038	Ejaculation Premature
C0033046	pms
C0033117	priapism
C0033119	puncture
C0033246	proctitis
C0033375	prolactinoma
C0033377	ptosis
C0033578	prostate neoplasia
C0033581	prostatitis
C0033687	proteinuria
C0033774	pruritus
C0033775	pruritus ani
C0033845	pseudotumor cerebri
C0033860	psoriasis
C0033893	tension headache
C0033931	Psychosomatic disorder
C0033953	sexual dysfunction
C0033975	psychosis
C0034050	alveolar proteinosis
C0034063	pulmonary edema
C0034065	pulmonary embolism
C0034066	pulmonary embolism and infarction
C0034067	emphysema
C0034069	pulmonary fibrosis
C0034072	Cor pulmonale
C0034079	pulmonary nodule
C0034150	purpura
C0034152	anaphylactoid purpura
C0034155	thrombotic thrombocytopenic purpura
C0034186	pyelonephritis
C0034194	pyloric stenosis
C0034212	pyoderma
C0034359	pyuria
C0034372	quadriplegia
C0034734	Raynauds
C0034880	hyperacusis
C0034886	Rectal Pain
C0034887	rectal polyp
C0034888	rectal prolapse
C0034902	pure red cell aplasia
C0034951	refraction disorder
C0035078	renal failure
C0035220	respiratory distress syndrome
C0035222	ARDS
C0035258	Restless Legs Syndrome
C0035302	retinal artery occlusion
C0035304	retinal degeneration
C0035305	retinal detachment
C0035309	retinopathy
C0035317	retinal hemorrhage
C0035333	retinitis
C0035334	pigmentary retinopathy
C0035344	retrolental fibroplasia
C0035357	retroperitoneal fibrosis
C0035410	rhabdomyolysis
C0035435	rheumatism
C0035436	rheumatic fever
C0035439	rheumatic carditis
C0035455	rhinitis
C0035579	rickets
C0035854	rosacea
C0036117	Salmonella
C0036130	salpingitis
C0036202	sarcoidosis
C0036220	Kaposi Sarcoma
C0036337	schizoaffective disorder
C0036341	schizophrenia
C0036396	sciatica
C0036416	scleritis
C0036421	scleroderma
C0036439	scoliosis
C0036454	visual field defect
C0036508	seborrhea
C0036572	seizures
C0036689	streptococcal pharyngitis
C0036690	Septicemia
C0036830	serum sickness
C0036916	venereal disease
C0036974	shock
C0036983	septic shock
C0037011	shoulder pain
C0037023	sialadenitis
C0037036	increased salivation
C0037052	sick sinus syndrome
C0037195	sinus headache
C0037199	Sinusitis
C0037284	skin lesion
C0037287	skin nodule
C0037299	skin ulcer
C0037315	sleep apnea
C0037383	sneezing
C0037672	somnambulism
C0037763	spasm
C0037928	spinal cord disease
C0037998	splenic infarction
C0038002	splenomegaly
C0038013	ankylosing spondylitis
C0038019	spondylosis
C0038034	sporotrichosis
C0038131	dysphemia
C0038220	status epilepticus
C0038238	steatorrhea
C0038325	Stevens - Johnson syndrome
C0038353	gastric dilatation
C0038358	gastric ulcer
C0038362	stomatitis
C0038363	ulcerative stomatitis
C0038379	strabismus
C0038395	streptococcal infections
C0038436	posttraumatic stress disorder
C0038450	stridor
C0038454	cerebrovascular accident
C0038506	stuttering
C0038525	subarachnoid hemorrhage
C0038534	subconjunctival hemorrhage
C0038663	suicide attempt
C0038757	sulfa allergy
C0038833	superior vena cava syndrome
C0038990	sweating
C0038999	swelling
C0039070	syncope
C0039103	synovitis
C0039128	Syphilis
C0039231	tachycardia
C0039235	junctional tachycardia
C0039239	sinus tachycardia
C0039240	supraventricular tachycardia
C0039446	telangiectasia
C0039483	temporal arteritis
C0039503	tendinitis
C0039520	tenosynovitis
C0039591	testicle pain
C0039614	tetanus
C0039621	tetany
C0039685	tetralogy of Fallot
C0039730	thalassemia
C0040028	Essential Thrombocythemia
C0040034	thrombocytopenia
C0040046	thrombophlebitis
C0040127	Thyroid storm
C0040128	thyroid disorder
C0040136	thyroid neoplasia
C0040137	thyroid nodules
C0040147	thyroiditis
C0040156	thyrotoxicosis
C0040213	costochondritis
C0040247	tinea
C0040259	tinea pedis
C0040261	onychomycosis
C0040264	tinnitus
C0040414	hairy tongue
C0040425	tonsillitis
C0040435	tooth disorder
C0040460	Toothache
C0040485	torticollis
C0040517	Gilles de la Tourette syndrome
C0040558	toxoplasmosis
C0040584	tracheitis
C0040586	tracheobronchitis
C0040822	tremor
C0040921	trichomoniasis
C0040923	trichomonal vaginitis
C0040997	trigeminal neuralgia
C0041296	tuberculosis
C0041582	ulcer
C0041657	loss of consciousness
C0041782	deficiency anemia
C0041825	Tympanic membrane disorder
C0041834	erythema
C0041909	upper GI bleeding
C0041912	upper respiratory tract infection
C0041948	uremia
C0041952	calculus ureteric
C0041956	ureteral obstruction
C0041976	urethritis
C0042024	urinary incontinence
C0042029	urinary tract infection
C0042063	urogenital anomaly
C0042109	urticaria
C0042133	uterine fibroids
C0042134	uterine hemorrhage
C0042164	uveitis
C0042256	vaginal pruritus
C0042267	vaginitis
C0042341	varicocele
C0042345	varicose vein
C0042373	Vascular Disorders
C0042376	vascular headache
C0042384	vasculitis
C0042420	vasovagal reaction
C0042485	venous insufficiency
C0042487	venous thrombosis
C0042510	ventricular fibrillation
C0042514	ventricular tachycardia
C0042548	Plantar warts
C0042571	vertigo
C0042594	Vestibular Disorders
C0042721	viral hepatitis
C0042740	viral syndrome
C0042755	Masculinization
C0042769	viral infection
C0042798	abnormal vision
C0042847	vitamin B12 deficiency
C0042850	vitamin B deficiency
C0042870	vitamin D deficiency
C0042900	vitiligo
C0042907	vitreous detachment
C0042909	vitreous hemorrhage
C0042928	vocal cord paralysis
C0042940	voice alteration
C0042963	vomiting
C0042996	vulvitis
C0042998	vulvovaginitis
C0043037	verruca
C0043094	weight gain
C0043096	weight loss
C0043117	Idiopathic thrombocytopenic purpura
C0043144	wheezing
C0043352	dry mouth
C0079035	bradyarrhythmias
C0079102	cerebral thrombosis
C0080274	urinary retention
C0085077	acute febrile neutrophilic dermatosis
C0085096	peripheral vascular disorder
C0085166	bacterial vaginosis
C0085576	microcytic anemia
C0085580	essential hypertension
C0085583	choreoathetosis
C0085584	encephalopathy
C0085593	chills
C0085602	polydipsia
C0085605	hepatic failure
C0085606	urinary urgency
C0085610	sinus bradycardia
C0085614	AV block first degree
C0085615	bundle branch block right
C0085619	orthopnea
C0085624	burning sensation
C0085631	agitation
C0085635	photopsia
C0085636	photophobia
C0085639	Falling Down
C0085648	synovial cyst
C0085649	peripheral edema
C0085652	pyoderma gangrenosum
C0085653	pyogenic granuloma
C0085655	polymyositis
C0085660	Aseptic necrosis
C0085661	onycholysis
C0085662	macrocytosis
C0085669	acute leukemia
C0085679	hyperchloremia
C0085680	hypochloremia
C0085681	hyperphosphatemia
C0085682	hypophosphatemia
C0085693	Acute appendicitis
C0085694	cholecystitis chronic
C0085762	alcohol abuse
C0085786	fibrosing alveolitis
C0086066	coryza
C0086438	Hypogammaglobulinemia
C0086543	cataract
C0086692	benign tumors
C0086769	panic attacks
C0149512	Acute sinusitis
C0149514	Acute Bronchitis
C0149520	acute cholecystitis
C0149521	pancreatitis relapsing
C0149642	cervical adenitis
C0149659	dacryostenosis
C0149678	EBV infection
C0149696	food intolerance
C0149704	gingivostomatitis
C0149707	hematospermia
C0149725	lower respiratory infection
C0149741	nipple discharge
C0149744	oral lesion
C0149745	mouth ulceration
C0149746	orthostasis
C0149756	plantar fasciitis
C0149775	seizure frequency
C0149779	somatization
C0149784	stress reaction
C0149793	amaurosis fugax
C0149801	urosepsis
C0149871	deep vein thrombosis
C0149925	small cell lung cancer
C0149931	migraine
C0151315	neck rigidity
C0151436	leukocytoclastic vasculitis
C0151463	breast abscess
C0151465	renal abscess
C0151468	thyroid adenoma
C0151479	amylase increased
C0151480	positive ANA
C0151514	skin atrophy
C0151517	complete heart block
C0151582	urate crystalluria
C0151611	abnormal electroencephalogram
C0151620	Hypertensive encephalopathy
C0151632	ESR increased
C0151636	ventricular extrasystoles
C0151699	intracranial hemorrhage
C0151706	vaginal hemorrhage
C0151714	hypermagnesemia
C0151723	hypomagnesemia
C0151744	myocardial ischemia
C0151754	lactic dehydrogenase increased
C0151766	liver function tests abnormal
C0151786	muscle weakness
C0151790	nasal septum disorder
C0151798	hepatic necrosis
C0151825	bone pain
C0151826	chest pain substernal
C0151827	eye pain
C0151849	alkaline phosphatase increased
C0151904	SGOT increased
C0151908	dry skin
C0151950	deep thrombophlebitis
C0151966	duodenal ulcer haemorrhage
C0151970	esophageal ulcer
C0151971	intestinal ulcer
C0152018	esophageal cancer
C0152020	gastric stasis
C0152021	congenital heart disease
C0152025	polyneuropathy
C0152027	sensory disturbance
C0152029	sinus congestion
C0152030	skin irritation
C0152031	joint swelling
C0152032	urinary hesitancy
C0152128	drug withdrawal
C0152169	renal colic
C0152227	watery eyes
C0152459	striae
C0154251	disorder of lipid metabolism
C0155118	corneal degeneration
C0155540	ear discharge
C0155707	trifascicular block
C0155773	portal vein thrombosis
C0155919	acute pulmonary edema
C0156181	peritoneal adhesions
C0156273	bladder diverticulum
C0156312	testicular atrophy
C0156384	vaginal dysplasia
C0156404	menstrual irregularity
C0158252	intervertebral disc disorder
C0158322	calcaneal spur
C0158328	trigger finger
C0158570	vascular anomaly
C0158986	hypoglycaemia neonatal
C0162283	nephrogenic diabetes insipidus
C0162297	respiratory arrest
C0162298	joint stiffness
C0162316	iron deficiency anemia
C0162323	polyarthritis
C0162423	heat rash
C0162429	malnutrition
C0162529	ischemic colitis
C0162565	acute intermittent porphyria
C0162566	porphyria cutanea tarda
C0162678	neurofibromatosis
C0162834	hyperpigmentation
C0162835	hypopigmentation
C0162871	abdominal aortic aneurysm
C0178415	prostatic specific antigen increase
C0178421	fibroadenoma of breast
C0178428	sinus arrest
C0178879	urinary obstruction
C0206061	interstitial pneumonitis
C0206062	interstitial lung disease
C0220870	lightheadedness
C0220981	metabolic acidosis
C0220982	ketoacidosis
C0220983	metabolic alkalosis
C0221150	odynophagia
C0221158	multifocal atrial tachycardia
C0221166	paraparesis
C0221237	perleche
C0221244	scalp seborrhea
C0221245	Skin fissures
C0221247	avascular necrosis
C0221264	cheilosis
C0221347	acrocyanosis
C0221392	atrophic vaginitis
C0221758	back stiffness
C0221765	chronic schizophrenic
C0221773	hyperamylasemia
C0221776	oral pain
C0221777	nontoxic goiter
C0221780	rectal discharge
C0221785	wrist pain
C0227791	vaginal discharge
C0231218	malaise
C0231274	heat intolerance
C0231528	myalgia
C0231686	unsteady gait
C0231749	knee pain
C0231807	dyspnea on exertion
C0232257	systolic murmur
C0232488	colic
C0232492	abdominal pain upper
C0232493	epigastric pain
C0232605	regurgitation
C0232726	tenesmus
C0232861	penile discharge
C0232940	secondary amenorrhea
C0232943	menometrorrhagia
C0233715	speech disturbance
C0234533	generalized seizures
C0234925	Oily Skin
C0235196	suicidal tendency
C0235198	concentration impaired
C0235267	eye redness
C0235299	right upper quadrant pain
C0235328	colonic obstruction
C0235329	small intestinal obstruction
C0235439	ankle edema
C0235527	right heart failure
C0235660	galactorrhea
C0235761	nasal septum perforation
C0235782	gallbladder cancer
C0235857	decreased lacrimation
C0235896	pulmonary infiltration
C0235946	cerebral atrophy
C0235983	normochromic anemia
C0236048	Gastric Polyps
C0236124	Gastrointestinal Obstruction
C0236167	IUD complication
C0236720	flashbacks
C0239377	arm pain
C0239739	sore gums
C0241353	testicular swelling
C0242172	pelvic inflammatory disease
C0242184	hypoxia
C0242225	colour blindness
C0242301	furuncles
C0242362	intervertebral disc protrusion
C0242379	lung neoplasm malignant
C0242422	Parkinson
C0242429	sore throat
C0242453	prostatism
C0242459	PIE syndrome
C0242528	azotemia
C0242786	high risk pregnancy
C0243026	sepsis
C0243066	atresia
C0259749	autonomic neuropathy
C0259768	wound dehiscence
C0259817	xerosis
C0260653	Behavior Problems
C0262365	mammogram abnormal
C0262384	Atypical Chest Pain
C0262385	autonomic instability
C0262387	Axis Deviation
C0262397	breast tenderness
C0262398	bullous pemphigus
C0262405	Cerebral Dysfunction
C0262421	chronic urinary tract infections
C0262428	collagen vascular disease
C0262451	diminished hearing
C0262465	elevated liver enzymes
C0262493	gallbladder polyp
C0262494	gangrenous cholecystitis
C0262497	global amnesia
C0262509	herpetic neuralgia
C0262525	incomplete right bundle branch block
C0262527	intermittent abdominal pain
C0262576	nerve palsy
C0262578	night cramps
C0262613	renal mass NOS
C0262627	Seroma
C0262655	recurrent urinary tract infections
C0262662	bigeminy
C0262666	vulval abscess
C0263912	rotator cuff syndrome
C0263962	Olecranon bursitis
C0264906	second degree heart block
C0264995	artery occlusion
C0265031	Bleeding hemorrhoids
C0266008	breast malformation
C0266813	fecal occult blood
C0267112	gastritis hemorrhagic
C0267406	mesenteric infarction
C0267566	perirectal abscess
C0267572	ulcerative proctitis
C0267596	rectal hemorrhage
C0270629	epidural abscess
C0270996	eye swelling
C0271188	visual halos
C0271420	Ceruminosis
C0271429	acute otitis media
C0271453	otitis media serous
C0271468	eustachian tube dysfunction
C0271650	latent diabetes
C0274435	Transfusion reaction
C0276143	Viral Pharyngitis
C0277925	cold extremities
C0278008	change in bowel habits
C0278127	Romberg test
C0281773	acute glaucoma
C0281774	acute psychosis
C0281782	ASYMPTOMATIC HYPERURICEMIA
C0281784	benign meningioma
C0281822	dermatological problem
C0281825	dysequilibrium
C0281839	esophageal rupture
C0281856	generalized pain
C0281863	hepatitis C antibody positive
C0281914	musculoskeletal deformity
C0281940	pelvic peritonitis
C0281963	red cell aplasia
C0282005	swollen scrotum
C0302314	xanthomas
C0302592	Cervical cancer
C0311223	frozen shoulder
C0311394	difficulty in walking
C0314719	dry eyes
C0318712	gastroenteritis viral
C0338113	uterine sarcoma
C0340274	pregnancy induced hypertension
C0341047	parotid gland enlargement
C0341163	perforated gastric ulcer
C0342579	electrolyte imbalance
C0342951	Hypervitaminosis
C0344232	blurred vision
C0345996	milia
C0347941	chest mass
C0349231	phobia
C0349506	photosensitivity
C0376356	premenstrual tension
C0392525	nephrolithiasis
C0392680	shortness of breath
C0392699	dysesthesia
C0392701	giddiness
C0398353	hypoventilation
C0398623	thrombophilia
C0400979	biliary obstruction
C0403447	chronic renal insufficiency
C0403645	bladder atony
C0423699	phantom limb pain
C0423798	easy bruising
C0424230	psychomotor retardation
C0426636	Defecation Urgency
C0428977	bradycardia
C0428982	nodal tachycardia
C0438215	laboratory test abnormal
C0442874	neuropathy
C0451641	urolithiasis
C0456909	blindness
C0476089	endometrial cancer
C0476254	dyslexia
C0476427	Smear cervix abnormal
C0496899	benign brain neoplasm
C0497156	lymphadenopathy
C0497247	elevated blood pressure
C0497327	dementia
C0497481	Penile Pain
C0518988	dental abscess
C0520463	chronic active hepatitis
C0520474	osteonecrosis
C0521620	hydroureter
C0522055	ECG abnormal
C0522224	paralysis
C0525045	mood disorders
C0542476	forgetful
C0542519	renal agenesis
C0549473	thyroid cancer
C0549567	pigmentation disorder
C0553662	juvenile rheumatoid arthritis
C0553730	chondrocalcinosis pyrophosphate
C0558353	tongue carcinoma
C0558489	kidney pain
C0574002	Pedal Edema
C0574960	sacroiliitis
C0575081	abnormal gait
C0575090	Balance disorder
C0577559	lump
C0595929	elevated serum cholesterol
C0595939	stillbirth
C0600086	toxic goiter
C0600139	prostate cancer
C0600327	toxic shock syndrome
C0677481	urinary frequency
C0677483	Testicular Carcinoma
C0678108	Sterility
C0678222	breast cancer
C0684249	lung cancer
C0684275	hemophilia
C0686347	tardive dyskinesia
C0699744	ear infection
C0699790	colon cancer
C0699791	gastric carcinoma
C0699885	bladder carcinoma
C0699893	skin carcinoma
C0700053	IHSS
C0700200	Presyncope
C0700590	increased sweating
C0700594	radiculopathy
C0701811	short term memory loss
C0702166	acne
C0728731	prematurity
C0740394	hyperuricemia
C0740401	perforated duodenal ulcer
C0740858	substance abuse
C0740941	pulmonary problem
C0743072	depressive psychosis
C0750426	white blood cell count increased
C0750876	Superficial Phlebitis
C0751295	memory loss
C0815316	B12 deficiency anemia
C0836924	thrombocythemia
C0848558	hypospadias
C0851140	carcinoma cervix in situ
C0851578	sleep disorder
C0851886	Pneumocystis carinii infection
C0870082	hyperkeratosis
C0877359	elevated liver function tests
C0878544	cardiomyopathy
C0878638	abnormal tongue
C0917798	cerebral ischemia
C0917799	hypersomnia
C0917801	insomnia
C0917805	transient cerebral ischemia
C0917816	mental deficiency
C0919267	ovarian tumor
C0973461	dysphasia
C1136085	monoclonal gammopathy
C1145670	respiratory failure
C1253936	joint effusion
C1257843	pseudomembranous colitis
C1258666	ganglion
C1260880	rhinorrhea
C1260926	abnormal pigmentation
C1261473	sarcoma
C1269683	major depressive disorder
C1279296	chronic leukemia
C1282799	penile swelling
C1291077	bloating
C1378703	kidney carcinoma
C1384353	infestation
C1384589	tinea cruris
C1384606	dyspareunia
C1384666	hearing loss
C1442903	exostosis
C1456784	paranoia
C1456822	claudication
C1458140	bleeding diathesis
C1458155	breast neoplasm
C1510431	thrombophlebitis superficial
C1510471	vitamin deficiency
C1510472	drug dependence
C1510475	diverticulosis
C1527263	prostatic hypertrophy
C1527304	allergic reaction
C1527344	dysphonia
C1527407	eosinophilic pneumonia
C1527411	retinal vein thrombosis
C1565489	renal insufficiency
C1621958	glioblastoma multiforme
C1622502	portal cirrhosis
