# Supplementary material for: Inverse similarity and reliable negative samples for drug side-effect prediction
Source: BMC Bioinformatics. 2019 Feb 4;19(Suppl 13):554. doi: 10.1186/s12859-018-2563-x (PMC7402513; doi:10.1186/s12859-018-2563-x)
Supplement: Supplementary file 1 — Supplementary codes and data. The two datasets used in this work and the python codes of the proposed method. (ZIP 11,623 kb) [file 12859_2018_2563_MOESM1_ESM.zip › Additional file 3/Datasets/Our Dataset/drug_list_drugbank.csv]

DB00006
DB00014
DB00035
DB00050
DB00091
DB00104
DB00115
DB00122
DB00136
DB00145
DB00152
DB00153
DB00158
DB00165
DB00175
DB00176
DB00177
DB00178
DB00180
DB00181
DB00182
DB00184
DB00185
DB00186
DB00187
DB00188
DB00191
DB00193
DB00195
DB00196
DB00197
DB00198
DB00199
DB00200
DB00201
DB00202
DB00204
DB00205
DB00206
DB00207
DB00208
DB00209
DB00210
DB00211
DB00213
DB00214
DB00215
DB00216
DB00218
DB00220
DB00222
DB00224
DB00227
DB00228
DB00230
DB00231
DB00232
DB00233
DB00234
DB00238
DB00239
DB00240
DB00242
DB00243
DB00244
DB00246
DB00247
DB00248
DB00249
DB00250
DB00251
DB00252
DB00253
DB00254
DB00256
DB00257
DB00259
DB00260
DB00264
DB00268
DB00270
DB00273
DB00275
DB00276
DB00277
DB00278
DB00279
DB00280
DB00281
DB00282
DB00283
DB00284
DB00285
DB00286
DB00287
DB00288
DB00289
DB00290
DB00292
DB00293
DB00294
DB00295
DB00296
DB00297
DB00299
DB00301
DB00302
DB00303
DB00304
DB00307
DB00308
DB00310
DB00312
DB00313
DB00315
DB00316
DB00317
DB00318
DB00319
DB00320
DB00321
DB00323
DB00324
DB00325
DB00327
DB00328
DB00330
DB00331
DB00332
DB00333
DB00334
DB00335
DB00337
DB00338
DB00341
DB00343
DB00344
DB00346
DB00347
DB00348
DB00349
DB00350
DB00353
DB00355
DB00356
DB00357
DB00358
DB00359
DB00360
DB00361
DB00363
DB00367
DB00368
DB00369
DB00370
DB00371
DB00373
DB00374
DB00376
DB00377
DB00379
DB00380
DB00381
DB00384
DB00388
DB00389
DB00390
DB00393
DB00394
DB00396
DB00397
DB00398
DB00399
DB00400
DB00401
DB00402
DB00404
DB00408
DB00410
DB00411
DB00412
DB00413
DB00415
DB00418
DB00419
DB00421
DB00422
DB00423
DB00424
DB00425
DB00426
DB00428
DB00431
DB00432
DB00433
DB00434
DB00435
DB00437
DB00438
DB00439
DB00440
DB00441
DB00444
DB00445
DB00446
DB00448
DB00449
DB00450
DB00451
DB00454
DB00455
DB00457
DB00458
DB00459
DB00461
DB00465
DB00468
DB00470
DB00471
DB00472
DB00474
DB00475
DB00476
DB00477
DB00478
DB00479
DB00480
DB00481
DB00482
DB00484
DB00485
DB00486
DB00489
DB00490
DB00491
DB00492
DB00493
DB00494
DB00495
DB00496
DB00497
DB00499
DB00500
DB00501
DB00502
DB00503
DB00507
DB00512
DB00513
DB00514
DB00518
DB00519
DB00521
DB00523
DB00524
DB00528
DB00529
DB00530
DB00532
DB00533
DB00535
DB00537
DB00539
DB00540
DB00541
DB00542
DB00543
DB00544
DB00545
DB00547
DB00548
DB00549
DB00550
DB00551
DB00552
DB00554
DB00555
DB00557
DB00558
DB00559
DB00560
DB00561
DB00563
DB00564
DB00567
DB00570
DB00571
DB00572
DB00573
DB00575
DB00577
DB00580
DB00581
DB00582
DB00585
DB00586
DB00588
DB00589
DB00590
DB00591
DB00593
DB00594
DB00595
DB00598
DB00600
DB00602
DB00605
DB00607
DB00608
DB00609
DB00611
DB00612
DB00615
DB00618
DB00619
DB00620
DB00621
DB00622
DB00623
DB00624
DB00625
DB00626
DB00627
DB00630
DB00631
DB00632
DB00633
DB00634
DB00635
DB00640
DB00641
DB00642
DB00643
DB00644
DB00649
DB00651
DB00652
DB00654
DB00655
DB00656
DB00657
DB00659
DB00661
DB00665
DB00666
DB00668
DB00669
DB00671
DB00672
DB00673
DB00674
DB00675
DB00678
DB00679
DB00682
DB00683
DB00684
DB00685
DB00686
DB00687
DB00690
DB00691
DB00692
DB00693
DB00694
DB00695
DB00696
DB00697
DB00698
DB00700
DB00701
DB00703
DB00704
DB00705
DB00706
DB00708
DB00709
DB00710
DB00712
DB00713
DB00714
DB00715
DB00716
DB00717
DB00718
DB00721
DB00722
DB00724
DB00726
DB00727
DB00728
DB00730
DB00731
DB00733
DB00734
DB00735
DB00737
DB00738
DB00740
DB00745
DB00747
DB00748
DB00749
DB00750
DB00751
DB00752
DB00753
DB00754
DB00755
DB00756
DB00758
DB00759
DB00760
DB00762
DB00763
DB00764
DB00768
DB00770
DB00772
DB00773
DB00774
DB00775
DB00776
DB00778
DB00780
DB00782
DB00783
DB00784
DB00787
DB00788
DB00790
DB00794
DB00795
DB00796
DB00798
DB00799
DB00800
DB00802
DB00804
DB00806
DB00807
DB00808
DB00809
DB00811
DB00813
DB00814
DB00818
DB00819
DB00822
DB00827
DB00828
DB00829
DB00831
DB00833
DB00834
DB00836
DB00838
DB00839
DB00841
DB00842
DB00843
DB00844
DB00845
DB00846
DB00847
DB00850
DB00851
DB00855
DB00857
DB00860
DB00861
DB00863
DB00864
DB00868
DB00869
DB00870
DB00871
DB00872
DB00873
DB00876
DB00877
DB00879
DB00880
DB00881
DB00883
DB00884
DB00887
DB00889
DB00897
DB00898
DB00899
DB00900
DB00904
DB00905
DB00906
DB00907
DB00908
DB00909
DB00910
DB00912
DB00915
DB00916
DB00917
DB00918
DB00919
DB00920
DB00921
DB00922
DB00924
DB00925
DB00927
DB00928
DB00929
DB00932
DB00934
DB00936
DB00937
DB00938
DB00939
DB00943
DB00947
DB00950
DB00951
DB00952
DB00953
DB00956
DB00959
DB00960
DB00961
DB00962
DB00963
DB00964
DB00966
DB00967
DB00969
DB00970
DB00972
DB00973
DB00975
DB00978
DB00979
DB00980
DB00981
DB00982
DB00983
DB00986
DB00987
DB00988
DB00989
DB00990
DB00991
DB00992
DB00993
DB00994
DB00995
DB00996
DB00997
DB00998
DB00999
DB01001
DB01004
DB01005
DB01006
DB01009
DB01011
DB01012
DB01014
DB01015
DB01016
DB01017
DB01018
DB01019
DB01023
DB01024
DB01025
DB01026
DB01029
DB01030
DB01032
DB01033
DB01035
DB01036
DB01037
DB01039
DB01041
DB01043
DB01044
DB01046
DB01047
DB01048
DB01050
DB01059
DB01060
DB01062
DB01065
DB01066
DB01067
DB01068
DB01069
DB01072
DB01073
DB01075
DB01076
DB01077
DB01079
DB01080
DB01082
DB01083
DB01084
DB01085
DB01086
DB01087
DB01088
DB01091
DB01095
DB01097
DB01098
DB01099
DB01100
DB01101
DB01104
DB01105
DB01106
DB01110
DB01112
DB01115
DB01117
DB01118
DB01119
DB01120
DB01124
DB01126
DB01127
DB01128
DB01129
DB01131
DB01132
DB01133
DB01136
DB01137
DB01140
DB01142
DB01143
DB01148
DB01149
DB01150
DB01151
DB01153
DB01155
DB01156
DB01157
DB01161
DB01162
DB01165
DB01167
DB01169
DB01171
DB01172
DB01173
DB01174
DB01175
DB01176
DB01177
DB01179
DB01180
DB01182
DB01183
DB01184
DB01185
DB01186
DB01188
DB01189
DB01190
DB01193
DB01194
DB01195
DB01196
DB01197
DB01198
DB01200
DB01202
DB01203
DB01204
DB01205
DB01206
DB01208
DB01210
DB01211
DB01212
DB01213
DB01214
DB01215
DB01216
DB01217
DB01218
DB01219
DB01220
DB01221
DB01222
DB01223
DB01224
DB01226
DB01229
DB01232
DB01233
DB01234
DB01235
DB01236
DB01238
DB01240
DB01241
DB01242
DB01244
DB01247
DB01248
DB01250
DB01253
DB01254
DB01255
DB01259
DB01260
DB01261
DB01262
DB01263
DB01264
DB01265
DB01267
DB01268
DB01273
DB01275
DB01280
DB01291
DB01303
DB01319
DB01320
DB01324
DB01327
DB01330
DB01331
DB01332
DB01337
DB01339
DB01340
DB01351
DB01356
DB01359
DB01364
DB01367
DB01393
DB01394
DB01395
DB01399
DB01400
DB01406
DB01410
DB01413
DB01415
DB01416
DB01418
DB01421
DB01438
DB01544
DB01558
DB01576
DB01580
DB01589
DB01590
DB01595
DB01600
DB01608
DB01611
DB01618
DB01623
DB01624
DB01627
DB01628
DB02300
DB02546
DB02638
DB02659
DB02703
DB03128
DB04077
DB04272
DB04573
DB04835
DB04843
DB04844
DB04845
DB04846
DB04854
DB04855
DB04861
DB04868
DB04871
DB04876
DB04896
DB04920
DB04930
DB04938
DB04946
DB04951
DB04953
DB05013
DB05039
DB05246
DB05271
DB05294
DB05521
DB05676
DB06148
DB06151
DB06155
DB06176
DB06196
DB06201
DB06203
DB06204
DB06207
DB06209
DB06210
DB06211
DB06212
DB06213
DB06216
DB06218
DB06228
DB06268
DB06274
DB06282
DB06287
DB06288
DB06290
DB06292
DB06335
DB06401
DB06403
DB06410
DB06412
DB06413
DB06480
DB06589
DB06594
DB06605
DB06616
DB06637
DB06663
DB06684
DB06691
DB06695
DB06698
DB06699
DB06701
DB06702
DB06710
DB06711
DB06766
DB06771
DB06772
DB06774
DB06781
DB06786
DB06795
DB06800
DB06802
DB06809
DB06813
DB06817
DB06825
DB08439
DB08604
DB08815
DB08816
DB08819
DB08820
DB08822
DB08827
DB08828
DB08860
DB08864
DB08865
DB08867
DB08868
DB08869
DB08873
DB08874
DB08875
DB08877
DB08881
DB08882
DB08883
DB08889
DB08890
DB08893
DB08895
DB08896
DB08897
DB08899
DB08901
DB08903
DB08906
DB08907
DB08911
DB08912
DB08916
DB08930
DB08931
DB08932
DB08933
DB09026
DB09030
DB09040
DB09068
DB09076
DB09080
DB09101
DB09242
