# Supplementary material for: Inverse similarity and reliable negative samples for drug side-effect prediction
Source: BMC Bioinformatics. 2019 Feb 4;19(Suppl 13):554. doi: 10.1186/s12859-018-2563-x (PMC7402513; doi:10.1186/s12859-018-2563-x)
Supplement: Supplementary file 1 — Supplementary codes and data. The two datasets used in this work and the python codes of the proposed method. (ZIP 11,623 kb) [file 12859_2018_2563_MOESM1_ESM.zip › Additional file 3/Datasets/Our Dataset/drug_sideeffect_matrix.csv]

1	1	1	1	0	0	0	1	1	1	1	0	0	0	1	1	1	1	1	1	1	0	0	1	1	1	0	0	0	0	1	0	1	1	0	0	0	1	1	0	0	1	0	1	0	0	0	0	1	0
1	1	1	1	1	1	1	1	1	1	1	1	1	1	1	1	1	1	1	1	0	1	1	1	1	1	1	1	1	1	1	1	1	1	1	1	1	1	1	0	0	0	1	1	1	1	0	1	1	1
1	1	1	1	1	1	1	1	1	1	1	1	1	1	1	1	1	1	0	1	1	1	1	0	1	1	0	1	1	1	1	0	1	1	1	0	1	0	1	1	0	1	1	1	1	1	0	0	0	0
1	1	0	1	0	0	1	1	0	0	0	0	0	0	0	0	0	0	1	0	0	0	0	0	0	0	0	0	0	0	0	0	0	0	0	0	0	0	0	0	0	0	0	1	0	1	0	0	0	0
1	1	1	1	1	1	1	1	1	1	1	1	1	1	1	1	1	1	0	1	1	1	1	1	1	1	1	1	0	1	1	1	1	1	0	1	1	1	1	1	1	0	1	0	1	1	1	1	0	1
1	1	1	1	1	1	1	1	1	1	1	1	1	1	1	1	1	1	0	1	1	1	1	1	1	1	1	1	1	1	0	1	1	1	1	0	1	1	1	1	0	1	1	1	1	1	1	1	1	1
1	1	1	1	1	1	1	0	0	0	0	0	0	1	0	1	1	0	0	0	0	0	1	0	1	0	0	0	0	1	0	0	1	0	0	0	0	1	0	0	0	0	0	1	0	0	0	0	1	0
0	0	0	0	0	0	0	0	0	0	0	0	0	0	0	0	0	0	0	0	0	0	0	0	0	0	0	0	0	0	0	0	0	0	0	0	0	0	0	0	0	0	0	0	0	0	0	0	0	0
1	1	1	1	0	1	1	1	1	1	1	1	0	1	1	0	0	1	0	1	0	1	0	0	0	0	1	0	0	1	0	0	0	0	0	0	1	0	1	0	0	0	1	1	0	0	0	0	0	0
1	0	1	0	0	1	0	1	1	0	0	0	0	0	0	0	0	1	1	0	0	0	0	0	0	0	0	1	1	0	0	0	0	0	0	0	0	0	0	1	0	0	1	0	0	0	0	1	1	0
1	0	1	0	0	0	1	1	1	0	1	0	0	1	0	0	0	0	0	0	0	1	0	0	0	0	0	1	0	0	0	0	0	0	0	0	0	0	0	0	1	0	0	1	0	0	0	0	0	0
1	0	0	0	0	0	0	0	0	0	0	1	0	1	0	0	0	0	0	1	0	1	0	0	0	0	0	0	0	0	0	0	0	0	0	0	0	1	0	0	0	0	0	0	0	0	0	0	0	0
1	0	0	1	0	0	1	0	0	0	0	0	0	0	0	0	1	0	0	0	0	1	0	0	0	0	0	0	0	0	1	0	0	0	0	0	0	1	0	0	0	0	1	1	1	0	0	0	0	0
1	1	1	0	0	0	0	0	0	0	0	0	0	0	0	0	0	0	0	0	0	1	1	0	0	0	0	0	0	0	0	0	0	0	0	0	1	1	0	0	0	0	1	0	0	0	0	0	0	0
1	1	1	1	1	1	1	1	1	1	1	1	1	1	1	1	1	1	0	1	0	1	1	1	1	0	0	1	0	1	1	1	1	0	0	1	0	1	1	1	1	0	0	1	1	1	1	1	0	1
1	1	1	1	1	1	1	1	1	1	1	1	1	1	1	1	1	1	1	1	0	1	1	1	1	0	1	1	1	1	1	1	1	0	1	1	1	1	1	1	1	1	1	1	1	0	1	1	1	1
1	1	1	1	1	1	1	1	1	1	0	1	1	1	1	1	1	0	1	1	1	1	1	1	1	1	1	1	0	1	0	1	1	1	1	0	1	0	1	1	1	1	0	1	0	1	0	1	1	1
1	1	1	1	1	1	1	1	1	1	1	1	1	1	1	0	1	0	1	1	1	1	1	1	1	1	1	1	1	1	1	1	1	1	1	1	1	0	1	1	1	1	1	0	1	1	1	0	0	1
1	1	1	1	1	1	1	1	1	1	1	1	1	1	1	1	1	1	0	1	0	0	0	0	1	0	0	1	0	1	0	0	1	0	1	0	0	0	1	1	0	1	0	0	1	0	0	1	1	0
1	1	1	1	1	1	1	0	1	1	1	1	1	1	1	1	1	1	1	1	1	1	1	0	1	1	1	1	1	1	1	0	1	1	1	0	1	1	1	1	0	1	1	0	1	0	1	1	1	1
1	1	1	1	1	1	0	1	1	1	1	1	1	1	1	1	1	0	1	1	1	1	0	0	1	1	1	0	1	0	1	0	1	1	1	0	1	0	1	0	1	1	1	1	0	0	1	0	0	1
1	1	1	1	1	1	1	1	1	1	1	1	1	1	1	0	1	1	1	1	1	0	1	0	1	1	1	1	1	1	1	1	1	0	1	0	1	0	1	1	1	1	1	1	1	1	1	0	1	0
1	1	1	1	1	1	1	1	1	1	1	1	1	1	1	1	1	1	1	1	0	1	1	1	1	1	1	1	1	1	1	1	1	0	1	1	1	1	1	1	0	1	1	0	1	1	1	0	1	1
1	1	1	1	1	0	0	1	0	0	0	1	1	1	1	1	0	1	1	1	0	0	0	1	0	0	1	0	1	0	1	0	1	0	0	0	1	0	0	1	0	0	1	0	0	0	1	1	0	1
1	1	1	0	1	0	1	0	1	0	1	1	1	1	0	0	1	1	1	1	1	1	1	0	1	1	1	1	1	0	1	0	1	1	0	0	1	0	1	0	1	1	1	0	0	0	0	0	0	0
1	1	1	1	1	1	1	1	1	1	1	1	1	1	1	1	1	1	1	1	1	1	1	1	1	1	0	1	1	1	1	1	1	1	1	1	0	1	1	1	1	1	1	1	1	1	1	1	1	0
1	1	1	1	1	1	0	0	1	0	0	1	1	0	1	0	0	0	0	1	0	0	0	0	0	0	1	1	1	0	0	0	0	0	1	0	0	0	0	0	0	0	0	0	0	0	1	0	0	0
1	1	1	1	1	1	1	1	1	1	1	1	1	1	1	1	1	1	1	1	1	1	1	1	1	1	1	0	1	1	1	1	1	1	1	0	1	1	1	1	1	1	1	1	1	1	1	1	1	0
1	1	1	1	1	1	1	1	1	0	1	1	1	1	1	1	1	1	1	1	1	1	1	1	1	1	1	1	1	1	1	1	1	1	1	0	0	1	1	1	0	1	0	0	1	1	1	1	0	1
1	1	1	1	1	1	1	1	1	1	1	1	1	1	1	1	0	1	0	1	1	1	1	1	1	1	1	0	0	1	0	0	0	1	0	1	1	1	0	1	1	0	1	1	1	0	1	0	1	1
1	0	1	0	0	0	0	0	0	1	1	0	1	0	0	0	0	0	0	0	0	1	0	0	0	0	0	1	0	0	0	0	0	0	0	0	0	1	0	0	0	1	0	0	1	0	0	0	0	0
1	1	1	1	1	1	0	1	1	1	1	0	1	0	1	1	0	1	0	0	1	0	0	1	1	1	0	0	0	1	1	1	1	1	0	0	0	1	0	1	1	0	1	1	1	1	0	0	1	0
1	0	1	0	1	1	1	1	1	1	0	0	0	0	0	1	0	1	0	0	0	1	0	0	0	0	0	0	0	0	1	0	0	0	1	0	0	0	1	1	0	0	1	1	0	0	0	0	0	0
1	1	1	1	1	1	1	1	1	0	1	0	0	0	0	0	1	1	1	1	1	0	0	0	1	1	0	0	1	0	1	0	0	1	0	0	0	1	1	0	1	0	1	1	1	0	0	0	0	0
0	0	0	1	0	0	0	1	0	0	0	0	0	0	0	1	1	0	0	1	1	0	0	0	0	1	0	0	1	0	0	0	0	0	0	0	0	0	0	0	0	0	1	0	0	0	0	0	0	0
0	0	0	1	0	0	0	1	1	0	1	0	0	0	0	0	0	0	1	1	0	0	0	0	0	0	0	0	1	1	0	0	0	0	0	0	0	0	0	0	0	0	0	1	0	0	0	0	0	0
1	1	0	1	1	1	0	0	0	1	0	0	0	1	1	0	1	1	0	1	0	0	1	0	0	0	0	1	0	0	0	1	1	0	1	0	0	0	1	0	1	1	0	0	0	0	0	0	1	0
0	0	1	0	0	0	0	1	0	0	0	0	0	0	0	0	0	0	0	0	0	1	0	1	0	0	0	0	0	0	0	0	0	0	0	1	0	0	0	0	0	0	0	1	0	0	0	0	0	0
1	1	1	1	1	1	1	0	0	0	0	0	0	0	0	0	1	0	0	1	0	1	0	0	0	0	0	1	0	0	0	0	1	0	0	0	0	0	0	0	0	1	0	0	0	0	0	0	0	0
1	1	1	1	1	1	1	1	1	1	1	1	1	1	1	1	1	1	1	1	1	1	1	1	1	0	1	1	0	1	0	1	1	0	1	1	1	1	1	1	1	1	1	1	1	0	0	1	0	0
1	1	1	1	1	1	1	1	1	0	1	0	0	1	0	0	0	1	0	0	0	1	0	1	1	0	0	0	0	1	0	1	0	0	0	0	0	0	0	0	1	0	0	1	0	0	0	0	0	0
1	1	1	1	1	0	1	0	1	1	0	1	1	0	0	1	0	0	0	0	1	0	0	0	1	1	1	1	1	0	1	0	0	1	1	0	1	0	1	0	1	1	0	1	0	0	0	1	1	0
0	0	0	1	0	0	1	1	1	0	0	0	0	0	0	0	0	1	0	0	0	0	0	0	0	0	0	0	0	0	0	0	0	0	0	0	0	0	0	0	1	0	1	0	0	0	0	0	0	0
1	1	0	1	1	0	1	0	0	1	0	0	0	1	1	0	1	1	1	1	1	0	1	0	1	1	1	0	1	0	1	0	1	1	0	0	1	0	0	0	0	0	0	0	0	0	0	0	1	0
1	1	1	1	1	1	1	1	1	1	1	1	1	1	1	1	1	1	1	1	1	1	1	1	1	1	1	1	1	1	1	1	1	1	1	1	1	1	1	1	1	1	1	1	1	1	1	1	1	1
1	1	1	1	1	1	0	0	0	0	0	1	0	1	1	0	0	1	1	1	0	0	0	1	1	0	0	1	0	1	0	1	0	0	0	1	0	0	1	0	1	1	0	0	0	1	0	0	0	0
1	1	1	1	1	1	1	0	1	1	1	1	1	1	1	1	1	1	1	1	0	1	1	0	1	0	1	1	1	1	1	1	1	0	1	1	1	1	0	1	0	1	0	0	0	1	1	1	1	1
1	1	1	1	1	1	1	1	1	1	1	1	1	1	1	0	1	1	1	1	1	1	1	0	1	1	1	1	1	1	1	1	1	1	1	1	1	1	0	1	1	1	1	0	1	0	1	0	1	1
1	1	1	1	1	1	1	1	1	1	1	1	1	1	1	1	1	1	1	1	1	1	1	1	1	1	1	1	1	1	1	1	1	1	1	1	1	1	1	1	1	1	1	1	1	0	1	1	1	0
1	1	1	1	1	1	1	1	1	1	1	0	0	1	1	0	1	1	0	0	1	1	1	1	1	0	0	1	0	1	0	1	1	1	0	1	1	1	0	0	0	0	1	0	1	0	0	0	1	0
1	1	1	1	1	1	1	1	1	1	0	0	0	1	1	0	1	0	1	1	0	1	1	1	1	0	1	0	1	0	1	0	1	0	1	1	1	1	0	0	1	0	1	1	0	0	1	1	0	0
1	1	1	1	1	1	1	1	1	1	1	1	1	1	1	0	1	1	0	0	1	1	1	1	1	1	1	1	0	1	0	1	1	1	1	0	1	1	1	1	1	1	0	1	1	1	1	1	1	1
1	1	1	1	1	1	1	1	1	1	1	1	1	1	1	1	1	1	0	0	0	1	1	1	1	0	1	0	0	1	1	1	1	0	0	1	0	0	1	1	1	0	0	1	1	0	1	1	1	1
1	0	1	0	0	0	0	0	0	0	1	0	0	0	0	0	0	0	1	0	0	0	0	0	0	0	0	0	0	0	0	0	0	0	0	0	0	0	0	0	0	0	1	0	0	0	0	0	0	0
1	1	1	0	1	1	1	1	1	1	1	1	1	1	1	1	1	1	1	1	1	1	1	1	0	1	1	1	1	1	1	1	1	0	1	1	1	1	1	1	1	1	1	0	1	0	1	1	1	1
1	1	1	0	1	1	1	1	0	0	0	1	1	1	1	0	1	0	1	0	0	1	0	1	0	0	1	0	1	0	1	0	1	0	1	0	0	0	0	1	0	1	1	0	0	0	1	1	1	1
1	1	1	1	1	1	0	1	1	0	1	1	0	1	0	0	0	0	0	1	0	1	1	1	0	0	0	1	0	0	0	0	0	0	0	1	0	0	0	1	0	0	0	1	0	0	0	1	0	0
1	1	1	1	1	1	0	1	1	1	1	0	0	0	0	0	0	0	0	0	1	1	0	1	0	1	0	0	0	0	0	0	0	1	0	1	0	1	0	0	0	0	0	0	0	0	0	0	0	0
1	1	1	1	1	1	0	1	1	1	1	1	0	1	1	1	1	0	1	1	1	1	1	0	1	1	1	0	1	0	1	0	1	1	1	1	1	1	0	1	0	1	0	0	1	0	1	0	0	0
1	1	1	1	0	1	1	1	1	1	1	0	1	0	0	1	0	0	0	0	1	1	1	1	0	1	0	1	0	1	0	1	0	1	0	0	1	1	0	0	1	0	0	1	1	0	0	0	0	0
0	0	0	1	0	0	1	0	0	0	0	0	0	0	0	1	0	1	0	0	0	0	0	0	0	0	0	0	0	0	0	0	0	0	0	0	0	0	0	0	0	0	0	0	0	0	0	0	0	0
0	0	0	1	0	0	1	0	0	0	0	0	0	0	0	0	0	0	0	0	0	0	0	0	0	0	0	0	0	0	0	0	0	0	0	0	0	0	0	0	0	0	0	0	0	0	0	0	0	0
1	1	1	1	1	1	1	1	1	1	1	1	1	1	1	1	1	1	1	0	1	1	1	1	0	1	0	1	1	1	1	1	1	1	0	0	1	1	1	0	0	0	0	0	1	1	0	0	1	1
1	1	1	1	1	0	1	0	1	1	0	1	1	1	1	0	1	0	1	0	1	1	1	1	1	1	1	0	0	0	1	0	1	1	1	1	1	0	0	1	1	1	0	0	0	1	1	1	0	0
1	1	1	1	1	1	1	1	1	1	1	1	1	1	1	1	1	1	1	1	1	1	1	1	1	1	1	1	1	1	1	1	1	1	1	1	1	1	1	1	1	1	0	1	1	1	1	1	1	1
1	1	1	1	1	1	0	1	1	0	1	1	1	1	0	0	1	0	1	1	1	1	1	1	1	1	1	0	1	1	1	0	0	1	1	1	1	1	1	1	1	1	0	0	0	0	1	1	0	1
1	0	1	1	1	1	0	0	0	1	1	1	1	1	1	0	1	1	0	0	0	0	1	1	0	0	0	1	1	1	0	1	0	0	0	0	0	0	1	0	0	0	1	0	1	0	0	0	1	1
1	1	1	1	1	1	1	1	0	1	0	1	1	1	1	0	1	1	1	1	0	1	1	0	1	0	1	1	0	0	1	1	1	0	1	0	1	0	0	1	0	1	0	0	1	0	0	0	1	1
0	0	0	0	0	0	0	0	0	0	0	0	0	0	0	0	0	0	0	0	0	0	0	0	0	0	0	0	0	0	0	0	0	0	0	0	0	0	0	0	0	0	0	0	0	0	0	0	0	0
1	1	1	0	0	0	0	0	0	1	1	0	0	0	1	0	0	0	0	0	0	0	0	0	0	0	0	0	1	0	0	0	0	0	0	0	0	0	0	1	0	0	0	0	0	1	0	1	0	0
1	1	1	1	1	0	1	1	1	1	1	0	0	1	0	0	0	1	0	0	0	0	0	0	0	0	0	0	0	1	0	1	0	0	0	0	0	0	0	0	0	0	0	1	1	0	0	0	0	0
1	1	1	1	1	1	1	1	1	0	1	1	1	1	1	1	1	0	1	1	1	1	1	1	1	1	1	0	1	1	1	1	0	0	1	1	1	1	0	1	0	1	1	1	1	0	1	0	1	0
0	0	0	0	0	0	0	1	0	0	0	0	0	0	0	0	0	0	0	0	0	0	0	0	0	0	0	0	0	0	0	0	0	0	0	0	0	0	0	0	0	0	0	0	0	0	0	1	0	0
1	1	1	1	0	1	0	1	1	1	1	0	0	0	1	1	1	1	1	1	0	1	1	1	1	0	1	0	1	1	1	1	1	0	0	1	1	1	0	0	1	0	0	1	1	1	0	0	1	0
1	1	1	0	1	1	1	1	1	1	1	0	0	0	0	1	0	0	0	0	1	0	0	1	0	1	0	0	0	0	0	0	0	0	0	0	0	0	0	0	1	0	0	1	0	0	0	1	0	0
1	0	1	1	0	0	1	0	1	0	0	0	0	0	0	1	0	0	0	0	0	0	0	0	0	0	0	1	0	0	0	0	0	0	0	0	0	0	0	0	0	0	0	0	0	0	0	0	0	0
0	0	0	0	0	0	0	0	0	0	0	0	0	0	0	0	0	0	0	0	0	0	0	0	0	0	0	0	0	0	0	0	0	0	0	0	0	0	0	0	0	0	0	0	0	0	0	0	0	0
0	1	0	1	0	0	0	1	0	0	0	0	0	0	0	1	0	0	0	0	0	0	1	0	0	0	0	0	0	0	1	0	0	0	0	0	1	0	0	1	0	0	1	0	0	0	1	0	0	0
1	1	1	1	1	1	1	1	1	1	1	1	1	1	1	0	1	1	1	1	1	0	1	1	0	1	1	1	1	0	1	1	1	1	1	1	1	0	1	1	0	1	0	0	0	0	0	1	0	1
1	1	1	1	1	1	0	1	0	1	1	1	1	1	0	0	1	1	1	1	0	1	1	0	1	0	1	1	0	1	1	1	1	1	1	1	1	1	1	1	0	1	0	0	0	1	1	0	1	1
1	1	1	1	1	1	1	0	1	0	0	1	1	1	1	0	1	0	1	1	1	0	1	1	0	1	1	1	1	0	0	1	1	1	1	1	1	1	1	0	1	1	0	1	1	1	0	1	1	0
1	1	1	1	1	1	1	1	1	1	1	1	1	1	1	1	1	1	1	1	0	1	1	1	1	0	1	1	1	1	1	1	1	0	0	1	1	1	1	1	0	1	1	0	0	1	1	1	1	1
1	1	1	1	1	1	1	0	1	1	1	1	1	1	1	1	0	1	1	1	1	1	0	1	1	1	0	1	1	1	0	1	1	1	1	1	0	1	1	1	1	1	0	1	1	1	0	1	1	1
1	1	1	1	1	1	0	1	1	1	1	0	1	1	0	1	1	1	1	0	1	1	1	1	0	0	0	0	1	0	1	0	0	1	0	1	0	1	0	0	0	0	1	0	0	0	0	1	0	1
1	1	1	1	1	1	1	1	1	1	1	0	0	0	1	1	0	0	1	0	0	1	0	0	0	1	0	0	1	0	0	0	1	0	1	0	0	0	0	0	0	0	1	1	0	0	1	0	0	1
1	1	1	1	1	1	0	1	0	1	1	1	0	0	0	1	1	1	1	0	1	0	0	0	0	0	0	0	1	0	1	0	0	0	0	0	0	0	1	0	0	0	0	0	0	1	0	0	1	0
0	0	0	0	0	0	0	0	0	0	1	0	0	0	0	0	0	0	1	1	0	0	0	0	0	0	0	0	1	0	0	0	0	0	0	0	0	0	0	0	0	0	0	0	0	0	0	0	0	0
1	1	1	1	1	1	1	1	1	0	1	1	1	0	1	0	1	1	1	0	0	1	1	1	1	0	1	1	0	0	1	0	0	0	0	0	0	0	1	1	1	1	0	0	1	0	0	1	0	0
1	1	1	1	1	0	1	1	1	0	0	0	0	1	0	0	1	1	1	1	1	0	1	0	0	1	0	1	0	0	1	0	0	0	0	0	1	0	1	0	1	0	1	1	0	0	1	1	1	0
1	1	1	1	1	1	1	1	0	1	1	1	1	1	1	1	1	1	1	1	1	1	1	1	1	1	0	1	1	1	1	1	1	0	0	1	1	1	0	0	1	1	1	1	1	1	0	0	1	1
1	1	1	0	1	1	1	0	1	0	0	1	1	0	1	0	0	0	1	0	0	1	1	1	0	0	0	0	1	0	1	0	0	0	1	0	0	0	0	1	1	0	1	1	0	0	1	1	0	0
1	0	1	1	0	1	0	1	1	1	0	1	0	0	0	0	0	0	0	0	1	0	0	1	1	0	0	1	0	0	0	0	0	0	0	0	0	0	0	0	0	0	0	0	0	0	0	0	0	0
1	1	1	1	1	1	1	0	1	1	1	1	1	1	1	1	1	0	1	1	0	1	1	0	1	0	1	1	1	0	1	1	1	0	1	1	1	1	0	1	1	1	1	1	1	0	1	0	0	1
1	1	1	1	1	1	1	1	1	1	0	0	1	1	1	1	1	1	0	0	0	0	1	0	1	0	0	1	0	1	0	1	0	0	1	0	0	0	0	0	1	1	0	1	0	0	0	0	1	0
1	1	0	1	1	1	1	1	0	1	0	1	1	1	0	1	1	1	1	1	1	0	0	0	1	1	1	1	1	1	0	1	1	1	1	0	0	0	1	1	0	0	0	0	1	1	0	1	1	0
0	0	0	0	0	0	1	0	0	0	0	0	0	0	0	0	0	0	0	0	0	0	0	0	0	0	0	0	0	0	0	0	0	0	0	0	0	0	0	0	0	0	0	0	0	0	0	0	0	0
1	1	1	1	1	1	1	1	1	1	1	1	1	1	1	1	0	1	0	0	1	1	1	0	1	1	1	0	1	1	0	1	1	1	1	0	1	0	1	1	0	1	1	0	0	1	1	1	1	0
1	0	1	1	0	0	1	1	1	0	1	0	0	1	0	1	1	1	1	0	0	1	1	1	0	0	0	1	0	1	1	0	0	0	0	1	0	1	1	0	0	0	0	1	1	0	0	0	0	1
0	0	1	0	0	0	0	0	0	0	0	0	0	0	0	0	0	1	1	1	0	0	0	0	0	0	0	0	1	0	0	0	0	0	0	0	0	0	0	0	0	0	1	0	0	0	0	0	0	0
1	1	1	1	0	1	1	0	0	1	1	1	0	1	0	1	0	1	0	0	0	1	0	1	1	0	0	1	0	0	0	1	0	0	0	1	0	1	0	0	0	0	0	0	1	1	0	0	0	1
1	1	1	1	1	1	1	1	1	1	1	1	1	1	1	1	0	1	0	1	1	1	1	0	1	1	0	1	0	1	0	1	1	1	0	0	1	0	0	0	1	0	1	1	0	1	0	0	1	1
1	1	1	1	1	1	1	1	1	1	1	1	1	1	1	1	1	1	1	1	1	1	1	1	1	1	1	1	1	0	1	1	1	1	1	1	1	1	1	1	0	1	1	1	1	1	1	1	1	0
1	1	1	1	1	1	1	1	1	1	1	1	0	1	1	1	1	1	1	1	0	0	1	1	1	0	0	0	1	1	1	1	1	0	0	0	1	1	1	1	1	1	1	1	1	1	1	1	1	0
1	1	1	0	1	1	1	1	1	1	1	1	0	1	1	1	1	1	1	1	1	0	1	0	1	1	0	1	1	0	1	1	1	1	1	0	1	1	0	0	1	1	1	1	0	1	1	1	1	0
1	1	1	1	1	1	1	1	1	1	0	0	1	0	0	0	0	1	0	0	0	0	1	1	0	1	0	0	0	0	1	0	0	1	1	1	1	1	0	0	1	0	0	0	0	0	0	0	0	0
1	1	1	1	1	1	0	1	1	1	1	1	0	0	0	1	0	0	0	0	1	0	0	1	1	1	0	0	0	1	0	1	0	1	0	1	0	1	0	0	1	0	1	1	1	0	0	0	0	0
1	1	1	0	1	1	0	1	0	1	0	0	1	0	0	0	1	0	1	0	1	0	0	0	0	1	0	0	0	1	0	1	0	0	0	0	0	1	1	0	1	0	1	1	1	0	0	0	1	0
1	1	1	1	1	1	1	1	1	1	1	1	1	1	1	1	1	1	1	1	1	1	1	1	1	1	1	1	1	0	1	1	1	1	0	0	1	1	1	1	0	1	1	1	1	1	1	0	0	0
1	1	1	1	0	1	0	1	1	1	0	0	0	0	0	0	0	0	0	1	1	0	0	0	0	1	0	0	0	0	0	0	0	1	0	0	0	0	0	0	0	0	0	0	0	0	0	0	0	1
1	1	1	1	1	1	1	1	0	1	1	1	1	1	1	1	1	1	0	1	1	1	1	1	1	1	1	1	1	1	1	1	1	1	1	1	1	1	1	1	0	1	0	0	1	1	0	0	1	1
1	1	0	0	0	0	0	0	0	0	0	0	0	0	0	0	0	0	1	1	0	0	0	0	0	0	0	0	1	0	0	0	0	0	1	0	0	0	0	0	0	1	0	0	0	0	0	0	0	0
1	1	1	1	1	1	0	1	1	0	0	1	0	1	0	0	0	0	0	1	0	1	1	1	0	0	0	1	0	0	0	0	0	0	0	1	0	0	0	1	0	0	0	0	0	0	0	0	0	0
1	1	1	1	1	0	0	1	0	0	1	1	0	0	1	0	0	0	1	0	0	0	0	0	0	0	0	0	0	0	1	0	1	0	0	0	1	0	0	0	1	1	0	0	0	0	0	0	0	0
1	1	1	1	1	1	1	1	1	1	1	1	1	1	1	1	1	1	1	1	1	1	1	1	1	1	1	1	1	1	1	1	1	1	1	1	1	1	1	1	1	0	1	1	1	0	1	1	1	1
1	1	1	1	1	1	1	1	1	1	1	1	0	1	1	1	1	1	0	1	1	1	1	1	1	1	1	1	1	1	1	1	1	0	1	1	1	0	1	1	1	1	1	1	1	0	1	0	1	0
1	1	1	1	1	1	1	1	1	1	1	1	1	0	1	0	1	1	1	1	1	1	0	1	1	1	1	1	1	1	1	0	1	1	1	1	1	1	1	0	1	0	1	1	1	1	1	1	1	0
1	0	1	1	0	1	1	1	1	1	1	1	1	1	0	1	1	1	1	0	1	1	0	1	0	1	1	0	0	0	0	0	0	1	0	0	0	1	0	0	1	0	0	0	0	1	0	0	0	1
1	1	1	1	1	1	1	1	1	1	1	1	1	1	1	0	1	1	1	0	1	1	0	0	0	1	1	0	1	0	1	0	1	0	1	0	1	0	0	1	1	1	1	0	1	1	1	0	0	0
1	1	1	1	1	1	1	1	1	1	1	1	1	0	1	1	0	1	1	0	0	0	0	1	1	1	1	1	0	1	0	1	0	1	0	1	0	1	0	0	0	0	1	0	0	0	0	0	0	0
1	1	1	1	1	1	1	1	1	1	1	0	1	1	1	0	1	1	1	1	0	1	1	0	1	0	1	1	1	1	1	1	1	0	1	0	1	0	0	1	0	0	0	0	1	0	1	0	0	0
1	1	1	1	1	1	1	0	1	0	1	1	1	1	1	0	0	0	1	1	0	1	0	1	0	0	1	1	1	0	1	0	1	0	1	1	0	0	0	0	0	1	1	0	1	0	1	1	0	1
1	1	1	1	1	1	1	1	1	1	1	1	1	1	0	1	1	1	1	1	1	1	1	1	1	1	1	1	1	1	1	1	1	1	1	0	1	1	1	1	0	1	0	0	1	0	1	1	0	1
0	0	0	1	0	0	0	1	0	0	0	0	0	0	0	0	0	0	0	0	0	0	0	0	0	0	0	0	0	0	0	0	0	0	0	0	0	0	0	0	0	0	0	0	0	0	0	1	0	0
1	1	0	1	1	0	0	0	0	1	0	0	0	0	0	0	0	0	1	0	0	0	0	0	0	0	0	0	1	0	0	0	0	0	1	0	0	0	0	0	0	0	0	0	0	0	0	0	0	0
1	1	1	1	1	1	1	1	1	1	1	1	1	1	1	1	1	1	1	1	1	1	1	0	1	1	1	0	1	1	1	1	1	1	1	1	1	0	1	1	1	1	1	1	1	1	1	1	1	0
1	1	1	1	1	1	1	1	1	1	1	1	1	0	1	0	1	1	1	1	0	1	1	1	1	0	0	1	1	0	1	0	1	0	1	1	1	1	1	1	1	1	1	1	1	0	0	1	0	1
1	1	1	1	1	0	1	1	0	1	1	0	0	0	0	0	0	0	0	0	0	1	0	1	0	0	0	0	0	0	1	1	0	0	0	1	0	0	0	0	0	0	0	0	1	0	0	1	0	0
1	1	1	1	1	1	1	1	1	1	0	1	1	1	0	1	1	0	1	1	1	1	1	1	1	1	0	0	0	1	0	0	0	1	1	0	1	0	1	0	0	1	0	0	1	0	1	1	0	0
1	1	1	1	1	1	1	1	1	1	0	1	1	0	1	1	1	1	1	1	1	0	1	0	1	1	1	1	1	1	0	0	0	1	1	0	1	0	1	0	1	0	0	1	0	1	1	1	1	0
1	1	1	1	1	1	1	1	1	1	1	1	0	1	1	0	0	1	1	0	0	1	0	1	0	0	1	1	1	0	1	0	1	0	1	0	0	0	0	1	0	1	1	1	0	0	1	0	0	0
1	1	1	1	1	1	1	1	1	1	1	1	1	1	1	1	1	1	1	1	1	1	1	1	1	1	1	1	1	1	1	1	1	1	1	1	1	1	1	1	1	1	1	0	1	1	1	0	1	1
1	1	0	1	1	1	1	0	0	0	1	1	1	0	1	0	1	0	1	1	0	1	1	1	1	0	1	1	1	0	1	0	1	0	1	0	0	0	1	1	0	1	0	0	1	1	0	1	0	1
1	1	1	1	0	1	1	1	1	1	1	1	0	0	0	1	1	1	0	0	1	0	1	0	0	1	0	1	0	0	0	1	0	1	0	0	0	0	0	0	1	0	0	1	0	1	0	0	1	0
1	1	1	1	1	1	1	1	1	1	1	1	1	1	1	1	1	1	0	1	1	1	1	1	1	1	1	0	1	1	1	1	1	1	1	1	1	1	1	1	1	0	0	1	1	1	1	1	1	1
1	1	1	1	1	1	1	1	1	1	1	1	1	1	1	1	1	1	1	1	1	1	1	1	1	1	1	1	1	1	1	1	1	1	1	0	1	0	1	1	1	1	1	1	1	1	1	1	1	1
1	1	1	1	1	1	1	1	1	0	1	1	1	1	1	1	1	1	1	1	1	1	1	1	1	1	1	1	1	1	0	1	0	0	1	1	1	0	1	1	1	1	0	0	1	1	1	1	0	1
1	1	1	1	1	1	1	0	1	0	0	1	1	1	1	0	0	0	1	1	0	1	0	1	0	0	1	1	1	0	1	0	1	0	1	1	0	0	0	0	0	0	1	0	1	0	1	1	0	1
1	1	1	1	1	1	1	0	1	1	0	1	1	1	0	1	0	1	1	0	1	0	0	1	1	1	1	1	1	0	0	1	0	1	1	0	0	0	1	1	1	1	0	0	1	0	0	0	1	0
1	1	1	1	0	0	1	0	0	1	0	0	1	0	1	0	0	0	0	0	0	1	1	1	0	0	0	0	0	0	0	0	0	0	0	1	0	0	0	1	0	0	0	0	1	0	0	0	0	1
0	1	0	0	0	1	1	0	0	1	0	0	0	0	0	1	0	0	0	0	0	0	0	1	0	0	0	0	0	0	0	0	0	1	0	1	1	0	0	0	0	0	1	0	0	0	0	0	0	1
1	1	1	1	1	1	1	0	1	0	1	1	1	1	1	1	0	0	1	0	1	1	0	1	0	1	1	0	0	1	1	0	1	1	0	1	1	1	0	0	0	0	1	0	0	1	1	1	0	0
1	0	1	1	0	0	0	0	0	0	0	0	0	0	0	0	0	0	1	1	1	0	0	1	0	0	0	1	1	0	0	0	0	1	0	1	0	0	0	0	0	0	0	0	0	0	0	0	0	0
1	1	1	1	1	1	0	0	0	1	0	0	0	0	0	0	1	0	1	1	0	0	1	0	0	1	0	0	1	0	0	0	0	0	1	0	0	0	1	0	0	0	1	1	0	0	0	0	0	0
1	1	1	1	1	1	1	1	1	1	1	0	0	1	1	1	1	1	1	0	0	0	1	1	0	0	0	0	0	1	1	0	0	0	0	0	0	1	1	1	1	0	1	1	1	1	0	0	0	0
0	0	0	1	1	0	0	0	0	0	0	0	0	0	0	0	0	0	0	0	0	0	0	0	0	0	0	0	0	0	0	0	0	0	0	0	0	0	0	0	1	0	0	1	1	0	0	0	0	0
1	1	1	1	1	0	1	1	1	0	1	0	0	0	0	0	0	0	1	0	0	1	0	0	0	0	0	0	1	1	0	0	0	0	0	1	0	1	0	0	0	0	0	0	0	0	0	0	0	0
1	1	1	1	1	1	1	1	1	1	1	0	1	1	1	1	1	0	1	1	1	0	1	1	1	1	0	1	1	1	1	1	1	1	1	1	1	0	1	1	0	1	1	1	1	0	1	1	0	1
1	1	1	1	0	1	1	1	1	1	0	0	0	0	1	1	0	0	0	0	0	1	0	1	0	0	0	0	0	0	0	1	0	0	0	1	0	0	0	1	0	0	1	0	0	0	0	0	0	0
1	1	1	1	1	1	0	1	0	1	1	0	0	0	0	1	0	0	0	0	1	0	0	0	1	1	0	0	0	0	0	1	0	1	0	0	0	0	0	0	0	0	1	1	0	1	0	0	0	0
1	1	1	1	1	1	1	1	1	1	1	1	1	1	0	1	1	1	1	1	1	1	1	1	0	1	0	0	1	1	0	1	0	1	1	1	0	1	1	1	1	0	0	1	1	1	0	0	1	1
1	1	1	1	1	1	1	1	1	0	1	1	1	1	1	1	1	1	1	1	1	1	1	1	1	1	1	1	1	1	1	1	1	1	1	1	1	1	1	1	0	1	1	0	1	1	1	1	0	0
1	1	1	1	1	1	1	1	1	1	1	1	1	1	1	1	1	1	0	1	1	1	0	0	1	1	0	1	0	1	0	0	1	1	1	0	1	1	1	1	1	1	0	0	0	1	0	0	1	1
0	1	1	0	0	0	0	0	0	0	0	0	0	0	0	0	1	0	1	1	0	0	0	0	0	0	0	0	0	0	0	0	1	0	0	0	0	0	0	0	0	0	0	0	0	0	0	0	0	0
1	1	1	1	1	1	1	1	1	1	1	1	0	1	1	1	1	1	1	1	1	1	1	1	1	1	1	1	1	1	1	1	1	1	0	1	1	1	1	1	1	1	1	1	1	0	1	0	1	1
1	1	1	1	1	1	1	1	1	1	1	1	1	1	1	1	1	1	1	1	1	1	1	1	1	1	1	1	1	1	1	1	1	1	1	1	1	1	1	1	0	1	1	0	1	0	1	0	1	1
1	1	1	0	1	1	1	1	0	0	1	0	0	1	0	0	0	0	0	0	0	0	1	0	0	0	0	0	1	0	0	0	1	0	1	1	0	0	0	1	1	1	0	1	0	0	0	0	0	0
1	1	1	1	1	1	1	1	1	1	1	0	1	1	1	1	1	1	1	1	1	1	1	0	1	1	1	1	0	1	1	1	1	1	1	0	1	0	1	1	1	1	0	1	0	1	0	1	0	1
1	1	1	1	1	1	1	0	0	1	1	0	1	1	1	1	1	1	1	1	0	1	1	1	1	0	0	1	1	1	0	1	1	0	1	0	0	1	1	0	1	1	0	0	1	1	0	0	1	0
1	1	1	1	1	0	0	0	0	0	0	1	0	1	0	0	0	0	0	0	0	0	0	0	0	0	0	0	1	0	1	0	0	0	0	0	0	0	0	0	0	0	0	0	0	0	0	1	0	0
1	1	1	1	1	1	1	1	0	1	1	1	1	1	1	1	1	1	1	1	1	1	1	0	1	1	1	0	1	1	0	1	1	1	0	0	1	1	0	0	0	0	1	1	0	0	0	0	0	1
1	1	1	1	1	1	0	1	0	1	1	1	1	1	0	0	1	1	1	1	0	0	1	1	1	0	1	1	0	0	1	1	0	0	1	1	0	0	1	0	0	1	1	0	1	0	1	1	0	1
1	1	1	0	1	1	1	0	1	1	1	1	1	0	1	1	1	1	0	0	1	1	0	1	0	1	1	0	0	1	0	0	0	1	0	1	1	1	0	0	0	1	0	0	1	1	1	0	0	1
1	1	1	1	1	1	1	1	1	1	0	1	1	1	1	0	1	1	1	1	1	1	1	1	1	1	1	1	1	1	0	1	1	1	1	1	1	0	1	1	1	1	0	0	1	1	1	0	1	1
1	1	1	1	1	1	0	1	0	0	0	0	1	1	0	0	0	0	0	0	0	0	0	1	0	0	1	1	0	0	0	0	0	0	0	0	0	0	0	0	0	0	0	1	0	0	0	0	0	0
1	1	1	0	0	0	1	1	0	0	0	0	0	0	0	0	1	0	0	1	1	0	1	0	0	1	0	0	1	0	0	0	0	1	1	0	0	0	1	0	0	1	0	0	0	0	1	1	0	0
1	1	0	1	0	0	1	1	1	0	1	0	0	0	0	1	0	0	0	0	0	0	0	1	0	1	0	0	0	1	0	1	0	1	0	1	0	0	0	0	1	0	0	0	1	0	0	0	0	1
1	1	1	1	1	1	0	0	0	1	0	0	0	1	0	0	0	0	0	0	0	1	0	1	0	0	0	0	1	0	1	0	1	0	1	0	0	0	0	0	0	0	0	0	0	0	0	1	0	0
1	1	1	1	1	1	1	1	0	0	0	0	0	0	0	0	1	0	1	1	1	0	0	1	0	1	0	1	1	1	0	0	0	0	1	0	0	1	0	0	0	0	0	0	0	0	0	0	0	0
1	1	0	1	0	0	1	0	1	0	0	0	0	0	0	1	0	1	0	0	0	0	0	0	0	0	0	0	0	0	0	0	0	0	0	0	0	0	0	0	1	0	0	1	0	1	0	0	1	0
1	1	1	1	1	1	1	1	1	1	1	1	1	1	1	1	1	1	1	1	1	1	1	0	1	1	1	1	1	1	1	1	1	1	1	0	1	1	1	1	1	1	1	1	1	1	1	1	1	1
1	1	1	1	1	0	0	1	0	0	1	1	0	0	1	0	1	1	1	0	0	0	0	0	0	0	0	0	1	0	1	0	1	0	0	0	0	0	0	0	0	0	0	0	0	1	1	1	0	0
1	1	1	1	0	1	1	1	1	1	1	1	1	1	0	1	1	1	0	1	1	1	0	1	1	1	1	0	0	1	0	1	0	1	0	1	0	1	0	0	1	1	0	1	0	1	0	0	0	1
1	1	1	1	1	1	1	1	1	1	1	1	1	1	1	1	1	1	1	1	1	1	1	1	1	1	1	1	1	1	1	1	1	1	1	1	1	1	1	1	1	1	1	1	1	1	1	1	1	1
1	1	1	1	1	1	0	1	1	0	0	0	1	0	1	1	0	0	0	0	0	0	1	0	0	0	0	0	0	0	1	0	0	0	0	1	0	0	0	0	1	0	0	0	0	0	0	0	0	0
1	1	0	1	1	1	1	1	1	0	1	0	0	0	1	0	1	0	1	1	0	1	1	0	1	0	1	1	1	1	1	1	1	0	1	1	1	1	1	1	1	1	0	0	1	0	1	0	0	1
1	1	1	1	1	1	1	1	1	1	1	1	1	1	1	1	1	1	0	1	0	1	1	0	1	0	1	0	1	1	1	0	1	0	1	0	1	1	1	1	1	0	1	1	1	0	1	1	1	1
1	1	1	1	1	1	1	1	1	1	1	1	1	1	1	1	1	0	1	0	1	1	1	0	1	1	1	1	1	1	1	1	1	1	1	0	1	0	1	1	1	1	1	0	1	0	1	1	1	0
1	1	1	1	1	0	1	1	0	0	0	1	1	1	1	0	1	0	1	1	1	0	1	1	0	1	1	1	1	0	1	0	0	0	0	1	1	0	0	0	0	1	1	0	0	1	1	1	0	1
1	1	0	1	1	1	1	1	1	1	0	0	0	0	0	1	0	1	0	0	0	0	0	0	0	0	1	0	0	0	0	0	0	1	0	0	0	0	0	0	1	0	0	1	0	1	0	0	0	0
0	1	1	0	0	1	0	0	0	0	0	0	0	0	0	0	0	0	1	0	0	0	0	0	0	0	0	0	0	0	0	0	0	0	0	0	0	0	0	0	0	1	0	0	0	0	0	0	0	0
1	1	0	1	1	1	1	0	1	0	0	1	1	0	0	1	0	0	0	1	1	0	0	1	0	1	0	1	0	1	0	1	0	0	0	1	0	1	0	0	1	0	0	1	0	0	0	0	1	0
1	1	1	1	1	1	1	1	0	1	1	1	1	1	1	1	1	1	1	1	1	1	1	0	1	0	1	1	0	1	1	1	1	0	0	0	1	1	1	1	0	1	0	0	1	1	1	1	1	1
1	0	1	1	0	1	1	1	1	0	1	0	0	0	0	1	0	0	0	0	0	0	0	1	0	0	0	0	0	0	0	0	0	0	0	1	0	1	0	0	0	0	0	1	0	0	0	0	0	0
1	1	1	1	1	0	0	1	0	0	1	1	0	0	1	0	0	0	1	0	0	0	0	0	0	0	0	0	0	0	1	0	1	0	0	0	1	0	0	0	1	1	0	0	0	0	0	0	0	0
1	1	1	0	1	1	0	1	0	1	0	1	1	1	1	0	0	1	0	0	1	1	1	1	1	1	1	0	0	0	0	0	0	0	0	0	0	0	0	1	0	0	1	0	1	0	1	0	1	0
1	1	1	1	1	1	1	1	1	0	1	0	0	0	0	0	0	0	1	1	0	0	0	1	0	0	0	1	0	0	1	0	0	0	0	1	0	0	0	0	0	0	0	1	1	0	0	0	0	1
1	1	1	1	1	1	1	1	1	1	1	1	1	1	1	1	1	1	0	1	1	1	1	1	1	1	1	1	1	1	1	1	1	1	1	1	1	1	1	1	1	1	1	1	1	1	1	1	1	1
1	1	1	1	1	0	1	1	1	0	1	0	0	0	1	0	0	1	1	0	0	0	0	0	1	0	0	0	0	0	1	0	0	0	0	1	0	0	0	1	1	1	1	1	0	0	0	1	0	0
1	1	1	1	1	1	1	1	1	1	1	1	1	1	1	0	1	0	1	0	0	0	0	0	0	0	1	1	1	0	1	0	1	0	1	0	1	0	1	1	1	1	1	1	0	0	1	1	0	0
1	1	1	1	1	1	1	1	1	1	1	1	1	1	1	1	1	1	1	1	0	1	1	0	1	1	1	1	1	1	1	1	1	0	1	1	1	1	1	1	1	1	0	1	1	1	1	1	1	0
1	1	1	1	1	1	1	0	1	1	1	1	1	0	1	1	0	1	0	0	1	1	1	1	1	1	1	0	0	1	1	1	1	1	1	1	1	1	0	0	1	0	0	0	0	0	0	0	1	0
1	0	1	0	0	1	0	0	0	0	1	0	0	0	0	0	0	1	0	0	0	0	0	1	0	0	0	1	0	0	1	0	0	0	0	1	0	1	0	0	0	0	0	0	0	0	0	0	0	0
0	1	0	0	1	0	1	0	1	0	0	0	0	0	0	0	0	1	0	0	0	0	1	0	0	0	0	0	0	0	0	0	0	0	0	0	0	0	0	0	0	0	1	0	0	0	0	0	0	1
1	0	0	0	0	0	0	1	0	0	0	0	0	0	0	0	0	0	0	0	0	0	0	0	0	0	0	0	0	0	0	0	0	0	0	0	0	0	0	0	0	0	0	0	0	0	0	1	0	0
1	1	1	0	1	0	1	1	1	0	1	1	0	0	1	1	1	0	1	0	0	0	0	1	0	0	1	1	0	0	0	0	1	0	0	1	0	0	0	1	1	0	1	0	0	1	1	1	0	0
1	1	1	1	1	1	0	1	1	0	0	1	1	0	1	0	0	0	1	0	0	1	1	1	0	0	0	1	1	0	1	0	0	0	1	1	0	0	0	1	1	1	1	1	0	0	1	1	0	0
0	1	0	0	1	0	0	0	0	0	0	0	0	0	0	0	1	0	1	0	0	0	0	1	0	1	0	0	0	0	0	0	0	0	0	0	0	0	0	0	0	0	1	0	0	0	0	0	0	0
1	1	1	1	1	1	1	1	1	1	1	1	0	1	1	1	0	1	1	1	1	1	1	1	1	1	0	1	0	1	1	1	0	1	0	1	1	1	0	1	1	0	1	1	1	0	1	0	0	1
1	1	1	1	1	1	1	1	1	1	1	0	0	0	0	1	0	1	1	0	1	0	1	1	0	1	0	0	0	0	0	0	0	1	0	1	0	0	0	0	1	0	1	1	0	0	1	1	0	0
1	1	1	1	1	1	1	1	1	1	1	1	0	1	1	0	1	0	0	1	1	1	1	1	1	0	0	1	0	1	0	1	1	0	0	1	1	1	1	1	1	0	0	1	1	1	1	1	1	1
1	1	1	1	1	1	1	1	1	1	1	1	0	0	1	1	1	0	0	0	1	1	0	1	0	1	0	0	0	1	1	1	1	1	0	1	0	0	0	1	1	1	1	1	0	1	1	0	0	0
1	1	1	1	0	1	1	1	0	0	1	1	1	1	1	1	1	1	1	1	1	1	1	1	0	1	0	1	0	1	0	1	0	1	0	1	1	1	1	0	0	0	0	0	1	1	0	0	1	1
1	1	1	1	0	1	1	1	1	1	1	0	0	1	0	1	1	0	1	1	0	1	0	1	0	0	0	1	1	0	1	0	0	0	0	1	0	1	1	0	0	0	0	0	0	0	0	0	0	1
1	1	1	1	1	1	1	1	1	1	1	1	1	1	1	1	1	1	1	1	1	1	1	1	1	1	1	1	1	1	1	1	1	1	1	1	1	1	1	1	0	1	1	1	1	1	0	1	1	1
1	1	1	1	0	1	1	1	1	0	1	0	0	0	0	1	0	0	0	0	0	0	0	1	0	1	0	0	0	0	1	0	0	1	0	1	0	0	0	0	1	0	0	1	0	0	0	0	0	0
1	1	1	1	1	1	1	1	1	1	1	1	1	1	0	1	1	1	1	1	1	1	1	1	1	1	1	1	1	1	1	1	1	1	1	1	0	1	1	1	1	1	1	1	1	1	1	1	1	1
0	0	0	0	0	0	0	1	0	0	0	0	0	0	0	0	0	0	0	1	0	0	0	0	0	0	0	0	1	0	0	0	0	0	0	0	0	0	0	0	0	0	0	0	0	0	0	1	0	0
1	0	1	1	1	0	0	1	0	0	1	0	0	0	0	0	0	1	1	1	0	0	0	0	0	0	0	0	1	0	0	0	1	0	1	0	0	0	0	0	1	1	0	1	0	0	0	0	0	0
1	1	1	1	0	1	1	0	1	1	1	0	1	0	1	0	1	0	0	0	0	0	0	0	0	0	0	0	1	0	1	1	1	0	1	0	0	0	0	0	1	0	1	0	0	0	1	0	0	1
1	1	1	1	1	1	1	1	1	0	0	1	0	1	1	0	0	1	1	1	0	1	0	0	0	0	1	1	1	0	1	0	1	0	1	0	0	0	0	1	0	1	1	1	0	1	1	0	0	0
1	1	1	1	1	1	1	0	0	1	1	1	1	0	1	0	0	1	1	1	1	0	1	0	1	1	1	0	1	1	0	0	0	1	1	0	1	0	1	0	1	1	0	1	1	1	0	0	0	1
1	1	1	1	1	1	1	1	1	0	1	1	1	1	1	0	1	1	1	1	0	0	1	0	0	0	1	1	1	0	0	1	0	0	1	0	0	0	0	1	0	1	0	0	1	0	0	1	0	1
1	1	1	1	1	1	1	0	1	1	1	1	1	1	1	1	0	0	0	1	1	1	1	1	0	1	1	1	1	0	1	0	1	1	1	1	1	0	0	0	0	1	1	1	1	0	1	1	0	1
1	1	1	1	1	1	1	1	1	1	1	1	1	0	1	1	0	1	0	0	1	1	1	0	1	0	1	1	0	1	0	1	1	0	0	0	1	0	1	0	1	0	0	0	1	1	0	1	1	1
1	1	1	1	1	1	1	1	1	1	1	1	1	1	1	0	1	0	0	1	0	1	1	1	1	0	1	1	0	0	1	0	1	0	1	1	1	1	0	1	1	1	0	1	1	1	1	0	0	1
1	1	1	1	1	1	1	1	1	1	1	1	0	1	1	1	1	1	1	1	0	1	1	1	1	0	1	1	1	1	1	0	1	0	1	1	1	1	1	1	1	1	1	1	1	1	1	1	0	1
1	1	1	1	1	1	1	1	1	1	1	0	1	1	0	0	1	1	1	0	1	1	0	1	0	1	0	1	1	1	1	1	0	1	1	1	0	0	1	1	1	1	1	0	0	0	1	1	0	0
1	1	1	1	1	1	1	1	0	1	0	0	1	1	0	0	0	0	1	0	0	1	0	0	0	1	1	0	1	1	1	0	1	1	1	0	1	0	0	0	0	0	1	0	1	1	0	0	0	0
1	1	1	1	1	1	1	1	1	1	1	0	1	1	1	1	0	1	0	0	1	0	1	1	1	1	0	1	0	1	0	1	1	1	1	0	1	0	0	0	1	0	1	1	0	1	1	0	0	0
1	1	1	1	1	1	1	1	1	1	1	1	1	1	1	1	0	1	1	1	1	1	1	1	1	0	1	0	1	1	1	0	1	0	1	1	1	1	1	1	0	1	1	0	1	0	1	0	1	1
1	1	1	0	0	0	1	0	1	1	0	0	0	0	0	0	1	0	1	0	0	0	0	0	0	0	0	0	1	0	0	0	1	0	0	0	0	0	0	0	0	0	1	1	0	0	0	0	0	0
1	0	0	0	0	0	0	0	0	0	0	1	0	0	0	0	0	0	0	0	0	0	0	0	0	0	0	1	0	0	1	0	1	0	0	0	0	0	0	0	0	1	0	0	0	0	0	0	0	0
1	1	1	1	1	1	1	1	1	1	1	1	1	1	1	1	0	1	0	1	1	1	1	1	1	1	1	1	1	1	1	1	1	1	1	1	1	1	1	1	1	1	1	1	1	1	1	1	1	1
1	0	1	0	1	0	0	1	0	0	1	1	0	0	1	1	1	0	1	0	0	0	0	0	0	0	1	0	1	0	0	0	0	0	0	1	0	0	0	0	1	1	0	0	0	1	1	0	0	0
1	1	1	1	1	1	0	0	0	1	1	1	1	1	1	1	1	0	0	1	0	1	0	0	1	0	1	0	1	0	1	0	1	0	1	0	1	0	0	0	0	1	1	0	0	1	1	0	0	0
1	1	1	1	0	0	0	0	0	0	0	0	0	0	0	1	0	0	1	0	0	0	1	0	0	0	0	0	0	0	0	1	0	0	0	0	0	1	0	0	0	0	0	0	0	0	1	0	0	0
1	1	1	1	1	1	1	1	1	1	1	1	1	1	1	1	1	1	1	1	1	1	1	1	1	1	1	1	1	1	1	1	1	1	1	1	1	1	1	1	1	1	0	0	1	1	1	1	1	1
1	1	1	1	0	1	0	0	0	1	1	0	0	0	1	1	0	1	0	0	1	0	0	1	1	1	0	0	0	1	0	1	0	1	0	0	0	0	1	1	0	1	0	0	0	0	0	0	0	0
1	1	1	1	1	1	1	1	1	1	1	1	1	1	1	1	1	0	0	1	1	1	1	1	1	1	1	1	1	1	1	1	1	1	1	1	1	1	1	1	1	1	0	1	0	1	0	1	1	1
1	1	0	1	1	0	1	1	0	0	0	0	1	1	1	1	1	1	1	1	1	0	1	0	1	1	1	1	1	1	0	1	1	1	1	0	1	0	1	0	0	1	0	0	0	1	0	1	0	0
1	0	1	1	0	1	1	1	1	1	1	0	0	0	0	1	0	1	1	0	0	0	0	1	0	0	0	0	0	1	1	1	0	0	0	1	0	1	0	0	1	0	1	1	1	0	0	0	0	0
1	1	1	1	1	1	1	1	0	1	1	1	1	1	1	1	1	1	1	1	0	1	1	0	1	0	1	0	1	1	1	1	1	0	1	1	1	1	1	1	0	1	1	0	1	1	1	1	1	0
1	1	1	1	1	1	1	0	0	1	1	0	1	1	1	1	1	1	1	1	0	0	1	1	1	0	0	1	1	1	0	0	1	0	1	1	0	0	1	1	0	1	0	0	0	1	0	1	1	1
1	1	1	1	1	1	1	1	1	0	1	1	1	1	1	0	1	1	1	1	0	1	1	1	0	0	1	1	1	1	1	1	1	0	1	1	0	0	1	1	1	1	1	0	1	0	1	1	0	1
1	0	0	1	0	1	0	0	0	1	0	1	0	0	0	0	0	0	0	0	1	0	0	0	0	0	0	0	0	0	0	0	0	0	0	0	0	0	0	0	0	0	0	0	0	0	0	0	0	0
1	1	1	1	1	1	1	1	1	1	1	1	1	1	1	1	1	1	1	1	0	1	1	1	1	0	1	1	1	1	1	1	0	0	1	1	1	1	1	1	1	1	0	1	1	1	1	1	0	0
1	1	1	1	0	1	1	1	1	1	1	0	0	0	0	1	0	1	0	0	0	0	0	1	0	0	0	0	0	0	0	0	0	0	0	1	0	0	0	0	1	0	1	1	1	0	0	0	0	0
1	1	1	1	1	1	1	1	1	1	1	1	1	1	1	0	1	1	1	1	1	1	0	1	1	1	1	0	0	1	1	0	1	1	0	1	1	0	1	1	0	1	1	0	1	0	1	0	1	0
1	1	1	1	1	1	1	0	1	1	1	1	1	1	1	1	1	1	0	0	1	1	1	1	1	1	0	1	0	1	1	1	1	1	0	1	1	1	1	1	1	1	1	1	1	1	1	0	1	0
1	1	1	1	1	1	1	1	0	1	0	1	0	1	1	1	1	1	0	1	1	0	0	0	1	1	1	1	1	0	1	1	0	1	1	0	1	0	0	0	1	1	0	1	0	1	0	1	1	0
1	1	1	1	1	1	1	1	1	1	1	1	1	1	1	1	1	1	1	0	1	1	1	0	1	1	1	1	1	1	1	1	1	1	1	1	1	1	1	1	1	1	1	1	1	1	1	0	1	0
1	1	1	1	1	1	1	0	0	0	0	1	1	0	1	0	0	0	0	1	0	1	0	1	0	0	0	1	0	0	1	0	1	1	0	1	0	1	0	0	0	0	0	0	1	0	0	0	0	0
1	1	1	0	1	1	0	0	1	1	1	1	0	1	0	0	0	0	0	0	0	0	0	1	1	0	0	1	0	0	0	0	0	0	0	0	0	0	1	0	0	0	0	0	0	0	0	0	0	0
1	1	1	1	1	1	0	1	0	0	1	1	1	0	0	0	0	1	0	0	0	0	0	1	1	0	0	0	1	1	1	1	1	0	0	1	1	0	0	0	0	0	0	1	0	0	0	0	0	0
1	1	1	1	1	1	1	1	1	0	1	1	0	0	1	0	1	0	1	1	1	1	0	1	1	1	1	1	1	0	1	0	1	1	0	1	1	1	0	1	0	0	1	1	0	0	1	1	0	1
1	1	1	1	1	1	1	1	1	1	1	1	1	1	1	0	1	1	1	1	1	1	1	1	1	1	1	1	1	1	1	1	1	1	1	1	1	1	1	1	0	1	1	0	1	1	1	1	1	0
1	1	1	1	1	1	1	1	0	1	1	1	0	1	1	1	0	1	0	1	0	1	0	0	1	0	1	1	1	1	0	0	0	0	0	0	1	1	0	0	0	1	0	0	1	0	1	0	1	0
1	1	1	1	1	1	1	1	1	1	1	1	1	0	1	1	1	1	1	0	1	0	0	1	0	1	0	0	1	0	0	0	0	1	1	0	0	1	0	1	0	0	0	1	0	0	0	0	1	0
1	1	1	1	1	1	1	1	0	1	0	0	0	0	0	0	1	1	1	0	0	0	0	1	0	0	0	1	0	1	1	0	0	0	0	1	0	0	0	0	0	1	1	1	1	0	0	0	0	0
1	0	1	0	1	1	0	1	0	1	0	1	1	0	0	0	0	0	0	0	1	0	0	0	0	1	0	0	0	0	1	0	0	0	0	0	1	0	0	0	0	0	0	0	0	1	0	0	0	0
1	1	1	1	1	0	0	1	1	1	1	0	0	0	0	1	0	0	0	0	0	0	0	1	0	0	0	1	0	0	0	0	0	1	0	1	0	0	0	1	0	0	0	0	0	0	0	0	0	0
1	1	1	1	1	1	1	1	1	1	1	1	1	1	1	1	1	0	1	1	1	1	1	1	1	1	1	1	1	1	0	1	1	1	1	1	1	1	1	1	1	1	0	0	1	1	0	0	1	1
1	1	0	0	1	0	0	1	0	0	0	0	0	1	1	0	1	0	1	1	0	0	0	0	0	0	0	1	0	0	0	0	0	0	1	0	0	0	0	0	0	1	0	0	0	0	0	1	0	0
1	1	1	1	1	1	1	1	1	1	1	1	1	1	1	1	1	1	1	1	1	1	1	1	1	1	1	1	1	1	1	1	1	1	1	0	1	1	1	0	0	1	1	1	1	1	1	1	1	1
1	1	1	1	1	1	1	1	1	1	0	1	1	1	1	0	0	1	0	1	0	1	1	1	0	0	1	1	0	0	0	1	1	0	1	1	0	1	1	1	0	1	0	0	1	1	0	1	1	0
1	1	1	1	1	1	1	1	1	1	1	1	1	1	1	0	1	0	1	1	1	1	1	1	1	1	1	0	1	1	1	1	1	1	1	0	1	1	1	1	1	1	0	0	1	1	0	1	0	1
1	1	1	1	1	1	1	0	0	1	1	1	1	1	1	1	1	1	1	1	0	1	1	1	1	0	1	1	0	1	1	1	1	0	1	1	1	1	1	0	0	0	1	0	1	1	1	0	1	0
1	1	1	1	1	1	1	0	0	1	1	1	1	1	1	1	1	1	0	0	1	1	0	1	1	1	0	1	0	1	0	1	1	1	0	0	0	0	1	0	0	1	0	0	0	1	0	0	1	1
1	0	1	1	1	0	0	1	0	0	0	0	1	0	1	0	0	0	0	0	0	0	0	1	0	0	0	1	0	0	1	0	0	0	0	1	0	1	0	0	0	0	1	0	0	0	1	0	0	1
1	1	1	1	1	1	1	1	1	1	1	1	1	1	1	1	1	1	0	1	0	0	1	1	1	0	1	0	1	1	1	1	1	0	1	1	1	0	1	1	1	1	0	0	0	1	0	1	1	1
1	1	1	1	1	1	1	1	0	1	1	1	0	1	1	1	0	0	0	1	0	1	0	1	1	0	1	0	0	0	0	0	0	0	0	1	1	0	1	0	0	0	1	1	0	0	0	0	0	0
1	1	1	1	1	1	1	1	1	1	1	1	1	1	1	0	1	1	1	1	1	1	1	1	1	1	1	1	1	1	1	1	1	1	1	1	0	1	1	1	1	1	1	1	1	0	1	1	1	1
1	1	1	1	1	0	1	0	0	0	0	1	1	1	1	0	1	1	0	0	1	1	0	1	0	1	0	1	0	0	0	0	0	1	0	1	0	0	1	1	0	0	0	0	0	0	1	1	1	1
1	1	1	1	1	1	1	1	1	0	1	1	1	1	1	0	0	0	1	1	0	1	1	1	0	0	1	1	1	0	1	0	1	0	1	1	0	0	0	0	0	1	1	0	1	0	1	1	0	1
1	1	1	1	1	1	0	1	0	1	1	1	1	1	1	1	0	1	1	1	1	1	1	1	0	1	0	1	0	1	0	0	0	0	0	1	0	1	0	1	0	0	1	1	0	0	0	0	1	1
1	1	1	1	1	1	1	1	0	1	0	1	1	1	1	1	1	0	1	1	0	0	1	1	1	0	0	1	0	1	0	1	1	0	1	1	1	0	1	1	1	1	0	0	0	1	0	0	1	1
1	1	1	1	1	1	1	0	1	1	1	1	1	1	1	0	0	0	1	1	0	1	0	1	0	0	1	1	1	0	1	0	1	0	1	1	0	0	0	0	0	1	1	0	0	0	1	1	0	1
1	1	1	1	1	1	1	1	1	0	1	0	0	0	1	1	1	1	1	0	0	1	0	1	0	0	0	1	1	1	1	0	0	0	0	1	1	1	1	0	0	0	1	1	0	0	0	1	0	1
1	1	1	1	0	1	0	1	1	1	0	0	0	1	0	0	0	0	1	0	0	0	0	0	0	0	0	0	0	1	1	0	0	0	0	0	0	0	0	1	0	0	1	0	0	0	0	0	0	1
0	0	0	0	0	0	1	0	0	0	0	0	0	0	0	0	0	0	0	0	0	0	0	0	0	0	0	0	0	0	0	0	0	0	0	0	0	0	0	0	0	0	0	0	0	0	0	0	0	0
0	0	0	1	0	0	1	1	0	0	0	0	0	0	0	0	0	0	0	0	0	0	0	0	0	0	0	1	0	0	0	0	0	0	0	0	0	0	0	0	0	0	0	0	0	0	0	0	0	0
1	1	1	1	1	1	1	1	1	1	1	0	1	1	1	1	0	1	0	0	0	0	0	1	1	0	0	1	0	1	0	1	0	0	0	0	0	0	0	0	1	0	0	0	1	0	0	0	1	0
1	1	1	1	0	0	1	0	1	0	1	0	0	0	0	0	0	0	0	0	0	0	1	1	0	0	0	1	0	1	0	1	0	0	0	1	0	0	0	1	0	0	0	0	0	0	0	0	0	1
1	1	1	1	0	0	0	0	0	0	0	0	1	0	0	1	0	0	0	0	0	1	0	0	0	0	0	0	0	0	0	0	1	0	1	0	0	1	0	0	0	0	0	0	1	0	0	0	0	1
1	1	1	1	1	1	1	1	1	1	1	1	1	1	1	1	1	1	1	1	0	1	1	1	1	1	0	0	1	1	1	1	1	0	0	1	1	1	1	1	0	1	1	0	0	1	0	0	0	1
1	1	1	1	1	1	1	1	1	1	1	1	0	1	1	1	1	1	1	1	0	1	1	1	1	0	1	1	1	0	1	0	1	0	1	1	1	1	1	1	1	1	1	1	1	0	1	1	0	1
1	1	1	1	1	1	1	1	1	1	1	1	1	1	1	1	1	1	0	1	0	1	1	0	1	0	1	1	1	1	1	1	1	0	1	1	1	1	1	1	1	1	1	0	1	1	1	1	1	1
1	1	1	1	0	0	1	1	1	0	0	0	0	0	0	0	0	0	1	0	0	0	0	0	0	0	1	0	0	0	0	0	1	0	0	0	0	0	0	0	0	0	1	0	0	0	1	0	0	0
1	1	1	1	1	1	0	1	1	1	1	0	1	0	0	1	1	1	0	0	0	1	0	0	0	0	0	0	0	1	1	1	1	1	0	0	0	0	0	0	0	1	1	0	1	1	0	0	0	0
1	1	1	1	1	1	1	1	1	1	1	1	1	1	1	1	1	1	1	1	1	1	1	1	1	1	1	1	1	0	0	1	1	1	1	1	1	1	1	1	1	1	0	1	0	1	1	1	1	0
1	1	1	1	1	1	1	1	1	1	1	1	0	1	1	1	1	1	1	1	1	1	0	1	1	1	1	0	1	1	1	0	0	1	1	1	1	1	1	1	0	1	0	1	1	0	1	0	1	0
1	1	1	0	1	1	1	0	0	0	1	0	0	0	0	0	1	0	0	0	0	0	1	0	0	0	0	0	0	0	0	0	0	0	0	1	0	0	1	0	0	0	1	0	0	1	0	0	0	0
1	1	1	1	1	1	1	1	1	1	1	0	1	1	1	1	1	1	1	0	1	1	0	1	1	1	0	0	0	1	1	1	0	1	0	1	1	1	1	1	0	0	1	1	1	1	0	1	1	1
1	1	1	1	1	1	1	1	1	1	1	1	1	1	1	1	1	1	1	1	1	1	1	1	1	1	1	1	1	1	1	1	1	1	0	1	1	1	1	1	1	1	1	1	0	0	1	1	1	1
1	1	1	1	1	1	1	1	1	1	1	0	1	0	0	1	0	0	0	0	1	0	0	1	1	1	0	0	0	0	1	1	0	1	0	1	0	0	0	0	1	0	1	1	0	0	0	0	0	0
1	1	1	0	1	1	0	1	0	1	0	1	0	1	0	0	0	1	0	1	0	1	1	1	0	0	0	0	0	0	0	0	0	0	0	1	0	1	0	1	0	0	1	0	1	0	0	0	0	1
1	1	1	1	1	1	0	1	1	1	1	1	1	1	1	1	1	1	1	1	1	0	1	0	0	0	0	0	0	0	0	0	0	1	1	0	1	0	0	1	0	1	1	0	0	1	1	0	0	1
1	1	1	1	1	1	1	1	1	1	1	1	1	1	1	0	1	0	1	0	0	0	0	0	0	0	1	1	1	0	1	0	1	0	1	0	1	0	1	1	1	1	1	1	0	0	1	1	0	0
1	1	1	1	1	1	1	1	1	1	1	1	1	1	1	0	1	1	0	0	0	1	0	1	1	0	1	0	1	0	1	0	0	0	1	0	1	0	0	0	1	0	1	1	1	0	1	1	0	1
1	1	1	1	1	1	1	1	1	1	1	1	1	1	1	1	1	1	1	1	1	1	1	1	0	1	1	1	1	0	1	1	1	1	1	0	1	0	1	0	1	1	0	0	1	1	1	1	0	1
1	1	1	1	1	1	1	1	1	1	1	1	1	1	1	1	1	1	0	1	1	1	1	1	1	1	1	1	1	1	1	1	0	1	0	1	1	1	1	0	1	0	1	1	0	1	1	0	1	1
1	1	1	1	1	1	1	1	1	1	1	1	1	1	1	1	1	1	1	1	0	1	1	1	1	0	1	0	1	1	1	1	1	0	1	1	1	1	1	1	1	1	1	1	1	1	1	1	1	1
1	0	1	0	0	1	0	0	0	0	0	1	0	0	0	0	0	0	0	0	0	1	0	0	0	0	0	0	0	0	0	0	0	0	0	0	0	0	0	0	0	0	0	0	0	0	0	0	0	0
1	1	1	1	1	1	1	1	1	1	1	1	0	1	1	1	1	0	1	1	1	1	1	1	1	0	1	1	1	0	1	1	1	0	0	1	1	1	1	1	1	1	1	0	0	1	1	1	1	1
1	1	1	1	1	1	1	1	1	1	1	1	0	1	1	1	0	1	0	0	1	1	0	1	1	0	1	0	0	1	1	0	1	0	0	0	1	1	1	0	0	0	1	1	0	1	0	0	1	0
1	1	1	1	1	1	1	1	1	1	1	1	1	1	1	1	1	1	1	1	1	1	1	1	1	1	1	1	1	1	1	1	1	1	1	1	1	1	1	1	1	1	1	1	1	1	1	1	1	1
1	1	1	1	1	1	1	1	1	1	1	0	0	0	0	1	1	1	0	1	0	0	0	0	0	1	1	1	0	0	0	0	1	1	0	0	0	0	1	0	1	0	0	1	1	1	0	1	0	0
1	1	1	0	1	0	0	0	0	0	0	0	1	0	1	1	1	0	0	0	1	1	0	0	0	1	1	0	1	0	1	0	1	0	1	0	1	0	0	1	0	0	0	0	0	1	1	0	0	0
1	1	1	1	1	1	1	1	1	1	1	1	1	1	1	1	1	1	1	1	0	1	1	1	1	0	1	1	1	1	1	1	1	0	1	1	1	0	1	1	0	1	1	0	1	1	1	1	1	1
1	1	1	1	1	1	1	1	0	0	1	0	0	0	0	1	0	1	0	0	1	0	0	0	0	1	0	1	0	0	0	1	0	0	0	0	0	0	0	1	0	0	0	0	0	1	0	1	1	1
1	1	1	1	1	1	0	1	1	1	0	0	1	0	0	0	0	0	0	0	1	1	0	0	0	1	0	0	0	0	0	0	0	1	0	1	1	0	0	0	0	0	0	0	0	0	0	0	0	0
1	1	1	1	1	1	1	0	0	1	0	1	1	1	1	0	1	1	0	1	0	1	1	0	1	0	0	1	0	0	1	1	0	0	1	0	1	0	1	1	0	0	0	0	0	1	1	0	1	1
1	0	1	1	0	1	0	1	1	0	1	0	0	0	0	1	0	0	0	0	0	1	0	1	0	0	0	0	0	0	0	0	0	0	0	0	0	0	0	0	1	0	0	1	0	0	0	0	0	0
1	1	1	1	1	1	1	1	1	1	1	1	1	1	0	0	1	1	1	1	0	0	1	0	1	0	0	1	0	0	1	0	0	0	1	0	1	0	0	1	1	1	0	0	1	0	1	1	0	0
0	0	0	0	0	0	0	0	0	0	0	0	0	0	0	0	0	0	0	0	0	0	0	0	0	0	0	0	0	0	0	0	0	0	0	0	0	0	0	0	0	0	0	0	0	0	0	0	0	0
1	1	1	1	1	1	1	1	1	1	1	1	1	1	0	1	1	1	1	0	0	1	0	0	0	0	0	1	1	1	1	1	0	0	0	1	1	1	1	1	0	0	1	0	0	1	1	0	1	0
1	1	1	1	1	1	1	1	1	0	1	1	1	1	1	0	1	1	1	1	0	1	1	1	1	0	0	1	1	1	0	1	0	0	1	1	1	1	1	1	1	1	1	1	1	0	0	1	0	1
1	0	1	1	0	1	1	1	1	1	1	0	0	0	0	1	0	1	1	0	0	0	0	0	0	0	0	0	0	1	0	1	0	0	0	0	0	0	0	0	1	0	0	1	1	0	0	0	0	0
1	0	1	0	0	1	1	0	1	0	0	0	0	1	1	1	0	0	1	0	0	1	0	1	0	0	0	0	0	0	1	0	1	0	0	0	0	0	0	0	1	0	0	0	0	0	0	1	0	1
1	1	1	1	1	1	0	1	0	1	0	0	0	0	0	0	0	0	0	0	0	1	0	1	0	0	0	0	0	0	0	0	0	0	0	0	0	0	0	0	0	0	0	0	0	0	0	1	0	0
1	1	1	1	1	0	1	0	1	1	1	1	0	1	1	0	1	1	1	1	0	1	1	0	0	0	1	1	1	0	1	0	1	0	1	0	1	0	1	1	0	1	1	0	0	1	1	1	1	0
1	1	1	1	1	1	1	1	1	1	1	1	1	1	1	1	1	1	1	1	1	0	1	1	1	1	1	1	1	1	1	1	1	1	1	0	1	0	1	1	1	1	0	0	1	1	1	0	1	1
1	1	1	1	0	1	1	1	0	1	1	0	0	1	1	1	1	1	0	0	1	1	1	1	1	0	0	0	0	1	1	1	0	1	0	1	0	1	1	0	0	0	1	0	0	0	0	0	0	0
1	1	1	1	1	1	0	1	1	0	1	0	0	0	0	1	0	0	0	0	0	1	0	1	0	0	0	0	0	0	0	0	0	0	0	0	0	0	0	0	1	0	0	1	0	0	0	0	0	0
1	1	1	1	1	1	1	1	1	1	1	1	1	1	1	1	1	1	1	1	1	1	1	1	1	1	1	1	1	1	1	1	1	1	1	1	1	1	1	1	1	1	1	1	1	1	1	1	1	1
1	1	1	1	1	0	1	1	1	0	1	0	1	0	1	1	1	1	0	1	1	0	1	0	1	0	1	1	1	1	0	0	0	0	0	0	0	0	0	1	1	1	1	1	1	1	0	0	1	0
0	0	0	0	0	0	0	0	0	0	0	0	0	0	1	0	0	0	0	0	0	0	0	0	0	0	0	1	0	0	0	0	0	0	0	0	0	0	0	0	0	0	0	0	0	0	0	0	0	0
1	1	1	1	1	1	0	1	0	1	1	1	0	1	1	1	1	1	1	1	0	0	1	1	1	0	1	1	1	1	1	1	1	0	1	0	1	0	1	1	0	1	0	0	1	0	1	1	0	0
1	1	0	0	0	0	1	1	1	0	1	1	0	0	0	0	1	0	1	1	0	0	0	0	0	0	1	0	1	0	0	0	0	0	0	1	0	0	0	0	1	0	1	0	0	0	0	1	0	0
1	1	1	1	1	1	1	1	1	1	0	0	1	1	1	1	1	1	0	1	1	0	1	1	0	1	1	1	1	1	1	1	1	1	1	0	0	1	1	1	1	1	0	1	1	1	0	0	1	1
1	1	1	1	1	1	1	1	1	1	1	1	1	1	1	1	1	1	0	1	1	1	1	1	1	1	1	0	1	1	1	1	1	1	1	0	1	1	1	1	1	1	1	0	1	1	1	1	1	1
1	0	1	1	0	0	0	0	0	0	0	0	0	0	0	1	0	1	0	0	0	0	0	0	0	0	0	0	0	0	0	0	0	0	0	0	0	0	0	0	0	0	0	0	0	0	0	0	0	0
1	1	1	1	1	1	1	1	1	1	1	0	0	1	1	0	1	1	1	0	1	1	1	0	1	0	1	1	1	1	0	1	0	1	1	1	1	0	0	1	1	1	0	1	0	1	0	1	0	1
1	1	1	1	1	1	1	1	1	1	1	1	0	1	0	1	0	1	0	0	1	0	0	0	1	0	0	0	0	1	0	0	0	0	0	0	0	1	1	1	1	0	0	0	1	0	0	0	0	1
1	1	1	1	1	1	1	1	0	1	1	0	1	1	0	1	1	1	1	1	1	1	1	1	0	1	0	1	1	1	0	1	1	1	0	1	1	1	0	0	0	0	0	0	0	1	1	0	1	1
0	1	0	1	0	0	1	0	0	0	0	0	0	0	0	0	0	0	0	0	0	0	0	0	0	0	0	0	0	0	0	0	0	0	0	0	0	0	0	0	0	0	0	0	0	0	0	0	0	0
1	1	1	1	1	1	0	0	0	1	1	1	0	0	0	1	1	1	1	1	1	0	0	1	0	0	1	0	1	0	1	0	1	0	0	0	1	1	0	0	0	0	1	0	0	0	0	0	0	0
0	0	0	0	0	0	1	1	0	0	0	0	0	0	0	0	0	0	0	0	0	0	0	0	0	0	0	1	0	0	0	0	0	0	0	0	0	0	0	0	0	0	0	0	0	0	0	0	0	0
1	1	1	1	1	1	1	1	1	1	1	1	1	1	1	1	0	0	1	1	1	1	1	1	1	1	0	1	1	1	0	1	1	1	0	0	0	1	0	1	1	1	1	1	1	0	0	1	0	1
1	1	1	1	1	0	0	1	1	0	0	0	0	1	0	0	1	1	1	1	0	0	1	0	0	0	1	0	1	0	0	0	0	0	1	0	0	0	1	0	1	1	1	1	0	1	1	1	1	0
1	1	1	1	1	1	1	1	1	1	1	1	1	1	1	1	1	1	0	1	1	1	1	1	1	0	0	1	0	1	1	1	1	0	0	1	0	1	1	1	1	0	0	1	1	0	1	1	0	1
1	0	1	1	1	1	1	1	1	1	1	1	1	0	0	1	1	1	0	1	1	1	0	1	1	1	0	1	0	1	0	1	0	1	0	1	0	1	1	0	0	1	0	1	0	0	0	0	0	1
0	0	0	1	0	1	0	1	1	1	0	0	0	0	0	1	0	0	0	0	0	0	0	0	0	0	0	0	0	0	0	0	0	0	0	0	0	0	0	0	1	0	1	0	0	0	0	0	0	0
1	1	1	0	0	1	1	1	0	1	0	1	1	0	0	0	0	1	0	0	1	0	0	0	0	1	0	0	0	0	0	0	0	0	0	0	0	0	0	0	0	0	0	1	0	0	0	0	0	0
1	1	1	1	1	1	1	1	1	1	1	1	1	1	1	1	0	1	0	0	1	1	1	1	1	1	1	0	0	1	0	1	1	1	0	1	1	1	0	0	0	0	0	0	0	0	0	0	1	0
1	1	1	0	0	1	0	0	0	0	0	0	0	0	1	0	0	0	1	0	0	0	0	0	0	0	0	0	1	0	0	0	0	0	1	0	0	0	0	0	0	0	1	0	0	0	0	0	0	0
1	1	1	0	1	1	1	1	0	0	0	1	0	1	1	0	1	1	1	1	0	1	1	0	0	0	1	0	1	0	1	0	0	0	0	0	1	0	0	1	0	1	0	1	0	0	1	1	0	0
0	1	0	1	1	0	1	0	0	0	0	0	0	0	0	0	1	1	0	0	0	0	0	0	0	1	0	1	0	0	0	1	0	1	0	0	0	0	1	0	0	0	0	0	0	0	0	1	1	0
1	1	1	1	1	0	1	0	1	0	0	0	0	0	0	0	0	1	0	0	0	0	0	0	0	0	0	1	0	0	0	1	0	0	0	0	0	0	0	0	1	0	0	1	0	0	0	0	0	0
1	1	1	1	1	1	1	1	1	1	1	1	1	1	1	0	1	1	1	1	0	1	1	0	0	0	1	1	1	1	1	1	1	0	1	0	1	1	1	1	0	1	0	0	1	0	1	1	1	1
1	0	1	0	0	0	0	0	0	0	0	1	1	1	0	0	0	0	0	0	0	1	1	0	0	0	0	0	0	0	0	0	0	0	0	0	0	0	0	0	0	1	1	0	0	0	1	1	0	0
1	1	1	1	1	1	1	1	1	1	1	1	0	1	1	1	1	1	1	1	1	1	1	1	1	0	1	0	1	1	1	1	1	1	1	1	1	1	1	1	1	1	1	1	1	0	1	0	1	1
1	1	1	1	1	1	1	1	1	0	0	1	1	1	1	1	1	1	1	1	0	0	1	0	1	0	1	1	1	1	1	1	0	0	1	0	1	0	1	1	1	1	1	1	0	0	1	1	0	1
1	1	1	1	1	1	1	0	0	1	1	1	0	1	1	0	1	1	0	1	1	1	1	0	1	0	1	1	0	0	0	0	0	0	0	1	0	1	1	0	0	1	0	0	1	0	0	0	1	0
1	1	1	1	1	1	1	0	1	0	0	1	0	1	1	0	1	0	0	0	0	1	1	0	0	0	0	1	0	1	0	1	0	0	1	0	0	0	1	1	0	0	1	0	0	0	0	0	0	1
1	1	1	1	1	0	1	1	1	0	0	0	0	1	1	0	1	0	1	1	1	0	1	0	0	1	0	0	1	0	0	0	1	1	1	0	0	0	1	0	1	1	1	1	0	0	1	0	0	0
1	1	1	1	1	1	1	1	1	1	1	1	1	1	0	1	1	1	1	1	1	0	1	1	0	1	1	1	1	1	1	1	1	0	1	0	0	1	1	1	1	1	1	1	1	1	1	0	1	0
1	1	1	1	1	1	1	1	1	1	0	0	0	0	0	1	0	0	0	0	0	0	0	1	1	0	0	0	0	0	0	0	0	0	0	1	0	0	0	0	1	0	1	1	0	0	0	0	0	0
1	1	1	0	1	1	1	0	1	0	0	0	0	0	0	0	0	0	0	0	0	1	0	1	0	0	0	0	0	0	0	0	0	0	0	1	0	0	0	0	0	0	0	0	0	0	0	0	0	0
1	1	1	1	1	1	1	1	1	1	1	1	1	1	1	1	1	1	1	1	1	1	1	1	1	1	1	1	1	1	1	1	1	1	1	0	1	1	0	0	1	1	1	1	1	1	1	0	1	1
1	1	1	1	1	1	0	1	0	1	1	1	1	1	1	0	0	0	1	1	1	1	1	1	1	1	1	0	1	1	1	1	1	1	1	0	1	1	1	1	0	1	1	0	1	1	1	1	1	0
1	1	1	1	1	1	1	1	1	1	0	1	1	1	1	1	1	1	0	1	1	1	1	1	1	0	1	1	0	1	0	1	1	0	0	1	0	1	1	0	1	0	0	0	0	1	0	0	1	1
1	1	1	1	1	1	1	1	1	1	1	1	1	1	1	1	1	1	1	1	0	1	1	1	1	1	1	1	1	1	1	1	1	0	1	1	1	1	1	1	1	1	0	1	1	1	1	1	1	1
1	1	1	0	0	1	0	1	0	0	1	1	0	0	0	0	0	0	1	0	0	1	0	1	0	0	0	1	1	0	1	0	0	0	0	1	0	1	0	0	1	0	0	0	0	0	1	1	0	0
1	1	1	1	1	1	1	1	1	1	1	0	1	1	0	1	1	1	1	0	1	0	1	0	0	1	0	1	0	0	0	0	0	0	0	0	0	1	1	0	0	1	0	1	1	0	0	0	0	1
1	1	1	1	1	0	1	1	1	0	0	1	1	1	1	0	1	1	1	0	1	0	1	0	0	1	1	0	1	0	1	0	1	1	0	0	1	0	0	1	0	0	1	1	0	1	1	1	0	0
1	1	1	1	1	1	1	1	1	1	1	0	0	1	0	1	1	1	0	0	1	1	1	1	0	1	0	0	0	1	1	0	0	1	0	1	0	1	1	1	1	0	0	1	1	1	0	1	1	0
1	1	1	1	1	1	1	1	1	1	1	1	1	1	1	1	1	1	1	1	1	1	1	1	1	0	1	1	1	1	1	1	1	0	1	1	1	1	1	1	1	1	1	1	1	1	1	0	1	0
1	1	1	1	1	1	1	1	1	1	0	1	0	0	1	1	1	0	0	0	0	1	1	1	1	0	0	1	0	1	0	1	0	0	0	1	0	1	0	0	0	0	0	0	1	0	0	0	0	1
0	1	0	0	0	0	0	1	1	0	0	0	0	1	1	1	0	0	0	1	0	0	0	0	0	0	0	1	0	1	0	0	0	0	0	0	0	0	0	1	0	0	1	0	0	0	0	0	0	0
1	1	1	1	1	1	1	0	0	0	0	1	0	1	1	0	1	0	1	0	0	1	0	0	0	0	1	0	0	0	1	1	0	0	1	1	0	0	1	0	0	1	0	0	0	0	0	1	0	0
1	1	1	1	1	1	1	1	1	1	0	1	1	0	0	0	1	1	1	1	0	0	0	0	1	0	1	0	0	1	0	1	1	0	1	0	0	0	1	0	1	1	0	0	1	1	0	0	0	1
1	1	1	0	1	1	1	0	0	1	0	0	0	1	0	0	0	1	0	1	1	0	1	0	0	1	0	0	1	0	0	0	0	0	0	0	0	0	1	0	0	0	0	0	0	0	0	0	0	0
1	1	1	1	1	0	1	1	1	1	0	0	0	1	0	0	1	1	1	1	1	0	1	0	0	1	0	1	1	0	0	0	0	1	0	0	0	0	1	0	0	1	1	1	1	1	1	0	0	0
1	1	1	1	1	1	1	1	1	1	1	1	1	0	1	1	1	1	0	1	0	1	0	1	0	0	1	1	1	1	1	1	1	0	1	1	1	1	1	0	0	1	1	0	1	1	1	0	1	1
1	1	1	1	1	1	1	1	1	1	1	1	1	1	0	1	0	1	1	1	1	1	1	1	0	1	1	1	0	0	1	0	0	1	0	1	0	1	0	1	0	0	0	1	0	0	0	1	0	0
1	1	1	0	0	0	1	0	0	0	0	0	0	1	0	0	0	1	0	1	0	0	1	0	0	0	0	0	1	1	0	0	0	0	0	0	0	0	0	1	0	0	0	0	0	0	0	0	0	0
1	0	1	1	1	1	1	1	1	1	1	1	1	1	0	1	1	0	1	1	0	0	1	1	1	1	1	1	1	0	1	1	1	1	0	1	1	1	0	1	0	1	1	1	1	0	1	1	1	1
1	1	1	1	1	1	1	1	1	1	1	1	0	1	0	1	1	0	0	0	0	1	1	1	1	0	0	0	0	1	1	1	0	0	0	1	0	1	1	1	1	0	0	1	1	1	0	0	0	1
1	1	1	1	1	1	1	0	0	1	1	1	1	1	1	1	1	1	1	1	1	0	0	0	1	1	0	0	0	1	0	1	0	1	0	0	0	1	1	0	1	1	0	0	1	1	0	0	1	0
1	1	1	1	0	1	1	0	0	1	0	0	1	0	0	1	0	0	0	0	1	1	1	0	0	1	0	0	0	1	0	0	0	1	0	0	0	0	0	0	1	0	0	0	0	0	1	0	0	0
1	1	1	1	0	1	0	0	1	0	1	0	1	0	0	0	0	0	0	0	0	1	1	0	0	0	0	0	0	0	1	0	0	0	0	1	0	0	0	1	0	0	1	1	1	0	0	0	0	0
1	1	1	1	1	1	1	1	1	1	1	1	1	1	1	1	1	1	0	1	1	1	1	0	0	1	1	1	1	1	1	1	1	1	1	0	1	0	1	0	1	1	1	1	1	1	1	1	1	1
1	1	1	1	1	1	1	1	1	1	1	1	1	1	1	1	1	1	1	1	1	1	1	1	1	0	1	1	1	1	1	1	1	0	1	1	1	1	1	1	1	1	0	0	1	1	1	1	1	1
1	1	1	1	1	1	1	1	1	1	1	1	1	1	1	1	1	1	1	1	1	0	1	0	1	1	0	0	1	1	0	1	0	1	1	0	1	0	1	1	1	1	0	0	1	1	0	1	1	0
1	1	1	1	1	0	1	1	0	0	1	0	0	0	0	0	0	1	1	1	0	0	0	0	0	0	0	0	1	0	1	0	0	0	0	0	1	0	0	0	0	0	0	1	0	0	0	0	0	0
1	1	1	1	1	1	1	1	1	1	1	1	1	1	1	1	1	1	1	0	1	1	1	1	1	1	1	1	0	1	1	1	1	1	0	1	1	1	1	1	1	1	1	1	1	1	1	0	1	1
1	1	1	1	1	1	1	1	1	1	1	1	1	1	1	1	0	1	0	1	1	0	1	0	1	1	1	0	0	1	0	1	1	1	1	0	0	1	1	1	1	0	0	1	1	0	0	0	1	1
1	1	1	1	1	1	1	1	1	1	1	1	0	1	1	1	1	1	1	1	0	1	1	1	1	0	1	1	1	1	1	0	1	0	1	1	1	1	0	1	1	1	1	1	1	0	1	0	0	1
1	0	1	1	0	1	1	1	1	1	1	0	0	0	0	1	0	0	1	0	0	0	0	0	0	0	0	0	0	1	0	1	0	0	0	0	0	0	0	0	1	0	0	1	1	0	0	0	0	0
1	1	1	0	1	1	1	0	0	0	0	1	1	1	1	0	1	0	1	0	0	0	0	0	0	0	0	1	0	0	1	1	1	0	0	0	1	0	1	0	0	1	0	0	0	0	0	0	1	0
1	1	1	1	1	1	1	1	1	1	1	1	1	1	1	1	1	1	1	1	1	0	1	0	1	0	1	1	1	1	1	1	1	0	1	1	1	1	1	1	1	1	0	1	1	0	1	1	1	1
1	1	1	1	1	1	1	1	1	1	1	0	1	0	0	0	1	0	0	0	0	0	0	0	1	0	1	0	0	0	0	0	0	0	0	1	0	0	1	0	0	0	0	1	0	1	1	0	0	0
1	1	1	1	1	0	1	1	1	1	0	0	1	0	1	0	0	0	0	0	1	0	0	0	0	0	0	1	0	0	0	0	0	1	0	0	0	0	0	0	0	0	1	0	0	0	0	0	0	1
1	1	1	1	0	1	1	0	0	1	1	0	0	1	0	1	0	0	0	0	1	1	0	1	1	1	0	0	0	1	0	0	0	1	0	0	0	1	1	0	0	0	0	0	0	1	0	0	1	0
1	0	1	0	1	0	1	1	1	0	1	0	0	0	0	0	0	0	1	1	0	0	0	0	0	0	0	1	1	0	0	0	1	0	0	0	0	0	0	0	1	1	1	0	0	0	1	1	0	0
1	1	1	1	1	1	1	1	1	1	1	1	1	1	1	1	1	1	1	1	1	1	1	1	1	0	1	1	1	1	1	1	1	1	1	1	1	1	1	1	1	1	0	0	1	1	1	1	1	1
1	1	1	1	1	1	1	0	1	1	1	0	1	1	1	1	1	1	0	1	1	1	1	0	1	1	1	1	1	1	0	1	1	1	1	0	1	0	1	0	1	1	1	0	1	1	0	0	1	1
1	1	1	1	1	1	1	0	1	0	1	1	1	1	1	0	0	0	1	1	0	1	0	1	0	0	1	1	1	0	1	0	1	0	1	0	0	0	0	0	0	0	1	0	1	0	1	1	0	1
1	1	1	1	1	0	1	1	1	1	1	0	0	1	0	1	1	1	1	1	1	0	1	0	0	1	0	0	1	0	1	0	0	1	1	0	1	0	0	1	1	1	0	1	0	0	0	1	0	0
1	0	1	1	0	0	1	1	0	0	0	0	0	0	0	0	0	0	1	1	0	0	0	0	0	0	0	0	1	0	0	0	0	0	0	0	0	0	0	0	0	0	0	1	0	0	0	0	0	0
1	1	1	1	1	1	1	1	0	1	1	0	1	1	0	0	0	0	1	0	0	1	0	0	0	0	0	0	0	0	1	0	0	0	0	1	0	0	0	0	1	0	1	1	0	0	0	1	0	0
1	0	1	1	1	1	1	1	1	1	0	0	1	1	0	0	0	0	0	0	0	0	0	0	1	0	0	0	0	0	0	0	0	0	1	0	0	0	0	0	0	0	0	0	0	1	1	0	1	0
1	1	0	0	1	0	0	0	0	0	0	0	0	0	0	0	0	1	0	0	0	0	0	0	0	0	0	0	1	0	0	0	0	0	0	0	0	0	0	0	0	0	0	0	0	0	0	1	0	0
1	1	1	1	1	1	1	1	0	1	1	1	1	1	1	1	1	1	1	1	1	1	1	0	1	1	1	1	1	1	1	1	1	1	1	1	1	1	1	1	1	1	1	1	1	1	1	1	1	1
0	1	0	1	1	0	1	0	0	0	0	0	0	0	0	0	0	1	0	0	0	0	0	0	0	0	0	0	0	0	0	0	0	0	0	1	0	0	0	0	0	0	0	0	0	0	0	0	0	0
1	1	1	0	1	0	0	1	0	0	0	0	1	0	0	0	0	0	0	0	0	0	0	0	0	0	1	0	0	0	0	0	0	0	0	0	0	0	0	1	0	0	0	0	0	0	0	1	0	0
1	1	1	1	1	1	1	1	1	1	1	1	1	0	1	1	1	1	1	1	0	1	1	1	1	0	1	0	1	1	1	1	1	0	1	1	0	1	1	1	1	1	1	1	0	1	1	1	0	0
1	1	1	1	1	1	1	1	1	1	1	1	1	1	1	1	1	1	1	1	1	1	1	1	1	1	1	1	1	1	1	1	1	1	1	1	1	1	1	1	1	1	1	1	1	0	1	0	1	1
1	1	1	1	1	1	1	1	1	1	1	1	1	1	1	1	1	1	1	1	1	1	1	0	1	1	1	1	1	1	1	1	1	1	1	0	1	1	1	1	1	1	1	1	1	1	1	0	1	0
1	1	1	1	1	0	1	0	0	0	1	1	1	0	0	0	0	1	1	0	0	0	0	0	0	1	1	1	1	0	1	0	0	1	0	0	1	0	0	1	0	0	0	0	0	0	1	1	0	0
1	1	1	0	1	1	0	1	1	0	0	1	1	0	1	0	0	0	1	0	0	1	1	1	0	0	0	0	1	0	1	0	0	0	1	0	0	0	0	1	1	0	1	1	0	0	1	1	0	0
1	1	1	1	1	1	1	1	1	1	1	1	1	1	1	1	1	1	1	1	0	1	1	1	1	0	1	1	1	1	1	1	1	0	1	1	1	1	0	1	1	1	1	1	1	0	1	1	0	1
1	0	1	0	1	0	0	1	1	0	0	0	0	1	0	0	0	1	1	1	0	0	1	0	0	0	0	1	0	0	1	0	0	0	0	0	0	0	0	0	0	1	1	1	0	0	1	1	0	0
0	1	0	0	0	0	1	0	0	0	0	0	0	0	0	1	0	0	0	0	0	0	0	0	0	0	0	0	0	0	0	0	0	0	0	0	0	0	0	0	0	0	0	0	0	0	0	0	0	0
1	1	1	1	1	1	0	0	1	1	1	1	0	1	1	0	0	1	1	0	0	1	1	1	0	0	1	1	1	0	1	0	1	0	1	1	0	1	0	0	0	1	0	0	0	0	1	1	0	1
1	0	1	1	0	0	0	0	0	0	1	0	0	0	0	0	0	0	1	0	0	0	0	0	0	0	0	0	0	0	0	0	0	0	0	0	0	0	0	0	0	0	0	0	0	1	0	0	0	0
1	1	1	1	1	1	0	0	0	0	1	0	1	0	1	0	0	0	0	0	0	0	0	0	0	0	0	0	0	0	0	0	0	0	0	0	0	0	1	0	0	0	1	0	0	0	0	0	0	0
1	1	1	1	1	1	1	1	1	1	1	1	1	1	1	1	1	1	1	1	1	1	1	1	1	1	1	1	1	1	1	1	1	1	1	0	1	1	1	0	0	1	1	1	1	1	1	1	1	1
0	0	0	0	0	0	0	0	0	0	0	0	0	0	0	1	0	0	0	0	0	0	0	0	0	0	0	0	0	0	0	0	0	0	0	0	0	0	0	0	0	0	0	0	0	0	0	0	0	0
1	1	1	1	1	1	1	1	1	1	1	1	1	1	1	1	1	1	1	1	1	0	1	1	1	1	0	1	0	1	1	1	1	1	1	1	0	1	1	1	1	1	0	1	0	1	0	0	1	0
1	0	1	1	0	1	0	1	1	0	1	0	0	0	0	1	0	0	0	0	0	1	0	1	0	0	0	0	0	0	0	1	0	0	0	0	0	0	0	0	1	0	0	1	0	0	0	0	0	0
1	1	1	1	1	1	1	1	1	1	1	1	0	1	1	1	1	1	1	1	1	1	1	1	1	1	0	1	1	0	1	0	1	1	0	1	1	1	1	0	1	1	1	1	0	0	0	0	1	0
1	1	1	1	1	1	0	1	0	1	1	1	1	1	1	1	1	1	1	1	1	1	1	1	1	1	0	1	0	0	1	0	0	0	0	1	1	1	0	1	0	1	0	0	1	1	0	0	1	1
1	1	1	1	0	0	1	0	1	0	0	0	0	0	0	0	0	0	0	0	0	0	1	1	0	0	0	1	0	1	0	1	0	0	0	1	0	0	0	1	0	0	0	0	0	0	0	0	0	1
1	1	1	1	0	1	1	0	0	1	1	0	1	0	0	1	1	1	0	0	0	1	1	0	1	0	1	0	0	1	0	1	0	0	0	0	0	0	1	0	1	0	0	1	0	1	0	0	1	0
1	1	1	1	1	1	1	1	0	1	1	0	1	1	0	1	1	1	0	0	1	0	0	0	0	1	1	1	0	0	0	0	0	1	0	0	1	0	0	0	0	0	0	0	1	1	0	1	1	0
1	1	0	1	1	1	1	0	0	0	1	0	0	1	0	1	0	1	1	1	0	0	0	1	1	0	1	1	1	0	0	0	0	0	0	0	0	1	0	0	0	1	1	0	0	1	0	0	1	0
0	0	0	0	0	0	0	0	0	0	0	0	0	0	0	0	0	0	0	0	0	0	0	0	0	0	0	0	0	0	0	0	0	0	0	0	0	0	0	0	0	0	0	0	0	0	0	0	0	0
1	1	1	1	1	1	1	1	1	1	1	1	1	1	0	1	1	1	1	1	1	1	0	1	0	1	0	0	1	0	1	0	0	1	0	1	1	1	0	1	0	0	1	0	1	1	0	0	1	1
1	1	1	1	1	1	0	1	1	0	0	1	0	1	0	0	0	0	0	1	0	1	0	1	0	0	0	1	0	0	0	0	0	0	0	1	0	0	0	1	0	0	0	0	0	0	0	0	0	0
1	1	0	0	1	0	0	1	1	0	1	0	0	0	0	0	0	1	0	1	0	0	0	1	0	0	0	1	0	0	0	0	0	0	0	0	0	0	0	0	0	0	0	1	0	0	0	0	0	0
1	1	1	1	1	1	1	1	1	1	1	1	1	1	1	1	1	1	1	1	1	1	0	1	1	1	1	0	1	1	1	1	1	1	1	1	1	0	1	1	1	1	1	1	1	1	1	1	1	1
1	1	1	1	1	1	1	1	1	0	0	0	0	0	0	1	0	0	0	0	0	1	1	0	1	0	0	0	0	0	0	0	0	0	0	0	0	0	0	1	1	0	0	1	1	0	0	0	0	0
1	1	1	1	1	0	1	0	0	0	1	1	1	1	1	0	0	0	0	0	0	0	1	0	0	0	1	1	1	0	0	0	1	0	0	1	0	0	0	0	0	0	1	0	1	0	1	1	0	0
1	1	1	1	1	1	0	1	1	0	0	1	0	1	1	0	0	0	0	0	0	0	0	0	0	0	1	0	1	0	1	0	0	0	1	0	0	0	0	0	0	0	0	1	0	0	0	1	0	0
1	1	1	1	1	1	1	1	1	1	1	1	1	1	1	1	1	1	0	1	1	0	1	0	1	1	1	1	1	1	1	1	1	1	1	0	1	0	1	1	1	1	0	1	1	1	1	0	1	1
1	1	1	1	1	1	1	0	1	1	1	1	0	1	1	1	1	1	1	1	1	1	1	1	1	0	1	1	1	0	1	0	1	1	1	1	1	1	0	1	1	1	1	1	1	0	1	1	0	1
1	1	1	1	1	1	1	1	1	1	1	1	1	1	1	1	1	1	1	1	1	1	1	1	0	1	0	1	1	1	1	1	0	1	1	1	1	1	1	1	1	0	1	1	1	0	1	0	0	1
1	1	1	1	1	1	1	1	1	1	1	1	1	1	1	1	1	1	1	1	0	1	1	1	1	1	1	1	1	1	1	1	1	1	1	1	1	1	1	1	1	1	1	1	1	0	1	1	0	1
1	1	1	1	1	1	1	0	1	1	1	1	0	1	1	0	1	1	1	1	1	0	1	1	1	1	1	1	1	1	1	1	1	1	1	1	1	1	1	1	1	1	0	1	1	1	0	0	1	0
1	1	1	1	1	0	0	0	0	0	0	0	1	0	0	0	0	0	0	0	1	1	0	0	0	1	0	0	0	0	0	1	0	1	0	0	0	1	0	1	0	0	0	0	0	0	0	0	0	0
1	1	1	1	1	1	1	1	1	1	1	0	0	0	1	1	1	0	0	0	1	1	0	1	1	1	0	1	0	0	0	1	0	1	0	1	0	1	0	1	1	0	1	1	0	1	0	0	0	1
1	1	1	1	1	1	1	0	1	1	1	0	1	1	0	0	1	0	1	1	1	0	1	1	1	0	0	0	1	1	0	1	1	0	1	1	1	1	1	1	1	0	0	0	0	1	0	0	1	0
1	1	1	1	1	0	1	1	1	0	1	0	0	0	0	1	0	0	1	1	0	0	0	1	0	0	0	0	0	0	1	1	0	0	0	1	0	1	0	1	0	0	1	0	0	0	0	0	0	1
0	0	0	1	0	0	1	0	0	0	0	0	0	0	0	0	0	1	0	0	0	0	0	0	0	0	0	1	0	0	0	0	0	0	0	0	0	0	0	0	0	0	0	0	0	0	0	0	0	0
1	1	1	0	1	1	0	0	0	1	1	1	0	0	1	0	1	0	1	1	0	0	0	0	0	0	0	0	1	0	0	0	1	0	1	0	0	0	1	0	0	0	0	0	0	0	0	0	1	0
1	1	1	1	1	0	1	1	1	0	1	0	1	0	0	0	0	1	1	1	1	0	0	0	0	1	0	0	1	0	1	0	0	1	0	0	1	0	0	0	0	0	1	1	0	1	0	1	0	0
1	1	1	1	1	0	1	1	1	1	0	1	1	1	1	0	1	1	0	1	1	1	0	0	1	1	1	1	1	0	1	0	0	0	1	0	1	0	0	0	1	1	0	1	1	0	0	1	0	0
1	1	1	1	1	1	1	1	1	1	1	1	0	1	1	1	1	0	1	1	0	1	0	1	1	0	1	1	1	1	1	0	1	1	1	1	0	1	1	0	1	0	1	1	1	0	1	1	1	0
0	0	0	0	0	0	0	0	0	0	0	0	0	0	0	0	0	0	0	0	0	0	0	0	0	0	0	0	0	0	0	0	0	0	0	0	0	0	0	0	0	0	0	0	0	0	0	0	0	0
1	1	1	1	1	1	1	1	1	1	1	1	1	1	1	1	1	1	1	1	1	1	1	1	1	1	1	1	1	1	0	1	1	1	1	1	1	1	1	1	1	1	0	1	1	1	0	1	1	0
1	1	1	0	0	0	1	1	0	0	0	1	1	0	0	0	0	0	0	0	0	0	0	0	0	0	0	1	1	0	0	0	0	0	1	0	0	0	0	0	0	0	0	1	0	0	0	1	0	0
1	1	1	1	1	1	1	1	1	1	1	1	1	1	1	1	1	1	1	1	1	1	1	1	1	1	1	1	1	1	1	1	1	1	1	1	1	1	1	1	1	1	1	1	1	1	1	1	1	1
1	1	1	1	1	1	1	1	1	1	1	1	1	1	1	1	1	1	1	1	1	1	1	1	1	1	1	1	1	1	1	1	1	1	1	1	1	1	1	1	0	1	1	1	1	1	1	1	1	1
1	1	1	1	1	1	1	1	1	1	1	1	1	0	1	1	1	1	1	1	1	0	1	1	1	1	1	1	1	1	1	1	1	1	1	1	1	1	0	1	1	1	1	1	1	1	1	1	1	1
1	1	1	1	1	1	1	0	1	0	1	0	1	1	1	0	1	1	1	1	0	0	1	0	0	0	1	1	1	1	1	0	1	0	0	0	1	0	1	0	1	1	1	1	0	1	1	0	0	0
1	1	1	0	1	1	0	0	1	0	1	0	1	0	0	0	0	0	0	0	0	0	1	1	0	0	0	1	0	0	1	0	0	0	0	1	0	0	0	0	0	0	1	1	1	0	0	0	0	0
1	1	1	0	1	0	0	0	0	0	0	0	1	1	0	0	0	1	0	0	0	0	0	0	0	0	0	0	0	0	0	0	0	0	1	0	0	0	0	0	0	0	0	0	0	0	0	0	0	0
1	1	1	1	1	1	1	1	1	1	0	0	0	0	1	0	0	1	0	0	0	1	0	1	0	0	0	1	0	0	0	0	0	0	0	0	0	0	0	0	1	0	0	1	0	0	0	0	0	0
1	1	1	1	1	1	1	0	0	1	1	1	0	1	1	1	0	1	0	0	0	1	1	0	1	0	1	0	0	1	0	0	0	0	0	0	1	0	0	0	1	0	0	1	0	0	0	0	1	0
1	1	1	1	1	1	1	1	1	1	1	1	1	1	1	1	1	1	1	0	1	1	0	1	1	1	1	0	1	1	1	1	1	1	1	1	1	1	0	1	0	1	1	1	0	1	1	1	1	0
1	1	0	1	1	0	1	1	1	0	1	1	1	0	1	0	1	0	1	0	0	1	0	0	0	0	1	0	0	0	0	0	1	0	0	1	0	0	0	0	1	0	1	1	0	1	1	1	0	0
1	1	1	1	1	1	1	1	1	1	1	1	0	1	1	1	1	1	1	0	1	1	1	1	1	1	0	1	0	1	1	1	1	0	1	1	1	0	1	1	1	1	1	1	1	0	1	0	1	0
1	1	1	1	1	1	1	1	1	1	1	1	1	1	1	1	1	1	1	1	1	1	0	0	0	1	1	1	0	1	0	1	1	1	0	0	1	0	0	0	1	0	0	0	1	0	0	0	1	0
1	1	1	1	1	1	1	1	1	1	0	1	1	0	0	0	0	0	0	0	1	0	0	0	1	1	1	0	0	0	0	0	0	1	0	0	0	0	0	0	1	0	0	1	0	0	0	0	0	0
0	0	0	0	0	0	1	0	0	0	0	0	0	0	0	0	0	0	0	0	0	0	0	0	0	0	0	0	0	0	0	0	0	0	0	0	0	0	0	0	0	0	0	0	0	0	0	0	0	0
1	1	0	0	1	0	1	0	1	0	0	0	1	1	0	0	0	0	0	0	0	0	0	1	0	0	0	0	0	0	0	0	0	0	0	1	0	0	0	1	0	0	0	0	1	0	0	0	0	0
1	1	0	0	0	0	1	0	0	0	0	0	0	0	0	0	1	0	1	0	0	0	0	1	0	0	0	0	1	0	0	0	0	0	1	0	0	0	1	0	0	0	0	0	0	0	0	0	0	0
1	1	0	1	1	0	0	1	0	1	1	0	0	0	0	0	0	0	1	0	0	0	1	0	0	0	0	1	0	0	1	0	1	0	0	1	0	0	0	1	0	1	0	0	0	0	1	1	0	0
1	1	1	0	1	1	1	1	1	0	1	1	1	1	1	1	1	1	1	1	0	1	1	1	1	0	1	1	0	0	0	1	1	0	0	0	1	1	1	1	0	1	0	0	0	0	1	1	1	1
1	1	1	1	1	0	1	1	1	1	1	0	0	1	0	0	1	1	1	1	0	0	0	0	1	0	1	1	1	0	1	0	1	0	0	0	1	0	0	1	0	1	1	0	0	0	1	1	0	0
1	1	1	1	1	1	1	0	0	0	1	1	1	0	0	0	0	0	0	0	0	1	0	0	0	0	0	1	0	0	0	0	0	0	0	0	0	1	0	0	0	0	0	0	0	0	0	0	0	0
0	0	0	0	0	0	1	1	0	0	0	0	0	0	0	0	0	0	0	0	0	0	0	0	0	0	0	0	0	0	0	0	0	0	0	0	0	0	0	0	0	0	0	0	0	0	0	0	0	0
1	1	1	1	1	1	0	1	1	1	1	1	1	1	0	0	0	0	0	1	1	1	0	0	1	1	0	0	0	0	1	0	0	1	0	1	1	1	0	0	0	0	1	1	0	0	1	0	0	0
1	1	1	0	1	1	1	1	1	0	1	1	0	0	1	1	1	0	1	1	0	1	0	0	0	0	1	0	1	0	0	0	0	0	0	1	0	0	0	0	1	1	0	0	0	1	0	1	0	0
1	1	1	1	0	1	0	1	1	0	1	0	1	0	0	0	0	1	1	0	0	1	1	1	0	0	0	0	0	1	1	0	0	0	0	1	0	0	0	0	0	0	1	1	1	0	0	1	0	1
1	1	1	1	0	1	1	0	0	0	1	0	0	0	0	1	0	1	1	0	1	0	1	1	0	1	0	1	0	0	0	0	0	1	0	0	0	1	0	0	0	0	1	0	0	0	0	0	0	0
1	1	1	1	1	1	1	1	1	1	1	0	1	0	0	1	0	1	0	0	1	1	1	1	1	1	1	0	0	1	1	1	1	1	0	0	0	1	1	1	1	0	0	1	1	1	0	1	0	1
1	1	0	1	0	0	0	1	1	0	0	0	0	0	1	0	1	0	0	1	1	0	1	0	0	0	0	1	1	0	0	0	0	0	0	0	0	1	0	1	1	1	1	1	1	0	0	1	0	0
1	1	1	1	1	1	1	1	1	0	1	1	1	1	1	0	1	1	0	0	0	1	1	1	1	0	0	1	0	0	1	0	0	0	1	0	1	0	1	1	1	1	0	0	0	0	0	1	0	0
1	1	1	1	1	1	1	1	1	0	1	1	0	0	1	1	1	1	1	0	0	0	0	1	1	0	0	0	1	1	1	1	0	0	0	1	1	1	1	1	1	0	0	1	1	0	0	1	0	1
1	1	1	1	1	1	1	1	1	1	1	1	1	1	1	1	1	1	0	1	1	1	1	1	1	1	0	1	1	1	1	1	0	1	1	1	0	1	1	0	0	1	1	0	0	1	1	1	1	1
1	1	0	0	1	0	1	1	0	0	0	1	0	0	0	0	0	0	0	0	0	0	0	0	0	0	0	0	0	0	1	0	0	0	0	0	0	0	0	0	0	0	1	0	0	1	1	0	0	0
1	1	1	1	1	1	1	1	1	1	1	0	1	1	1	0	1	1	1	1	0	1	1	0	1	0	1	1	0	0	1	1	1	0	1	0	1	0	1	1	1	1	0	1	0	1	0	1	1	1
0	0	0	0	0	0	1	1	0	0	0	0	0	0	0	0	0	1	0	0	0	0	0	0	0	0	0	0	0	0	0	0	0	0	0	0	0	0	0	0	0	0	0	0	0	0	0	0	0	0
1	1	1	1	1	0	0	0	0	0	0	0	0	1	1	0	1	0	0	0	0	0	1	0	0	0	1	0	1	0	0	0	1	0	1	0	1	0	0	0	0	0	0	0	0	0	1	0	0	0
1	1	1	0	0	1	1	0	0	0	1	1	0	0	1	1	0	1	1	1	1	0	0	0	0	1	1	0	0	0	1	0	0	1	0	0	0	1	0	0	0	0	0	0	0	0	0	0	0	0
0	1	0	0	0	0	1	0	0	0	0	0	0	0	0	0	0	1	0	0	0	0	0	0	0	0	0	1	0	0	0	0	0	0	0	0	0	0	0	0	0	0	0	0	0	0	0	1	0	0
1	1	1	1	1	1	1	1	1	1	1	1	1	1	1	0	1	1	1	1	0	1	1	1	1	0	1	0	1	1	0	1	1	0	1	1	1	1	1	1	1	1	0	0	1	1	1	0	1	0
1	1	1	1	1	1	1	1	0	1	1	1	0	1	1	1	1	1	1	1	1	1	1	1	1	1	0	1	1	1	1	1	1	1	1	1	1	1	1	0	1	1	0	0	1	0	1	0	1	0
1	1	1	1	1	1	1	1	1	1	1	0	1	1	1	1	1	1	0	0	1	0	1	1	1	1	0	0	0	1	0	1	1	1	0	0	0	1	0	0	1	0	0	0	0	0	0	0	1	0
1	1	1	1	1	1	0	1	1	0	1	1	0	1	0	0	0	0	1	1	0	1	1	1	0	0	0	1	0	0	0	0	0	0	0	1	0	0	0	1	0	0	0	1	0	0	0	1	0	1
1	1	1	1	1	1	1	0	0	1	0	1	1	0	1	1	1	0	0	1	1	0	1	1	1	1	1	1	1	1	0	1	0	1	1	0	1	0	1	1	1	1	0	0	1	1	0	0	1	1
1	1	1	1	1	0	0	0	0	0	0	0	0	0	0	0	0	0	1	0	0	0	0	0	0	0	0	0	0	0	0	0	0	0	0	0	0	0	0	0	0	1	0	0	0	0	0	0	0	0
1	1	1	1	1	1	1	1	1	1	1	1	1	1	1	1	1	1	0	1	1	0	1	0	1	1	1	0	0	1	0	1	1	1	0	0	0	1	1	1	1	1	0	0	0	1	0	0	1	0
1	1	1	1	1	1	1	1	1	1	0	0	1	1	0	0	0	0	1	0	0	0	0	1	0	0	1	1	0	0	0	0	0	0	0	1	0	0	1	1	0	0	0	0	0	0	0	0	0	0
1	1	1	1	1	1	1	1	1	1	1	1	0	1	1	1	1	1	1	1	1	0	1	1	1	1	1	1	1	0	0	1	1	1	1	1	1	1	1	1	0	1	0	1	1	1	1	0	0	1
1	1	1	0	1	1	1	1	0	1	0	1	1	1	1	0	1	1	0	1	0	1	1	0	0	0	1	1	1	0	1	0	1	0	1	0	1	0	1	0	0	1	0	0	1	0	1	0	0	0
0	0	0	0	0	0	0	0	0	0	1	0	0	0	0	0	0	1	0	0	0	0	0	0	0	0	0	0	0	0	0	0	0	0	0	0	0	0	0	0	0	0	0	1	0	0	0	0	0	0
1	1	1	1	1	1	1	1	1	0	1	1	0	0	0	0	1	1	1	1	1	0	1	1	0	1	1	1	1	0	1	0	1	1	0	0	1	1	0	0	0	1	1	1	0	1	1	0	0	0
1	1	1	1	0	1	1	1	0	1	1	0	0	1	0	1	0	1	0	0	0	1	0	1	1	0	1	0	0	1	0	1	0	0	0	1	0	1	0	0	0	0	0	0	0	0	0	0	0	1
1	1	1	1	1	1	1	1	1	1	1	1	1	1	0	0	1	1	1	0	1	0	1	0	0	1	1	0	1	0	0	0	1	1	1	0	0	0	1	0	1	1	1	1	1	1	1	1	0	0
1	1	0	1	1	0	1	0	0	0	0	0	0	1	1	1	1	0	0	1	1	0	0	0	1	1	1	0	0	0	0	0	1	1	1	0	1	0	1	1	0	0	0	0	0	0	0	1	0	0
1	1	1	1	1	1	1	1	1	1	1	1	1	1	1	1	1	1	1	1	0	1	1	1	1	0	1	1	1	1	1	1	1	0	1	1	1	1	1	1	0	1	1	0	1	0	1	0	1	1
0	0	1	0	0	0	0	1	0	0	0	0	0	0	0	0	0	0	0	0	0	0	0	0	0	0	0	0	0	0	0	0	0	0	0	0	0	0	0	0	0	0	0	0	0	0	1	0	0	0
1	1	1	1	1	1	1	1	1	1	1	0	1	1	0	0	1	1	1	0	1	1	0	1	0	1	0	1	1	1	1	1	0	1	1	1	0	0	1	1	1	1	1	0	0	0	1	1	0	0
1	1	1	1	1	1	1	1	1	1	1	1	1	1	1	1	1	0	1	1	1	1	1	1	1	1	1	1	1	1	1	1	1	1	1	1	1	1	1	1	0	1	1	0	1	0	1	0	0	1
1	1	1	1	1	1	1	1	1	1	1	1	1	1	1	1	1	1	1	1	1	1	1	0	1	1	1	1	0	1	1	1	1	1	1	1	1	1	1	1	1	1	0	0	1	1	0	0	1	1
1	1	1	1	0	1	1	1	1	1	0	1	0	0	0	0	0	0	0	1	1	0	1	1	1	0	0	1	0	0	0	1	0	1	1	1	0	0	1	0	0	0	0	1	0	0	0	0	1	1
1	1	1	1	1	1	1	1	0	0	1	1	1	1	1	1	1	0	1	1	1	1	1	0	1	1	1	1	1	0	1	0	1	1	1	1	1	0	0	0	0	0	1	1	0	0	1	1	0	1
1	1	1	1	1	1	1	1	1	1	1	1	1	1	1	1	0	1	0	1	1	1	1	1	1	1	1	1	0	0	1	1	0	1	1	1	0	0	1	1	1	1	1	1	0	0	1	1	1	0
1	1	1	1	1	1	0	1	0	1	1	0	0	1	0	0	1	1	1	1	0	0	1	0	0	0	0	0	1	1	0	1	0	0	0	0	0	0	1	0	0	1	0	1	0	1	1	1	1	0
1	1	1	1	1	1	1	1	0	1	1	0	1	1	1	0	1	1	0	1	1	0	1	0	1	1	1	0	1	1	1	1	1	1	1	0	1	0	1	1	1	1	1	1	1	0	1	1	1	0
1	0	0	0	1	0	0	1	1	0	1	0	0	0	1	1	0	0	0	0	0	0	0	0	0	0	0	0	0	0	0	0	0	0	0	0	0	0	0	0	0	0	0	1	0	0	0	0	0	0
1	1	1	1	1	1	1	0	1	1	1	0	0	0	1	1	0	0	0	1	0	0	0	1	0	0	1	0	0	0	0	0	0	0	0	0	0	0	0	0	0	1	0	0	0	0	0	0	0	0
1	1	1	1	1	1	1	1	1	1	1	1	1	1	1	1	1	1	1	1	1	1	1	0	1	1	1	1	1	1	1	1	1	1	1	0	1	0	1	1	1	1	1	1	1	1	1	1	1	0
1	1	1	0	1	1	0	0	0	0	0	1	0	0	1	0	0	0	1	0	1	0	0	0	0	1	0	0	1	0	0	0	0	0	0	0	0	0	0	0	0	0	0	0	0	0	0	0	0	0
1	1	1	1	1	1	1	1	1	1	0	1	1	1	1	0	1	1	1	1	0	1	1	1	1	0	1	1	1	1	1	0	1	0	1	1	1	0	1	1	1	1	1	1	1	0	1	1	0	1
0	0	0	0	0	0	0	0	0	0	0	0	1	0	0	0	0	0	0	0	0	0	0	0	0	0	0	0	1	0	0	0	0	0	0	0	0	0	0	0	0	0	0	0	0	0	0	0	0	0
1	1	1	1	1	1	1	1	1	1	1	1	1	1	1	1	0	1	0	0	0	1	1	1	1	0	1	1	0	1	1	1	1	0	1	1	1	1	1	0	1	1	1	1	0	1	0	0	1	1
1	1	1	1	1	1	1	1	1	1	1	1	1	1	1	1	1	1	1	1	1	1	0	1	1	1	0	0	1	1	1	1	1	1	0	1	0	1	1	0	0	1	1	1	1	1	0	0	1	1
1	1	1	1	1	1	0	1	0	1	1	1	1	1	0	1	1	1	1	1	0	0	0	1	1	0	0	1	0	1	1	1	1	0	0	0	0	1	1	0	0	1	0	1	0	0	0	0	1	1
1	1	1	1	1	1	1	1	1	1	1	1	1	1	1	1	1	1	0	0	1	1	0	1	1	1	0	0	0	1	0	0	0	1	0	0	1	1	0	0	0	0	0	0	1	1	0	0	0	0
1	1	1	1	1	1	1	0	1	1	1	1	1	1	1	1	0	0	1	1	1	0	1	1	0	1	1	1	1	0	1	0	1	1	1	1	1	0	0	0	0	1	1	0	0	0	1	1	0	1
1	1	1	1	1	1	1	0	1	0	0	1	0	0	0	0	0	1	0	0	0	1	0	0	1	0	0	1	0	0	1	0	0	0	0	0	0	0	0	0	0	0	0	0	0	0	0	0	0	0
1	1	1	1	1	1	0	0	1	0	0	1	0	0	1	0	1	0	0	1	0	1	0	0	0	0	1	0	1	1	0	0	1	0	1	1	0	0	0	0	0	0	0	0	1	0	1	1	0	1
1	1	1	1	1	1	0	1	1	1	1	1	1	0	1	1	1	1	0	1	0	0	1	0	1	1	1	1	1	1	0	1	1	0	1	0	0	0	1	0	1	0	0	1	1	1	1	0	1	0
1	0	1	0	0	1	1	0	1	1	1	1	1	0	1	0	0	1	0	0	1	1	1	0	0	0	0	1	0	0	0	0	0	0	1	1	0	0	0	0	0	0	0	0	1	0	0	1	0	1
0	1	1	1	1	1	1	1	1	1	1	0	1	1	1	1	1	1	0	1	0	1	0	1	1	0	1	1	1	1	1	1	1	0	1	1	1	1	0	1	0	1	1	0	1	1	1	1	1	1
1	1	1	1	1	1	1	1	1	1	1	1	1	1	1	1	1	1	0	0	1	1	1	0	0	1	0	0	0	1	0	1	1	1	0	1	0	1	1	1	1	0	0	0	0	1	0	0	1	0
1	1	1	1	1	1	1	1	1	1	1	0	1	0	1	1	1	1	0	0	0	0	0	0	1	0	1	0	1	1	0	0	0	0	1	0	1	0	0	0	1	0	0	1	0	1	0	1	1	0
1	0	1	0	0	0	0	1	0	0	1	0	1	1	0	1	0	0	0	0	0	1	0	1	0	0	0	0	0	0	0	0	0	0	0	0	0	0	0	0	0	0	1	0	1	0	0	0	0	0
1	1	1	1	1	1	1	1	1	0	1	1	1	0	0	1	1	1	1	0	1	0	1	1	0	1	1	1	0	1	1	1	1	0	1	0	1	1	0	1	0	1	1	1	1	1	1	1	0	1
1	1	1	1	1	1	1	1	1	0	1	1	1	1	1	0	1	1	0	1	1	1	1	0	1	1	1	1	1	1	1	1	1	0	1	0	1	0	1	1	1	1	1	1	0	1	1	1	0	0
1	1	1	1	1	0	1	1	0	1	1	1	1	0	1	0	1	1	0	0	1	0	1	1	0	1	1	0	0	1	0	1	1	1	0	0	1	0	0	0	0	0	1	0	0	1	1	0	1	0
1	1	1	1	1	1	1	1	1	1	0	0	1	1	1	1	0	0	1	1	1	0	1	0	1	1	0	1	1	1	1	1	1	1	0	0	0	1	0	1	1	1	1	1	1	0	0	0	0	0
1	1	1	1	1	1	1	0	0	1	0	1	1	1	1	0	1	0	1	1	1	0	1	0	0	1	1	1	1	1	1	1	1	0	1	0	0	0	1	1	0	1	0	0	0	0	1	0	0	0
1	1	1	0	1	0	1	1	1	0	1	0	0	1	0	0	0	0	1	1	0	0	1	0	0	0	0	1	1	0	0	0	1	0	0	0	0	0	0	0	1	1	1	0	0	0	1	1	1	0
1	1	0	1	1	0	1	0	1	1	1	1	0	1	1	0	1	1	1	1	1	1	1	0	1	1	1	1	1	1	1	1	1	1	1	0	1	1	1	1	1	1	0	0	1	0	1	0	1	1
0	1	0	0	0	0	0	0	0	0	0	0	0	0	0	0	0	0	0	0	0	0	0	0	0	0	0	0	0	0	0	0	0	0	0	0	0	0	0	0	0	0	0	0	0	1	0	1	0	0
1	1	1	0	1	1	1	1	0	1	0	1	1	1	1	1	1	1	0	0	1	0	1	0	0	1	1	1	0	1	0	0	0	1	1	0	1	0	1	0	0	0	0	0	1	0	0	1	0	0
1	1	1	1	1	1	1	1	1	1	1	1	1	1	1	1	1	1	1	1	1	1	1	1	1	1	1	1	1	1	0	1	1	1	1	0	1	1	1	1	1	1	0	1	1	1	0	0	1	0
1	1	1	1	1	1	1	1	1	1	1	0	1	0	1	1	1	0	0	0	1	1	0	0	1	1	1	1	1	1	0	0	0	0	1	0	1	0	0	0	1	0	1	1	0	1	0	0	0	0
1	1	1	1	0	1	0	1	1	1	0	1	1	0	0	1	0	1	0	1	0	0	0	0	0	0	1	0	0	1	1	0	1	0	0	0	0	0	0	0	0	0	0	0	1	1	1	0	0	1
1	0	1	0	0	1	0	1	0	1	1	0	1	0	0	1	0	1	0	0	0	1	0	1	0	0	0	1	0	1	0	0	0	0	0	1	0	1	0	0	0	0	0	0	1	0	0	0	0	1
1	1	1	1	1	1	1	1	0	1	1	1	1	0	0	1	1	1	0	1	0	0	1	0	0	0	1	0	1	1	1	0	1	0	1	0	1	0	1	1	0	0	0	0	1	1	0	1	1	0
1	1	1	1	1	1	1	1	1	1	1	1	1	1	1	1	1	1	0	1	1	0	1	1	1	1	1	0	0	1	1	1	0	1	1	0	0	1	1	0	1	0	0	1	1	1	0	0	1	1
1	1	1	1	1	1	1	1	1	1	0	0	1	1	0	0	1	1	1	1	1	0	1	1	1	1	1	1	1	1	0	1	1	1	1	0	1	1	1	1	1	1	1	0	1	1	1	0	1	1
1	1	1	1	1	1	1	1	1	1	0	1	1	1	1	1	1	0	1	1	0	1	1	1	1	0	1	1	1	1	1	1	1	0	0	1	1	1	1	1	1	1	1	1	1	1	1	0	1	0
0	0	0	1	0	0	1	0	0	0	0	0	0	0	0	0	0	0	0	0	0	0	0	0	0	0	1	0	1	0	0	0	0	0	0	0	1	0	0	1	0	0	1	0	0	0	1	1	0	0
1	1	0	0	1	1	0	0	0	0	0	0	1	0	1	0	0	0	0	0	0	0	0	0	0	0	0	0	0	1	0	1	0	0	0	0	1	0	0	0	0	0	0	0	0	0	0	0	0	0
1	0	1	0	0	0	0	0	0	0	0	0	0	0	0	0	0	0	0	0	0	0	0	0	0	0	0	0	0	0	0	0	0	0	0	0	0	0	0	0	0	0	1	0	0	0	0	0	0	0
1	1	1	1	1	1	1	1	1	1	1	1	1	1	1	1	1	1	1	1	1	1	1	1	1	1	1	1	1	1	1	1	1	1	1	0	1	1	1	0	0	1	1	1	1	1	1	1	1	1
1	1	1	1	1	1	1	1	1	1	1	1	1	1	1	1	1	1	1	1	1	0	0	0	1	1	1	1	1	1	0	1	1	1	1	0	1	0	1	0	1	0	0	1	1	1	1	0	1	0
1	1	1	1	1	0	1	1	1	1	1	1	1	1	1	1	0	1	1	1	1	0	0	0	1	1	1	1	1	0	1	0	0	1	1	0	0	0	0	0	0	0	1	1	0	0	0	1	0	0
1	1	1	1	1	1	1	1	1	1	1	1	1	1	1	1	1	1	1	1	1	1	1	1	0	1	0	1	1	1	1	1	1	1	0	1	1	1	1	0	0	1	1	1	1	1	1	1	1	1
1	1	1	0	0	0	0	0	0	0	0	0	0	0	0	0	1	0	1	1	0	0	0	0	0	0	0	0	1	0	1	0	1	0	1	0	0	0	0	0	0	0	0	0	0	0	0	0	0	0
1	1	1	1	1	1	1	1	1	1	1	1	1	1	1	1	1	1	1	1	0	1	1	1	1	0	1	1	1	1	1	1	1	1	1	0	1	1	1	1	0	1	1	0	1	1	1	1	1	1
1	1	1	1	1	1	1	1	1	1	1	1	1	1	1	1	1	1	0	1	1	1	1	1	1	1	0	1	0	1	1	1	1	1	0	1	0	0	1	0	0	0	0	0	0	1	0	0	1	1
1	1	1	1	1	1	1	0	1	1	1	1	0	1	1	1	1	0	1	1	0	1	1	1	1	0	1	1	1	0	1	0	1	0	1	1	1	1	0	1	1	1	1	1	1	0	1	1	0	1
1	1	0	1	1	0	1	1	1	0	0	0	1	0	0	1	0	1	0	0	0	0	0	0	0	0	0	1	0	0	0	0	0	0	0	0	0	0	0	0	0	0	0	0	0	0	0	0	0	0
1	1	1	1	1	1	0	1	0	1	1	0	0	0	0	1	0	0	1	0	1	0	0	1	0	0	0	0	0	1	0	1	0	1	0	1	0	1	0	0	0	0	0	0	1	0	0	0	0	1
1	0	1	0	0	1	1	1	0	0	0	0	0	0	0	1	0	0	0	0	0	0	0	0	0	0	0	0	0	0	0	0	0	0	0	0	0	0	0	0	0	0	0	1	0	0	0	0	0	0
1	0	1	1	0	1	1	0	1	1	0	1	0	0	0	0	0	0	0	0	0	1	0	1	1	0	0	0	0	0	0	0	0	0	0	1	0	1	0	0	1	0	0	0	0	0	0	0	0	1
1	1	1	1	1	1	1	1	1	1	1	1	1	1	1	1	1	0	1	1	1	1	1	1	1	0	1	1	1	1	1	1	1	0	1	1	1	1	1	1	1	1	0	1	1	1	1	1	1	1
1	1	1	1	1	1	1	1	1	1	1	1	1	1	1	1	1	1	1	1	1	1	1	1	1	1	1	1	1	1	1	1	1	1	1	1	1	1	1	1	0	1	1	1	1	1	0	1	1	1
1	1	1	0	1	1	1	1	0	1	1	1	1	1	1	0	1	1	0	0	0	1	1	0	1	0	1	0	1	1	1	1	1	0	1	0	1	0	1	1	0	1	1	1	1	0	1	0	1	0
1	1	1	1	1	1	1	1	1	1	1	1	0	1	1	0	1	0	1	1	0	1	1	1	1	0	1	1	1	1	1	1	1	0	1	1	1	1	1	1	1	1	0	1	1	1	1	1	1	1
1	1	1	1	1	1	1	1	1	1	1	1	1	1	1	1	1	1	1	1	1	1	1	0	1	1	1	1	1	1	0	1	1	0	1	0	1	0	1	1	1	1	0	1	1	1	1	0	1	0
1	1	1	1	1	1	1	1	1	1	1	1	1	1	1	1	1	1	1	1	1	1	1	1	1	0	1	1	1	1	1	1	1	1	0	1	1	1	1	1	0	0	1	1	1	1	1	1	1	1
1	1	1	1	1	1	0	1	0	0	1	1	1	1	0	1	1	1	0	0	1	1	0	1	0	1	0	1	0	0	0	0	0	1	0	1	0	1	0	0	0	0	1	0	1	0	0	0	0	1
1	1	1	1	1	1	1	0	1	1	1	1	1	1	1	1	1	1	0	1	1	1	1	0	1	1	1	1	1	1	0	1	1	1	1	1	1	0	1	1	1	0	0	1	1	1	0	1	1	1
1	1	1	1	1	1	1	1	1	1	0	1	1	0	1	1	1	1	0	1	0	1	1	1	1	0	1	1	1	1	1	1	1	0	1	0	1	1	0	1	1	0	1	1	1	0	0	0	0	1
1	1	1	0	1	0	0	0	0	1	0	0	0	0	0	0	0	1	1	1	1	0	0	0	0	1	0	1	0	0	0	0	0	1	0	0	0	0	0	0	0	0	0	0	0	0	0	0	0	1
1	1	1	1	1	1	1	1	1	1	1	1	1	1	0	1	1	0	1	1	1	1	1	0	1	1	0	0	0	1	0	1	0	1	0	0	0	1	1	0	1	0	1	0	0	1	0	0	0	0
1	1	1	1	1	1	1	0	0	1	1	1	1	0	1	1	1	1	0	0	1	1	0	0	1	1	1	0	1	1	0	1	0	0	0	0	0	1	0	0	0	0	0	0	1	1	0	0	1	1
1	1	1	1	0	1	1	1	1	1	0	0	1	1	1	1	1	0	0	0	0	1	0	1	0	0	0	0	0	1	0	1	0	0	0	1	0	0	0	1	1	0	1	1	0	1	0	0	0	0
1	1	1	1	0	1	1	1	1	1	0	0	0	1	0	0	1	0	1	0	0	1	1	1	1	0	0	1	0	1	1	1	0	0	0	1	0	1	0	0	1	0	1	0	0	0	1	1	0	1
1	1	1	1	1	1	1	1	1	1	1	1	1	0	0	1	1	1	0	1	0	1	1	1	1	0	1	0	0	1	0	1	0	0	0	1	1	0	0	1	1	1	1	1	1	1	0	1	1	1
1	1	1	1	1	1	1	1	0	1	0	1	1	1	1	0	1	0	1	1	0	0	1	0	1	0	1	1	1	1	1	1	1	0	1	0	1	0	1	1	0	1	1	0	1	0	1	1	0	1
1	1	0	0	0	1	0	0	0	0	0	0	0	0	0	0	0	0	1	0	0	0	0	0	0	0	0	0	0	0	0	0	0	0	0	0	0	0	0	0	0	0	1	0	1	0	0	0	0	0
1	1	1	1	1	1	1	1	1	1	1	1	1	1	1	0	1	0	1	1	0	0	1	0	1	0	1	0	1	1	1	1	0	0	1	0	1	1	1	1	1	1	0	0	0	1	1	0	1	0
1	1	1	1	1	1	1	0	0	1	1	1	1	1	1	1	1	1	1	1	1	1	1	1	1	1	1	1	1	0	1	1	1	0	1	1	0	1	1	1	0	1	1	0	0	1	1	0	1	1
1	1	0	0	0	0	0	0	0	0	0	0	0	0	0	0	0	1	0	0	1	0	1	0	0	1	0	0	0	0	0	0	0	0	0	0	0	0	0	0	0	0	0	0	0	0	0	0	0	0
1	1	1	1	1	1	1	1	1	1	1	1	1	1	1	1	0	1	0	0	1	1	1	1	1	1	1	0	0	1	0	1	0	1	0	1	1	0	0	0	1	0	0	1	1	0	0	0	0	1
1	1	1	1	1	1	1	1	1	1	1	1	1	1	0	1	1	1	1	1	1	1	1	1	1	1	1	1	1	1	0	1	1	1	0	1	1	1	1	1	1	1	0	1	1	1	1	1	0	0
1	1	1	1	1	1	1	1	1	1	1	1	1	1	0	1	1	1	0	0	1	1	1	1	0	1	0	0	0	1	0	1	0	1	0	1	0	1	1	0	1	0	0	1	1	1	0	0	1	1
1	1	1	0	1	0	1	1	1	0	1	0	0	0	0	0	0	1	0	1	0	1	0	0	0	0	0	1	0	0	0	0	0	0	0	1	0	1	0	0	0	0	0	1	0	0	0	0	0	1
1	0	1	1	0	1	0	1	0	0	1	0	0	0	0	0	0	0	0	0	1	1	0	1	0	0	0	1	0	0	0	1	0	1	0	1	0	1	0	0	0	0	0	0	0	0	0	0	0	1
1	0	1	0	1	1	1	1	1	1	1	0	0	1	0	0	0	0	1	0	0	1	0	1	0	0	0	0	0	1	1	1	0	0	0	1	0	0	0	0	1	0	1	0	1	0	0	0	0	0
0	1	0	0	1	1	0	1	0	1	0	1	1	0	0	1	0	1	0	0	0	0	0	0	1	0	1	1	1	0	1	1	1	0	1	0	1	0	1	1	1	0	0	1	0	0	0	0	0	0
1	1	1	1	1	1	1	1	1	1	1	1	1	1	1	1	1	1	1	1	1	1	1	1	1	1	1	1	1	1	1	1	1	1	1	1	1	1	1	1	0	1	1	0	1	0	1	1	1	1
1	1	1	1	1	1	1	1	1	1	1	1	1	1	1	1	1	1	1	1	1	1	1	1	1	1	1	1	1	1	0	1	1	1	1	1	1	1	1	1	0	0	0	0	1	1	0	0	1	1
1	1	1	1	1	1	1	1	1	1	1	1	1	1	1	1	1	1	1	1	1	1	1	1	1	1	1	1	1	1	1	1	1	1	1	1	1	1	1	1	1	1	1	0	1	1	1	1	1	1
1	1	1	1	1	1	1	1	1	1	1	1	1	1	1	1	1	1	1	1	1	1	1	1	1	1	1	1	1	1	1	1	1	0	1	1	1	1	1	1	0	1	1	0	1	1	1	1	1	1
1	1	1	1	1	1	1	1	0	1	1	1	0	1	1	1	1	0	1	1	0	1	1	1	1	0	0	1	1	1	1	1	1	0	1	0	1	0	1	1	1	1	1	1	0	0	1	1	1	0
1	1	1	1	1	1	0	1	0	1	0	1	1	1	0	0	1	1	0	0	1	1	0	0	1	1	1	1	1	1	0	0	1	1	1	0	0	0	0	0	0	1	0	0	1	1	1	0	0	0
0	1	0	1	1	0	1	1	0	0	0	0	0	0	0	0	0	1	0	0	0	0	0	0	0	1	0	0	0	0	0	0	0	1	0	0	0	0	0	0	0	0	0	0	0	0	0	0	0	0
1	1	1	1	1	1	1	1	1	1	1	0	1	1	1	1	1	1	1	0	1	1	1	1	0	1	0	1	0	1	0	1	1	1	0	1	0	1	0	1	0	0	1	1	1	1	0	0	0	1
1	1	1	1	1	1	1	1	1	1	1	1	1	1	1	1	1	1	1	1	1	1	1	1	1	1	1	1	1	1	1	1	1	1	1	1	1	1	0	1	1	1	1	1	1	1	1	1	0	1
1	1	1	1	1	1	1	1	1	1	1	1	1	1	1	1	1	0	0	0	0	1	1	1	1	0	1	1	0	1	1	1	1	0	1	1	1	0	1	1	1	0	1	1	0	0	1	1	1	0
1	1	1	1	1	1	1	1	1	1	0	0	0	0	1	1	0	0	0	0	1	0	0	1	0	1	1	0	0	0	1	0	1	1	0	1	0	1	0	0	1	0	1	1	0	0	0	0	0	0
1	1	1	1	1	1	1	1	1	1	0	1	1	1	1	1	0	1	1	1	1	1	1	0	1	1	1	1	1	0	1	1	1	1	1	0	1	0	1	0	1	1	1	1	1	1	0	1	1	0
1	1	1	1	1	0	1	1	0	1	0	0	1	1	1	1	0	1	0	1	1	0	1	1	1	1	1	0	0	0	0	1	1	1	1	1	1	0	1	1	1	1	0	0	0	0	0	1	1	0
1	1	1	1	1	1	1	1	1	1	1	1	0	1	1	1	0	1	1	0	1	1	0	1	1	0	1	0	0	1	0	1	0	0	0	1	1	0	0	0	0	0	1	1	0	0	0	0	0	0
1	1	1	1	1	1	1	1	1	1	0	1	0	1	1	0	1	1	0	1	0	1	1	1	1	0	0	1	0	1	1	1	1	0	0	1	1	0	0	1	0	1	0	0	1	0	1	1	0	0
1	1	1	1	1	1	1	1	1	1	1	1	1	0	1	1	1	1	1	0	1	1	1	1	1	1	1	1	1	1	1	1	1	1	1	1	1	1	1	1	1	0	1	1	1	1	1	1	1	1
1	1	1	1	1	1	1	1	1	0	0	1	1	0	1	0	0	1	1	0	0	0	0	1	0	0	1	1	1	0	1	0	1	0	1	1	1	0	0	0	1	1	1	1	0	0	1	1	0	0
1	1	1	1	1	1	1	1	1	1	1	1	1	1	1	1	1	1	0	1	1	1	0	0	1	1	1	1	0	1	1	1	1	1	1	0	1	0	1	0	1	1	1	0	1	1	0	0	1	1
1	1	1	1	0	1	1	1	0	1	1	1	1	1	0	1	1	1	0	0	0	1	1	1	0	0	0	1	0	1	1	1	0	0	0	0	0	1	1	0	0	0	1	1	1	1	0	0	1	1
1	1	1	0	1	1	0	1	1	0	0	1	1	0	1	0	0	0	1	0	0	1	1	1	0	0	0	0	1	0	1	0	0	0	1	0	0	0	0	1	1	0	1	1	0	0	1	1	0	0
1	1	1	1	1	1	1	1	1	1	1	1	1	1	1	1	1	1	0	1	1	1	1	1	1	1	1	0	0	1	1	1	0	1	1	0	1	1	1	0	1	1	0	1	1	0	0	1	1	1
1	1	1	1	0	1	1	1	1	1	0	1	0	0	0	1	0	1	0	0	0	0	1	0	1	1	0	0	0	0	1	1	0	0	0	1	0	1	0	0	1	0	0	0	0	0	0	0	0	1
1	1	1	1	1	1	1	1	1	1	0	1	1	0	1	1	1	1	1	0	1	0	0	0	1	0	0	0	0	1	0	0	0	1	0	0	0	0	1	1	0	1	0	0	0	0	0	0	1	1
1	1	1	1	1	1	1	1	1	1	1	1	1	1	1	1	0	1	0	0	1	0	1	0	1	1	0	1	0	1	1	1	1	1	0	0	1	1	1	1	1	0	1	0	1	1	1	1	1	0
1	0	1	1	0	0	0	0	1	0	1	0	0	0	0	1	0	0	0	0	0	0	1	1	0	0	0	0	0	0	0	0	0	0	0	1	0	0	0	1	1	0	0	1	0	0	0	0	0	0
1	1	1	1	1	0	1	1	1	1	1	0	1	1	1	1	0	1	0	0	1	0	1	0	1	1	1	1	0	1	0	0	1	1	1	0	0	0	1	1	1	0	1	1	1	1	0	1	1	1
0	1	0	1	0	0	1	0	0	0	0	0	0	1	0	0	0	0	0	0	0	0	0	0	0	1	0	0	1	0	0	0	0	1	0	0	0	0	0	0	0	0	0	0	0	0	0	1	0	0
1	1	1	1	1	1	1	1	0	1	1	1	0	1	1	1	1	1	1	1	1	1	1	1	1	0	1	1	1	1	1	1	1	0	1	1	1	0	1	0	0	1	0	0	0	0	1	1	1	1
0	0	0	1	0	0	1	1	1	0	0	0	0	0	0	0	1	0	0	0	0	0	0	0	0	0	0	1	0	0	0	0	0	0	0	0	0	0	0	0	0	0	0	0	0	0	0	0	0	0
1	0	1	0	0	0	0	0	0	0	0	0	0	0	0	0	0	0	0	0	0	0	0	0	0	0	0	0	0	0	0	0	0	0	0	1	0	0	0	0	0	0	0	0	0	0	0	0	0	0
1	1	1	1	1	1	0	1	0	0	0	0	0	0	1	0	1	1	1	1	1	0	0	1	0	1	0	0	1	0	0	0	0	1	1	0	0	0	1	0	0	1	0	0	0	1	0	0	1	0
0	0	0	0	0	0	1	0	0	0	0	0	0	0	0	1	0	0	0	0	0	0	0	0	0	0	0	0	0	0	0	0	0	0	0	0	0	0	0	0	0	0	0	0	0	0	0	0	0	0
1	1	1	1	1	1	1	1	1	1	1	1	1	1	1	1	1	1	0	1	1	1	1	1	1	1	0	0	0	1	1	1	1	1	0	1	0	0	1	1	1	1	0	1	1	1	1	0	1	1
1	1	1	1	1	1	1	1	1	1	1	1	1	1	1	1	1	1	1	1	1	1	1	1	1	1	1	0	1	1	0	1	1	1	1	1	0	1	1	1	1	0	0	1	1	1	0	1	1	1
1	1	0	1	1	1	1	1	1	1	0	1	0	1	1	1	0	1	0	0	0	0	1	1	1	1	0	0	0	1	1	1	0	0	0	0	0	0	0	0	1	0	0	0	0	0	0	0	0	0
1	1	1	1	0	1	1	1	1	1	1	0	1	1	0	1	1	0	0	0	0	1	1	1	0	0	1	0	0	0	1	0	0	0	0	1	0	1	1	1	0	0	1	0	0	0	0	0	0	0
1	1	1	1	1	1	1	0	1	0	0	1	0	1	1	0	0	0	1	1	1	1	0	0	0	1	1	0	1	1	0	0	0	1	1	1	1	1	1	0	0	1	1	0	0	0	1	1	0	0
1	1	1	1	1	1	1	1	1	1	1	1	1	1	1	1	1	1	1	1	1	1	1	1	1	1	1	1	1	1	1	1	1	1	1	1	0	1	1	1	0	1	0	0	1	1	1	1	1	1
1	1	1	1	1	1	1	1	1	1	1	1	1	1	1	0	1	1	1	1	1	1	1	1	1	1	1	1	1	1	1	1	1	0	1	1	1	1	1	1	1	1	1	0	1	1	1	0	1	1
1	1	1	1	1	1	1	1	1	1	1	1	0	1	1	1	1	1	1	1	1	1	1	1	1	0	1	1	1	1	1	1	1	0	1	1	1	1	1	1	1	1	1	1	1	1	1	1	1	1
1	1	0	1	0	0	0	0	0	0	0	0	1	0	0	0	1	0	0	0	0	0	0	0	0	0	1	0	0	0	0	0	0	0	0	0	1	0	0	0	0	0	0	0	0	1	0	0	0	0
1	1	1	1	0	1	1	1	1	1	0	0	1	0	0	1	0	1	0	0	1	1	0	0	0	1	1	0	0	0	0	0	0	0	0	0	0	1	0	0	1	0	0	1	1	1	0	0	0	0
1	1	1	1	1	1	1	1	1	1	1	0	0	0	0	1	1	1	0	0	1	1	0	1	1	0	0	0	1	0	0	1	0	1	1	1	1	0	1	0	1	0	1	1	0	1	0	0	0	0
1	1	1	1	1	1	1	1	1	1	1	1	1	1	1	0	1	1	1	1	1	1	1	1	1	1	1	1	1	1	1	1	1	1	1	1	1	1	1	1	1	1	0	1	1	1	1	1	1	1
1	1	1	1	1	1	1	1	1	1	1	1	0	1	1	1	1	1	1	0	1	1	0	1	1	0	0	0	0	1	0	0	1	1	0	1	0	1	0	0	1	0	0	0	0	1	0	0	0	0
1	1	1	1	1	1	1	1	1	1	1	1	1	1	1	1	1	1	1	0	0	1	1	1	1	0	1	1	1	0	1	0	0	0	0	0	0	0	0	1	1	0	0	1	1	1	1	1	1	1
1	1	1	1	1	1	1	1	0	1	1	0	0	1	1	0	0	1	1	1	0	1	1	1	0	0	0	1	1	0	0	0	1	0	1	1	0	0	1	0	0	0	0	0	1	0	0	1	0	0
1	1	1	1	1	1	1	1	1	1	1	1	1	1	1	1	1	1	1	1	1	0	1	1	1	1	1	0	1	1	1	1	1	1	1	1	0	1	1	0	1	0	1	0	1	1	1	0	1	0
1	1	0	0	0	0	1	0	1	0	0	0	0	0	0	0	0	0	0	0	0	0	0	1	0	0	0	0	0	0	0	0	0	0	0	1	0	0	0	0	0	0	0	0	0	0	0	0	0	0
0	0	0	1	1	0	1	1	1	0	0	0	0	0	0	0	0	0	0	0	0	0	0	0	0	0	0	0	0	0	0	0	0	0	0	0	0	0	0	0	1	0	0	0	0	0	0	0	0	0
0	0	0	0	0	0	1	0	0	0	0	0	0	0	0	0	0	0	0	0	0	0	0	0	0	0	0	0	0	0	0	0	0	0	0	0	0	0	0	0	0	0	0	0	0	0	0	0	0	0
1	1	1	1	1	1	1	1	1	1	1	1	1	1	1	1	1	1	0	1	1	1	1	1	1	1	1	1	0	1	1	0	1	1	0	0	1	1	1	0	1	1	0	0	0	0	0	0	1	1
1	1	1	1	1	1	1	1	1	1	1	1	0	1	1	1	1	1	1	1	0	1	1	1	1	0	1	1	1	1	1	1	1	0	1	1	1	1	1	1	1	1	1	1	1	1	1	1	1	1
1	1	1	1	0	1	0	0	0	1	1	0	0	0	0	0	0	0	0	0	1	1	0	0	0	1	0	0	0	0	0	0	0	1	0	0	0	0	0	0	0	0	0	0	0	1	0	0	0	0
0	1	0	0	1	1	0	1	1	0	0	0	1	1	1	1	1	0	0	1	1	0	0	0	0	1	0	1	0	1	0	1	0	1	0	0	0	1	1	1	1	0	0	1	1	0	0	0	1	0
1	1	0	0	1	1	0	0	0	1	0	0	0	1	0	0	0	1	0	0	0	0	0	0	1	0	0	0	0	1	0	1	0	0	0	0	0	0	0	1	0	0	0	0	0	0	0	0	1	0
1	1	1	1	1	1	1	1	1	1	1	1	1	1	1	1	1	1	1	1	1	1	1	1	1	0	1	1	1	1	1	1	0	1	1	1	1	1	1	1	1	1	1	1	1	1	0	1	1	1
1	1	1	1	1	1	1	1	1	1	1	1	1	1	0	0	1	1	1	1	1	1	1	1	1	1	1	1	1	1	1	1	1	1	1	1	0	1	1	1	1	1	0	1	1	1	1	1	1	1
1	1	1	1	1	1	1	1	1	1	1	0	0	1	0	1	0	0	0	0	0	0	0	1	1	0	0	0	0	0	0	1	0	0	0	0	0	0	0	1	1	0	1	1	0	0	0	0	0	0
1	1	1	1	1	1	1	1	1	1	1	1	1	1	1	1	1	0	1	1	1	1	1	1	1	1	1	1	1	1	1	1	1	1	1	1	1	1	1	1	0	1	1	0	1	1	1	1	1	1
1	0	1	1	1	0	1	1	1	0	1	0	0	0	0	1	1	0	1	1	0	0	0	0	0	0	1	0	1	0	0	0	0	0	0	0	1	0	1	0	0	1	1	0	1	0	0	0	0	0
1	1	1	0	0	0	0	0	1	0	0	0	0	0	0	0	0	0	0	0	0	0	0	0	0	0	1	0	1	0	1	0	0	0	1	1	0	0	0	1	0	0	0	0	0	0	0	1	0	0
1	1	1	1	1	1	1	1	1	1	1	1	1	1	1	1	1	1	1	1	0	1	1	1	1	0	1	1	1	1	1	1	1	0	1	1	1	1	1	1	1	1	1	1	1	0	1	1	1	1
1	1	1	1	1	1	1	1	1	1	1	0	0	0	1	1	0	1	0	0	0	0	0	1	0	0	0	0	0	0	1	0	0	0	0	0	1	0	0	0	1	0	1	1	0	0	0	0	0	0
1	1	1	1	1	1	1	0	1	0	1	1	1	1	1	0	0	0	1	1	0	1	0	1	0	0	1	1	1	0	1	0	1	0	1	0	0	0	0	0	0	0	1	0	1	0	1	1	0	1
0	0	0	0	0	0	1	0	0	0	0	0	0	0	0	0	0	0	0	0	0	0	0	0	0	0	0	0	0	0	0	0	0	0	0	0	0	0	0	0	0	0	0	0	0	0	0	0	0	0
1	1	1	1	1	1	1	0	1	1	1	1	1	1	1	1	1	1	0	0	1	1	0	1	1	1	1	1	1	1	0	1	0	1	1	1	1	1	0	1	0	1	0	1	0	0	1	0	1	0
1	1	1	1	1	1	1	1	1	1	1	1	1	1	1	1	1	1	1	1	1	1	1	1	1	1	1	1	1	1	1	1	1	1	1	1	1	1	1	1	1	1	1	1	1	1	1	1	1	1
1	0	1	1	0	0	1	0	0	0	1	0	1	0	0	0	0	0	0	0	0	0	0	1	0	0	0	0	0	0	1	0	0	0	0	0	0	1	0	0	0	0	0	0	0	0	0	0	0	0
1	1	1	0	1	0	1	0	1	0	1	0	0	0	0	0	0	0	1	0	0	0	0	0	0	0	0	0	1	0	0	0	1	0	0	0	0	0	0	0	1	1	1	0	0	0	1	1	1	0
1	1	1	1	1	1	1	1	0	1	1	1	1	1	1	0	1	1	1	1	0	1	1	1	1	0	1	1	1	1	1	1	1	0	1	0	1	0	1	1	1	1	1	1	1	0	1	1	1	0
1	1	1	1	1	1	1	1	1	1	1	1	1	1	0	0	1	1	1	1	1	1	1	1	1	1	1	1	1	1	1	1	1	1	1	1	0	1	1	1	1	1	0	1	1	1	1	1	1	1
1	1	1	1	1	1	1	1	1	1	1	1	1	1	1	1	1	1	1	1	1	1	1	1	1	1	0	1	1	1	1	1	1	1	0	1	1	0	1	1	1	1	0	1	1	1	1	1	1	1
1	1	1	1	1	1	1	0	1	1	1	1	1	1	1	1	1	1	1	1	1	1	1	1	1	1	1	1	1	1	1	1	1	1	1	1	1	1	1	1	0	0	1	0	0	1	1	1	1	0
1	1	1	1	1	1	1	0	1	1	0	1	1	1	1	0	1	0	1	1	0	0	1	0	1	0	1	0	1	1	1	0	1	0	1	0	1	0	1	0	0	1	0	0	1	0	1	1	0	0
1	1	1	1	0	1	0	0	0	0	0	0	0	0	0	1	0	1	0	0	0	0	1	0	0	0	0	0	0	0	0	0	0	0	0	0	0	0	0	1	0	0	0	0	0	0	0	0	0	0
1	1	1	0	1	0	1	1	1	0	0	1	0	1	0	0	0	0	0	0	0	0	0	0	0	0	0	0	1	0	1	0	0	0	1	0	0	0	0	0	0	0	0	1	0	0	1	1	0	0
1	1	1	1	1	0	0	1	1	0	1	1	0	0	1	0	0	1	1	0	0	0	0	0	0	0	0	0	0	1	1	0	1	0	0	0	1	0	0	1	1	1	1	0	0	0	0	0	0	0
1	1	1	1	1	1	1	0	1	1	1	1	1	1	1	1	1	1	1	1	0	1	1	0	1	0	1	1	1	1	1	1	1	0	1	1	1	1	0	1	0	1	0	0	0	1	1	1	1	1
1	1	1	0	1	0	1	1	1	0	0	1	0	1	1	0	0	1	1	1	0	0	1	0	0	1	0	0	1	0	0	0	0	0	0	0	1	0	0	1	1	0	1	1	0	0	1	1	0	0
1	1	1	1	0	1	0	1	1	1	1	0	0	0	0	1	0	0	0	0	1	1	0	1	0	0	0	0	0	0	0	0	0	1	0	1	0	1	1	0	0	0	1	1	0	0	0	0	0	1
0	1	1	1	1	0	1	0	0	0	0	0	0	0	1	0	0	1	0	0	0	0	0	0	0	0	0	1	0	0	0	0	0	1	0	0	0	0	0	0	0	0	0	0	0	0	0	0	0	0
1	1	0	1	1	0	1	1	1	1	0	1	0	0	1	1	0	1	0	1	0	0	0	0	0	0	0	1	0	1	0	0	0	0	0	0	0	0	0	0	0	0	0	0	0	0	0	0	1	0
1	1	1	1	1	1	1	1	1	1	1	1	1	1	1	1	1	1	1	1	1	1	1	1	1	1	1	1	1	1	1	0	1	1	1	1	1	1	1	1	0	1	1	0	1	1	1	1	0	1
1	0	1	0	0	1	0	0	0	0	1	0	0	1	0	0	1	0	1	1	1	0	1	0	0	1	0	0	1	0	0	0	0	1	0	0	0	0	0	0	0	0	1	0	0	0	0	0	0	0
1	1	1	1	1	1	1	0	1	0	0	1	0	1	1	0	0	0	1	0	0	0	0	0	0	0	1	1	0	0	0	0	0	0	1	0	0	0	0	0	0	0	0	0	0	0	0	0	0	0
1	1	0	0	0	0	0	1	0	0	0	0	0	0	0	0	0	0	0	0	0	0	0	0	0	0	0	0	0	0	0	0	1	0	0	0	0	0	0	0	0	0	0	0	0	0	0	0	0	1
1	1	1	1	1	1	1	0	0	1	1	1	0	1	1	1	1	1	1	1	0	1	1	1	1	0	1	1	1	1	1	1	1	0	1	1	1	1	1	1	0	1	1	0	1	0	1	0	1	1
0	1	0	1	0	0	1	1	0	0	0	0	0	0	0	1	0	1	0	0	0	0	0	0	0	0	0	0	0	0	0	0	0	1	0	0	0	0	0	0	0	0	0	0	0	0	0	0	0	1
1	1	1	0	1	0	1	0	1	1	1	0	1	1	0	1	1	0	1	1	1	0	0	0	0	1	0	0	1	1	0	0	0	0	1	0	0	0	0	0	0	0	1	0	1	1	0	0	0	0
1	1	1	1	1	1	1	1	1	1	1	1	1	0	0	1	1	1	1	1	1	0	0	1	1	0	0	0	0	0	0	0	0	0	0	1	0	1	0	1	0	0	0	0	0	0	0	0	1	0
1	1	1	1	1	1	1	0	1	1	1	1	1	1	1	0	1	1	1	1	1	1	1	0	1	1	0	1	0	1	1	1	1	1	1	0	1	0	1	1	0	1	0	0	1	1	0	1	1	0
1	1	1	1	1	1	1	1	1	0	0	0	1	1	1	1	1	1	1	1	1	0	1	0	1	1	1	0	1	1	0	1	0	1	1	0	1	0	1	1	0	0	0	0	1	1	1	1	1	1
1	1	1	1	1	1	1	0	1	1	1	1	1	1	1	0	1	1	1	1	0	1	1	1	1	1	1	1	1	1	1	1	1	1	1	1	1	0	1	1	0	1	1	0	1	1	1	1	0	1
1	1	1	1	0	1	1	0	0	0	0	0	0	0	1	0	1	0	0	0	0	1	0	1	0	0	0	1	0	0	0	0	1	0	0	1	0	0	1	0	0	0	0	0	0	0	0	0	0	1
1	1	1	1	1	1	1	0	0	1	1	1	1	1	1	0	1	0	1	1	0	1	1	1	1	0	1	0	1	1	1	1	0	0	1	0	1	1	1	0	1	1	0	0	1	1	0	1	0	1
1	1	1	1	1	1	1	1	1	1	1	1	1	1	1	1	1	1	0	1	0	1	1	0	1	0	1	0	1	1	1	0	1	0	1	0	1	1	1	1	1	0	1	1	1	0	1	1	1	1
1	1	1	1	1	1	0	0	1	1	1	1	1	1	1	1	1	0	1	1	1	1	1	0	1	1	1	1	1	0	1	0	1	1	0	0	1	0	0	1	0	1	1	0	0	0	0	1	0	1
1	1	1	1	1	1	1	1	0	1	1	1	1	1	1	1	0	1	0	0	1	1	1	1	1	1	0	0	0	1	1	1	1	1	0	1	1	0	1	1	0	0	1	0	0	1	1	1	1	1
1	1	1	1	1	1	1	0	0	0	1	1	1	0	1	0	1	1	1	1	0	1	1	0	1	0	1	1	1	0	0	0	1	0	0	0	0	0	1	0	0	1	0	0	0	1	1	1	0	1
1	1	1	1	0	1	0	1	1	1	1	1	1	1	0	1	1	1	1	1	0	1	1	1	1	0	0	1	1	1	1	1	1	0	0	1	1	1	1	0	0	0	1	1	1	1	0	1	1	1
1	1	1	1	1	0	1	1	1	0	0	0	1	1	1	0	1	1	1	1	0	0	1	0	0	0	1	0	1	0	1	0	1	0	1	0	1	0	1	1	0	0	1	0	1	1	1	1	0	0
1	0	1	0	0	0	0	0	0	0	1	0	0	0	0	1	0	0	0	0	0	1	0	1	0	0	0	0	0	0	0	0	0	0	0	1	0	1	0	0	0	0	0	0	0	0	0	0	0	1
1	1	1	1	1	1	1	1	1	1	1	1	0	1	1	1	1	0	0	1	0	1	1	1	1	0	1	0	1	1	1	1	1	0	1	0	1	0	1	1	1	0	1	1	1	0	1	0	1	1
1	1	0	0	1	1	1	1	1	0	0	0	0	1	0	0	1	0	1	0	0	0	1	0	0	0	0	0	0	0	1	0	0	0	1	0	0	0	1	0	0	1	0	0	0	0	0	0	0	1
1	1	1	1	1	1	1	1	1	1	1	1	1	1	1	1	1	1	0	0	1	1	1	1	1	1	1	0	0	1	1	0	1	1	1	1	1	1	1	1	1	0	1	1	1	1	1	0	1	0
1	1	1	1	1	1	1	1	1	1	1	0	0	0	0	1	0	1	0	0	0	0	1	1	1	0	0	1	0	0	0	0	0	0	1	1	0	1	0	0	0	0	1	1	1	0	0	0	0	0
1	1	1	1	1	1	0	0	0	1	1	0	0	0	0	0	0	1	1	0	0	0	0	0	1	0	0	0	1	0	0	0	1	0	0	0	0	1	0	1	0	0	1	0	0	0	0	1	1	0
1	1	0	1	1	0	0	1	0	0	0	0	0	1	0	0	1	0	0	1	0	0	0	0	0	0	0	1	0	1	0	0	1	0	1	0	1	0	0	0	0	0	0	0	0	1	0	1	0	0
1	1	1	1	1	0	1	1	1	1	1	1	0	1	1	0	1	1	0	0	0	0	1	0	1	0	1	1	0	1	1	1	1	0	1	1	1	0	1	0	0	1	1	0	1	1	1	0	1	0
0	1	0	1	1	0	1	1	1	0	0	0	0	1	0	1	1	1	1	0	0	0	0	0	0	0	0	0	0	0	0	0	0	0	0	0	1	0	0	0	1	0	0	0	0	0	0	0	0	1
1	1	1	1	1	1	1	1	1	1	1	1	1	1	1	1	1	1	0	1	1	1	1	0	1	0	1	1	0	1	1	1	1	0	0	1	1	1	1	0	1	0	0	1	1	1	0	0	1	1
1	1	1	1	1	1	1	0	1	1	0	1	1	1	0	1	0	0	0	0	0	1	1	0	1	0	0	0	0	1	1	1	0	0	1	0	0	0	1	0	0	0	1	1	1	1	0	0	1	0
1	1	1	1	1	1	1	1	1	1	1	1	1	1	1	0	0	1	0	1	0	1	0	1	1	0	1	0	1	1	1	0	0	0	0	1	1	1	0	0	0	0	1	1	1	0	0	1	1	0
1	1	1	1	1	1	1	1	1	1	1	1	1	1	1	1	1	1	1	0	1	1	0	0	0	1	1	0	0	1	1	1	0	1	0	0	0	1	1	1	1	1	0	1	1	1	1	0	1	0
1	0	1	1	0	0	0	0	0	0	0	0	0	0	0	0	0	1	1	0	0	1	0	0	0	0	0	0	0	0	0	0	0	0	0	0	0	0	0	0	0	0	1	1	0	0	0	1	0	0
1	1	1	1	1	1	1	1	1	1	1	1	1	1	1	1	1	1	0	1	1	1	1	0	1	1	1	0	1	1	1	1	1	1	1	0	1	1	1	1	1	1	0	1	1	1	1	1	1	1
1	1	1	1	1	1	0	1	1	1	1	0	0	0	1	0	1	0	1	0	0	1	0	0	0	1	0	0	1	0	0	0	1	0	1	0	0	0	0	0	0	0	1	0	0	0	1	0	0	0
1	1	1	1	1	1	1	0	0	1	1	1	1	1	1	1	1	1	1	1	1	1	1	1	1	0	1	0	1	1	1	1	1	0	1	1	1	1	0	1	0	1	0	1	1	1	1	1	1	0
0	0	0	1	1	0	0	0	1	0	0	0	0	0	0	0	0	0	1	0	0	0	0	0	0	0	0	0	1	0	0	0	0	1	0	0	0	0	0	0	0	0	0	1	0	0	0	0	0	0
1	1	1	1	1	1	1	1	1	1	1	1	1	1	1	1	1	1	1	1	1	1	1	1	1	1	1	1	1	1	1	1	1	1	1	1	0	1	1	1	1	1	1	1	1	1	1	1	1	1
1	1	1	1	1	1	1	1	1	1	1	1	1	1	1	1	1	1	1	1	1	1	1	1	1	1	1	1	0	1	1	1	1	1	0	1	1	1	1	1	0	1	1	0	1	1	1	0	1	1
1	1	1	1	1	1	0	1	1	0	1	0	1	0	1	1	1	0	1	1	1	1	0	0	0	0	0	1	1	0	1	0	1	0	1	1	1	0	0	0	1	0	1	0	0	0	1	0	0	0
1	1	1	1	1	1	1	1	1	1	1	0	1	0	1	1	0	0	1	1	1	1	1	1	1	1	0	1	1	1	0	0	1	0	0	0	0	1	0	1	1	1	1	1	1	0	0	0	0	1
1	1	1	1	1	1	1	1	0	1	0	1	1	1	1	0	1	1	1	1	0	1	1	1	1	0	1	1	0	0	1	0	1	0	1	1	1	1	1	0	1	1	1	0	1	1	1	1	1	1
1	1	1	1	1	0	1	1	1	0	1	0	0	1	1	0	1	1	1	1	1	0	0	1	0	1	1	1	1	0	1	0	0	1	0	0	1	0	0	0	0	1	1	1	0	1	0	0	0	0
1	1	1	1	1	1	1	1	1	1	1	1	1	1	1	1	1	1	1	1	1	1	1	1	1	1	1	1	1	1	1	1	1	0	1	1	1	1	1	0	1	0	1	1	0	1	1	1	1	1
1	1	1	1	1	1	1	1	1	1	1	1	1	1	1	1	1	1	1	1	1	1	1	1	1	1	1	1	1	1	0	1	1	1	1	0	1	1	1	0	0	1	0	1	0	1	1	0	1	0
1	1	1	1	1	1	1	0	1	1	0	1	1	0	0	0	0	1	0	0	1	0	1	1	1	1	0	1	0	1	1	1	0	1	0	1	1	1	1	1	1	1	1	1	0	1	0	1	0	1
1	1	1	1	1	1	1	1	1	1	1	1	1	1	1	0	1	1	1	1	1	1	1	1	1	1	1	1	1	1	1	1	1	1	1	1	1	1	1	1	0	1	1	0	1	1	1	1	1	1
1	1	0	1	1	1	0	0	0	1	1	1	0	1	1	0	1	1	0	1	0	1	1	0	1	0	1	1	0	1	0	0	1	0	1	0	0	0	0	1	0	1	0	0	0	1	1	1	0	0
1	1	0	0	1	1	0	0	0	0	0	1	1	0	1	0	0	0	0	0	0	0	1	0	0	0	1	0	0	0	0	0	1	0	1	0	0	0	0	0	0	1	0	0	0	0	1	0	0	0
1	1	1	1	1	1	1	1	0	1	1	1	1	1	1	1	1	1	1	1	1	1	1	1	1	1	1	1	1	1	1	1	0	1	1	1	1	1	1	0	0	1	1	1	0	1	0	0	1	1
1	1	1	1	1	1	1	0	1	1	1	0	1	0	1	1	1	0	0	1	1	1	1	1	1	1	1	0	1	1	0	1	0	1	1	1	0	1	1	1	1	0	0	0	0	0	1	1	0	1
1	1	1	0	1	1	0	0	0	1	0	0	0	0	0	0	1	0	1	1	0	0	0	0	0	0	0	0	0	0	0	0	0	0	1	0	0	0	1	1	0	0	0	0	0	0	0	0	0	0
1	1	1	1	1	1	1	1	1	1	1	1	1	1	1	1	1	1	1	1	1	1	0	1	1	1	0	1	1	1	1	1	1	1	1	0	1	1	1	1	0	1	1	0	1	1	1	1	0	1
1	1	1	1	1	1	0	1	1	0	1	1	1	0	1	0	1	0	0	1	1	1	0	0	0	1	1	0	1	0	0	0	1	1	1	0	1	0	0	0	1	0	1	1	0	0	1	1	0	0
1	1	1	1	0	1	1	1	0	1	0	1	1	1	1	1	1	0	0	0	1	1	0	0	1	1	0	0	0	1	0	1	0	1	1	1	0	1	0	0	0	0	0	1	0	1	0	0	1	1
0	1	0	1	0	0	1	0	0	0	0	0	0	0	0	1	0	1	0	0	0	0	0	0	0	1	0	0	0	0	0	0	0	1	0	0	0	0	0	0	0	0	0	0	0	1	0	0	0	0
1	1	1	1	1	1	0	1	1	1	0	1	1	0	1	1	0	1	0	1	1	0	0	0	1	1	1	0	0	1	0	1	1	1	0	0	1	0	0	1	1	0	0	1	1	1	0	1	1	0
1	1	1	1	1	1	1	1	1	1	1	1	1	1	1	1	1	1	1	1	1	1	0	1	1	1	0	1	1	1	1	1	1	1	0	1	0	1	1	0	0	0	0	1	1	1	0	1	1	1
1	1	1	1	1	1	1	1	1	1	1	1	1	1	1	1	1	1	1	1	1	1	1	1	1	1	1	1	1	1	1	1	1	1	1	1	1	1	1	1	0	1	1	0	1	1	1	1	1	1
1	1	1	1	1	1	1	1	1	1	1	1	1	1	1	1	1	1	0	1	1	1	1	1	1	1	1	0	1	1	1	1	1	1	1	1	1	1	1	1	1	1	1	0	1	1	0	0	0	1
1	1	1	1	1	1	1	0	0	1	1	0	1	0	1	1	0	1	0	0	1	0	1	1	1	1	0	0	0	1	0	1	0	1	0	0	0	0	1	0	0	0	0	0	1	1	0	0	1	0
1	1	1	1	1	1	1	1	1	1	1	1	1	1	1	1	1	1	1	1	1	1	1	1	1	1	1	1	1	1	1	1	1	1	1	1	1	1	1	1	1	1	1	1	1	1	1	1	1	1
1	1	1	1	1	1	1	1	0	1	1	1	1	1	1	1	1	1	0	1	1	1	1	1	1	1	1	1	0	1	0	1	0	1	0	1	0	1	1	0	1	0	1	0	0	1	0	0	1	1
1	1	1	1	1	1	1	1	1	1	1	1	1	1	1	1	1	1	1	1	1	1	0	1	1	1	1	1	1	1	0	1	1	1	1	0	1	1	1	1	1	1	1	0	1	1	1	1	1	0
1	1	1	1	1	1	1	1	1	0	1	1	0	0	0	0	1	0	1	1	0	1	1	1	0	0	0	1	1	1	0	1	1	0	1	1	0	1	0	0	0	0	0	0	1	0	1	0	0	0
1	1	1	0	1	1	0	0	0	1	1	1	1	1	1	1	1	1	1	0	1	1	1	1	0	1	0	1	0	1	1	1	0	0	0	1	1	1	1	0	0	0	1	0	0	1	1	1	1	0
1	1	1	1	1	1	1	0	0	1	0	0	1	1	1	0	0	0	1	0	0	1	0	0	0	0	1	1	1	0	1	0	1	0	1	0	0	0	1	0	0	1	0	0	0	1	1	0	1	1
1	1	1	1	1	1	0	0	1	0	0	0	0	0	1	0	0	0	1	0	0	1	0	1	0	0	0	0	1	0	0	0	0	0	1	1	0	0	0	0	1	0	1	0	0	0	0	0	0	1
1	1	1	1	1	1	1	1	0	1	1	0	1	0	0	0	0	0	0	0	1	1	0	0	0	1	0	0	0	1	0	0	0	1	0	0	0	0	0	0	1	0	0	0	0	0	0	0	0	0
1	1	1	1	1	1	1	0	1	0	1	1	0	1	1	1	1	0	1	1	0	1	1	1	1	0	1	0	1	1	1	1	0	0	1	1	1	1	0	1	0	1	1	1	1	0	1	0	1	0
1	1	1	1	1	1	0	1	1	0	0	1	0	1	0	0	0	0	0	1	0	1	1	1	0	0	0	1	0	0	0	0	0	0	0	1	0	0	0	1	0	0	0	0	0	0	0	0	0	0
1	1	1	1	1	1	1	1	1	1	1	0	1	1	0	1	0	1	1	0	0	1	0	1	0	0	0	0	0	0	1	0	0	0	0	1	1	1	0	0	0	1	1	1	0	0	0	0	0	0
1	0	1	1	0	1	1	1	1	1	1	0	0	0	0	1	0	0	0	0	0	0	0	1	0	0	0	0	0	0	0	0	0	0	0	1	0	0	0	0	0	0	1	1	0	0	0	0	0	0
1	0	1	1	0	1	1	1	1	1	1	0	0	0	0	1	1	1	1	0	0	0	0	1	0	0	0	0	0	0	0	0	0	0	0	1	0	1	0	0	1	0	1	1	0	0	0	0	0	0
1	0	1	1	0	1	1	1	0	0	1	0	0	0	0	1	0	1	0	0	0	0	1	1	0	0	0	0	0	0	0	0	0	0	0	1	0	1	0	0	0	0	1	1	0	0	0	0	0	0
0	0	0	1	0	0	0	1	0	0	0	0	0	0	0	0	0	0	1	0	0	0	0	0	0	0	0	0	1	0	0	0	0	0	0	0	0	0	0	0	0	0	0	0	0	0	0	0	0	0
0	0	0	1	0	0	0	1	1	0	0	0	0	0	0	0	0	0	1	0	0	0	0	0	0	1	0	0	1	0	0	0	0	1	0	0	0	0	0	0	1	0	0	1	0	0	0	0	0	0
1	1	1	1	1	1	1	1	1	1	0	1	1	1	1	0	1	1	1	1	1	1	1	1	1	0	1	1	1	1	1	1	1	1	1	1	1	1	1	1	1	1	0	0	1	1	1	0	0	1
1	1	1	1	1	0	0	1	0	0	1	1	0	0	1	0	0	0	1	0	0	0	0	0	0	0	0	0	0	0	1	0	1	0	0	0	1	0	0	0	1	1	0	0	0	0	0	0	0	0
1	1	1	1	1	1	0	0	0	1	1	0	1	0	0	0	0	0	1	0	0	1	0	0	1	0	1	1	0	0	1	1	0	0	0	0	1	0	0	1	1	1	1	0	0	0	1	1	0	1
1	1	0	0	1	1	0	0	0	0	1	0	1	1	1	0	1	1	0	1	0	0	0	0	1	0	0	0	0	0	0	0	0	0	0	0	0	0	0	0	0	0	0	0	0	1	0	0	0	0
1	1	1	1	1	0	0	1	0	0	1	0	0	1	1	0	1	1	1	1	0	1	0	0	0	0	0	0	1	0	1	0	1	0	1	0	0	0	0	1	0	0	0	0	0	0	1	0	0	0
1	1	1	1	1	1	1	1	1	1	1	1	0	1	1	1	1	0	1	1	1	1	1	0	1	1	1	0	0	0	1	1	1	1	0	1	1	1	1	1	0	1	1	0	1	1	1	0	1	1
1	1	0	1	1	1	1	1	1	1	0	1	0	0	1	1	0	1	0	0	0	0	0	1	1	0	0	0	0	1	0	0	0	0	0	0	0	1	0	0	0	0	0	0	0	0	0	0	0	1
1	1	1	1	0	1	0	1	1	1	0	0	1	0	0	0	0	0	1	0	1	0	0	1	0	1	0	0	0	1	0	1	0	0	0	1	0	1	0	0	1	0	0	0	0	0	0	0	0	1
1	0	0	0	0	0	0	0	0	0	0	0	0	0	0	0	0	0	0	0	1	0	0	0	0	1	0	0	0	0	0	0	0	1	0	0	0	0	0	0	0	0	0	0	0	0	0	0	0	0
1	0	0	1	0	1	0	0	1	1	0	0	0	0	0	0	0	0	1	0	0	0	0	0	0	0	0	0	0	0	0	0	0	0	0	0	0	0	0	1	1	0	0	1	0	0	0	0	0	0
1	1	1	1	1	1	1	1	1	0	0	0	0	1	1	0	1	0	1	0	1	0	0	0	0	1	1	0	1	0	0	1	0	1	0	0	0	0	0	0	0	1	1	1	0	0	0	0	0	0
1	1	1	1	1	0	1	0	1	0	1	1	1	1	0	0	0	1	0	1	0	0	1	1	1	0	0	1	1	0	0	1	1	0	1	1	0	0	0	1	1	1	1	0	0	0	1	1	1	1
1	1	0	1	1	0	0	0	1	0	0	0	1	0	0	1	1	0	0	1	1	0	0	0	1	0	1	0	0	0	0	1	0	0	1	0	0	0	1	0	1	0	0	0	0	1	0	0	1	0
1	1	1	1	1	1	1	1	1	1	1	1	0	0	0	1	1	1	1	0	0	0	1	1	0	0	0	0	0	0	1	0	0	0	0	1	0	1	0	0	0	0	1	1	0	0	0	0	0	0
1	1	1	1	1	1	1	1	1	1	1	1	1	0	1	1	1	0	0	0	0	1	1	0	1	0	1	0	0	0	0	0	0	0	0	0	1	0	0	0	0	0	1	1	0	0	0	0	0	0
1	1	1	1	1	1	1	1	1	1	1	1	1	1	1	1	1	1	1	1	1	1	1	1	1	0	1	0	0	1	1	0	1	0	1	1	1	1	1	1	0	1	1	1	1	1	0	0	1	1
1	0	1	0	0	1	0	1	1	0	1	0	0	0	0	0	0	0	0	0	1	0	0	0	0	0	0	0	0	0	0	0	0	0	0	0	0	0	0	0	0	0	0	0	0	0	0	0	0	1
1	0	0	0	0	1	0	0	0	0	0	0	0	0	0	1	0	0	0	0	0	0	0	0	0	0	0	0	0	0	0	0	0	0	0	0	0	0	0	0	0	0	0	0	0	0	0	0	0	0
1	1	1	1	0	1	1	1	0	0	0	0	0	0	0	1	0	1	0	0	0	0	0	0	0	0	0	0	0	0	0	0	0	0	0	0	0	0	0	0	0	0	0	0	0	0	0	0	0	0
0	1	0	1	1	0	0	0	0	0	0	0	1	1	1	0	0	0	1	0	0	0	0	0	0	0	1	0	1	0	1	0	1	0	0	0	0	0	0	0	1	0	0	0	1	0	1	0	0	0
1	1	1	1	1	0	1	1	0	0	0	0	1	0	0	0	0	0	1	0	1	1	0	0	0	1	1	0	1	0	1	0	1	1	1	0	0	0	0	0	0	0	1	1	0	0	1	1	0	0
1	1	1	1	1	1	0	1	1	1	1	1	1	1	1	1	1	0	1	1	1	1	0	0	1	1	1	0	1	0	1	0	1	1	1	0	1	0	1	0	1	1	1	1	0	0	1	0	0	1
1	1	0	0	1	1	1	1	0	0	0	0	1	0	1	0	0	0	1	1	0	0	0	1	1	0	0	0	0	0	0	1	0	0	1	0	0	0	0	0	0	0	0	0	0	0	0	0	0	0
0	1	0	0	1	0	0	0	0	0	0	0	1	0	1	0	0	0	0	0	0	0	0	0	1	0	1	0	0	0	0	0	0	0	0	0	0	0	0	0	0	0	0	0	0	0	0	0	0	0
1	1	1	1	1	1	1	1	0	1	1	1	1	1	1	1	1	1	1	1	1	1	1	1	1	1	1	1	1	1	0	1	1	1	1	1	1	1	1	0	1	1	1	0	1	1	1	1	1	1
1	1	1	1	1	1	1	1	0	0	0	1	1	1	1	1	1	0	1	0	0	0	0	0	0	0	0	0	0	0	1	0	1	0	1	1	0	0	0	1	0	1	1	0	0	0	1	1	0	0
1	1	1	1	1	1	1	1	1	1	0	1	1	1	1	0	1	0	0	0	0	1	0	1	1	0	1	1	0	0	0	0	1	0	1	0	0	1	1	1	1	0	0	1	0	0	1	1	0	0
1	0	1	1	0	1	0	1	0	0	1	1	0	0	1	1	1	0	1	0	0	0	0	0	0	0	1	1	1	0	0	0	1	0	0	0	0	0	0	0	1	0	0	0	0	0	1	1	0	0
1	1	1	1	1	1	1	1	1	1	1	0	1	1	0	0	0	1	0	0	0	1	0	1	0	1	0	1	0	0	0	0	0	1	0	1	0	1	0	1	1	0	1	0	0	0	0	1	0	1
1	0	0	1	0	0	0	0	0	0	0	1	0	0	0	0	1	0	1	0	0	0	0	0	0	0	1	0	1	0	0	0	0	0	0	1	0	0	0	0	0	0	0	0	0	0	1	1	0	0
1	0	1	1	0	1	1	1	1	0	0	1	1	1	1	0	1	0	1	0	0	1	0	1	0	0	1	0	1	0	0	0	0	0	0	1	0	0	0	0	0	1	1	1	0	1	0	1	0	0
1	1	1	1	1	1	1	1	0	1	1	1	1	1	1	0	1	1	1	1	1	1	1	1	1	1	1	0	1	1	1	0	1	1	1	1	1	0	0	1	0	1	1	1	1	0	1	1	0	0
1	0	1	1	0	1	1	1	1	0	1	0	0	0	0	1	0	1	1	0	0	0	0	0	0	0	0	0	0	0	0	0	0	0	0	1	0	0	0	1	1	0	0	1	0	0	0	0	0	0
1	1	1	1	1	1	1	1	1	1	0	1	1	1	1	1	1	1	0	1	1	1	0	1	1	1	1	1	0	0	1	1	1	1	1	0	1	1	1	0	1	0	0	0	0	1	1	1	0	1
0	0	0	1	0	0	1	1	0	0	0	0	0	0	0	0	0	0	0	0	0	0	0	0	0	0	0	0	0	0	0	0	0	0	0	0	0	0	0	0	0	0	0	0	0	0	0	0	0	0
1	1	1	0	1	1	1	0	0	0	1	1	1	1	0	1	0	0	0	0	0	1	0	1	0	0	1	0	0	0	0	0	0	0	0	1	0	1	1	0	1	1	0	0	0	1	0	0	0	1
1	1	1	0	0	1	0	0	0	0	0	0	0	0	0	0	1	0	0	1	1	0	0	0	0	1	0	0	1	0	0	0	0	1	0	0	0	0	1	0	0	0	0	0	0	0	0	0	0	0
1	0	0	0	0	1	1	0	0	0	0	0	0	0	0	0	0	0	0	0	1	0	0	0	0	1	0	0	0	0	0	0	0	1	0	0	0	0	0	0	0	0	0	0	1	0	0	0	0	0
1	1	1	1	1	1	1	1	1	1	0	0	0	0	0	1	0	1	0	0	0	1	0	1	1	0	0	0	0	0	0	0	0	1	0	1	0	1	0	0	1	0	0	0	0	0	0	1	0	0
0	0	0	0	0	0	0	0	0	0	0	0	0	0	0	0	1	0	1	0	0	0	0	0	0	0	0	0	0	0	0	0	0	0	0	0	0	0	0	0	0	0	0	0	0	0	0	0	0	0
0	0	0	0	0	0	1	0	1	0	0	0	0	0	0	0	1	1	1	0	0	0	0	0	0	0	0	0	1	0	0	0	0	0	0	0	0	0	0	0	1	1	0	1	0	1	0	0	0	0
1	0	1	0	0	1	0	0	0	0	0	0	0	1	0	0	0	0	1	0	0	0	1	0	0	0	0	0	0	0	1	0	0	0	0	0	0	0	0	0	0	0	0	0	0	0	0	0	0	0
1	0	0	0	0	0	1	0	0	0	0	0	0	0	0	1	0	1	0	0	1	0	0	0	0	0	0	0	0	0	0	0	0	0	0	0	0	0	0	0	0	0	0	0	0	0	0	0	0	0
1	1	1	1	1	1	1	1	0	1	1	1	1	1	1	1	0	1	0	0	1	1	1	0	0	1	0	1	0	1	0	0	0	1	0	1	0	1	0	0	0	1	1	0	0	1	1	0	0	1
1	1	1	0	1	0	0	1	1	0	0	1	0	1	1	0	0	0	0	0	0	0	0	0	0	0	1	0	1	0	1	0	0	0	1	0	0	0	0	0	0	0	0	1	0	0	0	1	0	0
1	1	1	0	1	1	0	0	0	0	1	1	1	1	1	0	1	0	0	0	0	0	0	0	0	1	1	0	0	0	1	0	1	1	0	1	1	0	0	0	0	0	0	0	0	0	0	0	0	0
1	1	1	1	1	1	1	1	0	1	1	1	1	1	1	1	1	1	1	0	1	1	1	1	0	1	0	1	0	1	0	1	0	1	0	1	0	1	1	0	0	1	0	0	0	1	0	0	0	1
1	1	1	1	1	1	0	0	0	0	0	0	1	1	1	0	1	0	1	1	0	0	1	0	0	0	0	0	1	0	1	0	0	0	1	0	1	0	0	0	0	0	0	0	0	0	1	0	0	0
1	1	1	1	1	1	1	1	1	1	1	1	1	1	1	1	1	1	1	1	1	1	1	1	1	1	1	1	1	1	0	1	1	1	1	1	1	1	1	1	1	0	0	1	0	1	1	1	0	1
1	0	1	1	0	1	1	0	0	1	0	0	1	1	0	0	0	0	0	0	1	0	0	0	1	1	0	0	0	0	0	0	0	1	0	0	0	0	0	0	1	0	0	1	0	0	0	0	0	0
1	1	1	1	1	1	1	1	1	1	0	0	1	1	1	0	1	0	1	1	1	0	1	1	0	1	0	0	0	0	0	0	0	1	0	0	1	0	1	1	1	1	0	0	0	0	0	0	0	0
1	1	1	1	1	1	1	1	1	1	1	1	1	1	1	1	1	1	1	1	1	1	1	1	1	1	1	1	1	1	1	1	1	1	1	1	0	1	1	1	0	1	0	0	1	1	1	1	1	1
1	1	1	1	1	1	0	0	0	0	0	1	1	0	1	1	0	0	0	1	1	0	0	0	0	1	1	0	0	0	1	0	1	1	0	0	0	0	0	0	0	0	0	0	0	1	1	1	1	0
1	1	0	0	1	1	0	0	1	0	0	1	1	1	0	1	0	0	0	0	1	0	0	0	0	1	0	1	0	0	0	1	0	1	0	0	0	0	0	0	1	0	0	0	0	0	1	0	0	0
1	1	1	1	1	1	1	1	1	1	1	1	1	0	1	1	1	0	1	1	1	1	1	1	1	1	1	0	1	0	0	0	1	1	1	1	1	0	1	0	0	1	1	0	0	0	1	1	0	0
1	1	1	0	0	0	0	1	0	0	0	0	0	0	0	0	1	0	1	1	0	0	0	0	0	0	0	0	0	0	0	0	0	0	0	0	0	0	0	0	0	0	0	0	0	0	0	0	0	0
1	1	1	1	1	1	1	0	0	1	1	0	0	0	0	0	0	0	0	0	0	0	0	0	0	0	0	0	0	0	0	0	0	0	0	0	0	0	0	0	0	0	0	0	0	0	0	0	0	0
0	0	0	0	0	0	0	0	0	0	0	0	0	0	0	0	0	0	0	0	0	0	0	0	0	0	0	0	0	0	0	0	0	1	0	0	0	0	0	0	0	0	0	0	0	0	0	0	0	0
1	0	0	1	1	1	0	0	0	0	1	0	1	0	0	1	1	0	1	0	1	0	1	0	0	1	1	1	1	1	1	1	0	0	1	1	1	1	0	1	0	0	0	0	0	0	1	1	0	0
1	1	1	1	1	1	1	0	0	1	0	1	1	1	1	1	1	0	0	0	1	1	0	0	1	1	0	0	0	1	0	1	0	1	0	0	1	0	0	0	0	0	0	0	0	1	0	0	0	0
1	0	0	1	1	0	0	0	0	0	0	1	1	1	0	1	1	0	0	0	1	0	1	1	1	1	1	0	0	0	1	0	1	0	0	1	1	0	0	1	0	1	1	0	1	0	1	1	0	1
0	1	0	0	0	0	0	0	0	0	0	0	0	0	0	1	0	0	0	0	0	0	0	0	0	1	0	0	0	0	0	0	0	0	0	0	0	0	0	0	0	0	0	0	0	0	0	0	0	0
1	1	0	1	1	0	1	1	0	0	0	0	0	0	0	1	1	0	0	0	1	0	1	0	0	1	1	0	1	1	0	0	0	1	1	0	0	1	1	1	0	0	0	0	0	1	1	0	0	0
1	1	1	1	1	1	0	0	1	1	0	1	0	0	1	0	0	0	0	0	0	1	0	0	0	0	0	0	0	0	1	0	0	0	0	1	0	0	0	0	0	0	1	0	0	0	0	1	0	0
1	1	1	1	1	1	1	1	1	0	0	1	1	1	1	1	0	1	0	1	1	1	1	0	1	1	1	0	0	0	1	1	0	1	0	0	1	0	0	1	1	1	0	0	1	1	1	0	0	0
1	1	1	1	1	1	1	0	0	1	1	1	1	1	1	1	1	1	0	1	1	0	1	1	1	1	1	1	0	0	0	1	1	1	0	0	0	0	1	0	0	0	1	0	0	1	1	1	0	1
1	0	1	1	0	1	1	0	1	0	0	0	1	0	0	1	0	0	0	0	1	0	0	1	0	1	0	0	0	0	0	0	0	1	0	0	0	1	0	0	0	1	0	0	0	0	0	0	0	0
1	1	1	1	0	1	0	1	0	0	0	0	0	0	0	0	0	0	0	0	1	0	0	0	1	1	0	0	0	0	0	0	0	1	0	0	0	0	0	0	0	0	0	0	0	1	0	0	0	0
0	1	0	1	1	0	1	0	0	0	0	1	1	1	0	0	0	0	1	1	1	0	1	1	0	1	1	1	1	1	1	1	0	1	0	1	0	1	0	1	0	1	1	0	0	0	1	0	0	0
1	0	1	1	0	0	1	1	1	0	1	0	0	0	0	0	1	0	1	0	1	0	0	0	1	0	0	1	1	0	0	0	0	1	0	0	0	0	0	0	1	1	0	1	0	1	0	0	0	0
1	1	1	1	1	1	1	0	0	1	0	0	1	1	1	1	0	0	0	0	1	1	1	0	0	1	1	0	0	0	0	0	1	1	0	0	0	0	0	0	0	0	1	0	0	0	1	0	0	0
1	1	1	0	0	1	1	1	0	1	1	1	1	1	0	1	1	0	1	0	1	1	0	1	0	1	0	1	1	0	0	0	0	0	0	1	0	1	1	0	0	1	0	0	0	1	0	0	0	0
1	1	0	1	1	0	0	1	0	0	1	0	0	0	0	0	0	0	0	0	0	0	0	0	0	1	0	0	0	0	0	0	0	0	0	0	0	0	0	0	0	0	0	1	0	0	0	0	0	0
1	1	1	1	1	1	1	1	0	0	0	1	1	0	1	1	0	0	0	0	1	1	0	1	1	1	0	0	0	0	0	0	1	1	0	1	1	1	0	1	0	0	1	0	0	0	1	1	1	0
0	1	0	1	0	0	0	1	1	0	0	0	0	0	0	0	0	0	0	1	0	0	0	0	0	0	0	0	0	0	0	0	0	0	0	0	0	0	0	0	1	0	0	1	0	0	0	0	0	0
1	1	1	1	1	1	1	1	1	0	0	1	1	1	1	1	1	1	1	0	1	0	1	0	1	1	1	1	1	0	1	1	1	1	1	0	1	0	0	1	1	1	1	1	0	1	1	1	0	0
1	1	0	1	1	1	1	0	1	1	0	0	0	1	1	0	0	0	1	0	1	0	0	0	0	1	1	0	1	0	0	0	0	1	1	0	0	0	0	0	0	1	0	0	0	0	0	0	0	0
1	1	0	1	1	1	0	1	0	0	1	0	1	0	0	0	1	0	1	1	1	0	0	1	0	0	0	0	0	0	0	0	0	1	0	1	0	1	0	0	1	0	0	1	0	1	0	0	1	0
1	1	1	1	1	1	1	0	0	1	1	0	1	1	1	1	1	0	0	0	0	0	1	1	0	0	1	0	0	1	0	1	0	0	0	0	0	1	0	0	0	0	0	0	0	1	0	0	1	1
1	1	0	1	0	1	1	1	0	0	0	0	0	0	0	1	0	0	0	0	1	0	0	1	0	1	0	0	0	0	0	0	0	1	0	1	0	1	0	0	0	0	1	1	0	0	0	0	0	0
1	1	0	0	1	1	1	1	0	0	1	1	0	1	0	0	0	0	0	0	1	1	0	0	0	1	1	0	0	0	0	0	0	1	0	0	0	0	0	0	0	1	0	1	1	0	0	0	0	0
1	1	1	1	1	1	0	1	1	1	0	0	0	1	1	0	1	1	1	1	1	0	1	0	0	1	0	0	1	1	0	1	1	1	1	0	1	0	1	0	1	1	1	1	1	1	1	1	0	0
1	1	1	1	1	0	0	1	0	0	0	1	1	0	1	0	1	0	1	1	1	0	0	1	1	1	1	0	1	0	0	1	1	0	0	1	1	1	0	0	1	1	1	1	0	0	1	0	0	0
1	1	1	1	1	1	1	1	1	0	1	1	1	1	1	0	0	0	0	0	1	0	1	0	1	1	1	0	0	0	1	0	0	1	1	0	1	1	1	1	1	1	1	0	0	0	1	1	0	0
1	1	1	1	1	1	1	1	1	1	0	1	1	1	0	1	1	1	1	1	1	0	0	0	1	1	1	1	1	0	0	0	0	1	0	0	0	1	1	0	1	1	0	1	1	0	0	0	1	0
1	1	1	1	1	1	0	1	1	0	1	1	1	0	1	1	0	1	1	1	1	1	0	1	1	1	1	1	1	0	1	0	0	1	0	1	1	1	0	1	0	0	0	0	1	0	1	0	0	1
0	0	0	0	0	0	0	0	0	0	0	1	0	0	0	0	0	0	0	0	1	0	0	0	1	0	0	0	0	0	0	0	0	0	0	0	0	1	0	0	0	0	0	0	0	0	0	0	1	0
1	1	1	1	1	1	1	1	1	1	1	1	1	1	1	1	1	1	1	1	1	1	1	1	1	1	1	1	1	1	1	1	1	1	1	0	1	0	1	1	1	1	1	1	1	1	1	1	1	1
1	1	1	1	1	1	1	1	0	1	1	1	1	1	1	1	1	1	0	1	1	1	0	1	0	1	0	1	0	1	0	1	1	1	0	1	1	1	1	0	1	0	1	1	0	1	0	0	1	0
1	1	1	0	1	1	1	1	1	1	0	1	1	0	1	0	0	0	1	1	1	0	0	0	1	1	1	0	0	0	0	0	1	1	0	1	1	0	0	0	1	0	1	0	0	0	1	0	0	0
1	1	0	1	0	0	1	0	0	0	0	1	1	0	1	1	1	0	0	0	1	0	0	0	0	0	0	0	0	1	0	0	0	1	0	0	0	1	0	0	0	0	0	0	0	0	0	0	0	0
1	1	0	1	1	0	0	1	1	0	0	1	0	0	0	1	0	0	1	1	1	0	0	0	0	0	0	0	0	0	0	0	0	1	0	0	0	0	0	0	1	0	0	1	0	0	0	0	1	0
1	1	1	1	1	0	1	1	1	1	0	0	1	0	0	1	0	0	0	0	1	0	0	1	1	0	0	0	0	1	0	1	0	1	0	0	0	0	0	0	1	0	0	1	0	0	0	0	0	0
0	0	0	1	0	0	1	1	1	0	0	0	0	0	0	0	0	0	0	0	1	0	0	0	0	1	1	0	0	0	0	0	0	1	1	0	1	0	0	0	0	0	0	0	0	0	0	1	0	0
1	1	1	1	1	1	1	1	0	1	1	1	1	1	1	1	1	0	1	1	1	1	0	0	0	1	0	1	1	1	0	1	0	0	1	0	0	1	1	0	1	1	0	0	0	1	0	0	0	0
1	1	1	0	1	0	1	0	0	0	1	1	0	1	1	1	1	0	0	1	0	1	1	0	1	0	1	1	0	1	0	1	0	0	0	0	1	1	1	0	0	0	0	0	1	0	0	0	0	0
1	0	1	0	0	1	0	0	0	0	0	0	0	0	1	0	0	0	0	0	0	0	0	0	0	0	0	1	0	0	0	0	0	0	0	0	0	1	0	0	0	0	0	0	0	0	0	0	0	1
1	1	1	1	1	1	1	1	1	1	1	1	1	1	1	1	1	1	1	1	1	1	1	0	1	1	1	1	1	1	1	1	1	1	1	0	1	1	1	1	1	1	1	1	1	1	1	0	1	0
1	1	1	0	1	1	0	0	0	1	1	0	1	0	0	1	0	0	0	0	1	1	0	0	1	1	0	0	0	0	0	0	0	1	1	0	0	0	0	0	0	0	0	0	1	0	1	0	1	0
1	1	1	1	1	1	1	0	0	1	0	0	1	1	1	1	1	1	0	1	1	1	1	1	1	1	1	1	0	1	0	1	0	1	0	1	1	1	1	0	0	1	0	0	0	1	0	1	0	1
1	1	1	0	1	1	1	0	1	1	0	1	1	0	1	1	0	0	0	0	1	0	1	0	1	1	1	0	0	0	0	0	1	1	0	0	1	0	0	1	1	0	0	0	0	0	1	1	1	0
1	0	0	1	0	0	0	1	0	0	0	0	0	0	0	0	0	0	1	1	1	0	0	1	0	1	0	0	0	0	0	0	0	1	0	0	0	1	0	0	0	1	0	1	0	0	0	0	0	0
1	1	1	1	1	1	1	0	1	1	1	0	1	1	0	1	1	1	0	0	1	0	0	1	0	1	0	1	0	1	0	1	0	1	0	1	0	1	1	0	0	0	0	1	1	1	0	0	1	0
1	1	1	1	1	0	0	1	1	0	0	1	0	1	1	1	1	0	1	0	1	0	1	0	1	1	0	0	0	0	1	0	1	1	0	0	0	0	0	0	1	0	1	1	0	0	1	0	1	0
1	1	1	0	1	1	1	0	0	1	0	1	1	1	1	0	0	1	1	1	1	0	0	0	0	0	0	0	0	1	0	1	1	0	0	0	0	1	0	1	0	0	0	0	0	0	0	0	1	1
1	0	1	0	1	1	0	0	0	0	0	0	1	0	1	0	0	0	0	0	1	0	1	0	1	1	1	0	0	0	0	1	0	1	1	0	1	0	0	0	0	0	1	0	0	0	1	1	0	0
0	0	0	0	0	0	0	0	0	0	0	0	0	0	0	0	0	0	0	0	0	0	0	0	0	0	0	0	0	0	0	0	0	0	0	0	0	0	0	0	0	0	0	0	0	0	0	0	0	0
1	1	1	1	1	1	1	1	1	1	0	1	1	1	0	1	1	0	1	1	1	0	0	1	1	1	0	0	0	0	0	1	0	1	1	0	0	1	1	0	1	1	0	1	0	1	0	0	1	0
1	1	1	1	1	1	1	1	1	0	0	0	1	0	0	0	1	0	0	0	1	0	0	0	1	1	0	0	1	0	1	0	0	1	0	0	1	0	0	1	1	0	1	1	1	0	0	0	0	0
1	1	1	1	1	1	1	1	1	1	1	1	1	1	1	0	1	1	1	1	1	0	0	0	0	1	1	0	0	0	0	1	0	1	1	0	0	1	0	0	0	0	0	1	1	0	0	1	1	1
1	1	1	1	1	1	1	1	1	1	1	1	1	1	1	1	1	1	0	1	1	1	1	1	1	1	1	1	1	1	1	1	1	1	1	1	1	1	1	1	1	1	1	1	1	1	1	1	1	1
1	1	0	1	1	1	1	1	1	1	0	1	1	0	1	1	0	0	0	0	1	0	0	0	1	1	1	0	1	0	1	0	0	1	1	0	1	0	1	1	1	0	0	0	0	1	0	1	1	0
1	1	0	0	0	0	0	0	0	0	0	0	0	0	0	0	0	0	0	0	0	0	0	0	0	0	0	0	0	0	0	0	1	0	0	0	0	0	0	0	0	0	0	0	0	0	0	0	0	1
1	1	0	0	1	0	0	1	0	0	0	0	0	1	0	0	0	0	0	1	0	0	0	0	0	0	0	0	0	0	0	0	0	0	0	0	0	0	0	0	0	0	0	0	0	0	0	1	0	0
0	1	0	0	0	0	0	0	0	0	0	0	0	0	0	0	0	0	0	0	0	0	0	0	0	0	0	0	0	0	0	0	0	0	0	0	0	0	0	0	0	0	0	0	0	0	0	0	0	0
0	1	0	0	0	0	0	0	0	0	0	0	0	0	0	1	0	0	0	0	0	0	0	0	0	0	0	0	0	0	0	0	0	0	0	0	0	0	0	0	0	0	0	0	0	0	0	1	0	0
1	1	1	0	1	1	0	1	0	1	1	1	1	1	0	1	1	1	1	1	1	1	1	1	1	1	1	1	1	1	1	1	1	1	0	1	0	1	1	1	0	0	0	0	1	1	0	0	1	1
1	1	1	0	1	0	1	0	0	0	0	0	0	0	0	1	0	1	0	1	1	0	0	0	0	1	0	0	1	0	0	0	0	1	1	0	0	0	0	0	0	0	0	0	0	1	0	0	0	0
0	1	0	0	0	0	1	0	0	0	0	0	0	0	0	0	0	1	0	0	0	0	0	0	0	0	0	0	0	0	0	0	0	0	0	0	0	0	0	0	0	0	0	0	0	0	0	1	0	0
0	0	0	0	0	0	1	0	0	0	0	0	0	0	0	1	0	0	0	1	0	0	0	0	0	0	0	1	0	0	0	0	0	0	0	0	0	0	0	0	0	0	0	0	0	0	0	0	0	0
0	0	0	1	0	1	1	0	1	0	0	0	0	0	0	0	0	1	0	0	0	0	0	0	0	0	0	0	0	0	0	0	0	0	0	0	0	0	0	0	0	0	0	0	0	0	0	0	0	0
1	0	1	0	1	1	0	0	0	1	0	0	0	0	0	0	0	1	0	0	1	0	0	0	0	1	0	1	0	0	0	0	0	1	0	0	0	0	0	0	0	0	0	0	0	0	0	0	0	0
1	1	1	0	1	0	1	1	0	0	0	0	0	0	0	0	0	1	0	1	1	0	0	0	0	1	1	0	0	0	0	0	0	1	0	0	0	0	0	0	0	0	0	0	0	0	0	1	0	0
1	1	1	1	1	1	1	1	1	1	0	1	1	0	1	0	1	1	0	0	1	0	1	0	1	1	1	0	0	0	0	1	0	1	0	0	0	0	0	0	0	1	0	1	1	0	0	0	0	0
1	0	1	1	0	1	1	0	0	1	1	1	1	1	0	0	1	0	0	0	0	1	0	1	0	0	0	1	1	0	0	0	0	0	0	1	0	1	0	0	0	0	0	0	0	1	0	0	1	0
1	1	1	1	1	1	1	1	1	1	1	1	1	1	1	1	0	1	0	1	1	0	1	1	1	1	1	0	0	1	1	1	1	1	1	0	1	1	0	1	0	0	0	0	1	1	1	0	1	1
1	1	1	1	1	1	1	1	1	1	1	1	1	1	1	1	1	1	1	1	1	1	1	0	1	1	1	1	0	1	1	1	1	1	1	0	1	1	1	1	1	0	1	1	1	1	0	1	1	1
1	0	1	1	1	0	1	1	1	1	0	1	0	1	1	1	1	0	1	1	1	1	0	1	1	1	1	0	1	0	0	1	0	1	0	0	0	0	0	0	1	0	0	1	0	0	0	0	1	0
0	0	0	0	0	0	0	1	0	0	0	0	0	0	0	0	0	0	0	0	0	0	0	0	0	0	0	0	0	0	0	0	0	0	0	0	0	0	0	0	0	0	0	0	0	0	0	0	0	0
1	0	1	1	1	1	1	0	0	1	0	0	1	0	1	1	1	0	1	1	1	0	0	0	1	1	1	0	1	1	0	0	1	1	0	1	1	1	0	1	1	1	1	0	0	0	1	1	1	0
1	1	1	1	1	1	1	1	0	1	1	1	1	0	0	0	1	0	1	1	1	0	1	0	1	1	0	0	0	0	1	0	0	1	0	0	0	0	1	1	1	1	0	0	0	1	0	0	1	0
0	1	0	0	0	0	1	0	0	0	0	0	0	0	0	0	1	0	0	0	0	0	0	0	0	1	0	0	0	0	0	0	0	0	0	0	0	0	0	0	0	0	0	0	0	1	0	1	0	0
1	1	0	1	1	1	0	0	0	1	0	0	0	0	0	1	0	0	0	0	1	0	0	0	0	1	0	0	0	1	0	1	0	1	0	0	0	0	0	0	0	0	0	0	0	0	0	0	0	0
1	0	0	1	1	1	1	0	0	0	0	0	1	0	0	0	0	0	0	0	1	0	0	0	0	1	0	0	0	0	0	0	0	1	0	0	0	0	0	0	1	0	0	0	0	0	0	0	0	0
1	1	1	0	1	1	0	0	0	1	1	1	1	1	0	1	0	0	0	0	1	0	1	0	1	1	1	0	0	1	0	1	0	1	1	0	1	1	1	1	0	0	0	0	1	0	0	0	1	0
1	0	1	1	0	1	1	0	0	1	0	1	1	1	0	0	0	1	0	0	1	0	0	0	1	1	0	0	0	1	0	1	0	1	0	0	0	0	0	0	0	0	0	0	0	0	0	0	1	1
1	1	0	1	1	1	1	1	1	1	0	1	1	1	1	0	0	0	0	0	0	0	0	0	1	0	0	0	0	1	1	1	0	0	0	0	0	0	0	0	0	0	0	0	1	0	0	0	1	0
1	1	1	1	1	1	0	0	0	1	0	0	1	0	1	1	0	0	0	0	1	0	0	0	0	1	1	0	0	0	0	0	1	1	0	0	1	0	0	0	0	0	0	0	0	0	0	0	0	0
1	0	1	1	1	1	0	0	0	0	1	1	1	0	0	1	1	0	0	0	1	0	1	0	1	1	0	1	0	0	0	0	0	1	0	1	0	1	0	0	0	1	0	0	0	0	0	1	0	0
1	1	0	0	1	0	0	0	0	1	0	0	1	0	0	0	0	0	0	0	0	0	0	0	0	0	0	0	0	0	0	0	0	1	0	0	0	0	0	0	0	0	0	0	0	0	0	0	0	0
0	1	0	0	1	1	1	0	0	0	0	0	1	1	0	1	1	0	1	1	1	0	1	0	0	1	0	0	0	0	0	0	0	1	1	1	0	0	0	0	0	0	0	0	0	1	0	1	1	1
1	0	1	1	0	0	1	1	1	0	0	0	0	0	1	0	0	1	0	1	1	0	1	0	1	1	0	0	0	1	0	1	0	1	1	0	0	0	1	0	0	0	0	0	0	0	0	0	0	0
1	1	1	1	1	1	1	1	1	1	1	1	1	1	1	1	1	1	1	1	1	0	1	1	1	1	1	0	1	1	1	1	1	1	1	1	0	1	1	1	1	1	0	0	1	1	0	1	1	1
1	1	1	1	1	1	1	1	0	1	0	1	0	0	0	1	1	0	0	0	1	0	0	0	1	1	1	0	0	0	0	0	0	1	0	0	0	1	0	0	1	0	0	0	0	0	0	0	0	0
1	1	1	1	1	1	0	0	0	1	0	1	1	1	0	1	0	0	1	1	1	0	1	1	1	1	0	0	0	0	1	1	1	1	0	0	0	0	0	0	0	0	0	0	0	0	1	1	0	1
0	1	0	0	1	0	1	0	0	0	1	0	1	0	0	1	0	0	0	0	1	0	0	1	0	1	0	0	0	0	0	0	0	1	0	0	0	1	0	0	0	0	0	0	0	0	0	0	0	0
1	1	1	1	1	1	1	1	0	0	1	1	1	1	0	1	0	0	1	0	1	0	0	0	0	1	0	0	0	1	0	1	0	1	0	0	0	0	0	0	0	0	0	1	0	1	0	0	1	1
0	1	0	1	0	1	0	1	1	0	0	1	0	0	0	1	0	0	0	0	1	0	0	0	0	0	0	0	0	1	0	1	0	1	0	0	0	0	0	0	1	0	0	1	0	1	0	0	1	0
1	1	1	0	1	0	0	0	0	0	0	1	1	1	0	1	0	0	0	0	1	0	1	0	0	1	0	0	0	1	1	1	1	0	0	0	1	0	0	1	0	0	1	0	0	1	0	1	1	0
1	1	1	0	1	1	0	0	0	0	1	1	1	1	1	1	1	1	0	1	0	1	0	1	0	0	0	0	0	0	0	1	0	0	0	1	0	1	0	0	0	0	0	0	0	1	0	0	1	0
0	1	1	1	1	1	0	1	1	1	0	1	1	0	0	1	0	0	0	0	1	0	0	0	1	1	0	0	0	0	0	0	0	1	0	0	0	0	0	0	0	0	0	0	0	0	0	0	0	0
1	1	0	1	1	1	1	0	1	1	0	1	1	0	0	1	0	0	0	1	1	0	0	0	1	0	1	0	1	0	0	1	0	1	1	0	0	0	0	0	0	0	0	0	0	0	0	1	1	0
1	1	1	1	0	1	1	0	0	1	1	0	1	0	1	1	1	0	0	1	1	0	1	0	1	1	0	0	0	0	0	1	0	1	0	0	0	1	0	0	0	0	0	0	0	1	0	0	0	0
1	1	1	1	0	1	0	0	0	1	1	0	1	1	0	1	0	1	0	1	1	0	0	1	0	1	1	0	0	0	0	0	0	1	0	1	0	1	0	0	0	0	0	0	0	0	1	0	0	1
0	1	1	0	0	1	0	0	0	0	0	0	0	0	0	1	0	0	0	0	1	0	0	0	0	1	1	0	1	0	0	0	0	0	0	0	0	0	0	0	0	0	0	0	0	1	0	1	0	0
0	1	0	0	1	1	1	0	0	0	0	0	1	1	1	1	0	0	0	1	1	0	1	1	0	1	0	0	0	0	0	1	1	1	0	1	0	0	0	1	0	0	1	0	0	0	0	0	1	0
1	1	1	1	1	1	1	0	0	1	1	1	1	1	1	1	1	1	0	1	1	0	1	1	1	1	1	1	0	1	0	1	0	1	0	1	0	1	0	0	0	0	0	0	0	1	0	1	1	1
1	1	1	1	1	1	0	0	0	0	0	0	0	0	0	1	0	0	0	0	1	1	0	0	0	1	0	0	0	1	0	1	0	0	0	0	0	0	1	0	0	0	0	0	0	0	0	0	0	0
1	1	0	1	1	1	0	1	1	0	1	0	0	0	0	1	1	0	0	0	0	0	0	0	0	1	0	0	0	0	0	0	0	0	1	0	0	0	0	0	1	0	0	1	0	1	1	0	1	0
1	0	0	1	0	0	1	1	1	1	0	1	1	1	0	1	0	0	1	0	1	0	0	0	0	1	1	0	0	0	0	0	0	1	0	0	0	0	0	0	1	1	1	0	0	0	0	0	0	0
1	1	1	1	1	1	1	0	0	1	1	1	1	1	1	1	0	0	0	1	1	0	0	1	0	1	1	1	0	1	0	1	0	1	0	1	0	1	0	0	0	0	0	0	0	1	0	1	1	0
1	1	1	1	1	1	1	1	0	1	1	1	1	1	1	1	0	0	1	1	1	0	0	1	0	1	1	1	0	1	0	1	0	1	0	1	0	1	0	0	0	0	0	0	0	1	0	1	1	1
1	1	1	1	1	1	1	0	0	0	1	1	1	0	1	1	1	0	0	0	1	0	0	0	1	1	0	0	0	0	0	0	0	1	0	0	0	0	0	0	0	0	0	0	0	1	0	0	1	1
1	1	1	1	1	1	1	1	0	1	0	0	1	0	1	0	0	0	0	0	1	0	0	0	0	1	0	0	0	0	0	0	0	1	0	0	0	0	0	1	0	0	0	0	0	0	0	0	0	0
1	1	1	0	1	1	0	0	0	1	0	1	0	0	0	1	0	0	1	1	1	0	0	0	1	1	0	0	0	0	0	0	0	0	1	0	0	1	0	0	0	0	0	0	0	0	0	0	0	0
0	1	0	0	0	0	0	0	0	0	0	0	0	0	0	1	0	0	1	1	0	0	0	0	0	1	0	1	0	0	0	0	0	0	0	0	0	1	0	0	0	0	0	0	0	0	0	0	0	0
0	0	0	0	0	0	0	0	0	0	0	0	0	0	0	0	0	0	0	0	0	0	0	0	0	0	0	0	0	0	0	0	0	0	0	0	0	0	0	0	0	0	0	0	0	0	0	0	0	0
1	1	0	1	1	1	1	1	1	1	0	1	1	1	1	0	0	0	1	1	1	0	0	0	1	1	0	1	0	0	0	1	0	1	1	0	0	1	0	1	1	0	1	1	0	1	0	0	1	0
0	0	0	1	0	0	0	0	0	0	0	0	0	0	0	0	0	0	0	0	0	0	0	0	0	0	0	0	0	0	0	0	0	0	0	0	0	1	0	0	0	0	0	0	0	0	0	0	0	0
0	0	0	0	0	0	0	0	0	0	0	0	0	0	0	0	0	0	0	0	0	0	0	0	0	0	0	0	0	0	0	0	0	0	0	0	0	0	0	0	0	0	0	0	0	0	0	0	0	0
1	1	1	0	1	1	1	1	0	0	0	1	0	0	0	0	0	0	0	0	1	0	0	0	1	1	1	0	0	0	0	0	0	1	0	0	0	0	0	1	0	0	0	0	0	0	0	0	0	0
1	1	0	1	1	1	0	0	0	0	0	0	0	0	0	1	0	0	0	0	1	0	0	0	1	1	0	0	1	1	0	1	0	1	0	0	0	0	0	1	0	0	0	0	0	1	0	0	1	0
0	0	0	1	1	1	0	0	0	0	1	1	0	0	0	1	0	0	0	0	1	0	0	0	0	1	0	0	0	0	0	1	0	1	0	0	0	0	0	0	0	0	0	0	0	1	0	0	1	0
1	1	1	1	1	1	0	0	0	1	0	0	1	0	1	1	0	0	0	0	1	0	1	0	1	1	0	0	0	0	0	0	0	1	0	0	1	0	0	0	0	0	0	0	0	0	0	0	0	0
1	1	0	1	1	1	1	0	1	1	0	0	0	1	1	1	0	1	1	1	0	0	0	0	0	0	1	0	0	0	0	0	1	0	0	0	1	0	0	1	1	0	0	0	0	0	0	0	1	0
[truncated: 450 more columns]
