# Supplementary material for: Inverse similarity and reliable negative samples for drug side-effect prediction
Source: BMC Bioinformatics. 2019 Feb 4;19(Suppl 13):554. doi: 10.1186/s12859-018-2563-x (PMC7402513; doi:10.1186/s12859-018-2563-x)
Supplement: Supplementary file 1 — Supplementary codes and data. The two datasets used in this work and the python codes of the proposed method. (ZIP 11,623 kb) [file 12859_2018_2563_MOESM1_ESM.zip › Additional file 3/Datasets/Our Dataset/drug_similarity_comprehensive_max.csv]

DB00302&&DB00620	0.20441988950276244
DB00302&&DB00621	0.26717557251908397
DB00302&&DB00622	0.13157894736842105
DB00302&&DB00623	0.24000000000000005
DB00302&&DB00624	0.2536231884057971
DB00302&&DB00625	0.17391304347826086
DB00302&&DB00626	0.1951219512195122
DB00302&&DB00627	0.4
DB01118&&DB09026	0.3742857142857143
DB00724&&DB04861	0.16705336426914152
DB00724&&DB04854	0.252212389380531
DB00724&&DB04855	0.20088300220750552
DB00609&&DB06228	0.15196078431372548
DB00302&&DB00630	0.46153846153846156
DB00302&&DB00611	0.31333333333333335
DB00302&&DB00612	0.19047619047619047
DB00313&&DB06196	0.12244897959183673
DB00302&&DB00615	0.2
DB00302&&DB00618	0.13513513513513514
DB00302&&DB00619	0.13513513513513514
DB00724&&DB04871	0.2222222222222222
DB00609&&DB06210	0.16
DB00609&&DB06211	0.45904761904761904
DB00234&&DB00290	0.2938443670150987
DB00609&&DB06212	0.15472779369627507
DB00609&&DB06213	0.09774436090225563
DB00234&&DB00292	0.5723809523809523
DB00234&&DB00293	0.24540901502504173
DB00724&&DB04868	0.4138755980861244
DB00234&&DB00294	0.18377088305489261
DB00609&&DB06216	0.13486842105263158
DB00234&&DB00295	0.3973214285714286
DB00234&&DB00296	0.365
DB00609&&DB06218	0.17452830188679244
DB00234&&DB00297	0.36678571428571427
DB00234&&DB00299	0.20250521920668058
DB00302&&DB00642	0.20588235294117646
DB00302&&DB00643	0.2533333333333333
DB00302&&DB00644	0.09259259259259259
DB01233&&DB05013	0.1552511415525114
DB00302&&DB00649	0.125
DB00724&&DB04835	0.22573839662447256
DB00302&&DB00651	0.09375
DB00302&&DB00652	0.31333333333333335
DB00302&&DB00631	0.12195121951219512
DB00302&&DB00632	0.4318181818181818
DB00302&&DB00633	0.11764705882352941
DB00302&&DB00634	0.25
DB00302&&DB00635	0.27499999999999997
DB00181&&DB05039	0.19753086419753085
DB00724&&DB04843	0.16893732970027248
DB00724&&DB04844	0.2
DB00724&&DB04845	0.21022727272727273
DB00724&&DB04846	0.23255813953488372
DB00302&&DB00640	0.14285714285714285
DB00302&&DB00641	0.1650793650793651
DB00234&&DB00259	0.12277777777777778
DB00302&&DB00665	0.36666666666666664
DB00302&&DB00666	0.1
DB00302&&DB00668	0.21052631578947367
DB00206&&DB06480	0.34763948497854075
DB00302&&DB00669	0.18
DB01233&&DB05039	0.3038095238095238
DB00482&&DB00500	0.5466694078947368
DB00482&&DB00501	0.21428571428571427
DB00482&&DB00502	0.19941348973607037
DB00482&&DB00503	0.22126929674099485
DB00675&&DB06282	0.25
DB00561&&DB06410	0.23703703703703705
DB00234&&DB00260	0.28
DB00561&&DB06412	0.19020172910662825
DB00675&&DB06287	0.3852380952380952
DB00561&&DB06413	0.19078947368421054
DB00675&&DB06288	0.225
DB00234&&DB00264	0.45454545454545453
DB00302&&DB00671	0.20588235294117646
DB00302&&DB00672	0.35
DB00234&&DB00268	0.3602380952380952
DB00302&&DB00673	0.12903225806451613
DB00302&&DB00674	0.14814814814814814
DB00234&&DB00248	0.30402384500745155
DB00234&&DB00249	0.2
DB00302&&DB00654	0.21656050955414013
DB00302&&DB00655	0.15
DB00302&&DB00656	0.11428571428571428
DB00313&&DB06151	0.35294117647058826
DB00302&&DB00657	0.3466666666666667
DB00302&&DB00659	0.2
DB00313&&DB06155	0.15384615384615385
DB01324&&DB06410	0.18250950570342206
DB01324&&DB06412	0.16833333333333333
DB00482&&DB00512	0.22826086956521738
DB01324&&DB06413	0.12850467289719625
DB00482&&DB00513	0.08428571428571428
DB00482&&DB00514	0.20168067226890757
DB00482&&DB00507	0.2671428571428571
DB00675&&DB06274	0.22568093385214008
DB00561&&DB06401	0.2426470588235294
DB00234&&DB00250	0.12
DB00537&&DB09242	0.16747572815533981
DB00234&&DB00251	0.3691148775894539
DB00561&&DB06403	0.2894736842105263
DB00234&&DB00252	0.4833333333333333
DB00234&&DB00253	0.16751269035532995
DB00234&&DB00254	0.33440514469453375
DB00234&&DB00256	0.3278443113772455
DB00302&&DB00661	0.14814814814814814
DB00234&&DB00257	0.19230769230769232
DB00302&&DB00686	0.1442857142857143
DB00302&&DB00687	0.21301775147928995
DB01324&&DB06401	0.2760714285714286
DB01324&&DB06403	0.3644047619047619
DB00609&&DB06201	0.2
DB00234&&DB00280	0.2506265664160401
DB00234&&DB00281	0.14285714285714285
DB00609&&DB06203	0.1724137931034483
DB00234&&DB00282	0.17391304347826086
DB00609&&DB06204	0.18064516129032257
DB00234&&DB00283	0.3103448275862069
DB00234&&DB00284	0.2665289256198347
DB00234&&DB00285	0.9333333333333333
DB00302&&DB00690	0.15151515151515152
DB00609&&DB06207	0.23047619047619045
DB00234&&DB00286	0.2601279317697228
DB00302&&DB00691	0.17142857142857143
DB00234&&DB00287	0.2850467289719626
DB00302&&DB00692	0.18666666666666668
DB00609&&DB06209	0.15151515151515152
DB00234&&DB00288	0.2962226640159046
DB00302&&DB00693	0.19047619047619047
DB00234&&DB00289	0.7230738993710691
DB00302&&DB00694	0.175
DB00302&&DB00695	0.16279069767441862
DB00302&&DB00696	0.2577777777777778
DB00302&&DB00675	0.43666666666666665
DB00302&&DB00678	0.10714285714285714
DB00302&&DB00679	0.13999999999999999
DB00313&&DB06176	0.2905277301953937
DB00675&&DB06290	0.1951219512195122
DB00675&&DB06292	0.2225609756097561
DB00234&&DB00270	0.22820037105751392
DB00234&&DB00273	0.5723809523809523
DB00234&&DB00275	0.25220458553791886
DB00234&&DB00276	0.25
DB00234&&DB00277	0.15625
DB00302&&DB00682	0.5466666666666666
DB00234&&DB00278	0.27569331158238175
DB00302&&DB00683	0.0625
DB00234&&DB00279	0.23658536585365852
DB00302&&DB00684	0.17105263157894737
DB00302&&DB00685	0.1794871794871795
DB00439&&DB01595	0.2297650130548303
DB00482&&DB00540	0.14423076923076922
DB00482&&DB00541	0.43380952380952376
DB00482&&DB00542	0.21660649819494585
DB00482&&DB00543	0.2138364779874214
DB00482&&DB00544	0.3986904761904762
DB00482&&DB00545	0.2
DB00482&&DB00547	0.14588859416445624
DB00482&&DB00548	0.07595238095238095
DB00482&&DB00549	0.3211538461538462
DB00482&&DB00539	0.21285714285714286
DB00482&&DB00550	0.23076923076923078
DB00482&&DB00551	0.08333333333333333
DB00482&&DB00552	0.5442857142857143
DB00482&&DB00554	0.5466694078947368
DB00482&&DB00555	0.1935483870967742
DB00482&&DB00557	0.16
DB00482&&DB00558	0.18435754189944134
DB00482&&DB00559	0.40625
DB00234&&DB00238	0.21715328467153286
DB00964&&DB06218	0.16129032258064516
DB00234&&DB00239	0.2222222222222222
DB00439&&DB01576	0.13945578231292516
DB00482&&DB00521	0.20261437908496732
DB00313&&DB06148	0.519047619047619
DB00482&&DB00523	0.3130952380952381
DB00482&&DB00524	0.34285714285714286
DB00550&&DB00897	0.13297872340425532
DB00550&&DB00898	0.1964285714285714
DB00550&&DB00899	0.16666666666666666
DB00550&&DB00889	0.16129032258064516
DB00482&&DB00518	0.2111111111111111
DB00482&&DB00519	0.1935483870967742
DB00234&&DB00240	0.2315035799522673
DB00234&&DB00242	0.22857142857142856
DB00234&&DB00243	0.3759213759213759
DB00234&&DB00244	0.11428571428571428
DB00439&&DB01580	0.4868253968253968
DB01118&&DB09080	0.2924107142857143
DB00234&&DB00246	0.4833333333333333
DB00234&&DB00247	0.42333333333333323
DB00964&&DB06228	0.23047619047619045
DB01118&&DB09076	0.2871287128712871
DB00439&&DB01589	0.2523148148148148
DB00482&&DB00530	0.5051190476190476
DB00482&&DB00532	0.20689655172413793
DB00482&&DB00533	0.5625
DB00482&&DB00535	0.21124620060790272
DB00482&&DB00537	0.2442159383033419
DB00482&&DB00528	0.21923076923076923
DB00482&&DB00529	0.07535714285714286
DB00439&&DB01590	0.3415435139573071
DB01210&&DB06594	0.3107142857142857
DB00482&&DB00580	0.7521739130434782
DB00482&&DB00581	0.08839779005524862
DB00482&&DB00582	0.24646464646464647
DB00482&&DB00585	0.19770114942528735
DB01118&&DB09068	0.2514515791176374
DB00439&&DB01558	0.24754901960784315
DB00482&&DB00586	0.35262075168543144
DB00550&&DB00870	0.1588785046728972
DB00550&&DB00871	0.18801587301587297
DB00482&&DB00588	0.18089430894308944
DB00550&&DB00872	0.2590476190476191
DB00482&&DB00589	0.26582278481012656
DB00550&&DB00873	0.15808823529411764
DB00206&&DB06401	0.3516483516483517
DB00550&&DB00876	0.21428571428571427
DB01438&&DB06335	0.15151515151515152
DB00550&&DB00877	0.1282051282051282
DB00550&&DB00868	0.10196078431372549
DB00550&&DB00869	0.16
DB00964&&DB06201	0.2
DB00964&&DB06203	0.21555555555555556
DB00964&&DB06204	0.13656387665198239
DB00482&&DB00590	0.2087912087912088
DB00964&&DB06207	0.43788069189828505
DB00482&&DB00591	0.17684210526315788
DB00964&&DB06209	0.22333333333333333
DB00482&&DB00593	0.1
DB00482&&DB00594	0.15789473684210525
DB00482&&DB00595	0.24564183835182252
DB00550&&DB00880	0.2895238095238095
DB01210&&DB06589	0.22333333333333333
DB04951&&DB05521	0.13157894736842105
DB00550&&DB00881	0.14189189189189189
DB00482&&DB00598	0.1972972972972973
DB00550&&DB00883	0.0898876404494382
DB00550&&DB00884	0.35294117647058826
DB00206&&DB06410	0.30335365853658536
DB00561&&DB06480	0.27906976744186046
DB00181&&DB05013	0.15666666666666668
DB00206&&DB06412	0.22916666666666666
DB00435&&DB04896	0.15666666666666668
DB00550&&DB00887	0.2841269841269842
DB00206&&DB06413	0.15632033008252064
DB00206&&DB06403	0.6356190476190476
DB00550&&DB00879	0.25
DB00964&&DB06210	0.1691919191919192
DB00964&&DB06211	0.15746031746031747
DB00964&&DB06212	0.2564102564102564
DB00964&&DB06213	0.2833333333333333
DB00964&&DB06216	0.6166124605381166
DB01118&&DB09040	0.32666666666666666
DB00302&&DB00600	0.13333333333333333
DB00302&&DB00602	0.14814814814814814
DB00482&&DB00560	0.25584795321637427
DB00482&&DB00561	0.1813953488372093
DB00302&&DB00605	0.24000000000000005
DB00482&&DB00563	0.3560119047619048
DB00482&&DB00564	0.15384615384615385
DB00302&&DB00607	0.21212121212121213
DB00302&&DB00608	0.2
DB00550&&DB00850	0.15238095238095237
DB00302&&DB00609	0.11764705882352941
DB00482&&DB00567	0.20063191153238547
DB00550&&DB00851	0.35
DB00550&&DB00855	0.11538461538461539
DB00550&&DB00845	0.15666666666666668
DB00550&&DB00846	0.14366197183098592
DB00550&&DB00847	0.1111111111111111
DB01035&&DB06480	0.2702702702702703
DB01039&&DB03128	0.21428571428571427
DB01118&&DB09030	0.3866666666666666
DB00482&&DB00570	0.44333333333333336
DB00482&&DB00571	0.11212121212121212
DB00439&&DB01544	0.28
DB00482&&DB00572	0.1769436997319035
DB00482&&DB00573	0.5466694078947368
DB00482&&DB00575	0.1925287356321839
DB00550&&DB00860	0.15910192147034252
DB00482&&DB00577	0.18895966029723993
DB00550&&DB00861	0.19238095238095237
DB00550&&DB00863	0.23000000000000004
DB00550&&DB00864	0.12922465208747516
DB00550&&DB00857	0.12158730158730158
DB01035&&DB06589	0.15746031746031747
DB00550&&DB00950	0.15625
DB00550&&DB00951	0.3333333333333333
DB00550&&DB00952	0.18518518518518517
DB00550&&DB00953	0.16
DB00550&&DB00947	0.24
DB01035&&DB06594	0.25925925925925924
DB01210&&DB06663	0.2894333843797856
DB00355&&DB09080	0.2597402597402597
DB00550&&DB00960	0.2
DB00550&&DB00961	0.18773946360153257
DB00550&&DB00962	0.16666666666666666
DB00550&&DB00963	0.13488372093023257
DB00550&&DB00964	0.13333333333333333
DB00550&&DB00956	0.11764705882352941
DB00550&&DB00959	0.22620370370370368
DB00857&&DB06412	0.12244897959183673
DB00857&&DB06413	0.14285714285714285
DB01210&&DB06695	0.22333333333333333
DB00482&&DB00484	0.22325581395348837
DB00482&&DB00485	0.22644376899696048
DB01210&&DB06698	0.16549295774647887
DB00482&&DB00486	0.18562874251497005
DB01210&&DB06699	0.224283305227656
DB00193&&DB00600	0.2777777777777778
DB01438&&DB06274	0.1794871794871795
DB00193&&DB00602	0.20081967213114754
DB00482&&DB00489	0.23333333333333334
DB00193&&DB00605	0.21568627450980393
DB00193&&DB00607	0.1794871794871795
DB00550&&DB00932	0.17073170731707318
DB00355&&DB09076	0.12237093690248566
DB00550&&DB00922	0.21739130434782608
DB00550&&DB00924	0.2833333333333333
DB00550&&DB00925	0.1111111111111111
DB00550&&DB00927	0.2727272727272727
DB00550&&DB00928	0.1935483870967742
DB00550&&DB00929	0.11645502645502646
DB01210&&DB06691	0.23013698630136986
DB00482&&DB00490	0.12761020881670534
DB00857&&DB06401	0.20195439739413681
DB00482&&DB00491	0.09375
DB01004&&DB09242	0.2375296912114014
DB00482&&DB00492	0.2185792349726776
DB00857&&DB06403	0.1174496644295302
DB00482&&DB00493	0.24104683195592286
DB01210&&DB06684	0.3233256351039261
DB00482&&DB00494	0.21311475409836064
DB00482&&DB00495	0.19238476953907815
DB00482&&DB00496	0.20842572062084258
DB00482&&DB00497	0.2192846034214619
DB00482&&DB00499	0.22095238095238093
DB01438&&DB06268	0.13513513513513514
DB00550&&DB00943	0.32
DB00550&&DB00934	0.1350210970464135
DB00355&&DB09068	0.16283524904214558
DB00550&&DB00936	0.11347517730496454
DB00550&&DB00937	0.12
DB00550&&DB00938	0.2233333333333333
DB00550&&DB00939	0.13617021276595745
DB00964&&DB06196	0.1724137931034483
DB00850&&DB06401	0.24444444444444444
DB00850&&DB06403	0.16417910447761194
DB00857&&DB06410	0.1238390092879257
DB01438&&DB06290	0.14285714285714285
DB01438&&DB06292	0.1196808510638298
DB00193&&DB00620	0.33992094861660077
DB00193&&DB00621	0.1908713692946058
DB00193&&DB00622	0.20861671144137758
DB00193&&DB00623	0.5261904761904761
DB00193&&DB00624	0.3008849557522124
DB00193&&DB00625	0.20603015075376885
DB01210&&DB06637	0.13043478260869565
DB00193&&DB00626	0.20566037735849058
DB00193&&DB00627	0.125
DB00550&&DB00910	0.519047619047619
DB00193&&DB00619	0.17647058823529413
DB00550&&DB00900	0.2413793103448276
DB00550&&DB00904	0.2222222222222222
DB00550&&DB00905	0.14772727272727273
DB00550&&DB00906	0.2727272727272727
DB00435&&DB04938	0.050793650793650794
DB00550&&DB00907	0.12903225806451613
DB00857&&DB06480	0.15625
DB00550&&DB00908	0.17567567567567569
DB00550&&DB00909	0.25
DB01438&&DB06282	0.12195121951219512
DB00193&&DB00611	0.8128571428571428
DB00193&&DB00612	0.34782608695652173
DB01438&&DB06287	0.13345195729537365
DB01438&&DB06288	0.17073170731707318
DB00193&&DB00615	0.216793893129771
DB00550&&DB00920	0.2
DB00193&&DB00618	0.261101243339254
DB00435&&DB04930	0.09079365079365079
DB00550&&DB00921	0.12121212121212122
DB00193&&DB00608	0.1793103448275862
DB00435&&DB04920	0.05833333333333333
DB00193&&DB00609	0.13839285714285715
DB00550&&DB00912	0.17452380952380953
DB00550&&DB00915	0.09833333333333334
DB00470&&DB05039	0.2784313725490196
DB00550&&DB00916	0.20689655172413793
DB00550&&DB00917	0.10837438423645321
DB00550&&DB00918	0.18518518518518517
DB00550&&DB00919	0.10741687979539642
DB00964&&DB06176	0.16499999999999998
DB00193&&DB00640	0.16404494382022472
DB00193&&DB00641	0.23097826086956522
DB00193&&DB00642	0.21604938271604937
DB00193&&DB00643	0.2269047619047619
DB00193&&DB00644	0.2109090909090909
DB00193&&DB00649	0.14058355437665782
DB00435&&DB04953	0.15666666666666668
DB00964&&DB06148	0.6108060502567196
DB00193&&DB00630	0.19047619047619047
DB00193&&DB00631	0.1485148514851485
DB00193&&DB00632	0.15789473684210525
DB00193&&DB00633	0.3588492063492063
DB00193&&DB00634	0.16129032258064516
DB00193&&DB00635	0.35684647302904565
DB01149&&DB06401	0.3023255813953488
DB01149&&DB06403	0.19047619047619047
DB00435&&DB04951	0.15666666666666668
DB00435&&DB04946	0.15666666666666668
DB00964&&DB06151	0.2688359788359789
DB00964&&DB06155	0.34375
DB00302&&DB00588	0.12111801242236025
DB00302&&DB00589	0.26
DB00193&&DB00661	0.48
DB00193&&DB00665	0.1709523809523809
DB00193&&DB00666	0.21272727272727274
DB01149&&DB06410	0.22586872586872586
DB00193&&DB00668	0.3769633507853403
DB00193&&DB00669	0.641904761904762
DB01149&&DB06412	0.1788793103448276
DB01149&&DB06413	0.72
DB00609&&DB06196	0.11382113821138211
DB00302&&DB00590	0.2966666666666667
DB00302&&DB00591	0.16589285714285712
DB00302&&DB00593	0.2676056338028169
DB00302&&DB00594	0.20689655172413793
DB00302&&DB00595	0.15625
DB00302&&DB00577	0.27586206896551724
DB00193&&DB00651	0.13414634146341464
DB00193&&DB00652	0.8128571428571428
DB00193&&DB00654	0.3565217391304348
DB00193&&DB00655	0.37453183520599254
DB00193&&DB00656	0.5795238095238096
DB00193&&DB00657	0.17177914110429449
DB00193&&DB00659	0.36678571428571427
DB00609&&DB06176	0.10841423948220065
DB00302&&DB00580	0.125
DB00302&&DB00581	0.12333333333333334
DB00302&&DB00582	0.31333333333333335
DB00302&&DB00585	0.6166666666666666
DB00302&&DB00586	0.30434782608695654
DB00193&&DB00682	0.288961038961039
DB00193&&DB00683	0.3588492063492063
DB00193&&DB00684	0.17716535433070865
DB00193&&DB00685	0.17586912065439672
DB00193&&DB00686	0.1415929203539823
DB00193&&DB00687	0.29365079365079366
DB01210&&DB06616	0.31752577319587627
DB00302&&DB00598	0.18518518518518517
DB00193&&DB00671	0.16718266253869968
DB00193&&DB00672	0.13793103448275862
DB00193&&DB00673	0.23076923076923078
DB00193&&DB00674	0.42690476190476184
DB00193&&DB00675	0.391304347826087
DB00193&&DB00678	0.2119047619047619
DB00193&&DB00679	0.5261904761904761
DB01210&&DB06605	0.23890784982935154
DB00850&&DB06480	0.2857142857142857
DB00470&&DB05013	0.40404040404040403
DB00404&&DB05013	0.1895551257253385
DB00609&&DB06151	0.14285714285714285
DB00609&&DB06148	0.13043478260869565
DB00850&&DB06410	0.2590476190476191
DB00850&&DB06412	0.15666666666666668
DB00850&&DB06413	0.5123809523809524
DB00193&&DB00691	0.2764227642276423
DB00193&&DB00692	0.18791946308724833
DB00193&&DB00693	0.22285714285714286
DB00193&&DB00694	0.2962085308056872
DB00193&&DB00695	0.18206521739130435
DB00193&&DB00696	0.7265079365079364
DB00193&&DB00697	0.14285714285714285
DB00193&&DB00698	0.1450381679389313
DB00355&&DB09040	0.29047619047619044
DB00790&&DB02300	0.20574162679425836
DB00193&&DB00690	0.3588492063492063
DB00276&&DB03128	0.16857142857142854
DB00355&&DB09030	0.2906110283159464
DB01149&&DB06480	0.47000000000000003
DB00404&&DB05039	0.23010752688172043
DB00609&&DB06155	0.19230769230769232
DB00355&&DB09026	0.25089605734767023
DB00675&&DB06335	0.15904761904761905
DB00302&&DB00745	0.21052631578947367
DB00302&&DB00747	0.1935483870967742
DB00302&&DB00748	0.15384615384615385
DB00302&&DB00749	0.2857142857142857
DB00321&&DB04951	0.11764705882352941
DB01324&&DB06589	0.29349736379613356
DB00321&&DB04953	0.4635714285714285
DB00321&&DB04946	0.4635714285714285
DB00302&&DB00750	0.22727272727272727
DB00302&&DB00751	0.14285714285714285
DB00193&&DB00493	0.16739446870451238
DB00302&&DB00730	0.1842857142857143
DB00193&&DB00494	0.46619047619047616
DB00302&&DB00731	0.24666666666666667
DB00193&&DB00495	0.14549653579676675
DB00193&&DB00496	0.3433734939759036
DB00302&&DB00733	0.18666666666666668
DB00193&&DB00497	0.86
DB00302&&DB00734	0.12121212121212122
DB00302&&DB00735	0.15789473684210525
DB00193&&DB00499	0.16678571428571426
DB00302&&DB00737	0.10344827586206896
DB00302&&DB00738	0.17647058823529413
DB01077&&DB09242	0.09523809523809523
DB00206&&DB06335	0.20904836193447737
DB00321&&DB04938	0.25949367088607594
DB00675&&DB06196	0.19238095238095237
DB00549&&DB04876	0.16116504854368932
DB00193&&DB00490	0.3588492063492063
DB00193&&DB00491	0.28
DB00193&&DB00492	0.24726477024070023
DB00302&&DB00740	0.20833333333333334
DB00302&&DB00763	0.13666666666666666
DB00302&&DB00764	0.18686868686868688
DB00302&&DB00768	0.3684210526315789
DB00439&&DB01611	0.22997416020671835
DB00321&&DB04930	0.1348314606741573
DB00439&&DB01618	0.2607758620689655
DB00549&&DB04871	0.15778251599147122
DB00549&&DB04861	0.2792452830188679
DB00549&&DB04868	0.35575221238938054
DB00302&&DB00770	0.330188679245283
DB00302&&DB00772	0.14285714285714285
DB00302&&DB00773	0.0975609756097561
DB00302&&DB00752	0.21428571428571427
DB00302&&DB00753	0.18666666666666668
DB00302&&DB00754	0.23809523809523808
DB00302&&DB00755	0.3
DB00302&&DB00756	0.1019047619047619
DB00302&&DB00758	0.5133333333333334
DB00302&&DB00759	0.2491005291005291
DB00439&&DB01623	0.20327102803738317
DB00439&&DB01624	0.20822622107969152
DB00439&&DB01627	0.24531835205992508
DB00321&&DB04920	0.12962962962962962
DB00439&&DB01628	0.2808988764044944
DB00549&&DB04854	0.3279569892473118
DB00549&&DB04855	0.3488372093023256
DB00537&&DB09101	0.5348837209302325
DB00302&&DB00760	0.19444444444444445
DB00302&&DB00762	0.14705882352941177
DB00302&&DB00787	0.20833333333333334
DB00313&&DB06282	0.18181818181818182
DB00302&&DB00788	0.3125
DB00313&&DB06287	0.1111111111111111
DB00313&&DB06288	0.4904761904761904
DB00482&&DB00620	0.14659685863874344
DB00482&&DB00621	0.08732394366197183
DB00482&&DB00622	0.21218074656188604
DB00482&&DB00623	0.33418367346938777
DB00482&&DB00624	0.11331444759206799
DB00482&&DB00625	0.2857142857142857
DB00482&&DB00626	0.22591362126245848
DB00482&&DB00618	0.2465331278890601
DB00482&&DB00619	0.5169047619047619
DB00549&&DB04843	0.2402464065708419
DB00234&&DB00380	0.2
DB00549&&DB04844	0.2606473594548552
DB00234&&DB00381	0.2803030303030303
DB00549&&DB04845	0.3003194888178914
DB00549&&DB04846	0.28346456692913385
DB00234&&DB00384	0.1412160755910756
DB00302&&DB00790	0.17647058823529413
DB00234&&DB00388	0.30434782608695654
DB00234&&DB00389	0.2
DB00302&&DB00794	0.2
DB00302&&DB00795	0.16216216216216217
DB00234&&DB00369	0.20689655172413793
DB00302&&DB00774	0.18000000000000002
DB00302&&DB00775	0.5133333333333334
DB00302&&DB00776	0.23809523809523808
DB00302&&DB00778	0.17142857142857143
DB00313&&DB06274	0.14705882352941177
DB00439&&DB01600	0.22486772486772486
DB00482&&DB00630	0.1926190476190476
DB00482&&DB00631	0.41761904761904767
DB00482&&DB00632	0.041666666666666664
DB00482&&DB00633	0.2727272727272727
DB00482&&DB00634	0.2828282828282828
DB00482&&DB00635	0.15760869565217392
DB00439&&DB01608	0.17714285714285716
DB00482&&DB00627	0.2
DB00675&&DB06151	0.10714285714285714
DB00234&&DB00370	0.9333333333333333
DB00675&&DB06155	0.1524547803617571
DB00234&&DB00371	0.3794179894179894
DB00549&&DB04835	0.27058823529411763
DB00234&&DB00373	0.5
DB00234&&DB00374	0.32450331125827814
DB00302&&DB00780	0.15384615384615385
DB00234&&DB00376	0.5038095238095238
DB00234&&DB00377	0.28807339449541286
DB00302&&DB00782	0.2727272727272727
DB00302&&DB00783	0.1523809523809524
DB00234&&DB00379	0.35
DB00302&&DB00784	0.3684210526315789
DB00482&&DB00600	0.12225705329153605
DB00482&&DB00602	0.17495711835334476
DB00302&&DB00796	0.23076923076923078
DB00313&&DB06292	0.0907936507936508
DB00302&&DB00798	0.16129032258064516
DB00302&&DB00799	0.2
DB00482&&DB00611	0.19148936170212766
DB00482&&DB00612	0.14864864864864866
DB00482&&DB00615	0.24271844660194175
DB00482&&DB00605	0.49249999999999994
DB00482&&DB00607	0.19765494137353434
DB00482&&DB00608	0.21823204419889503
DB00234&&DB00390	0.25109170305676853
DB00482&&DB00609	0.2727272727272727
DB00675&&DB06176	0.39714285714285713
DB00234&&DB00393	0.23929961089494164
DB00234&&DB00394	0.25591397849462366
DB00234&&DB00396	0.14173228346456693
DB00234&&DB00397	0.2
DB00234&&DB00398	0.21581196581196582
DB00234&&DB00399	0.2608695652173913
DB00313&&DB06290	0.10810810810810811
DB00234&&DB00337	0.308411214953271
DB00234&&DB00338	0.2364217252396166
DB00482&&DB00661	0.1549636803874092
DB00482&&DB00665	0.2564102564102564
DB00482&&DB00666	0.24583333333333332
DB00482&&DB00668	0.16315476190476189
DB00482&&DB00669	0.35714285714285715
DB00234&&DB00341	0.30303030303030304
DB00234&&DB00343	0.29984051036682613
DB00234&&DB00344	0.85
DB00234&&DB00346	0.25
DB00234&&DB00325	0.08333333333333333
DB00234&&DB00327	0.49357142857142855
DB00234&&DB00328	0.23061224489795917
DB00482&&DB00671	0.22557471264367815
DB00482&&DB00672	0.3333333333333333
DB00482&&DB00673	0.3333333333333333
DB00482&&DB00674	0.22508038585209003
DB00482&&DB00675	0.24142857142857144
DB00482&&DB00678	0.26931106471816285
DB00482&&DB00679	0.26520681265206814
DB00747&&DB03128	0.22580645161290322
DB00234&&DB00330	0.19047619047619047
DB00234&&DB00331	0.09333333333333332
DB00234&&DB00332	0.31773399014778325
DB00234&&DB00333	0.4203968253968253
DB00234&&DB00334	0.4833333333333333
DB00234&&DB00335	0.36416184971098264
DB00234&&DB00358	0.25806451612903225
DB00234&&DB00359	0.2
DB00482&&DB00640	0.19342359767891681
DB00482&&DB00641	0.16701902748414377
DB00482&&DB00642	0.43380952380952376
DB00313&&DB06268	0.09375
DB00482&&DB00643	0.2131979695431472
DB00482&&DB00644	0.23987034035656402
DB00234&&DB00360	0.2054263565891473
DB00234&&DB00361	0.337468982630273
DB00234&&DB00363	0.4833333333333333
DB00234&&DB00367	0.1890547263681592
DB00234&&DB00368	0.2
DB00234&&DB00347	0.4833333333333333
DB00234&&DB00348	0.18714285714285714
DB00234&&DB00349	0.42333333333333323
DB00482&&DB00651	0.17745302713987474
DB00482&&DB00652	0.18313253012048192
DB00482&&DB00654	0.17666666666666664
DB00482&&DB00655	0.16791979949874686
DB00482&&DB00656	0.20977596741344195
DB00482&&DB00657	0.08
DB00482&&DB00659	0.13793103448275862
DB00482&&DB00649	0.16129032258064516
DB00234&&DB00350	0.1543778801843318
DB00838&&DB04835	0.2935560859188544
DB00234&&DB00353	0.293015332197615
DB00234&&DB00355	0.21231766612641814
DB00234&&DB00356	0.1724137931034483
DB00234&&DB00357	0.1905940594059406
DB00302&&DB00700	0.1387900355871886
DB00302&&DB00701	0.1935483870967742
DB00302&&DB00703	0.17391304347826086
DB00302&&DB00704	0.15151515151515152
DB00550&&DB00990	0.1708185053380783
DB00302&&DB00705	0.13999999999999999
DB00550&&DB00991	0.2857142857142857
DB00302&&DB00706	0.14814814814814814
DB00313&&DB06201	0.82
DB00550&&DB00992	0.10344827586206896
DB00550&&DB00993	0.1548974943052392
DB01438&&DB06210	0.23391812865497075
DB00302&&DB00708	0.19230769230769232
DB00313&&DB06203	0.0907936507936508
DB00550&&DB00994	0.11096825396825398
DB01438&&DB06211	0.13117283950617284
DB00302&&DB00709	0.18518518518518517
DB00313&&DB06204	0.4833333333333333
DB00550&&DB00995	0.0968586387434555
DB01438&&DB06212	0.15303430079155672
DB00550&&DB00996	0.22333333333333333
DB01438&&DB06213	0.18604651162790697
DB00550&&DB00997	0.1193058568329718
DB00313&&DB06207	0.12380952380952381
DB00550&&DB00998	0.16666666666666666
DB00550&&DB00988	0.15
DB00550&&DB00989	0.1285140562248996
DB01438&&DB06207	0.6238095238095238
DB01438&&DB06209	0.1282051282051282
DB00838&&DB04843	0.23417721518987342
DB00838&&DB04844	0.2583732057416268
DB00838&&DB04845	0.2987012987012987
DB00838&&DB04846	0.37238095238095237
DB00234&&DB00301	0.2785923753665689
DB00234&&DB00302	0.17391304347826086
DB01438&&DB06201	0.2413793103448276
DB01438&&DB06203	0.21212121212121213
DB01438&&DB06204	0.13043478260869565
DB00550&&DB00999	0.1438095238095238
DB00838&&DB04854	0.20871559633027523
DB00838&&DB04855	0.288265306122449
DB00964&&DB06335	0.15789473684210525
DB00234&&DB00315	0.365
DB00234&&DB00316	0.3574603174603174
DB00302&&DB00721	0.3181818181818182
DB00234&&DB00317	0.33659491193737767
DB00302&&DB00722	0.21621621621621623
DB00234&&DB00318	0.3713405238828968
DB00234&&DB00319	0.2767857142857143
DB00302&&DB00724	0.17391304347826086
DB00482&&DB00682	0.2442857142857143
DB00482&&DB00683	0.29933481152993346
DB00302&&DB00726	0.16666666666666666
DB00482&&DB00684	0.20523809523809525
DB00302&&DB00727	0.10526315789473684
DB00482&&DB00685	0.27583333333333326
DB00302&&DB00728	0.17073170731707318
DB00482&&DB00686	0.14352941176470588
DB00550&&DB00970	0.16666666666666666
DB00482&&DB00687	0.12137203166226913
DB00550&&DB00972	0.20689655172413793
DB00550&&DB00973	0.18407960199004975
DB00313&&DB06228	0.15151515151515152
DB00550&&DB00975	0.17391304347826086
DB00550&&DB00966	0.17857142857142858
DB00550&&DB00967	0.19736842105263158
DB00561&&DB06594	0.2633333333333333
DB01438&&DB06228	0.21621621621621623
DB00550&&DB00969	0.2692307692307692
DB00838&&DB04861	0.27984126984126984
DB00838&&DB04868	0.19739696312364424
DB00234&&DB00320	0.42333333333333323
DB00234&&DB00321	0.7778571428571428
DB00234&&DB00323	0.42333333333333323
DB00234&&DB00324	0.21393034825870647
DB00234&&DB00303	0.2753623188405797
DB00234&&DB00304	0.1518987341772152
DB00302&&DB00710	0.25
DB00482&&DB00690	0.19230769230769232
DB00482&&DB00691	0.20364238410596028
DB00234&&DB00307	0.1912568306010929
DB00302&&DB00712	0.21595238095238095
DB00482&&DB00692	0.2513812154696133
DB00234&&DB00308	0.2575
DB00302&&DB00713	0.21875
DB00482&&DB00693	0.20101190476190473
DB00302&&DB00714	0.14814814814814814
DB00482&&DB00694	0.39869047619047615
DB00302&&DB00715	0.18666666666666668
DB00313&&DB06210	0.2727272727272727
DB00482&&DB00695	0.3056234718826406
DB00302&&DB00716	0.1724137931034483
DB00313&&DB06211	0.17647058823529413
DB00482&&DB00696	0.24457831325301205
DB00550&&DB00980	0.14285714285714285
DB00302&&DB00717	0.2155688622754491
DB00313&&DB06212	0.2590476190476191
DB00482&&DB00697	0.22371364653243847
DB00550&&DB00981	0.18158730158730158
DB00302&&DB00718	0.21428571428571427
DB00313&&DB06213	0.1
DB00482&&DB00698	0.2352976190476191
DB00550&&DB00982	0.1715686274509804
DB00550&&DB00983	0.22333333333333336
DB00313&&DB06216	0.4904761904761904
DB00550&&DB00986	0.2994047619047619
DB00313&&DB06218	0.8057142857142857
DB00550&&DB00987	0.26666666666666666
DB01438&&DB06216	0.14156626506024098
DB00313&&DB06209	0.15625
DB00550&&DB00978	0.15
DB00550&&DB00979	0.15384615384615385
DB00838&&DB04871	0.15034965034965034
DB01438&&DB06218	0.24941520467836256
DB00561&&DB06589	0.19883040935672514
DB00838&&DB04876	0.2011904761904762
DB00234&&DB00310	0.191699604743083
DB00234&&DB00312	0.42333333333333323
DB00234&&DB00313	0.4833333333333333
DB00972&&DB04946	0.5780379428325778
DB01210&&DB06795	0.12857142857142856
DB00972&&DB04951	0.3076923076923077
DB00972&&DB04953	0.18541666666666667
DB01210&&DB06781	0.27040816326530615
DB01004&&DB09101	0.4528835978835979
DB01210&&DB06786	0.22705314009661837
DB01438&&DB06151	0.08620689655172414
DB04951&&DB05676	0.85
DB01438&&DB06155	0.23333333333333334
DB01438&&DB06148	0.18518518518518517
DB00193&&DB00500	0.2656826568265683
DB00193&&DB00501	0.30857142857142855
DB00193&&DB00502	0.48690476190476184
DB01438&&DB06176	0.13050314465408805
DB00193&&DB00503	0.21146245059288538
DB00193&&DB00507	0.16023809523809524
DB00964&&DB06282	0.3
DB00964&&DB06287	0.22333333333333333
DB00964&&DB06288	0.20157068062827224
DB00964&&DB06290	0.1639784946236559
DB00964&&DB06292	0.23684210526315788
DB00972&&DB04920	0.34210526315789475
DB00857&&DB06335	0.17894179894179896
DB01210&&DB06771	0.7057142857142857
DB01210&&DB06772	0.27229299363057324
DB01210&&DB06774	0.296969696969697
DB00193&&DB00521	0.26536312849162014
DB01035&&DB06401	0.1619047619047619
DB01438&&DB06196	0.16981132075471697
DB00193&&DB00523	0.3793103448275862
DB00193&&DB00524	0.14855875831485588
DB01035&&DB06403	0.39238095238095233
DB00193&&DB00528	0.22146118721461186
DB00193&&DB00529	0.10526315789473684
DB00964&&DB06268	0.17073170731707318
DB00972&&DB04930	0.19874476987447698
DB00972&&DB04938	0.18181818181818182
DB01035&&DB06410	0.1076923076923077
DB01035&&DB06412	0.10121457489878542
DB00193&&DB00512	0.20689655172413793
DB01035&&DB06413	0.2413793103448276
DB01210&&DB06766	0.6166666666666667
DB00193&&DB00513	0.3085714285714286
DB00193&&DB00514	0.4896905154422207
DB00193&&DB00518	0.2269047619047619
DB00193&&DB00519	0.27403846153846156
DB00964&&DB06274	0.16049382716049382
DB00193&&DB00540	0.5085714285714287
DB00193&&DB00541	0.34210526315789475
DB00193&&DB00542	0.24458874458874458
DB00206&&DB06282	0.22413793103448276
DB00193&&DB00543	0.5085714285714287
DB00193&&DB00544	0.10344827586206896
DB01210&&DB06710	0.19672131147540983
DB00193&&DB00545	0.5566666666666666
DB01210&&DB06711	0.390734126984127
DB00193&&DB00547	0.34274193548387094
DB00206&&DB06287	0.45992115637319314
DB00193&&DB00548	0.1893491124260355
DB00206&&DB06288	0.2946298984034833
DB00193&&DB00549	0.21991701244813278
DB00295&&DB05013	0.41362916006339145
DB00302&&DB00697	0.13999999999999999
DB00302&&DB00698	0.11428571428571428
DB00206&&DB06290	0.5122235157159488
DB00193&&DB00530	0.2222222222222222
DB00206&&DB06292	0.3103953147877013
DB00193&&DB00532	0.48690476190476184
DB00193&&DB00533	0.2518248175182482
DB00193&&DB00535	0.1652754590984975
DB01210&&DB06701	0.31309904153354634
DB01210&&DB06702	0.44345238095238093
DB00193&&DB00537	0.1882716049382716
DB00193&&DB00539	0.34615384615384615
DB00537&&DB09040	0.25
DB00850&&DB06589	0.25667351129363447
DB00193&&DB00560	0.2398042414355628
DB00193&&DB00561	0.30670926517571884
DB00193&&DB00563	0.18906605922551253
DB00193&&DB00564	0.48690476190476184
DB00193&&DB00567	0.18458781362007168
DB00321&&DB04896	0.7778571428571428
DB00206&&DB06268	0.6267619047619049
DB00850&&DB06594	0.4833333333333333
DB00295&&DB05039	0.32242990654205606
DB00537&&DB09076	0.16307692307692306
DB00675&&DB06268	0.15746031746031747
DB00193&&DB00550	0.12648221343873517
DB00193&&DB00551	0.15
DB00193&&DB00552	0.17218543046357615
DB00193&&DB00554	0.15034168564920272
DB00193&&DB00555	0.5795238095238096
DB00206&&DB06274	0.23889739663093415
DB00193&&DB00557	0.36678571428571427
DB00193&&DB00558	0.22602739726027396
DB00193&&DB00559	0.23529411764705882
DB00537&&DB09068	0.2797427652733119
DB00193&&DB00581	0.1434108527131783
DB00193&&DB00582	0.2869047619047619
DB00193&&DB00585	0.3085714285714286
DB00193&&DB00586	0.18315018315018314
DB00193&&DB00588	0.2617801047120419
DB00193&&DB00589	0.4374404761904762
DB00675&&DB06201	0.1590909090909091
DB00675&&DB06203	0.15666666666666668
DB00675&&DB06204	0.42105263157894735
DB00675&&DB06207	0.28994082840236685
DB00193&&DB00580	0.20350877192982456
DB00193&&DB00570	0.34210526315789475
DB00193&&DB00571	0.3181818181818182
DB00193&&DB00572	0.3033008817999381
DB00193&&DB00573	0.3744075829383886
DB00193&&DB00575	0.2848650793650793
DB00193&&DB00577	0.1525
DB01149&&DB06589	0.2825342465753425
DB00537&&DB09080	0.19117647058823528
DB01324&&DB06480	0.2037351443123939
DB01149&&DB06594	0.96
DB00675&&DB06228	0.21052631578947367
DB00675&&DB06209	0.19238095238095237
DB00193&&DB00593	0.48690476190476184
DB00193&&DB00594	0.11152416356877323
DB00193&&DB00595	0.2698706099815157
DB00193&&DB00598	0.39271255060728744
DB00675&&DB06210	0.3371428571428571
DB00675&&DB06211	0.11627906976744186
DB00675&&DB06212	0.1487603305785124
DB00675&&DB06213	0.1198501872659176
DB00675&&DB06216	0.22945205479452055
DB00193&&DB00590	0.25857142857142856
DB00675&&DB06218	0.2692307692307692
DB00193&&DB00591	0.2602739726027397
DB00302&&DB00863	0.6416666666666666
DB00302&&DB00864	0.17142857142857143
DB00302&&DB00868	0.25
DB00302&&DB00869	0.13043478260869565
DB00206&&DB06201	0.19402985074626866
DB01324&&DB06228	0.22937293729372937
DB00206&&DB06203	0.3333333333333333
DB00206&&DB06204	0.25742857142857145
DB00850&&DB06176	0.21688500727802038
DB00683&&DB04951	0.2
DB00683&&DB04953	0.3574603174603174
DB00561&&DB06616	0.21682242990654205
DB00302&&DB00870	0.17857142857142858
DB00964&&DB06401	0.18888888888888888
DB00302&&DB00871	0.21052631578947367
DB00302&&DB00872	0.17857142857142858
DB00964&&DB06403	0.14619883040935672
DB00302&&DB00851	0.2
DB00683&&DB04938	0.14133333333333334
DB00302&&DB00855	0.6595744680851063
DB00302&&DB00857	0.1875
DB01324&&DB06210	0.21875
DB01233&&DB05246	0.31333333333333335
DB01324&&DB06211	0.2900662251655629
DB01324&&DB06212	0.7278571428571429
DB00181&&DB05294	0.20454545454545456
DB01324&&DB06213	0.3941666666666666
DB00206&&DB06210	0.2637517630465444
DB00206&&DB06211	0.47555012224938875
DB00206&&DB06212	0.44057142857142856
DB01324&&DB06216	0.25
DB00206&&DB06213	0.3875476493011436
DB01324&&DB06218	0.2935714285714286
DB01324&&DB06209	0.2626582278481013
DB00206&&DB06207	0.3901345291479821
DB00206&&DB06209	0.41620879120879123
DB00964&&DB06410	0.13440860215053763
DB00561&&DB06605	0.2727272727272727
DB00964&&DB06412	0.09508196721311475
DB00302&&DB00860	0.2236024844720497
DB00964&&DB06413	0.11857707509881422
DB00302&&DB00861	0.43666666666666665
DB00683&&DB04946	0.6166666666666667
DB00302&&DB00884	0.17647058823529413
DB00302&&DB00887	0.21875
DB00302&&DB00889	0.2
DB01324&&DB06201	0.3019047619047619
DB01324&&DB06203	0.24707846410684475
DB01324&&DB06204	0.16089413384835585
DB01324&&DB06207	0.23404255319148937
DB00850&&DB06196	0.24219910846953938
DB00683&&DB04930	0.17960088691796008
DB00302&&DB00873	0.18686868686868688
DB00302&&DB00876	0.19230769230769232
DB00302&&DB00877	0.17142857142857143
DB00302&&DB00879	0.15625
DB00181&&DB05271	0.2518248175182482
DB00683&&DB04920	0.25190839694656486
DB00302&&DB00880	0.13396825396825396
DB00302&&DB00881	0.1875
DB00302&&DB00883	0.09895833333333333
DB00712&&DB09101	0.2926829268292683
DB01233&&DB05271	0.33142377484920504
DB00302&&DB00897	0.0625
DB00302&&DB00898	0.14285714285714285
DB00302&&DB00899	0.18518518518518517
DB00234&&DB00490	0.3574603174603174
DB00234&&DB00491	0.17857142857142858
DB00234&&DB00492	0.28596802841918295
DB00234&&DB00493	0.2832214765100671
DB00234&&DB00494	0.42333333333333323
DB00850&&DB06148	0.519047619047619
DB00234&&DB00495	0.21212121212121213
DB00234&&DB00496	0.3698630136986301
DB00234&&DB00497	0.5038095238095238
DB00234&&DB00499	0.1543942992874109
DB01233&&DB05294	0.24
DB00550&&DB00690	0.16566265060240964
DB00550&&DB00691	0.13102119460500963
DB00550&&DB00692	0.2145238095238095
DB00550&&DB00693	0.125
DB00550&&DB00694	0.12195121951219512
DB00550&&DB00695	0.24365079365079367
DB00550&&DB00696	0.12244897959183673
DB00550&&DB00697	0.319047619047619
DB00550&&DB00698	0.1786743515850144
DB00206&&DB06216	0.28851963746223563
DB00850&&DB06151	0.1555026455026455
DB00206&&DB06218	0.17546583850931677
DB00537&&DB09030	0.37209302325581395
DB00850&&DB06155	0.27292576419213976
DB00561&&DB06637	0.18933551026936113
DB01077&&DB09101	0.19416666666666668
DB00206&&DB06228	0.3378932968536252
DB00537&&DB09026	0.1926829268292683
DB00234&&DB00457	0.22857142857142856
DB00234&&DB00458	0.85
DB00857&&DB06710	0.12206572769953052
DB00234&&DB00459	0.15561959654178675
DB00857&&DB06711	0.2623214285714286
DB00550&&DB00671	0.12995245641838352
DB00550&&DB00672	0.22000000000000003
DB00550&&DB00673	0.1875
DB00550&&DB00674	0.13333333333333333
DB00550&&DB00675	0.19238095238095237
DB00550&&DB00678	0.21428571428571427
DB00550&&DB00679	0.15384615384615385
DB00561&&DB06691	0.3086904761904762
DB00550&&DB00669	0.18518518518518517
DB00561&&DB06695	0.24
DB00687&&DB01558	0.14583333333333334
DB00964&&DB06480	0.2564102564102564
DB00561&&DB06698	0.2590476190476191
DB00561&&DB06699	0.29246935201401053
DB00838&&DB04920	0.1960352422907489
DB00234&&DB00461	0.20520231213872833
DB00234&&DB00465	0.2716627634660422
DB00234&&DB00446	0.2113022113022113
DB00234&&DB00448	0.23333333333333334
DB00234&&DB00449	0.32425742574257427
DB00857&&DB06701	0.18181818181818182
DB00857&&DB06702	0.2727272727272727
DB00550&&DB00682	0.22000000000000003
DB00550&&DB00683	0.1319796954314721
DB00550&&DB00684	0.08403361344537816
DB00550&&DB00685	0.14346895074946467
DB00550&&DB00686	0.12373015873015873
DB00550&&DB00687	0.21484126984126983
DB00687&&DB01544	0.14792899408284024
DB00561&&DB06684	0.30952380952380953
DB00248&&DB09068	0.5096611411442442
DB00838&&DB04930	0.24702380952380953
DB00234&&DB00450	0.4833333333333333
DB00234&&DB00451	0.23658536585365852
DB00234&&DB00454	0.5940106005765808
DB00234&&DB00455	0.37238095238095237
DB00838&&DB04938	0.23046875
DB00234&&DB00479	0.216
DB00302&&DB00800	0.13793103448275862
DB00302&&DB00802	0.19230769230769232
DB00302&&DB00804	0.5384615384615384
DB00550&&DB00651	0.26666666666666666
DB00302&&DB00806	0.13793103448275862
DB00550&&DB00652	0.16666666666666666
DB00302&&DB00807	0.28
DB00302&&DB00808	0.1442857142857143
DB00550&&DB00654	0.14345991561181434
DB00302&&DB00809	0.21739130434782608
DB00550&&DB00655	0.19416666666666665
DB00550&&DB00656	0.17616580310880828
DB00550&&DB00657	0.13047619047619047
DB00550&&DB00649	0.5
DB00248&&DB09076	0.20608108108108109
DB00922&&DB03128	0.18181818181818182
DB00234&&DB00480	0.263671875
DB00234&&DB00481	0.2542372881355932
DB00234&&DB00482	0.2112970711297071
DB00234&&DB00484	0.17373737373737375
DB00234&&DB00485	0.2789317507418398
DB00838&&DB04946	0.22790697674418606
DB00234&&DB00486	0.34368530020703936
DB00234&&DB00489	0.25
DB00234&&DB00468	0.3039832285115304
DB00550&&DB00661	0.0967741935483871
DB00248&&DB09080	0.5546295184116203
DB00550&&DB00665	0.21710526315789475
DB00550&&DB00666	0.45904761904761904
DB00550&&DB00668	0.13043478260869565
DB00550&&DB00659	0.17391304347826086
DB00561&&DB06663	0.32558139534883723
DB00838&&DB04951	0.11969111969111969
DB00234&&DB00470	0.35856573705179284
DB00838&&DB04953	0.19596541786743515
DB00234&&DB00471	0.23076923076923078
DB00234&&DB00472	0.7557142857142858
DB00234&&DB00474	0.4569047619047618
DB00234&&DB00475	0.42333333333333323
DB00234&&DB00476	0.9333333333333333
DB00234&&DB00477	0.5038095238095238
DB00234&&DB00478	0.09079365079365079
DB00234&&DB00413	0.3574603174603174
DB00234&&DB00415	0.2571428571428571
DB01150&&DB04896	0.38235294117647056
DB00302&&DB00822	0.1875
DB00234&&DB00418	0.45904761904761904
DB00234&&DB00419	0.22999999999999998
DB00580&&DB08439	0.9333333333333333
DB00302&&DB00827	0.2857142857142857
DB00302&&DB00828	0.13333333333333333
DB00550&&DB00630	0.15789473684210525
DB00302&&DB00829	0.18666666666666668
DB00550&&DB00631	0.15417558886509636
DB00550&&DB00632	0.11764705882352941
DB00550&&DB00633	0.29411764705882354
DB00550&&DB00634	0.13793103448275862
DB00550&&DB00635	0.3252380952380952
DB00550&&DB00625	0.158311345646438
DB00550&&DB00626	0.15555555555555556
DB00550&&DB00627	0.3333333333333333
DB00234&&DB00421	0.2606924643584521
DB00234&&DB00422	0.7230738993710691
DB00234&&DB00423	0.2535612535612536
DB00234&&DB00402	0.3574603174603174
DB00234&&DB00404	0.42333333333333323
DB00302&&DB00811	0.18666666666666668
DB00234&&DB00408	0.5551893101315594
DB00302&&DB00813	0.21507936507936506
DB00302&&DB00814	0.14814814814814814
DB00687&&DB01590	0.22872340425531915
DB00550&&DB00640	0.16341463414634147
DB00550&&DB00641	0.14444444444444443
DB00302&&DB00818	0.14285714285714285
DB00550&&DB00642	0.1891891891891892
DB00302&&DB00819	0.1
DB00550&&DB00643	0.2
DB00687&&DB01595	0.1377049180327869
DB00550&&DB00644	0.21523809523809523
DB00687&&DB01589	0.14560439560439561
DB00234&&DB00410	0.2823809523809524
DB00234&&DB00411	0.24166666666666664
DB00234&&DB00412	0.3448275862068966
DB00234&&DB00435	0.15666666666666668
DB01150&&DB04871	0.17073170731707318
DB00302&&DB00841	0.23529411764705882
DB00234&&DB00437	0.16
DB00302&&DB00842	0.18666666666666668
DB00234&&DB00438	0.27450980392156865
DB00302&&DB00843	0.17857142857142858
DB00234&&DB00439	0.25311203319502074
DB00302&&DB00844	0.32666666666666666
DB00302&&DB00845	0.18666666666666668
DB01150&&DB04876	0.22727272727272727
DB00302&&DB00846	0.13194444444444445
DB00302&&DB00847	0.4166666666666667
DB00687&&DB01580	0.18599206349206354
DB01438&&DB06594	0.12608695652173912
DB00193&&DB00800	0.24324324324324326
DB00193&&DB00802	0.5989673481052792
DB00550&&DB00611	0.13333333333333333
DB00193&&DB00804	0.3
DB00550&&DB00612	0.12
DB00181&&DB05246	0.3225806451612903
DB00550&&DB00605	0.15450643776824036
DB00550&&DB00607	0.12085769980506822
DB00550&&DB00608	0.1638095238095238
DB00550&&DB00609	0.375
DB00234&&DB00440	0.375
DB00234&&DB00441	0.21621621621621623
DB00234&&DB00444	0.3140604467805519
DB00234&&DB00445	0.3118081180811808
DB00302&&DB00850	0.18666666666666668
DB00234&&DB00424	0.2931937172774869
DB00234&&DB00425	0.3574603174603174
DB01150&&DB04861	0.23283582089552238
DB00234&&DB00426	0.19144602851323828
DB00302&&DB00831	0.18666666666666668
DB00234&&DB00428	0.20470588235294118
DB00302&&DB00833	0.23684210526315788
DB00302&&DB00834	0.18518518518518517
DB00302&&DB00836	0.15151515151515152
DB01150&&DB04868	0.2909604519774011
DB00302&&DB00838	0.18666666666666668
DB00302&&DB00839	0.27999999999999997
DB00550&&DB00620	0.1640625
DB00550&&DB00621	0.07894736842105263
DB00550&&DB00622	0.15
DB00550&&DB00623	0.15238095238095237
DB00550&&DB00624	0.32285714285714284
DB00687&&DB01576	0.12834224598930483
DB01438&&DB06589	0.18705035971223022
DB00550&&DB00615	0.13855421686746988
DB00550&&DB00618	0.1416382252559727
DB00550&&DB00619	0.17352941176470588
DB00234&&DB00431	0.15975359478220813
DB00234&&DB00432	0.20588235294117646
DB00234&&DB00433	0.4833333333333333
DB00234&&DB00434	0.37238095238095237
DB00193&&DB00822	0.19047619047619047
DB00550&&DB00710	0.15666666666666668
DB00193&&DB00827	0.1970074812967581
DB00550&&DB00712	0.13297872340425532
DB00193&&DB00818	0.5795238095238096
DB00550&&DB00703	0.30434782608695654
DB00193&&DB00819	0.10380622837370242
DB00550&&DB00704	0.10896309314586995
DB00550&&DB00705	0.14634146341463414
DB00550&&DB00706	0.13333333333333333
DB00550&&DB00708	0.21428571428571427
DB00550&&DB00709	0.2962962962962963
DB00857&&DB06684	0.1935483870967742
DB00972&&DB04835	0.3132075471698113
DB01438&&DB06480	0.14987714987714987
DB00193&&DB00811	0.17989417989417988
DB00193&&DB00813	0.7162494271869272
DB00193&&DB00814	0.15481171548117154
DB00550&&DB00721	0.1398214285714286
DB00550&&DB00722	0.15606936416184972
DB00193&&DB00806	0.13443396226415094
DB00550&&DB00713	0.13513513513513514
DB00193&&DB00807	0.3103448275862069
DB00550&&DB00714	0.13333333333333333
DB00193&&DB00808	0.20098039215686275
DB00550&&DB00715	0.12979351032448377
DB00193&&DB00809	0.3293780660222836
DB00550&&DB00716	0.1935483870967742
DB00550&&DB00717	0.23523809523809525
DB00550&&DB00718	0.16751269035532995
DB00838&&DB04896	0.24285714285714285
DB00248&&DB09101	0.28826151560178304
DB00972&&DB04843	0.21973094170403587
DB00972&&DB04844	0.28125
DB00972&&DB04845	0.28668941979522183
DB00972&&DB04846	0.22821576763485477
DB01150&&DB04951	0.15789473684210525
DB01150&&DB04953	0.20465116279069767
DB00193&&DB00841	0.43457943925233644
DB00193&&DB00842	0.42690476190476184
DB00193&&DB00843	0.4659498207885305
DB00193&&DB00844	0.8300000000000001
DB00193&&DB00845	0.12112676056338029
DB00193&&DB00846	0.23140495867768596
DB00193&&DB00847	0.15
DB00193&&DB00839	0.21035598705501618
DB00234&&DB00400	0.3716475095785441
DB00857&&DB06663	0.1903968253968254
DB00972&&DB04854	0.23593466424682397
DB00234&&DB00401	0.23705179282868527
DB00972&&DB04855	0.2821011673151751
DB00193&&DB00831	0.48690476190476184
DB01150&&DB04946	0.27873563218390807
DB00193&&DB00833	0.17900172117039587
DB00193&&DB00834	0.26666666666666666
DB00193&&DB00836	0.48144385462109746
DB00404&&DB05246	0.43047619047619046
DB00550&&DB00700	0.22333333333333333
DB00193&&DB00838	0.3309608540925267
DB00550&&DB00701	0.14285714285714285
DB00193&&DB00828	0.09523809523809523
DB00193&&DB00829	0.42690476190476184
DB00972&&DB04861	0.236
DB01035&&DB06781	0.12844036697247707
DB00193&&DB00860	0.35319148936170214
DB01150&&DB04930	0.19601837672281777
DB00193&&DB00861	0.7128571428571429
DB00193&&DB00863	0.3142857142857143
DB01035&&DB06786	0.11470588235294117
DB00193&&DB00864	0.23684210526315788
DB00193&&DB00868	0.22900763358778625
DB01150&&DB04938	0.12271973466003316
DB00193&&DB00869	0.18080357142857142
DB01149&&DB06605	0.31921331316187596
DB00193&&DB00850	0.48690476190476184
DB01035&&DB06795	0.1724137931034483
DB01150&&DB04920	0.2818696883852691
DB00193&&DB00851	0.16023809523809524
DB00193&&DB00855	0.1569767441860465
DB00193&&DB00857	0.3157894736842105
DB01149&&DB06616	0.5116279069767442
DB00687&&DB01623	0.16023738872403562
DB00687&&DB01624	0.14950166112956811
DB00687&&DB01627	0.21846846846846846
DB00687&&DB01628	0.1527777777777778
DB00857&&DB06698	0.1781609195402299
DB00857&&DB06699	0.1320754716981132
DB00193&&DB00880	0.12637362637362637
DB00193&&DB00881	0.2398190045248869
DB00193&&DB00883	0.11409395973154363
DB00193&&DB00884	0.1417910447761194
DB00193&&DB00887	0.20270270270270271
DB01035&&DB06766	0.22580645161290322
DB00193&&DB00889	0.19618528610354224
DB00687&&DB01611	0.16556291390728478
DB00687&&DB01618	0.24594594594594596
DB00193&&DB00870	0.20416666666666666
DB01035&&DB06771	0.22333333333333333
DB01324&&DB06196	0.29380053908355797
DB00193&&DB00871	0.37894736842105264
DB01035&&DB06772	0.2833333333333333
DB00193&&DB00872	0.19955156950672645
DB00193&&DB00873	0.32342007434944237
DB01035&&DB06774	0.25806451612903225
DB00193&&DB00876	0.21063394683026584
DB00193&&DB00877	0.23684210526315788
DB00193&&DB00879	0.14903846153846154
DB01149&&DB06637	0.4666666666666666
DB00687&&DB01600	0.17301038062283736
DB00687&&DB01608	0.19220055710306408
DB00857&&DB06691	0.2969047619047619
DB00857&&DB06695	0.37238095238095237
DB00404&&DB05294	0.29554655870445345
DB01077&&DB09076	0.08
DB00850&&DB06210	0.18201754385964913
DB00850&&DB06211	0.25
DB00850&&DB06212	0.3170731707317073
DB00850&&DB06213	0.21688741721854304
DB00712&&DB09026	0.17763157894736842
DB00850&&DB06216	0.82
DB01016&&DB02300	0.19811320754716982
DB00850&&DB06218	0.519047619047619
DB01077&&DB09080	0.053563941299790356
DB01324&&DB06176	0.2972972972972973
DB00193&&DB00897	0.36202380952380947
DB00193&&DB00898	0.12334717345119053
DB00206&&DB06176	0.44957472660996356
DB01149&&DB06663	0.3684210526315789
DB00193&&DB00899	0.7162494271869272
DB01210&&DB06825	0.2636986301369863
DB00355&&DB09242	0.2277580071174377
DB00712&&DB09030	0.3142857142857143
DB00850&&DB06228	0.24444444444444444
DB00206&&DB06148	0.3654434250764526
DB00712&&DB09040	0.20512820512820512
DB00675&&DB06148	0.2222222222222222
DB01324&&DB06151	0.1846957671957672
DB00206&&DB06151	0.0784313725490196
DB01324&&DB06155	0.24911660777385158
DB01149&&DB06684	0.96
DB00206&&DB06155	0.3128491620111732
DB00972&&DB04868	0.24955752212389382
DB01149&&DB06691	0.3611111111111111
DB01149&&DB06695	0.3509933774834437
DB01264&&DB04843	0.25646123260437376
DB01035&&DB06701	0.2
DB01077&&DB09030	0.16142857142857142
DB01264&&DB04844	0.30612244897959184
DB01324&&DB06148	0.2523719165085389
DB01035&&DB06702	0.3103448275862069
DB01149&&DB06698	0.43047619047619046
DB01264&&DB04845	0.35152487961476725
DB01149&&DB06699	0.3415384615384615
DB01264&&DB04846	0.22302158273381295
DB00807&&DB05039	0.17955801104972377
DB00712&&DB09068	0.13135593220338984
DB00972&&DB04871	0.35714285714285715
DB00972&&DB04876	0.2255125284738041
DB01035&&DB06710	0.11848341232227488
DB01035&&DB06711	0.2644047619047619
DB01077&&DB09040	0.06666666666666667
DB01264&&DB04835	0.8057142857142857
DB00712&&DB09076	0.22277227722772278
DB00790&&DB02546	0.16120218579234974
DB01264&&DB04861	0.27898550724637683
DB00404&&DB05271	0.4833333333333333
DB01210&&DB06813	0.23541247484909456
DB01264&&DB04868	0.2806451612903226
DB00712&&DB09080	0.17848214285714284
DB01210&&DB06817	0.2440944881889764
DB01210&&DB06809	0.2
DB00807&&DB05013	0.1875
DB00972&&DB04896	0.2038369304556355
DB00206&&DB06196	0.4949874686716792
DB01210&&DB06800	0.3654618473895582
DB01264&&DB04854	0.2902684563758389
DB01264&&DB04855	0.31514084507042256
DB01210&&DB06802	0.6166666666666667
DB01077&&DB09068	0.07746053010325982
DB00850&&DB06201	0.5333333333333333
DB00850&&DB06203	0.23122529644268774
DB00850&&DB06204	0.4833333333333333
DB00850&&DB06207	0.2608695652173913
DB00850&&DB06209	0.23669724770642203
DB00302&&DB00983	0.13793103448275862
DB00302&&DB00986	0.2222222222222222
DB00705&&DB00770	0.10550458715596331
DB00302&&DB00987	0.16666666666666666
DB00302&&DB00988	0.42857142857142855
DB00705&&DB00772	0.1522198731501057
DB00302&&DB00989	0.1875
DB00705&&DB00773	0.2927807486631016
DB00705&&DB00774	0.3333333333333333
DB00705&&DB00775	0.28
DB00705&&DB00776	0.21951219512195122
DB00705&&DB00778	0.42333333333333323
DB00850&&DB06290	0.2833333333333333
DB00850&&DB06292	0.20930232558139536
DB00302&&DB00990	0.31333333333333335
DB00302&&DB00991	0.3333333333333333
DB00302&&DB00992	0.5
DB00302&&DB00993	0.1019047619047619
DB00302&&DB00972	0.14285714285714285
DB00302&&DB00973	0.1788095238095238
DB00705&&DB00780	0.09079365079365079
DB00302&&DB00975	0.5133333333333334
DB00705&&DB00782	0.18181818181818182
DB01264&&DB04871	0.15821501014198783
DB00705&&DB00783	0.18255578093306288
DB00302&&DB00978	0.19444444444444445
DB00705&&DB00784	0.20518867924528303
DB00302&&DB00979	0.3
DB00705&&DB00787	0.22412698412698412
DB01264&&DB04876	0.1833648393194707
DB00705&&DB00788	0.12529550827423167
DB01324&&DB06335	0.1405952380952381
DB00302&&DB00980	0.19047619047619047
DB00302&&DB00981	0.23809523809523808
DB00302&&DB00982	0.3
DB00705&&DB00790	0.2291296625222025
DB00705&&DB00794	0.2
DB00705&&DB00795	0.3137254901960784
DB00705&&DB00796	0.34196891191709844
DB00705&&DB00798	0.16825396825396824
DB00705&&DB00799	0.29047619047619044
DB00724&&DB04951	0.20833333333333334
DB00724&&DB04953	0.31976744186046513
DB00561&&DB06710	0.178125
DB00561&&DB06711	0.34285714285714286
DB00302&&DB00994	0.2137142857142857
DB00302&&DB00995	0.08695652173913043
DB00302&&DB00996	0.8125
DB00302&&DB00997	0.175
DB00302&&DB00998	0.18518518518518517
DB00302&&DB00999	0.1111111111111111
DB01264&&DB04896	0.22406639004149378
DB01077&&DB09026	0.06060606060606061
DB00561&&DB06701	0.30959752321981426
DB00561&&DB06702	0.32180851063829785
DB00705&&DB00730	0.30165289256198347
DB00705&&DB00731	0.18143459915611815
DB00705&&DB00733	0.13602015113350127
DB00705&&DB00734	0.3148148148148148
DB00705&&DB00735	0.09523809523809523
DB00573&&DB01611	0.22333333333333333
DB00705&&DB00737	0.15331807780320367
DB00705&&DB00738	0.15690866510538642
DB00561&&DB06771	0.20794392523364486
DB00724&&DB04930	0.1507537688442211
DB00561&&DB06772	0.26917057902973396
DB00561&&DB06774	0.282798833819242
DB00573&&DB01608	0.14619883040935672
DB00724&&DB04938	0.12025316455696203
DB00705&&DB00740	0.22244488977955912
DB00705&&DB00745	0.175
DB00573&&DB01600	1.0
DB00705&&DB00747	0.18271119842829076
DB00705&&DB00748	0.21413721413721415
DB00705&&DB00749	0.31881533101045295
DB00724&&DB04946	0.20382165605095542
DB00561&&DB06766	0.25157232704402516
DB00850&&DB06268	0.23255813953488372
DB00698&&DB05013	0.205078125
DB00705&&DB00750	0.18604651162790697
DB00705&&DB00751	0.30565371024734983
DB00705&&DB00752	0.09079365079365079
DB00705&&DB00753	0.09079365079365079
DB00705&&DB00754	0.25
DB00705&&DB00755	0.14942528735632185
DB00705&&DB00756	0.12638580931263857
DB00705&&DB00758	0.24212271973466004
DB00705&&DB00759	0.29335260115606937
DB00573&&DB01627	0.16499999999999998
DB00573&&DB01628	0.8057142857142857
DB00850&&DB06274	0.16494845360824742
DB00712&&DB09242	0.14904761904761904
DB00705&&DB00760	0.3852380952380952
DB00705&&DB00762	0.3587994542974079
DB00705&&DB00763	0.13513513513513514
DB00705&&DB00764	0.16363636363636364
DB00705&&DB00768	0.21951219512195122
DB00573&&DB01623	0.1716171617161716
DB00573&&DB01624	0.17870722433460076
DB00850&&DB06282	0.35714285714285715
DB00724&&DB04920	0.22012578616352202
DB00573&&DB01618	0.16120218579234974
DB00850&&DB06287	0.2280130293159609
DB00850&&DB06288	0.82
DB00698&&DB05039	0.19832985386221294
DB00302&&DB00900	0.13999999999999999
DB00550&&DB00790	0.12827225130890052
DB00302&&DB00904	0.15384615384615385
DB00550&&DB00794	0.2857142857142857
DB00302&&DB00905	0.17989417989417988
DB00550&&DB00795	0.1794871794871795
DB00302&&DB00906	0.3888888888888889
DB00550&&DB00796	0.20689655172413793
DB00302&&DB00907	0.18833333333333335
DB01438&&DB06410	0.15666666666666668
DB00302&&DB00908	0.19111111111111112
DB00550&&DB00798	0.1043968253968254
DB00302&&DB00909	0.125
DB00550&&DB00799	0.17857142857142858
DB01438&&DB06412	0.13127413127413126
DB01438&&DB06413	0.11857142857142858
DB01438&&DB06403	0.15625
DB00234&&DB00580	0.25925925925925924
DB00234&&DB00581	0.3371428571428571
DB00234&&DB00582	0.2679245283018868
DB00234&&DB00585	0.21008403361344538
DB00234&&DB00586	0.20151133501259447
DB00234&&DB00588	0.2694610778443114
DB00234&&DB00567	0.26947040498442365
DB01438&&DB06401	0.3941666666666666
DB00705&&DB00706	0.22873345935727787
DB00705&&DB00708	0.2819047619047619
DB00705&&DB00709	0.8133333333333335
DB00234&&DB00570	0.33672172808132145
DB00234&&DB00571	0.36363636363636365
DB00234&&DB00572	0.2931937172774869
DB00234&&DB00573	0.2231404958677686
DB00234&&DB00575	0.18518518518518517
DB00234&&DB00577	0.22266401590457258
DB00302&&DB00920	0.22727272727272727
DB00302&&DB00921	0.17238095238095238
DB00302&&DB00922	0.19047619047619047
DB00302&&DB00924	0.21428571428571427
DB00550&&DB00770	0.11055276381909548
DB00302&&DB00925	0.17391304347826086
DB00550&&DB00772	0.23047619047619045
DB00705&&DB00710	0.22333333333333333
DB00302&&DB00927	0.6166666666666666
DB00550&&DB00773	0.1296
DB00302&&DB00928	0.1724137931034483
DB00550&&DB00774	0.3355555555555556
DB00705&&DB00712	0.12589073634204276
DB00302&&DB00929	0.343968253968254
DB00550&&DB00775	0.16216216216216217
DB00705&&DB00713	0.3574603174603174
DB00550&&DB00776	0.2590476190476191
DB00705&&DB00714	0.21714285714285714
DB00705&&DB00715	0.21509433962264152
DB00550&&DB00778	0.12979351032448377
DB00705&&DB00716	0.3235831809872029
DB00550&&DB00768	0.12286689419795221
DB00705&&DB00717	0.15498938428874734
DB00705&&DB00718	0.8057142857142857
DB00561&&DB06795	0.12714776632302405
DB00964&&DB06589	0.22333333333333333
DB00234&&DB00589	0.3017241379310345
DB00302&&DB00910	0.16167664670658682
DB00302&&DB00912	0.2733333333333333
DB00550&&DB00780	0.12738853503184713
DB00550&&DB00782	0.30523809523809525
DB00302&&DB00915	0.3409090909090909
DB00550&&DB00783	0.2312656641604011
DB00705&&DB00721	0.16312056737588654
DB00302&&DB00916	0.2660204081632652
DB00550&&DB00784	0.16
DB00705&&DB00722	0.23551401869158878
DB00302&&DB00917	0.32666666666666666
DB00302&&DB00918	0.18
DB00705&&DB00724	0.32983193277310924
DB00302&&DB00919	0.15384615384615385
DB00550&&DB00787	0.28
DB00550&&DB00788	0.1256544502617801
DB00705&&DB00726	0.22149122807017543
DB00705&&DB00727	0.13756613756613756
DB00705&&DB00728	0.17849898580121704
DB00561&&DB06781	0.2833333333333333
DB00234&&DB00590	0.29294755877034356
DB00561&&DB06786	0.3038095238095238
DB00234&&DB00591	0.28451882845188287
DB00964&&DB06594	0.1450381679389313
DB00234&&DB00593	0.4833333333333333
DB00234&&DB00594	0.16666666666666666
DB00234&&DB00595	0.3370429252782194
DB00234&&DB00598	0.29015544041450775
DB00234&&DB00535	0.258493353028065
DB00234&&DB00537	0.20044543429844097
DB00302&&DB00943	0.2
DB00234&&DB00539	0.25287356321839083
DB00857&&DB06637	0.2
DB00302&&DB00947	0.43666666666666665
DB00550&&DB00750	0.18433179723502305
DB00550&&DB00751	0.125
DB00550&&DB00752	0.15384615384615385
DB00550&&DB00753	0.11666666666666665
DB00550&&DB00754	0.31238095238095237
DB00550&&DB00755	0.1715686274509804
DB00550&&DB00756	0.1278538812785388
DB00550&&DB00747	0.11437908496732026
DB00550&&DB00748	0.2222222222222222
DB00550&&DB00749	0.2
DB00234&&DB00540	0.85
DB00234&&DB00541	0.33412042502951594
DB00234&&DB00542	0.3087971274685817
DB00234&&DB00543	0.85
DB00234&&DB00544	0.17857142857142858
DB00234&&DB00523	0.18904109589041096
DB00234&&DB00524	0.21428571428571427
DB00302&&DB00932	0.125
DB00234&&DB00528	0.28544776119402987
DB00234&&DB00529	0.1
DB00302&&DB00934	0.1875
DB00302&&DB00936	0.29411764705882354
DB00550&&DB00760	0.16751269035532995
DB00302&&DB00937	0.25
DB00302&&DB00938	0.17391304347826086
DB00550&&DB00762	0.16666666666666666
DB00302&&DB00939	0.25
DB00550&&DB00763	1.0
DB00550&&DB00764	0.15808823529411764
DB00550&&DB00758	0.15666666666666668
DB00550&&DB00759	0.14234234234234233
DB00234&&DB00530	0.36
DB00234&&DB00532	0.4833333333333333
DB00234&&DB00533	0.2909090909090909
DB00302&&DB00961	0.19230769230769232
DB00234&&DB00557	0.365
DB00302&&DB00962	0.18518518518518517
DB00234&&DB00558	0.28677839851024206
DB00302&&DB00963	0.27586206896551724
DB00234&&DB00559	0.2765273311897106
DB00302&&DB00964	0.14814814814814814
DB00302&&DB00966	0.25
DB00302&&DB00967	0.125
DB00857&&DB06616	0.1903968253968254
DB00302&&DB00969	0.2
DB00550&&DB00730	0.21052631578947367
DB00550&&DB00731	0.19238095238095237
DB00550&&DB00733	0.31238095238095237
DB00550&&DB00734	0.21212121212121213
DB00550&&DB00724	0.15384615384615385
DB00550&&DB00726	0.14285714285714285
DB00550&&DB00727	0.10493827160493827
DB00550&&DB00728	0.22333333333333333
DB00234&&DB00560	0.3265602322206096
DB00234&&DB00561	0.41935483870967744
DB00234&&DB00563	0.22021660649819494
DB00234&&DB00564	0.4833333333333333
DB00302&&DB00970	0.15
DB00234&&DB00545	0.5038095238095238
DB00302&&DB00950	0.25925925925925924
DB00302&&DB00951	0.23529411764705882
DB00234&&DB00547	0.21144278606965175
DB00302&&DB00952	0.18666666666666668
DB00234&&DB00548	0.15666666666666668
DB00302&&DB00953	0.18
DB00234&&DB00549	0.26621160409556316
DB00302&&DB00956	0.16666666666666666
DB00857&&DB06605	0.3516666666666666
DB00302&&DB00959	0.2236024844720497
DB00550&&DB00740	0.18518518518518517
DB00550&&DB00745	0.18181818181818182
DB00550&&DB00735	0.09302325581395349
DB00550&&DB00737	0.12903225806451613
DB00550&&DB00738	0.15
DB00234&&DB00550	0.2
DB00234&&DB00551	0.14285714285714285
DB00234&&DB00552	0.23201438848920863
DB00234&&DB00554	0.18525179856115107
DB00234&&DB00555	0.5723809523809523
DB00302&&DB00960	0.17391304347826086
DB01150&&DB04854	0.30161054172767204
DB01150&&DB04855	0.31238095238095237
DB00193&&DB00700	0.2457627118644068
DB00193&&DB00701	0.22505800464037123
DB00193&&DB00703	0.15584415584415584
DB00193&&DB00704	0.7162494271869272
DB00550&&DB00831	0.12912912912912913
DB00193&&DB00705	0.17926565874730022
DB00193&&DB00706	0.37037037037037035
DB00550&&DB00833	0.13181019332161686
DB00550&&DB00827	0.25
DB00550&&DB00828	0.1111111111111111
DB00550&&DB00829	0.1891891891891892
DB00234&&DB00500	0.2271604938271605
DB01150&&DB04843	0.19554848966613672
DB01150&&DB04844	0.2982456140350877
DB01150&&DB04845	0.37238095238095237
DB01150&&DB04846	0.22887864823348694
DB06699&&DB08439	0.21079258010118043
DB00550&&DB00841	0.14285714285714285
DB00550&&DB00842	0.16917293233082706
DB00550&&DB00843	0.13580246913580246
DB01149&&DB06701	0.72
DB00550&&DB00844	0.11428571428571428
DB01149&&DB06702	0.2445759368836292
DB00550&&DB00834	0.22333333333333333
DB00550&&DB00836	0.17898832684824903
DB00550&&DB00838	0.1602787456445993
DB00550&&DB00839	0.25
DB00234&&DB00512	0.326417704011065
DB00234&&DB00513	0.14814814814814814
DB00234&&DB00514	0.5531779550779499
DB01035&&DB06684	0.23684210526315788
DB00234&&DB00518	0.14942528735632185
DB00234&&DB00519	0.3078393881453155
DB00193&&DB00721	0.26462301587301584
DB01150&&DB04835	0.3574603174603174
DB00193&&DB00722	0.3047337278106509
DB00193&&DB00724	0.1440443213296399
DB01149&&DB06710	0.15349887133182843
DB00193&&DB00726	0.52
DB01149&&DB06711	0.6478675896266806
DB00193&&DB00727	0.08013227513227512
DB00193&&DB00728	0.225
DB00550&&DB00811	0.18181818181818182
DB00193&&DB00718	0.1334841628959276
DB00550&&DB00802	0.21428571428571427
DB00550&&DB00804	0.2833333333333333
DB00550&&DB00806	0.2857142857142857
DB00550&&DB00807	0.15666666666666668
DB00550&&DB00808	0.23158730158730156
DB00550&&DB00809	0.24
DB00234&&DB00521	0.3579418344519016
DB00234&&DB00501	0.16400911161731208
DB01035&&DB06691	0.22137404580152673
DB00234&&DB00502	0.4833333333333333
DB00234&&DB00503	0.26986754966887416
DB01035&&DB06695	0.37238095238095237
DB00234&&DB00507	0.21193415637860083
DB01035&&DB06698	0.19238095238095237
DB00193&&DB00710	0.3
DB01035&&DB06699	0.1285444234404537
DB00193&&DB00712	0.23300970873786409
DB00193&&DB00713	0.18989547038327526
DB00193&&DB00714	0.28134556574923547
DB00193&&DB00715	0.49917367434736937
DB00193&&DB00716	0.24444444444444444
DB00193&&DB00717	0.2755905511811024
DB00550&&DB00822	0.19531746031746033
DB00193&&DB00708	0.7162494271869272
DB00550&&DB00813	0.18518518518518517
DB00193&&DB00709	0.15364583333333334
DB00550&&DB00814	0.1724137931034483
DB00248&&DB09242	0.23787878787878788
DB00550&&DB00818	0.11764705882352941
DB00550&&DB00819	0.2
DB00193&&DB00740	0.4966666666666666
DB01035&&DB06663	0.37238095238095237
DB00193&&DB00745	0.42690476190476184
DB00193&&DB00747	0.3033008817999381
DB00193&&DB00748	0.2413793103448276
DB00295&&DB05294	0.34260614934114203
DB00193&&DB00749	0.2459396751740139
DB00857&&DB06589	0.1903968253968254
DB00193&&DB00730	0.16371031746031744
DB00193&&DB00731	0.2878787878787879
DB00193&&DB00733	0.09218253968253967
DB00193&&DB00734	0.5795238095238096
DB00193&&DB00735	0.2727272727272727
DB00193&&DB00737	0.2033898305084746
DB00193&&DB00738	0.3
DB00550&&DB00800	0.125
DB00857&&DB06594	0.2
DB00193&&DB00760	0.18284789644012944
DB00193&&DB00762	0.21621621621621623
DB00193&&DB00763	0.09090909090909091
DB00193&&DB00764	0.32342007434944237
DB00193&&DB00768	0.3333333333333333
DB00193&&DB00750	0.36678571428571427
DB00193&&DB00751	0.195852534562212
DB00193&&DB00752	0.48690476190476184
DB00193&&DB00753	0.48690476190476184
DB00193&&DB00754	0.48690476190476184
DB00193&&DB00755	0.3793103448275862
DB00193&&DB00756	0.2
DB00193&&DB00758	0.21330275229357798
DB00193&&DB00759	0.27599243856332706
DB01149&&DB06766	0.2702702702702703
DB00193&&DB00780	0.48690476190476184
DB00193&&DB00782	0.26523580259003554
DB00193&&DB00783	0.39080459770114945
DB00193&&DB00784	0.18518518518518517
DB01149&&DB06771	0.2968127490039841
DB00193&&DB00787	0.16666666666666666
DB01149&&DB06772	0.34615384615384615
DB00193&&DB00788	0.30612244897959184
DB01264&&DB04920	0.2911184210526316
DB01149&&DB06774	0.2620238095238095
DB00850&&DB06335	0.17095238095238097
DB01324&&DB06292	0.2014519056261343
DB00193&&DB00770	0.21296296296296297
DB00193&&DB00772	0.16857142857142857
DB00193&&DB00773	0.24086378737541528
DB00193&&DB00774	0.1518324607329843
DB01149&&DB06781	0.23135755258126195
DB00193&&DB00775	0.338368580060423
DB00193&&DB00776	0.5261904761904761
DB00193&&DB00778	0.23684210526315788
DB01149&&DB06786	0.23163841807909605
DB01035&&DB06637	0.21739130434782608
DB00295&&DB05246	0.42595238095238097
DB01324&&DB06290	0.32094175960346966
DB01324&&DB06282	0.1875
DB01324&&DB06287	0.24893314366998578
DB01324&&DB06288	0.2387218045112782
DB01149&&DB06795	0.23047619047619045
DB00295&&DB05271	0.35353535353535354
DB01035&&DB06605	0.41999999999999993
DB01264&&DB04946	0.32075471698113206
DB00573&&DB01558	0.13680781758957655
DB01264&&DB04938	0.14609053497942387
DB00193&&DB00790	0.1889168765743073
DB00193&&DB00794	0.52
DB01324&&DB06274	0.17073170731707318
DB00193&&DB00795	0.15833333333333333
DB00193&&DB00796	0.1851063829787234
DB00193&&DB00798	0.23550724637681159
DB01264&&DB04930	0.21507352941176472
DB00193&&DB00799	0.21951219512195122
DB00573&&DB01544	0.1503267973856209
DB01035&&DB06616	0.16666666666666666
DB00355&&DB09101	0.3602380952380952
DB01324&&DB06268	0.3911904761904762
DB00573&&DB01576	0.22377622377622378
DB00549&&DB04573	0.2335714285714286
DB01217&&DB08912	0.3574603174603174
DB00724&&DB04896	0.16499999999999998
DB01217&&DB08916	0.3574603174603174
DB01264&&DB04951	0.11857142857142858
DB01264&&DB04953	0.225
DB01217&&DB08930	0.17857142857142858
DB01217&&DB08931	0.26452905811623245
DB01217&&DB08932	0.18067226890756302
DB01217&&DB08933	0.375
DB00573&&DB01590	0.1769047619047619
DB00573&&DB01595	0.1391941391941392
DB00724&&DB04876	0.17523809523809525
DB00573&&DB01580	0.2018348623853211
DB00573&&DB01589	0.12058823529411765
DB00705&&DB00897	0.3822937625754527
DB00705&&DB00898	0.09171957671957671
DB00705&&DB00899	0.252465483234714
DB00482&&DB00943	0.1628440366972477
DB00503&&DB04871	0.16155419222903886
DB00482&&DB00936	0.45133394084874345
DB00482&&DB00937	0.12709030100334448
DB00482&&DB00938	0.1662531017369727
DB00280&&DB04920	0.4538095238095238
DB00482&&DB00939	0.3869557656463173
DB00503&&DB04868	0.27580645161290324
DB00687&&DB01393	0.16142857142857142
DB00482&&DB00950	0.14285714285714285
DB00687&&DB01394	0.20512820512820512
DB00482&&DB00951	0.2
DB00687&&DB01395	0.7808908045977011
DB00482&&DB00952	0.35714285714285715
DB00482&&DB00953	0.28941176470588237
DB00983&&DB08439	0.22701149425287356
DB00503&&DB04861	0.27586206896551724
DB00687&&DB01399	0.1515079365079365
DB00482&&DB00956	0.2335423197492163
DB00482&&DB00947	0.21875
DB00503&&DB04854	0.2917369308600337
DB00518&&DB05246	0.16304347826086957
DB00280&&DB04930	0.2
DB00503&&DB04855	0.2717948717948718
DB08930&&DB08931	0.4146341463414634
DB08930&&DB08932	0.3125
DB08930&&DB08933	0.25985401459854013
DB00280&&DB04938	0.15789473684210525
DB00482&&DB00920	0.23357664233576642
DB00482&&DB00921	0.22084805653710246
DB00482&&DB00922	0.3224043715846995
DB01438&&DB06710	0.3994179894179894
DB01438&&DB06701	0.18518518518518517
DB00482&&DB00915	0.041666666666666664
DB01438&&DB06702	0.8057142857142857
DB00482&&DB00916	0.15114795918367344
DB00482&&DB00917	0.07988165680473373
DB00165&&DB08930	0.16216216216216217
DB00482&&DB00918	0.3103448275862069
DB00165&&DB08931	0.16024340770791076
DB00482&&DB00919	0.2509523809523809
DB00165&&DB08932	0.21428571428571427
DB00165&&DB08933	0.18518518518518517
DB00280&&DB04946	0.28940568475452194
DB00482&&DB00932	0.42105263157894735
DB00482&&DB00934	0.1553672316384181
DB01217&&DB08911	0.3574603174603174
DB00482&&DB00924	0.20928571428571427
DB01217&&DB08901	0.3574603174603174
DB00482&&DB00925	0.13649025069637882
DB00280&&DB04951	0.3076923076923077
DB00503&&DB04876	0.28205128205128205
DB01217&&DB08903	0.19325842696629214
DB00482&&DB00927	0.21428571428571427
DB00280&&DB04953	0.22151898734177214
DB00482&&DB00928	0.39869047619047615
DB00482&&DB00929	0.20785714285714285
DB01217&&DB08906	0.1670103092783505
DB01217&&DB08907	0.18867924528301888
DB00561&&DB06825	0.3157894736842105
DB00482&&DB00980	0.19096509240246407
DB00705&&DB00850	0.2833333333333333
DB00482&&DB00981	0.2222222222222222
DB00705&&DB00851	0.2
DB00482&&DB00982	0.15902140672782875
DB00482&&DB00983	0.16331658291457288
DB00705&&DB00855	0.1111111111111111
DB00482&&DB00986	0.1859903381642512
DB00482&&DB00987	0.4052380952380953
DB00705&&DB00857	0.11337868480725624
DB00482&&DB00988	0.22428571428571425
DB00482&&DB00989	0.16298342541436464
DB00482&&DB00979	0.1977380952380952
DB00165&&DB08911	0.1656441717791411
DB00165&&DB08912	0.15151515151515152
DB00165&&DB08916	0.17608695652173914
DB01210&&DB06196	0.239880059970015
DB00482&&DB00990	0.1825
DB00705&&DB00860	0.14957264957264957
DB00482&&DB00991	0.5466694078947368
DB00705&&DB00861	0.09547738693467336
DB00482&&DB00992	0.5051190476190476
DB00482&&DB00993	0.3061904761904762
DB00705&&DB00863	0.2361111111111111
DB00482&&DB00994	0.11495238095238094
DB00705&&DB00864	0.30757097791798105
DB00482&&DB00995	0.3944047619047619
DB00482&&DB00996	0.07595238095238095
DB00482&&DB00997	0.4052380952380953
DB00482&&DB00998	0.28211009174311924
DB00705&&DB00868	0.21524663677130046
DB00482&&DB00999	0.39285714285714285
DB00705&&DB00869	0.28205128205128205
DB00503&&DB04896	0.2203742203742204
DB01438&&DB06711	0.2727272727272727
DB00165&&DB08901	0.1717171717171717
DB00165&&DB08903	0.2010178117048346
DB00165&&DB08906	0.14705882352941177
DB00165&&DB08907	0.38107142857142856
DB00705&&DB00870	0.15945330296127563
DB00705&&DB00871	0.12354312354312354
DB00705&&DB00872	0.42452830188679247
DB00705&&DB00873	0.16835699797160245
DB00482&&DB00960	0.2356164383561644
DB00482&&DB00961	0.17647058823529413
DB00482&&DB00962	0.326271186440678
DB00705&&DB00876	0.35108153078202997
DB00482&&DB00963	0.5466694078947368
DB00705&&DB00877	0.3035971223021583
DB00482&&DB00964	0.19832402234636873
DB00705&&DB00879	1.0
DB00482&&DB00966	0.2742857142857143
DB00482&&DB00967	0.2
DB00482&&DB00959	0.14246575342465753
DB00193&&DB00196	0.24050632911392406
DB00193&&DB00197	0.2932692307692308
DB00193&&DB00198	0.25190839694656486
DB00193&&DB00199	0.23076923076923078
DB00705&&DB00880	0.23809523809523808
DB00705&&DB00881	0.2652388797364086
DB00705&&DB00883	0.1402116402116402
DB00482&&DB00970	0.44333333333333336
DB00705&&DB00884	0.18761904761904763
DB00482&&DB00972	0.2174757281553398
DB00482&&DB00973	0.21052631578947367
DB00705&&DB00887	0.30648330058939094
DB00482&&DB00975	0.2277380952380952
DB00705&&DB00889	0.287109375
DB00482&&DB00978	0.2517857142857143
DB00482&&DB00969	0.27007299270072993
DB00193&&DB00195	0.34782608695652173
DB00439&&DB01110	0.2682926829268293
DB00439&&DB01112	0.268361581920904
DB01210&&DB06155	0.2135306553911205
DB00439&&DB01115	0.47015873015873016
DB00439&&DB01117	0.2636103151862464
DB00439&&DB01118	0.36857142857142855
DB00439&&DB01119	0.2710714285714286
DB01438&&DB06771	0.1608187134502924
DB00705&&DB00811	0.8057142857142857
DB01438&&DB06772	0.13278688524590163
DB00687&&DB01320	0.1894150417827298
DB00705&&DB00813	0.24634655532359082
DB01438&&DB06774	0.12158730158730158
DB00705&&DB00814	0.3472949389179756
DB01438&&DB06766	0.21428571428571427
DB00705&&DB00818	0.09079365079365079
DB00705&&DB00819	0.26666666666666666
DB00687&&DB01319	0.20202020202020202
DB01210&&DB06151	0.2203703703703704
DB00439&&DB01120	0.3333333333333333
DB01142&&DB04077	0.36666666666666664
DB00439&&DB01124	0.25523809523809526
[truncated: 417,986 more rows]
