# Supplementary material for: Inverse similarity and reliable negative samples for drug side-effect prediction
Source: BMC Bioinformatics. 2019 Feb 4;19(Suppl 13):554. doi: 10.1186/s12859-018-2563-x (PMC7402513; doi:10.1186/s12859-018-2563-x)
Supplement: Supplementary file 1 — Supplementary codes and data. The two datasets used in this work and the python codes of the proposed method. (ZIP 11,623 kb) [file 12859_2018_2563_MOESM1_ESM.zip › Additional file 3/Datasets/Our Dataset/drug_vector_comprehensive_max_.csv]

DB00006	1	0.52507837	0.779166667	0.739039666	0.457446809	0.501706485	0.523492063	0.156666667	0.201680672	0.357460317	0.249544627	0.201257862	0.500238095	0.161504425	0.267857143	0.226337449	0.392156863	0.462962963	0.259668508	0.254545455	0.24	0.196162047	0.187122736	0.206896552	0.235930736	0.404426559	0.156666667	0.225596529	0.203821656	0.237254902	0.319185059	0.326678766	0.185628743	0.396807298	0.165725047	0.192380952	0.283333333	0.285714286	0.366984993	0.25015873	0.805714286	0.240704501	0.203196347	0.304347826	0.298662704	0.222024867	0.262452107	0.25	0.297857143
DB00014	0.52507837	1	0.520059435	1	0.35340729	0.606431853	0.546059933	0.259047619	0.18370607	0.116862893	0.276119403	0.183413078	0.372027972	0.158597663	0.270231214	0.202830189	0.3114241	0.357452967	0.27123696	0.142857143	0.129819333	0.188925081	0.197160883	0.225806452	0.209150327	0.365	0.118571429	0.286904762	0.196747967	0.251956182	0.326788219	0.37195122	0.207278481	0.545454545	0.216049383	0.128441092	0.229329173	0.189102564	0.493622449	0.250386399	0.252293578	0.224085366	0.177664975	0.275290216	0.388814913	0.286786787	0.252647504	0.357357357	0.349719101
DB00035	0.779166667	0.520059435	1	0.68	0.416184971	0.753333333	0.433070866	0.192380952	0.196153846	0.12195122	0.247457627	0.198076923	0.326153846	0.22	0.260364842	0.223484848	0.29787234	0.408163265	0.261168385	0.176595745	0.192380952	0.193359375	0.185185185	0.25	0.232142857	0.382624769	0.106666667	0.213017751	0.200389105	0.233695652	0.333870968	0.328231293	0.183823529	0.43258427	0.167539267	0.152380952	0.283333333	0.285714286	0.39893617	0.23015873	0.372380952	0.223613596	0.1995842	0.279527559	0.297752809	0.242424242	0.28442029	0.274350649	0.277693475
DB00050	0.739039666	1	0.68	1	0.44534413	0.91	0.417420814	0.094339623	0.180746562	0.116862893	0.261022928	0.18503937	0.3140625	0.191397849	0.26109215	0.218323587	0.334608031	0.390243902	0.250877193	0.263157895	0.129819333	0.260683761	0.170132325	0.351851852	0.221995927	0.390057361	0.11136891	0.212244898	0.184890656	0.222222222	0.323481117	0.319444444	0.182163188	0.413754228	0.191176471	0.128441092	0.303809524	0.240740741	0.385752688	0.21415608	0.296296296	0.216513761	0.203463203	0.366666667	0.31441048	0.238341969	0.253187614	0.273333333	0.294952681
DB00091	0.457446809	0.35340729	0.416184971	0.44534413	1	0.427767355	0.29088785	0.148148148	0.211229947	0.185185185	0.203821656	0.220430108	0.246402878	0.178571429	0.262820513	0.163414634	0.322115385	0.371308017	0.241758242	0.129411765	0.111111111	0.193548387	0.2	0.277777778	0.242424242	0.35047619	0.131666667	0.198924731	0.255343915	0.176470588	0.234521576	0.26185567	0.261904762	0.295081967	0.166666667	0.178571429	0.154734411	0.132169576	0.285298399	0.3	0.193258427	0.25	0.159090909	0.285714286	0.227642276	0.190376569	0.202672606	0.205479452	0.281547619
DB00104	0.501706485	0.606431853	0.753333333	0.91	0.427767355	1	0.455767077	0.111111111	0.202226345	0.159090909	0.253289474	0.213084112	0.357798165	0.155555556	0.282218597	0.228519196	0.304728546	0.37398374	0.264559068	0.20754717	0.166666667	0.175276753	0.166374781	0.214159292	0.189338235	0.377224199	0.166666667	0.200374532	0.166455026	0.225303293	0.304281346	0.333884298	0.190053286	0.460157127	0.190068493	0.117824168	0.372380952	0.225714286	0.446979866	0.217687075	0.312380952	0.230769231	0.182352941	0.337142857	0.34751773	0.279731993	0.245762712	0.36762226	0.313161876
DB00115	0.523492063	0.546059933	0.433070866	0.417420814	0.29088785	0.455767077	1	0.217460317	0.186602871	0.39984127	0.278612717	0.187799043	0.831111111	0.162694185	0.303344867	0.18969555	0.282685512	0.374566474	0.276300578	0.345396825	0.203174603	0.203174603	0.186839013	0.254237288	0.175563464	0.295480881	0.123333333	0.176821983	0.16943128	0.224941725	0.34494382	0.310933941	0.18735363	0.956004756	0.213785047	0.404444444	0.212368728	0.187799043	0.578246393	0.238317757	0.48984127	0.248815166	0.145102781	0.195779601	0.431415929	0.284603175	0.266431925	0.327586207	0.391504018
DB00122	0.156666667	0.259047619	0.192380952	0.094339623	0.148148148	0.111111111	0.217460317	1	0.166666667	0.428571429	0.272727273	0.176470588	0.186428571	0.222222222	0.133809524	0.512380952	0.090909091	0.098875661	0.128730159	0.118571429	0.572380952	0.572380952	0.459047619	0.500740741	0.2	0.057142857	0.117647059	0.712857143	0.25	0.115384615	0.156666667	0.115384615	0.135135135	0.210793651	0.241666667	0.294117647	0.12	0.091719577	0.233428571	0.138888889	0.156666667	0.172413793	0.074404762	0.133333333	0.377142857	0.103448276	0.512380952	0.637142857	0.065217391
DB00136	0.201680672	0.18370607	0.196153846	0.180746562	0.211229947	0.202226345	0.186602871	0.166666667	1	0.178690476	0.451904762	1	0.155378486	0.3825	0.38150289	0.272727273	0.197260274	0.269503546	0.37804878	0.296650718	0.231638418	0.21402214	0.166123779	0.1475	0.264925373	0.191815857	0.259285714	0.364754098	0.222627737	0.191044776	0.27039627	0.244389027	0.190789474	0.189221557	0.125	0.108452381	0.201863354	0.163822526	0.233974359	0.2	0.1875	0.276190476	0.316964286	0.194805195	0.275753968	0.180238095	0.330218069	0.25436409	0.152263374
DB00145	0.357460317	0.116862893	0.12195122	0.116862893	0.185185185	0.159090909	0.39984127	0.428571429	0.178690476	1	0.208333333	0.105263158	0.404285714	0.15	0.22952381	0.3	0.233333333	0.251904762	0.118719221	0.346153846	0.333333333	0.132913521	0.181818182	0.283333333	0.24	0.117647059	0.333333333	0.173913043	0.181818182	0.111111111	0.16	0.363636364	0.162162162	0.300793651	0.123730159	0.277777778	0.216666667	0.153846154	0.108695652	0.166666667	0.459047619	0.206896552	0.192307692	0.25	0.143329144	0.169776624	0.137931034	0.111111111	0.162790698
DB00152	0.249544627	0.276119403	0.247457627	0.261022928	0.203821656	0.253289474	0.278612717	0.272727273	0.451904762	0.208333333	1	0.72	0.254972875	0.666666667	0.18875502	0.178571429	0.203056769	0.210037175	0.179166667	0.135135135	0.173913043	0.214285714	0.178571429	0.2	0.155612245	0.234042553	0.446666667	0.172413793	0.178571429	0.275862069	0.397142857	0.243407708	0.180238095	0.282734647	0.213075061	0.153846154	0.181603774	0.37037037	0.255681818	0.139534884	0.222988506	0.295833333	0.266666667	0.190123457	0.433015873	0.231101512	0.194260486	0.234	0.22323049
DB00153	0.201257862	0.183413078	0.198076923	0.18503937	0.220430108	0.213084112	0.187799043	0.176470588	1	0.105263158	0.72	1	0.15049505	0.666666667	0.35694051	0.254295533	0.2	0.259953162	0.352238806	0.289099526	0.230337079	0.208791209	0.165584416	0.138138138	0.268656716	0.191326531	0.446666667	0.3046875	0.217391304	0.179941003	0.397142857	0.228501229	0.163461538	0.191846523	0.131195335	0.13047619	0.20123839	0.167235495	0.241545894	0.171919771	0.22	0.24382716	0.333333333	0.27	0.40515873	0.216666667	0.296969697	0.266331658	0.140243902
DB00158	0.500238095	0.372027972	0.326153846	0.3140625	0.246402878	0.357798165	0.831111111	0.186428571	0.155378486	0.404285714	0.254972875	0.15049505	1	0.171428571	0.255244755	0.196039604	0.294117647	0.345454545	0.22140873	0.347261905	0.156071429	0.187891441	0.15	0.258655804	0.174442191	0.304990758	0.113636364	0.179012346	0.15694165	0.20112782	0.276422764	0.271944923	0.192079208	0.648174603	0.249003984	0.353095238	0.189753321	0.19057377	0.352074967	0.211214953	0.452738095	0.186691312	0.153846154	0.206349206	0.350689127	0.25631769	0.219378428	0.236272879	0.328903654
DB00165	0.161504425	0.158597663	0.22	0.191397849	0.178571429	0.155555556	0.162694185	0.222222222	0.3825	0.15	0.666666667	0.666666667	0.171428571	1	0.16802168	0.161172161	0.1875	0.147540984	0.144067797	0.172774869	0.155405405	0.264573991	0.173913043	0.173758865	0.158730159	0.181818182	0.4	0.19665272	0.173913043	0.347826087	0.365	0.22	0.120996441	0.158635019	0.178571429	0.098901099	0.144781145	0.235294118	0.131455399	0.131578947	0.141538462	0.2	0.186602871	0.202247191	0.414603175	0.214285714	0.183800623	0.148148148	0.129955947
DB00175	0.267857143	0.270231214	0.260364842	0.26109215	0.262820513	0.282218597	0.303344867	0.133809524	0.38150289	0.22952381	0.18875502	0.35694051	0.255244755	0.16802168	1	0.224390244	0.459775132	0.575542328	0.384976526	0.185507246	0.101931217	0.197435897	0.164319249	0.167420814	0.47984127	0.198412698	0.09202454	0.236220472	0.20971867	0.182819383	0.31984127	0.305327869	0.319261214	0.306004619	0.182432432	0.304347826	0.443888889	0.162621359	0.435873016	0.309352518	0.193174603	0.317073171	0.263412698	0.437380952	0.262135922	0.469444444	0.275395034	0.261811024	0.231040564
DB00176	0.226337449	0.202830189	0.223484848	0.218323587	0.163414634	0.228519196	0.18969555	0.512380952	0.272727273	0.3	0.178571429	0.254295533	0.196039604	0.161172161	0.224390244	1	0.229333333	0.260674157	0.255936675	0.3	0.833333333	0.512380952	0.483333333	0.485873016	0.234693878	0.206896552	0.627907109	0.587405571	0.304347826	0.205128205	0.258849558	0.307692308	0.176829268	0.193661972	0.352857143	0.156666667	0.222222222	0.228956229	0.21221374	0.183561644	0.188172043	0.224137931	0.265873016	0.3	0.285714286	0.162227603	0.933333333	0.397142857	0.165668663
DB00177	0.392156863	0.3114241	0.29787234	0.334608031	0.322115385	0.304728546	0.282685512	0.090909091	0.197260274	0.233333333	0.203056769	0.2	0.294117647	0.1875	0.459775132	0.229333333	1	0.595340608	0.209251101	0.219512195	0.113074205	0.241982507	0.178756477	0.224226804	0.4325	0.282460137	0.113074205	0.221590909	0.193370166	0.249370277	0.257142857	0.231404959	0.164974619	0.285377358	0.177615572	0.151515152	0.462827381	0.216216216	0.389251984	0.193853428	0.263157895	0.229064039	0.210526316	0.408958333	0.246205734	0.416964286	0.196347032	0.242236025	0.226415094
DB00178	0.462962963	0.357452967	0.408163265	0.390243902	0.371308017	0.37398374	0.374566474	0.098875661	0.269503546	0.251904762	0.210037175	0.259953162	0.345454545	0.147540984	0.575542328	0.260674157	0.595340608	1	0.311111111	0.234042553	0.115591398	0.223255814	0.22246696	0.213080169	0.497777778	0.307692308	0.115591398	0.267942584	0.195505618	0.201612903	0.294938918	0.341040462	0.225877193	0.380510441	0.184584178	0.210526316	0.476388889	0.203579418	0.396365079	0.279069767	0.222664016	0.322295806	0.205882353	0.409603175	0.273141123	0.414960317	0.268292683	0.272727273	0.307426598
DB00180	0.259668508	0.27123696	0.261168385	0.250877193	0.241758242	0.264559068	0.276300578	0.128730159	0.37804878	0.118719221	0.179166667	0.352238806	0.22140873	0.144067797	0.384976526	0.255936675	0.209251101	0.311111111	1	0.219745223	0.134020619	0.191891892	0.186868687	0.163895487	0.245856354	0.201663202	0.134020619	0.271428571	0.211382114	0.189047619	0.268339768	0.275574113	0.365994236	0.278935185	0.14187643	0.222619048	0.214111922	0.164524422	0.324324324	0.372031662	0.223571429	0.328165375	0.248466258	0.197007481	0.240131579	0.185803758	0.283333333	0.262833676	0.239852399
DB00181	0.254545455	0.142857143	0.176595745	0.263157895	0.129411765	0.20754717	0.345396825	0.118571429	0.296650718	0.346153846	0.135135135	0.289099526	0.347261905	0.172774869	0.185507246	0.3	0.219512195	0.234042553	0.219745223	1	0.475247525	0.220657277	0.169480519	0.324324324	0.35	0.236760125	0.475247525	0.300492611	0.214611872	0.213235294	0.208121827	0.264705882	0.162698413	0.302380952	0.100346021	0.753333333	0.218390805	0.387096774	0.142857143	0.153061224	0.352941176	0.215328467	0.298850575	0.263157895	0.125	0.175	0.23024055	0.189041096	0.188679245
DB00182	0.24	0.129819333	0.192380952	0.129819333	0.111111111	0.166666667	0.203174603	0.572380952	0.231638418	0.333333333	0.173913043	0.230337079	0.156071429	0.155405405	0.101931217	0.833333333	0.113074205	0.115591398	0.134020619	0.475247525	1	0.62	0.423333333	0.525873016	0.5618437	0.162162162	1	0.426904762	0.596270814	0.183760684	0.192380952	0.217391304	0.112868047	0.166825397	0.426666667	0.152380952	0.227272727	0.183783784	0.3411415	0.082539683	0.192380952	0.152263374	0.291044776	0.62116287	0.159047619	0.107142857	0.833333333	0.397142857	0.078571429
DB00184	0.196162047	0.188925081	0.193359375	0.260683761	0.193548387	0.175276753	0.203174603	0.572380952	0.21402214	0.132913521	0.214285714	0.208791209	0.187891441	0.264573991	0.197435897	0.512380952	0.241982507	0.223255814	0.191891892	0.220657277	0.62	1	0.705714286	0.500740741	0.312380952	0.191099476	0.196531792	0.426904762	0.161290323	0.206896552	0.192380952	0.178743961	0.166112957	0.166825397	0.25952381	0.255486342	0.214285714	0.206896552	0.195275591	0.181547619	0.310344828	0.212121212	0.21888412	0.155339806	0.159047619	0.1875	0.512380952	0.4	0.170212766
DB00185	0.187122736	0.197160883	0.185185185	0.170132325	0.2	0.166374781	0.186839013	0.459047619	0.166123779	0.181818182	0.178571429	0.165584416	0.15	0.173913043	0.164319249	0.483333333	0.178756477	0.22246696	0.186868687	0.169480519	0.423333333	0.705714286	1	0.401375661	0.283333333	0.136150235	0.142857143	0.57952381	0.204778157	0.151933702	0.222222222	0.177676538	0.225806452	0.186619718	0.178730159	0.733701188	0.222222222	0.133333333	0.216049383	0.306748466	0.21448468	0.858108108	0.125899281	0.11884058	0.164021164	0.15625	0.510502085	0.365	0.18442623
DB00186	0.206896552	0.225806452	0.25	0.351851852	0.277777778	0.214159292	0.254237288	0.500740741	0.1475	0.283333333	0.2	0.138138138	0.258655804	0.173758865	0.167420814	0.485873016	0.224226804	0.213080169	0.163895487	0.324324324	0.525873016	0.500740741	0.401375661	1	0.156441718	0.238329238	0.115515106	0.404219577	0.126888218	0.189189189	0.303030303	0.201375661	0.123595506	0.25862069	0.258703704	0.13048671	0.145552561	0.333333333	0.191740413	0.134860051	0.342857143	0.173333333	0.153846154	0.225	0.218637993	0.1678487	0.485873016	0.436269841	0.185185185
DB00187	0.235930736	0.209150327	0.232142857	0.221995927	0.242424242	0.189338235	0.175563464	0.2	0.264925373	0.24	0.155612245	0.268656716	0.174442191	0.158730159	0.47984127	0.234693878	0.4325	0.497777778	0.245856354	0.35	0.5618437	0.312380952	0.283333333	0.156441718	1	0.192307692	0.232954545	0.344129555	0.794520548	0.209726444	0.370277078	0.258064516	0.3	0.179548157	0.125364431	0.333333333	0.423333333	0.160409556	0.457428571	0.307692308	0.245714286	0.293548387	0.324324324	0.453809524	0.191111111	0.453809524	0.256637168	0.218446602	0.229166667
DB00188	0.404426559	0.365	0.382624769	0.390057361	0.35047619	0.377224199	0.295480881	0.057142857	0.191815857	0.117647059	0.234042553	0.191326531	0.304990758	0.181818182	0.198412698	0.206896552	0.282460137	0.307692308	0.201663202	0.236760125	0.162162162	0.191099476	0.136150235	0.238329238	0.192307692	1	0.162162162	0.211081794	0.146766169	0.223776224	0.249534451	0.283367556	0.140186916	0.299651568	0.233173077	0.114285714	0.184757506	0.191326531	0.253146853	0.168412698	0.227990971	0.189189189	0.189265537	0.317333333	0.254901961	0.2125	0.212719298	0.221359223	0.207746479
DB00191	0.156666667	0.118571429	0.106666667	0.11136891	0.131666667	0.166666667	0.123333333	0.117647059	0.259285714	0.333333333	0.446666667	0.446666667	0.113636364	0.4	0.09202454	0.627907109	0.113074205	0.115591398	0.134020619	0.475247525	1	0.196531792	0.142857143	0.115515106	0.232954545	0.162162162	1	0.388675884	0.203389831	0.183760684	0.423333333	0.217391304	0.134285714	0.097301587	0.071428571	0.156666667	0.227272727	0.183783784	0.125776898	0.131111111	0.156666667	0.2	0.291044776	0.222222222	0.386825397	0.107142857	0.276227128	0.166666667	0.131666667
DB00193	0.225596529	0.286904762	0.213017751	0.212244898	0.198924731	0.200374532	0.176821983	0.712857143	0.364754098	0.173913043	0.172413793	0.3046875	0.179012346	0.19665272	0.236220472	0.587405571	0.221590909	0.267942584	0.271428571	0.300492611	0.426904762	0.426904762	0.57952381	0.404219577	0.344129555	0.211081794	0.388675884	1	0.347826087	0.240506329	0.293269231	0.251908397	0.230769231	0.176610979	0.179424603	0.426405667	0.416666667	0.192857143	0.266142857	0.253125	0.212389381	0.286644951	0.425742574	0.352059925	0.28968254	0.148337596	0.486904762	0.641904762	0.199566161
DB00195	0.203821656	0.196747967	0.200389105	0.184890656	0.255343915	0.166455026	0.16943128	0.25	0.222627737	0.181818182	0.178571429	0.217391304	0.15694165	0.173913043	0.20971867	0.304347826	0.193370166	0.195505618	0.211382114	0.214611872	0.596270814	0.161290323	0.204778157	0.126888218	0.794520548	0.146766169	0.203389831	0.347826087	1	0.193939394	0.291866029	0.216748768	0.236842105	0.170616114	0.110465116	0.2039801	0.364285714	0.153077601	0.214285714	0.243243243	0.202751323	0.373702422	0.266375546	0.344827586	0.170955882	0.15625	0.226744186	0.202898551	0.315952381
DB00196	0.237254902	0.251956182	0.233695652	0.222222222	0.176470588	0.225303293	0.224941725	0.115384615	0.191044776	0.111111111	0.275862069	0.179941003	0.20112782	0.347826087	0.182819383	0.205128205	0.249370277	0.201612903	0.189047619	0.213235294	0.183760684	0.206896552	0.151933702	0.189189189	0.209726444	0.223776224	0.183760684	0.240506329	0.193939394	1	0.222672065	0.344391534	0.281626984	0.228971963	0.212121212	0.105238095	0.281609195	0.266666667	0.222713864	0.416507937	0.262698413	0.228571429	0.22015873	0.266825397	0.25	0.171428571	0.322580645	0.235164835	0.341507937
DB00197	0.319185059	0.326788219	0.333870968	0.323481117	0.234521576	0.304281346	0.34494382	0.156666667	0.27039627	0.16	0.397142857	0.397142857	0.276422764	0.365	0.31984127	0.258849558	0.257142857	0.294938918	0.268339768	0.208121827	0.192380952	0.192380952	0.222222222	0.303030303	0.370277078	0.249534451	0.423333333	0.293269231	0.291866029	0.222672065	1	0.346080306	0.214132762	0.346067416	0.186372745	0.192380952	0.264957265	0.166666667	0.38101983	0.230923695	0.252380952	0.260833333	0.310344828	0.3125	0.485714286	0.208409506	0.297741273	0.330827068	0.241883117
DB00198	0.326678766	0.37195122	0.328231293	0.319444444	0.26185567	0.333884298	0.310933941	0.115384615	0.244389027	0.363636364	0.243407708	0.228501229	0.271944923	0.22	0.305327869	0.307692308	0.231404959	0.341040462	0.275574113	0.264705882	0.217391304	0.178743961	0.177676538	0.201375661	0.258064516	0.283367556	0.217391304	0.251908397	0.216748768	0.344391534	0.346080306	1	0.214285714	0.310580205	0.179265659	0.192307692	0.21875	0.184834123	0.297486034	0.315	0.217299578	0.238410596	0.223719677	0.361757106	0.26340694	0.198830409	0.271149675	0.239700375	0.257063492
DB00199	0.185628743	0.207278481	0.183823529	0.182163188	0.261904762	0.190053286	0.18735363	0.135135135	0.190789474	0.162162162	0.180238095	0.163461538	0.192079208	0.120996441	0.319261214	0.176829268	0.164974619	0.225877193	0.365994236	0.162698413	0.112868047	0.166112957	0.225806452	0.123595506	0.3	0.140186916	0.134285714	0.230769231	0.236842105	0.281626984	0.214132762	0.214285714	1	0.187134503	0.117486339	0.268867925	0.309734247	0.113617725	0.23364486	0.909090909	0.178968254	0.350318471	0.467619048	0.179166667	0.189964158	0.157384988	0.227272727	0.206896552	0.29093254
DB00200	0.396807298	0.545454545	0.43258427	0.413754228	0.295081967	0.460157127	0.956004756	0.210793651	0.189221557	0.300793651	0.282734647	0.191846523	0.648174603	0.158635019	0.306004619	0.193661972	0.285377358	0.380510441	0.278935185	0.302380952	0.166825397	0.166825397	0.186619718	0.25862069	0.179548157	0.299651568	0.097301587	0.176610979	0.170616114	0.228971963	0.346067416	0.310580205	0.187134503	1	0.212121212	0.375238095	0.21922626	0.187574671	0.574115044	0.238039673	0.357936508	0.245572609	0.144927536	0.196951934	0.438888889	0.289047619	0.266119578	0.331797235	0.391055046
DB00201	0.165725047	0.216049383	0.167539267	0.191176471	0.166666667	0.190068493	0.213785047	0.241666667	0.125	0.123730159	0.213075061	0.131195335	0.249003984	0.178571429	0.182432432	0.352857143	0.177615572	0.184584178	0.14187643	0.100346021	0.426666667	0.25952381	0.178730159	0.258703704	0.125364431	0.233173077	0.071428571	0.179424603	0.110465116	0.212121212	0.186372745	0.179265659	0.117486339	0.212121212	1	0.084870849	0.15547619	0.197530864	0.190962099	0.129032258	0.142506143	0.153846154	0.132450331	0.162464986	0.235294118	0.183529412	0.363968254	0.2925	0.19488189
DB00202	0.192380952	0.128441092	0.152380952	0.128441092	0.178571429	0.117824168	0.404444444	0.294117647	0.108452381	0.277777778	0.153846154	0.13047619	0.353095238	0.098901099	0.304347826	0.156666667	0.151515152	0.210526316	0.222619048	0.753333333	0.152380952	0.255486342	0.733701188	0.13048671	0.333333333	0.114285714	0.156666667	0.426405667	0.2039801	0.105238095	0.192380952	0.192307692	0.268867925	0.375238095	0.084870849	1	0.135135135	0.082969432	0.155555556	0.220930233	0.192380952	0.676944432	0.142857143	0.125	0.159047619	0.253809524	0.334723024	0.120669183	0.15547619
DB00204	0.283333333	0.229329173	0.283333333	0.303809524	0.154734411	0.372380952	0.212368728	0.12	0.201863354	0.216666667	0.181603774	0.20123839	0.189753321	0.144781145	0.443888889	0.222222222	0.462827381	0.476388889	0.214111922	0.218390805	0.227272727	0.214285714	0.222222222	0.145552561	0.423333333	0.184757506	0.227272727	0.416666667	0.364285714	0.281609195	0.264957265	0.21875	0.309734247	0.21922626	0.15547619	0.135135135	1	0.359365079	0.366746032	0.187989556	0.372380952	0.213513514	0.239130435	0.67047619	0.19826087	0.407142857	0.25	0.297169811	0.19488189
DB00205	0.285714286	0.189102564	0.285714286	0.240740741	0.132169576	0.225714286	0.187799043	0.091719577	0.163822526	0.153846154	0.37037037	0.167235495	0.19057377	0.235294118	0.162621359	0.228956229	0.216216216	0.203579418	0.164524422	0.387096774	0.183783784	0.206896552	0.133333333	0.333333333	0.160409556	0.191326531	0.183783784	0.192857143	0.153077601	0.266666667	0.166666667	0.184834123	0.113617725	0.187574671	0.197530864	0.082969432	0.359365079	1	0.173515982	0.168306878	0.464285714	0.171511628	0.208163265	0.176190476	0.20411985	0.242424242	0.195530726	0.225806452	0.171189979
DB00206	0.366984993	0.493622449	0.39893617	0.385752688	0.285298399	0.446979866	0.578246393	0.233428571	0.233974359	0.108695652	0.255681818	0.241545894	0.352074967	0.131455399	0.435873016	0.21221374	0.389251984	0.396365079	0.324324324	0.142857143	0.3411415	0.195275591	0.216049383	0.191740413	0.457428571	0.253146853	0.125776898	0.266142857	0.214285714	0.222713864	0.38101983	0.297486034	0.23364486	0.574115044	0.190962099	0.155555556	0.366746032	0.173515982	1	0.297213622	0.277108434	0.287925697	0.25	0.476857143	0.386804657	0.468285714	0.279104478	0.424427481	0.445255474
DB00207	0.25015873	0.250386399	0.23015873	0.21415608	0.3	0.217687075	0.238317757	0.138888889	0.2	0.166666667	0.139534884	0.171919771	0.211214953	0.131578947	0.309352518	0.183561644	0.193853428	0.279069767	0.372031662	0.153061224	0.082539683	0.181547619	0.306748466	0.134860051	0.307692308	0.168412698	0.131111111	0.253125	0.243243243	0.416507937	0.230923695	0.315	0.909090909	0.238039673	0.129032258	0.220930233	0.187989556	0.168306878	0.297213622	1	0.25015873	0.398809524	0.159744409	0.263650794	0.207482993	0.169642857	0.23255814	0.230603448	0.497936508
DB00208	0.805714286	0.252293578	0.372380952	0.296296296	0.193258427	0.312380952	0.48984127	0.156666667	0.1875	0.459047619	0.222988506	0.22	0.452738095	0.141538462	0.193174603	0.188172043	0.263157895	0.222664016	0.223571429	0.352941176	0.192380952	0.310344828	0.21448468	0.342857143	0.245714286	0.227990971	0.156666667	0.212389381	0.202751323	0.262698413	0.252380952	0.217299578	0.178968254	0.357936508	0.142506143	0.192380952	0.372380952	0.464285714	0.277108434	0.25015873	1	0.194029851	0.176656151	0.366666667	0.251111111	0.197309417	0.294117647	0.366666667	0.253333333
DB00209	0.240704501	0.224085366	0.223613596	0.216513761	0.25	0.230769231	0.248815166	0.172413793	0.276190476	0.206896552	0.295833333	0.24382716	0.186691312	0.2	0.317073171	0.224137931	0.229064039	0.322295806	0.328165375	0.215328467	0.152263374	0.212121212	0.858108108	0.173333333	0.293548387	0.189189189	0.2	0.286644951	0.373702422	0.228571429	0.260833333	0.238410596	0.350318471	0.245572609	0.153846154	0.676944432	0.213513514	0.171511628	0.287925697	0.398809524	0.194029851	1	0.210169492	0.204481793	0.283134921	0.171945701	0.645743778	0.244493392	0.256565657
DB00210	0.203196347	0.177664975	0.1995842	0.203463203	0.159090909	0.182352941	0.145102781	0.074404762	0.316964286	0.192307692	0.266666667	0.333333333	0.153846154	0.186602871	0.263412698	0.265873016	0.210526316	0.205882353	0.248466258	0.298850575	0.291044776	0.21888412	0.125899281	0.153846154	0.324324324	0.189265537	0.291044776	0.425742574	0.266375546	0.22015873	0.310344828	0.223719677	0.467619048	0.144927536	0.132450331	0.142857143	0.239130435	0.208163265	0.25	0.159744409	0.176656151	0.210169492	1	0.307692308	0.156976744	0.129120879	0.236245955	0.214854111	0.204081633
DB00211	0.304347826	0.275290216	0.279527559	0.366666667	0.285714286	0.337142857	0.195779601	0.133333333	0.194805195	0.25	0.190123457	0.27	0.206349206	0.202247191	0.437380952	0.3	0.408958333	0.409603175	0.197007481	0.263157895	0.62116287	0.155339806	0.11884058	0.225	0.453809524	0.317333333	0.222222222	0.352059925	0.344827586	0.266825397	0.3125	0.361757106	0.179166667	0.196951934	0.162464986	0.125	0.67047619	0.176190476	0.476857143	0.263650794	0.366666667	0.204481793	0.307692308	1	0.215970962	0.5	0.399665697	0.185267857	0.253809524
DB00213	0.298662704	0.388814913	0.297752809	0.31441048	0.227642276	0.34751773	0.431415929	0.377142857	0.275753968	0.143329144	0.433015873	0.40515873	0.350689127	0.414603175	0.262135922	0.285714286	0.246205734	0.273141123	0.240131579	0.125	0.159047619	0.159047619	0.164021164	0.218637993	0.191111111	0.254901961	0.386825397	0.28968254	0.170955882	0.25	0.485714286	0.26340694	0.189964158	0.438888889	0.235294118	0.159047619	0.19826087	0.20411985	0.386804657	0.207482993	0.251111111	0.283134921	0.156976744	0.215970962	1	0.261231281	0.200988468	0.23655914	0.32208589
DB00214	0.222024867	0.286786787	0.242424242	0.238341969	0.190376569	0.279731993	0.284603175	0.103448276	0.180238095	0.169776624	0.231101512	0.216666667	0.25631769	0.214285714	0.469444444	0.162227603	0.416964286	0.414960317	0.185803758	0.175	0.107142857	0.1875	0.15625	0.1678487	0.453809524	0.2125	0.107142857	0.148337596	0.15625	0.171428571	0.208409506	0.198830409	0.157384988	0.289047619	0.183529412	0.253809524	0.407142857	0.242424242	0.468285714	0.169642857	0.197309417	0.171945701	0.129120879	0.5	0.261231281	1	0.183006536	0.28125	0.268292683
DB00215	0.262452107	0.252647504	0.28442029	0.253187614	0.202672606	0.245762712	0.266431925	0.512380952	0.330218069	0.137931034	0.194260486	0.296969697	0.219378428	0.183800623	0.275395034	0.933333333	0.196347032	0.268292683	0.283333333	0.23024055	0.833333333	0.512380952	0.510502085	0.485873016	0.256637168	0.212719298	0.276227128	0.486904762	0.226744186	0.322580645	0.297741273	0.271149675	0.227272727	0.266119578	0.363968254	0.334723024	0.25	0.195530726	0.279104478	0.23255814	0.294117647	0.645743778	0.236245955	0.399665697	0.200988468	0.183006536	1	0.397142857	0.244897959
DB00216	0.25	0.357357357	0.274350649	0.273333333	0.205479452	0.36762226	0.327586207	0.637142857	0.25436409	0.111111111	0.234	0.266331658	0.236272879	0.148148148	0.261811024	0.397142857	0.242236025	0.272727273	0.262833676	0.189041096	0.397142857	0.4	0.365	0.436269841	0.218446602	0.221359223	0.166666667	0.641904762	0.202898551	0.235164835	0.330827068	0.239700375	0.206896552	0.331797235	0.2925	0.120669183	0.297169811	0.225806452	0.424427481	0.230603448	0.366666667	0.244493392	0.214854111	0.185267857	0.23655914	0.28125	0.397142857	1	0.270650264
DB00218	0.297857143	0.349719101	0.277693475	0.294952681	0.281547619	0.313161876	0.391504018	0.065217391	0.152263374	0.162790698	0.22323049	0.140243902	0.328903654	0.129955947	0.231040564	0.165668663	0.226415094	0.307426598	0.239852399	0.188679245	0.078571429	0.170212766	0.18442623	0.185185185	0.229166667	0.207746479	0.131666667	0.199566161	0.315952381	0.341507937	0.241883117	0.257063492	0.29093254	0.391055046	0.19488189	0.15547619	0.19488189	0.171189979	0.445255474	0.497936508	0.253333333	0.256565657	0.204081633	0.253809524	0.32208589	0.268292683	0.244897959	0.270650264	1
DB00220	0.367346939	0.374293785	0.379644588	0.390651085	0.319845857	0.379310345	0.398857143	0.128205128	0.206904762	0.157460317	0.284644195	0.19375	0.34214876	0.153846154	0.254416961	0.218813906	0.348790323	0.405850091	0.245901639	0.137254902	0.075	0.178571429	0.225	0.244897959	0.189583333	0.269090909	0.118571429	0.217672414	0.176348548	0.332486772	0.295	0.805714286	0.2	0.396807298	0.19729207	0.106235566	0.204280156	0.19874477	0.387811634	0.315	0.257253385	0.268	0.184269663	0.288888889	0.294814815	0.253187614	0.229477612	0.310160428	0.353846154
DB00222	0.302447552	0.332361516	0.309719934	0.332185886	0.285714286	0.311501597	0.342165899	0.163492063	0.258174603	0.166666667	0.420952381	0.368412698	0.257095159	0.368412698	0.33031746	0.201342282	0.270833333	0.286231884	0.218323587	0.168421053	0.175396825	0.212121212	0.181818182	0.192640693	0.190697674	0.290909091	0.39015873	0.174013921	0.173210162	0.243478261	0.82047619	0.275142315	0.214285714	0.33409611	0.230769231	0.163492063	0.35483871	0.209411765	0.300689655	0.195652174	0.260127932	0.29218254	0.388888889	0.249422633	0.537671958	0.352941176	0.237113402	0.258845438	0.231932773
DB00224	0.43902439	0.413352273	0.422077922	0.441821248	0.333333333	0.407176287	0.417519909	0.138888889	0.245283019	0.157460317	0.264285714	0.244769874	0.330143541	0.163829787	0.268630849	0.240963855	0.407331976	0.40248227	0.276672694	0.222222222	0.111111111	0.319004525	0.181467181	0.244444444	0.230290456	0.380952381	0.118571429	0.24893617	0.197154472	0.344391534	0.320661157	0.853333333	0.211538462	0.420273349	0.193668529	0.131578947	0.211720227	0.19238477	0.404663923	0.315	0.292682927	0.24952381	0.203947368	0.30952381	0.306122449	0.252204586	0.258780037	0.30292599	0.292063492
DB00227	0.255898367	0.256934307	0.247058824	0.251736111	0.256578947	0.271523179	0.291521487	0.130434783	0.381381381	0.1575	0.188405797	0.380239521	0.241134752	0.153631285	0.910543131	0.219143577	0.444414683	0.553095238	0.388349515	0.188449848	0.125357143	0.197333333	0.174447174	0.163551402	0.508095238	0.181451613	0.12	0.230978261	0.21657754	0.171557562	0.361904762	0.284232365	0.313351499	0.294186047	0.181818182	0.4	0.44202381	0.167088608	0.486619048	0.306930693	0.235238095	0.318181818	0.288571429	0.49	0.249180328	0.468571429	0.257471264	0.248496994	0.234119782
DB00228	0.372380952	0.090793651	0.312380952	0.165	0.188809524	0.223333333	0.16984127	0.512380952	0.117647059	0.266538125	0.13047619	0.13047619	0.131071429	0.111111111	0.088597884	0.572380952	0.0625	0.076838624	0.221428571	0.241151245	0.56	0.56	0.483333333	0.855135387	0.156666667	0.165	0.156666667	0.486904762	0.157195767	0.208412698	0.192380952	0.090793651	0.178968254	0.146825397	0.240634921	0.192380952	0.259047619	0.237619048	0.083977315	0.25015873	0.372380952	0.119435025	0.098333333	0.253809524	0.208333333	0.143914694	0.62	0.365	0.253333333
DB00230	0.196078431	0.118571429	0.133333333	0.103448276	0.15625	0.166666667	0.263650794	0.459047619	0.145357143	0.588235294	0.172413793	0.119565217	0.234285714	0.12	0.214285714	0.483333333	0.2	0.162790698	0.160634921	0.428571429	0.423333333	0.423333333	0.62	0.401375661	0.24137931	0.131578947	0.25	0.57952381	0.148148148	0.09375	0.133333333	0.346153846	0.164102564	0.266825397	0.178730159	0.283333333	0.133333333	0.129032258	0.098039216	0.146341463	0.090793651	0.176470588	0.161290323	0.212121212	0.091719577	0.253809524	0.483333333	0.365	0.145833333
DB00231	0.228070175	0.245901639	0.276595745	0.351851852	0.314285714	0.225402504	0.213443396	0.357460317	0.160833333	0.283333333	0.200488998	0.145454545	0.264344262	0.178571429	0.178489703	0.357460317	0.307692308	0.255319149	0.167064439	0.324324324	0.357460317	0.385238095	0.385238095	0.989956367	0.153846154	0.2575	0.118085808	0.358849206	0.117117117	0.20441989	0.303030303	0.207207207	0.14	0.216666667	0.257063492	0.15625	0.158469945	0.333333333	0.203703704	0.166666667	0.382352941	0.195121951	0.169014085	0.195121951	0.221223022	0.175	0.357460317	0.503809524	0.230769231
DB00232	0.217171717	0.254571027	0.215408805	0.234811166	0.181996086	0.242612753	0.329365079	0.121428571	0.188214286	0.161428571	0.21242485	0.251904762	0.289880952	0.103833169	0.494722222	0.173120729	0.411875	0.434007937	0.192281746	0.243243243	0.107142857	0.121495327	0.148984199	0.27027027	0.538095238	0.191119691	0.168333333	0.141509434	0.179365079	0.170212766	0.210434783	0.177536232	0.129955947	0.334920635	0.154506438	0.338095238	0.394166667	0.322580645	0.469857143	0.143149284	0.333333333	0.171984127	0.121011905	0.468571429	0.237129485	0.818333333	0.189300412	0.242424242	0.238675958
DB00233	0.155172414	0.098333333	0.117647059	0.111111111	0.218571429	0.107142857	0.101904762	0.103448276	0.1225	0.32	0.176470588	0.146666667	0.265306122	0.155405405	0.142857143	0.193548387	0.2	0.12	0.117619048	0.243243243	0.192307692	0.09047619	0.121212121	0.119047619	0.235294118	0.088888889	0.192307692	0.159340659	0.15625	0.387936508	0.142857143	0.503809524	0.2125	0.080079365	0.095	0.172413793	0.142857143	0.138888889	0.127272727	0.373333333	0.13047619	0.179487179	0.253623188	0.179487179	0.110238095	0.157894737	0.13047619	0.079320113	0.308571429
DB00234	0.279359431	0.292576419	0.283806344	0.280821918	0.221995927	0.269968051	0.312211982	0.423333333	0.258397933	0.166666667	0.206896552	0.229219144	0.240614334	0.208333333	0.265182186	0.805714286	0.245202559	0.307839388	0.282655246	0.184135977	0.705714286	0.423333333	0.572380952	0.422539683	0.369014085	0.197265625	0.639809252	0.601227528	0.454545455	0.202643172	0.310606061	0.266666667	0.203309693	0.310344828	0.308333333	0.128939828	0.296296296	0.173076923	0.346549192	0.236080178	0.197033898	0.329297821	0.220994475	0.229116945	0.254372019	0.21875	0.805714286	0.397142857	0.280797101
DB00238	0.245033113	0.302687412	0.253125	0.257648953	0.3	0.275808937	0.365967366	0.076923077	0.192619048	0.158386243	0.226305609	0.162946429	0.415270019	0.2	0.20733945	0.167381974	0.238955823	0.253496503	0.213051823	0.121890547	0.069892473	0.172413793	0.1670282	0.264705882	0.158482143	0.242307692	0.132857143	0.152808989	0.144444444	0.37127866	0.25	0.81047619	0.185403439	0.368728121	0.258064516	0.153846154	0.183716075	0.223004695	0.310344828	0.354365079	0.17254902	0.2	0.133651551	0.151260504	0.327948304	0.292682927	0.209163347	0.255514706	0.330935252
DB00239	0.283333333	0.286995516	0.249158249	0.278368794	0.189404762	0.244732577	0.285549133	0.083333333	0.223115079	0.125	0.259259259	0.205238095	0.268115942	0.272727273	0.19123506	0.297587131	0.246085011	0.225746269	0.190714286	0.212121212	0.100977199	0.230769231	0.160194175	0.242424242	0.179948586	0.218295218	0.156666667	0.201591512	0.16966581	0.75	0.245318352	0.220907298	0.310952381	0.2852194	0.321428571	0.118571429	0.234920635	0.346153846	0.273247496	0.265	0.327857143	0.213953488	0.301071429	0.331666667	0.27638191	0.1875	0.223713647	0.202702703	0.253333333
DB00240	0.26452381	0.20124805	0.24452381	0.202290076	0.247936508	0.226449275	0.214030916	0.136666667	0.447058824	0.118719221	0.169491525	0.417624521	0.16221374	0.158273381	0.3203125	0.235849057	0.197943445	0.269058296	1	0.276595745	0.170616114	0.252380952	0.167063492	0.15625	0.268965517	0.189903846	0.170616114	0.321167883	0.303994709	0.196322751	0.261538462	0.242352941	0.290952381	0.212336892	0.139726027	0.15452381	0.219941349	0.191402116	0.250391236	0.248571429	0.26452381	0.286567164	0.318571429	0.188622754	0.193950178	0.165865385	0.249315068	0.245901639	0.274603175
DB00242	0.303809524	0.365	0.303809524	0.287319422	0.3025	0.263392857	0.39044289	0.135135135	0.141350211	0.131578947	0.351351351	0.143459916	0.319256757	0.189189189	0.216845878	0.189473684	0.212927757	0.255102041	0.216014898	0.191489362	0.13047619	0.164835165	0.191897655	0.188911704	0.171366594	0.666666667	0.108108108	0.155844156	0.172866521	0.243902439	0.233057851	0.228070175	0.185263158	0.391608392	0.325	0.12	0.346666667	0.342105263	0.303355705	0.208333333	0.303809524	0.208416834	0.109619687	0.185238095	0.298921418	0.221189591	0.22417154	0.199318569	0.312068966
DB00243	0.312380952	0.273865415	0.306122449	0.303809524	0.351351351	0.372380952	0.25146886	0.147058824	0.176638177	0.156666667	0.217090069	0.162921348	0.253358925	0.215946844	0.403888889	0.20718232	0.393184524	0.420436508	0.206896552	0.162162162	0.102272727	0.216216216	0.189189189	0.256267409	0.423333333	0.302325581	0.102272727	0.323529412	0.387755102	0.185929648	0.305555556	0.238095238	0.244897959	0.254117647	0.170483461	0.155234657	0.705714286	0.225714286	0.366746032	0.276595745	0.312380952	0.273458445	0.256410256	0.67047619	0.247818499	0.375	0.201923077	0.215189873	0.263473054
DB00244	0.156666667	0.192380952	0.117647059	0.111111111	0.162162162	0.107142857	0.091111111	0.103448276	0.267301587	0.32	0.365	0.443809524	0.24	0.397142857	0.142857143	0.193548387	0.2	0.12	0.079075359	0.243243243	0.192307692	0.223333333	0.283333333	0.119047619	0.372380952	0.088888889	0.385238095	0.151515152	0.193915344	0.142539683	0.357460317	0.205882353	0.14893617	0.076923077	0.089795918	0.172413793	0.142857143	0.138888889	0.183428571	0.152173913	0.156666667	0.1825	0.25	0.179487179	0.414603175	0.157894737	0.1	0.09047619	0.150943396
DB00246	0.294975689	0.373049645	0.312210201	0.335483871	0.292682927	0.346153846	0.380520951	0.423333333	0.206904762	0.157460317	0.275280899	0.188284519	0.2912	0.176470588	0.243386243	0.483333333	0.234042553	0.275459098	0.230072464	0.272727273	0.423333333	0.423333333	0.590391905	0.676031746	0.184100418	0.257713249	0.118571429	0.486904762	0.173277662	0.247011952	0.288814691	0.283333333	0.152641879	0.370786517	0.201565558	0.421754469	0.228	0.307692308	0.375172414	0.182495345	0.384615385	0.572007844	0.170403587	0.4639734	0.297014925	0.305927342	0.519047619	0.579134464	0.318257956
DB00247	0.359098229	0.422752809	0.346385542	0.3640625	0.325	0.439749609	0.436363636	0.705714286	0.211881188	0.131578947	0.236797274	0.223552894	0.294832827	0.189189189	0.275510204	0.423333333	0.327715356	0.348333333	0.272407733	0.170293339	0.423333333	0.423333333	0.423333333	0.443333333	0.205128205	0.297012302	0.108597285	0.712857143	0.183235867	0.247211896	0.315619968	0.291457286	0.209923664	0.440774487	0.270952381	0.128205128	0.26487524	0.183397683	0.51233672	0.240875912	0.287313433	0.248148148	0.178794179	0.26984127	0.309455587	0.274956217	0.459047619	0.870814152	0.316455696
DB00248	0.352112676	0.466233766	0.361185984	0.369806094	0.305900621	0.438888889	0.545352744	0.371190476	0.215358932	0.17452381	0.24556213	0.217028381	0.335172414	0.131578947	0.3081571	0.254920635	0.313694268	0.376488095	0.310452418	0.145833333	0.561483651	0.267063492	0.210526316	0.275634921	0.55474777	0.276532138	0.111111111	0.258849206	0.578691622	0.2296875	0.329059829	0.308259587	0.205787781	0.549943883	0.279166667	0.131578947	0.241987179	0.197044335	0.535809019	0.257503949	0.275316456	0.266025641	0.187826087	0.61382957	0.346405229	0.265367316	0.279434851	0.592103156	0.358166189
DB00249	0.236794171	0.248895434	0.223154362	0.239929947	0.244444444	0.235679214	0.282380397	0.129032258	0.168730159	0.107222222	0.228571429	0.139949109	0.262867647	0.275862069	0.201232033	0.1775	0.192982456	0.2578125	0.186836518	0.113636364	0.183015873	0.171428571	0.174242424	0.209476309	0.149484536	0.242950108	0.107301587	0.134020619	0.220828924	0.294117647	0.22326454	0.315634921	0.246911376	0.279069767	0.314285714	0.130990415	0.176190476	0.189189189	0.238700565	0.261613757	0.204444444	0.18372093	0.220079365	0.169950739	0.210016155	0.200426439	0.2	0.170825336	0.269100529
DB00250	0.123730159	0.086666667	0.121587302	0.087048832	0.136865079	0.098231827	0.123068783	0.121587302	0.214900794	0.222222222	0.208333333	0.095652174	0.133333333	0.102702703	0.180674603	0.238095238	0.104761905	0.108478836	0.113154762	0.166666667	0.333333333	0.125	0.130434783	0.09469697	0.148148148	0.077142857	0.333333333	0.173913043	0.181818182	0.25968254	0.22	0.288809524	0.297688492	0.118584656	0.075812274	0.103730159	0.260869565	0.2	0.087859425	0.188783069	0.146341463	0.157400794	0.454166667	0.166666667	0.174325397	0.222222222	0.121587302	0.25	0.153928571
DB00251	0.333333333	0.391489362	0.328197227	0.343450479	0.211538462	0.331334333	0.382716049	0.09047619	0.18609407	0.1	0.239285714	0.171370968	0.324717286	0.153846154	0.255244755	0.203187251	0.249077491	0.275862069	0.242369838	0.266666667	0.106280193	0.195121951	0.2	0.260869565	0.261437908	0.267504488	0.18	0.224358974	0.269315673	1	0.341880342	0.271944923	0.218623482	0.382286996	0.198852772	0.13047619	0.317226891	0.368421053	0.418539326	0.273650794	0.375	0.246601942	0.178414097	0.283333333	0.338391502	0.25	0.27047619	0.276632302	0.317957166
DB00252	0.203023758	0.180487805	0.214285714	0.193482688	0.233333333	0.194339623	0.368571429	0.593333333	0.181818182	0.173913043	0.1769437	0.18115942	0.333809524	0.217391304	0.166246851	0.572380952	0.3125	0.211136891	0.208730159	0.223333333	0.512380952	0.512380952	0.519047619	0.460740741	0.178181818	0.264705882	0.187134503	0.51547619	0.155234657	0.2	0.36	0.2039801	0.13029316	0.375238095	0.211666667	0.372380952	0.188498403	0.206896552	0.166924266	0.146341463	0.195845697	0.216981132	0.212121212	0.225694444	0.178095238	0.253809524	0.572380952	0.381071429	0.145833333
DB00253	0.372380952	0.153473344	0.372380952	0.165	0.392142857	0.223333333	0.203174603	0.156666667	0.366812227	0.118719221	0.157181572	0.330508475	0.15932914	0.151515152	0.330383481	0.154109589	0.171428571	0.240875912	1	0.23857868	0.192380952	0.208	0.118243243	0.13961039	0.2	0.165	0.16	0.285714286	0.45	0.175079365	0.192380952	0.216494845	0.270515873	0.166825397	0.118012422	0.152380952	0.283333333	0.285714286	0.1888	0.398888889	0.372380952	0.221498371	0.235023041	0.253809524	0.159047619	0.137931034	0.19047619	0.187032419	0.46452381
DB00254	0.376904762	0.404145078	0.370738636	0.362193362	0.297297297	0.382147838	0.503378378	0.121212121	0.305927342	0.151515152	0.285	0.302857143	0.309219858	0.265952381	0.379831933	0.231707317	0.278688525	0.366459627	0.363636364	0.16952381	0.135238095	0.206463196	0.202401372	0.197674419	0.224416517	0.262090484	0.321666667	0.27306968	0.2	0.398650794	0.378881988	0.3275	0.282608696	0.499438833	0.198686371	0.180238095	0.226890756	0.211587302	0.480053191	0.451269841	0.376904762	0.286701209	0.208333333	0.291666667	0.32928475	0.234930448	0.341463415	0.344992051	0.411190476
DB00256	0.369014085	0.442477876	0.39047619	0.38450899	0.284638554	0.401069519	0.553571429	0.088888889	0.273666093	0.25	0.248538012	0.273195876	0.333333333	0.164705882	0.367601246	0.230273752	0.295665635	0.386094675	0.348101266	0.26	0.142857143	0.204958678	0.208931419	0.208074534	0.229166667	0.281065089	0.18	0.250853242	0.199021207	0.533492063	0.37755102	0.503809524	0.325	0.544345898	0.216383308	0.133333333	0.225856698	0.193236715	0.494252874	0.611111111	0.303809524	0.277070064	0.192109777	0.283333333	0.347994825	0.235209235	0.327447833	0.337777778	0.526904762
DB00257	0.341269841	0.1908646	0.285396825	0.211904762	0.202698413	0.223174603	0.165083135	0.089761905	0.226640212	0.086956522	0.284603175	0.264603175	0.197894737	0.238095238	0.144607843	0.204778157	0.2	0.163716814	0.210753968	0.25	0.189655172	0.25	0.137704918	0.258064516	0.197080292	0.178756477	0.263333333	0.192592593	0.2	0.75	0.271587302	0.145539906	0.280039683	0.160756501	0.296296296	0.158095238	0.245978836	0.434782609	0.187793427	0.276455026	0.373333333	0.225705329	0.243412698	0.313492063	0.25	0.161290323	0.212827988	0.182692308	0.269761905
DB00259	0.276190476	0.074198988	0.19	0.082788671	0.090909091	0.137063492	0.138690476	0.103730159	0.129345238	0.181818182	0.178571429	0.097222222	0.145833333	0.086206897	0.074712644	0.2	0.095394737	0.084821429	0.122876984	0.147058824	0.263157895	0.117619048	0.111111111	0.116375661	0.129032258	0.0825	0.263157895	0.148148148	0.153846154	0.280714286	0.117619048	0.218015873	0.218422619	0.111917989	0.099404762	0.097619048	0.375	0.181402116	0.075928918	0.259708995	0.207857143	0.113115079	0.221904762	0.147058824	0.135066138	0.37037037	0.19547619	0.172413793	0.235396825
DB00260	0.224489796	0.137931034	0.19047619	0.145454545	0.333333333	0.25	0.16984127	0.138461538	0.110634921	0.368421053	0.222222222	0.13047619	0.195652174	0.173913043	0.1	0.25	0.242424242	0.225	0.139047619	0.21875	0.263157895	0.192307692	0.25	0.176470588	0.166666667	0.2	0.263157895	0.148148148	0.153846154	0.365555556	0.269230769	0.483333333	0.205128205	0.146825397	0.161290323	0.192380952	0.137931034	0.172413793	0.145833333	0.34952381	0.192380952	0.21875	0.121212121	0.258064516	0.170952381	0.15625	0.193548387	0.133333333	0.288809524
DB00264	0.196078431	0.182866557	0.198	0.18200409	0.2	0.194761905	0.149466192	0.25	0.228682171	0.188571429	0.178571429	0.227799228	0.146090535	0.173913043	0.461468254	0.304347826	0.404591601	0.470337302	0.185082873	0.227722772	0.596270814	0.284920635	0.204854497	0.119873817	0.809285714	0.147668394	0.226415094	0.347826087	1	0.189873418	0.282555283	0.214285714	0.236842105	0.150652432	0.118234127	0.172774869	0.455238095	0.143884892	0.426039683	0.243243243	0.183253968	0.311418685	0.283018868	0.409166667	0.161350844	0.409166667	0.213213213	0.197007481	0.173913043
DB00268	0.262327416	0.284126984	0.292682927	0.269449715	0.444444444	0.260869565	0.25443787	0.49047619	0.207100592	0.208333333	0.228235294	0.213649852	0.260869565	0.249134948	0.205298013	0.43047619	0.294117647	0.268292683	0.209302326	0.2	0.49047619	0.49047619	0.360238095	0.47047619	0.211309524	0.25	0.176954733	0.36202381	0.199404762	0.265582656	0.333333333	0.275862069	0.19047619	0.251179245	0.408571429	0.2	0.285714286	0.282131661	0.262048193	0.225	0.290322581	0.243386243	0.194078947	0.272727273	0.243432574	0.201834862	0.473333333	0.565809316	0.221789883
DB00270	0.279109589	0.331395349	0.283413849	0.286898839	0.207692308	0.323151125	0.333714286	0.09375	0.162528217	0.161290323	0.214285714	0.216666667	0.297250859	0.15625	0.469444444	0.241935484	0.416964286	0.409603175	0.21042471	0.139534884	0.096774194	0.185882353	0.176470588	0.199566161	0.453809524	0.237451737	0.346666667	0.162471396	0.197183099	0.203354298	0.288014311	0.269303202	0.188053097	0.331812999	0.210526316	0.233333333	0.375	0.194444444	0.468285714	0.212058212	0.202839757	0.225	0.169154229	0.5	0.300955414	0.553333333	0.241237113	0.264925373	0.284965035
DB00273	0.237606838	0.247206704	0.246376812	0.224390244	0.198019802	0.238390093	0.294117647	0.459047619	0.177033493	0.19444808	0.145557656	0.176610979	0.240677966	0.13047619	0.304347826	0.483333333	0.170974155	0.273567468	0.33924612	0.240206028	0.423333333	0.423333333	0.62	0.896656885	0.180288462	0.183908046	0.118571429	0.57952381	0.170673077	0.162447257	0.235815603	0.221388368	0.331606218	0.301136364	0.178730159	0.283333333	0.184615385	0.125570776	0.309659091	0.327014218	0.175257732	0.247747748	0.1175	0.13785558	0.26433121	0.253809524	0.483333333	0.365	0.221269297
DB00275	0.305418719	0.379113019	0.290076336	0.32689211	0.224637681	0.31372549	0.40625	0.107142857	0.190274841	0.230769231	0.228675136	0.18487395	0.351851852	0.32	0.415820106	0.217842324	1	0.595661376	0.23853211	0.216216216	0.088888889	0.218543046	0.19301848	0.236625514	0.45	0.250453721	0.088888889	0.221978022	0.167364017	0.290322581	0.28	0.246977547	0.177777778	0.404157044	0.22244489	0.137931034	0.433511905	0.22875817	0.413702381	0.218146718	0.27689243	0.285714286	0.242424242	0.425952381	0.310606061	0.433988095	0.242829828	0.294117647	0.324873096
DB00276	0.239845261	0.368571429	0.22300885	0.243042672	0.36	0.24912892	0.251179245	0.085714286	0.123626374	0.114285714	0.21627907	0.123287671	0.243295019	0.167741935	0.166311301	0.167115903	0.201900238	0.214428858	0.170786517	0.130434783	0.088235294	0.157894737	0.131578947	0.204851752	0.2	0.95	0.088235294	0.222222222	0.228571429	0.172932331	0.277777778	0.203389831	0.331453826	0.250883392	0.169230769	0.081081081	0.459862033	0.234939759	0.259259259	0.172380952	0.219512195	0.174563591	0.230769231	0.268292683	0.290381125	0.515151515	0.172576832	0.27027027	0.423160173
DB00277	0.163809524	0.211180124	0.165784832	0.189591078	0.171428571	0.188581315	0.243650794	0.078571429	0.12462908	0.107142857	0.214285714	0.130952381	0.245472837	0.185185185	0.180365297	0.151428571	0.178217822	0.18275154	0.61547619	0.173928571	0.075848278	0.2	0.129032258	0.208695652	0.121661721	0.228710462	0.074074074	0.100591716	0.106508876	0.21875	0.184584178	0.179824561	0.120111732	0.246825397	0.963133641	0.223333333	0.126984127	0.19873817	0.187958884	0.128787879	0.139650873	0.235793651	0.177529762	0.152974504	0.242424242	0.252857143	0.147783251	0.147058824	0.190854871
DB00278	1	0.461212976	0.430577223	0.44516129	0.362477231	0.433130699	0.58	0.192380952	0.200378072	0.385238095	0.278156997	0.204545455	0.551666667	0.141747573	0.267213115	0.211397059	0.340659341	0.407783418	0.266101695	0.183673469	0.192380952	0.192380952	0.202578269	0.204081633	0.198487713	0.312068966	0.156666667	0.238658777	0.201111111	0.23268206	0.302325581	0.291056911	0.190217391	0.457013575	0.175862069	0.24	0.283333333	0.285714286	0.423796791	0.25015873	0.805714286	0.238010657	0.184738956	0.253809524	0.323446328	0.285958904	0.253472222	0.347972973	0.323529412
DB00279	0.259574468	0.231391586	0.47	0.396666667	0.159313725	0.382857143	0.296190476	0.116666667	0.254355401	0.3125	0.164619165	0.257839721	0.261309524	0.3	0.214634146	0.254901961	0.205804749	0.216157205	0.255319149	0.447368421	0.252631579	0.19112628	0.152439024	0.174041298	0.436	0.246153846	0.252631579	0.327067669	0.305147059	0.235988201	0.284090909	0.219512195	0.182662539	0.301746032	0.15954416	0.308571429	0.292063492	0.191419142	0.228615863	0.185595568	0.203296703	0.205714286	0.323529412	0.276315789	0.194945848	0.29	0.25210084	0.219114219	0.186440678
DB00280	0.372380952	0.25862069	0.372380952	0.320754717	0.303030303	0.372380952	0.253333333	0.192380952	0.205479452	0.252380952	0.212121212	0.22	0.265306122	0.224899598	0.53	0.265993266	0.42859127	0.498412698	0.224274406	0.280542986	0.223404255	0.310344828	0.699429674	0.27027027	0.512380952	0.4	0.223404255	0.292134831	0.275767196	0.229365079	0.290322581	0.205882353	0.173913043	0.228070175	0.146551724	0.569590965	0.805714286	0.285714286	0.440571429	0.23015873	0.5	0.648375916	0.24291498	0.783333333	0.2	0.496666667	0.312170866	0.322580645	0.223333333
DB00281	0.25	0.222222222	0.315789474	0.235294118	0.333333333	0.222222222	0.142857143	0.228055556	0.138339921	0.238095238	0.165217391	0.133333333	0.195652174	0.275132275	0.158478836	0.25	0.28125	0.256410256	0.183020833	0.258064516	0.209375	0.213839286	0.25	0.298804781	0.206896552	0.3125	0.2	0.291666667	0.215945767	0.177232143	0.269230769	0.307692308	0.175	0.145454545	0.155172414	0.173913043	0.30328373	0.240343348	0.195652174	0.179487179	0.234017857	0.174496644	0.166666667	0.444444444	0.181960979	0.193548387	0.193548387	0.259259259	0.190803571
DB00282	0.156666667	0.078571429	0.156666667	0.074074074	0.148148148	0.136363636	0.217460317	0.25	0.158690476	0.5	0.217391304	0.111111111	0.17452381	0.166666667	0.124550265	0.315789474	0.125	0.115542328	0.128730159	0.519047619	0.357142857	0.156666667	0.19047619	0.300740741	0.153846154	0.125317504	0.357142857	0.181818182	0.19047619	0.115384615	0.156666667	0.260869565	0.105263158	0.210793651	0.107142857	0.56	0.166666667	0.16	0.086956522	0.108108108	0.192380952	0.133333333	0.074404762	0.214285714	0.159047619	0.142857143	0.142857143	0.115384615	0.103730159
DB00283	0.208955224	0.18901454	0.202729045	0.254545455	0.2	0.181985294	0.173602854	0.107142857	0.236162362	0.142857143	0.181818182	0.204301075	0.152304609	0.178571429	0.206632653	0.246527778	0.2	0.260663507	0.373174603	0.316831683	0.189944134	0.37037037	0.24137931	0.277777778	0.269961977	0.161209068	0.189944134	0.306772908	0.279069767	0.290322581	0.2	0.213759214	0.248251748	0.172004745	0.135135135	0.163461538	0.21875	0.379310345	0.22	0.271293375	0.387096774	0.448905109	0.25015873	0.194078947	0.166666667	0.162162162	0.652863881	0.25	0.2
DB00284	0.253141831	0.288261516	0.269949066	0.244863014	0.237179487	0.250403877	0.279176201	0.178571429	0.244365079	0.096774194	0.42047619	0.381071429	0.234265734	0.365	0.33924612	0.183574879	0.229257642	0.302554028	0.307692308	0.147398844	0.17452381	0.191099476	0.290666667	0.135135135	0.228571429	0.179282869	0.404285714	0.220744681	0.266666667	0.19047619	0.82952381	0.25502008	0.351800554	0.281786942	0.137472284	0.187898089	0.193023256	0.141322751	0.321533923	0.4393531	0.23452381	0.303703704	0.360238095	0.151515152	0.515396825	0.161676647	0.268348624	0.243083004	0.249544627
DB00285	0.247727273	0.196666667	0.229979466	0.221987315	0.187845304	0.185958254	0.163265306	0.423333333	0.372294372	0.153846154	0.15625	0.353191489	0.158004158	0.184210526	0.213333333	0.805714286	0.189655172	0.241545894	0.261764706	0.347826087	0.705714286	0.423333333	0.572380952	0.422539683	0.417040359	0.203804348	0.813596491	0.842105263	0.405405405	0.253333333	0.266990291	0.205063291	0.214285714	0.163069544	0.308333333	0.131313131	0.423076923	0.186567164	0.255319149	0.22611465	0.226708075	0.284745763	0.454545455	0.34375	0.157009346	0.139473684	0.805714286	0.397142857	0.183673469
DB00286	0.263551402	0.270676692	0.267015707	0.27027027	0.251685393	0.287671233	0.277389277	0.066666667	0.39184953	0.12452381	0.194860814	0.463815789	0.219251337	0.174556213	0.350348028	0.21875	0.252314815	0.308163265	0.336538462	0.213592233	0.141843972	0.209497207	0.16080402	0.184275184	0.237430168	0.239130435	0.141843972	0.324242424	0.202739726	0.189125296	0.308467742	0.243298969	0.182741117	0.283040936	0.166270784	0.194166667	0.236775819	0.183510638	0.350850077	0.193473193	0.216783217	0.285376984	0.291262136	0.238845144	0.235099338	0.408333333	0.267303103	0.288747346	0.231910946
DB00287	0.243809524	0.229357798	0.229802513	0.225092251	0.347142857	0.215384615	0.235362998	0.103448276	0.3	0.137931034	0.172335601	0.282539683	0.229445507	0.202702703	0.390745501	0.321428571	0.187648456	0.252609603	0.290726817	0.210526316	0.111270803	0.156342183	0.153424658	0.175	0.448275862	0.175238095	0.106299213	0.298360656	0.566666667	0.157894737	0.342163355	0.291954023	0.261127596	0.237983587	0.147959184	0.214285714	0.243093923	0.176904762	0.275650842	0.332222222	0.178921569	0.246648794	0.3125	0.314285714	0.264705882	0.171557562	0.259640103	0.196617336	0.4575
DB00288	0.295254833	0.320699708	0.294407895	0.283082077	0.243460765	0.296650718	0.320776256	0.073170732	0.351666667	0.079640828	0.28	0.310880829	0.254208754	0.145	0.432071269	0.235981308	0.216161616	0.327032136	0.763513514	0.201101928	0.116618076	0.223333333	0.283333333	0.18558952	0.372380952	0.232421875	0.118571429	0.248120301	0.207729469	0.269206349	0.305147059	0.301960784	0.420485175	0.324942792	0.15	0.157303371	0.229398664	0.171296296	0.379056047	0.414814815	0.214583333	0.330985915	0.503809524	0.192393736	0.28708134	0.210526316	0.27311828	0.272380952	0.25432526
DB00289	0.226495726	0.21603928	0.230769231	0.223123732	0.175710594	0.210428305	0.184743743	0.572380952	0.252747253	0.2	0.148148148	0.225	0.182926829	0.170634921	0.185185185	0.833333333	0.209366391	0.222222222	0.207446809	0.269767442	0.933333333	0.572380952	0.423333333	0.525873016	0.482608696	0.190839695	0.813596491	0.518876899	0.555555556	0.207831325	0.287058824	0.249376559	0.193442623	0.187350835	0.402857143	0.136986301	0.409090909	0.158783784	0.229299363	0.202346041	0.166666667	0.290734824	0.356164384	0.289198606	0.186003683	0.206896552	0.833333333	0.397142857	0.188160677
DB00290	0.390951276	0.55986317	0.424173318	0.421296296	0.316785714	0.455479452	0.669072165	0.103448276	0.166465621	0.120689655	0.285714286	0.16626506	0.415005862	0.137931034	0.303066038	0.18967587	0.275779376	0.348783314	0.267920094	0.147058824	0.105263158	0.163017032	0.178229665	0.210843373	0.170909091	0.646666667	0.105263158	0.165048544	0.171507937	0.227272727	0.350230415	0.329397875	0.214987715	0.673553719	0.211469534	0.1	0.326666667	0.210238095	0.528446389	0.246987952	0.252997602	0.222090261	0.128518972	0.263333333	0.443686007	0.277122642	0.242924528	0.321637427	0.362801378
DB00292	0.283333333	0.239747634	0.223333333	0.225806452	0.21547619	0.198961938	0.233055886	0.423333333	0.159638554	0.263157895	0.24	0.152238806	0.265182186	0.315789474	0.210648148	0.483333333	0.392857143	0.238297872	0.174940898	0.251805072	0.459047619	0.506666667	0.62	0.944782913	0.269230769	0.290322581	0.156666667	0.57952381	0.210191083	0.233333333	0.347826087	0.230769231	0.184210526	0.231316726	0.248554913	0.25	0.223796034	0.28	0.232980333	0.262063492	0.283333333	0.275862069	0.269230769	0.253809524	0.244565217	0.296296296	0.483333333	0.365	0.271190476
DB00293	0.372380952	0.459047619	0.372380952	0.333333333	0.341190476	0.368024133	0.429714286	0.192380952	0.176817289	0.181818182	0.280071813	0.178781925	0.474516696	0.154811715	0.268502582	0.209708738	0.317073171	0.319148936	0.243006993	0.209302326	0.192380952	0.192380952	0.170777989	0.268924303	0.177165354	0.637142857	0.106666667	0.179282869	0.164705882	0.234521576	0.296774194	0.284745763	0.180608365	0.422727273	0.256410256	0.2	0.283333333	0.285714286	0.373831776	0.23015873	0.372380952	0.208409506	0.154166667	0.253809524	0.37347561	0.3	0.218472469	0.291525424	0.297939778
DB00294	0.200413223	0.19047619	0.190566038	0.184466019	0.212598425	0.205504587	0.263650794	0.125	0.36328125	0.12	0.160401003	0.330798479	0.234285714	0.148288973	0.326975477	0.172955975	0.186170213	0.246575342	0.363905325	0.222707424	0.112745098	0.207142857	0.125766871	0.155223881	0.187713311	0.161369193	0.156666667	0.257352941	0.124183007	0.136490251	0.199134199	0.236009732	0.200647249	0.266825397	0.131428571	0.283333333	0.141210375	0.132686084	0.219092332	0.198275862	0.156666667	0.330634921	0.216	0.16	0.168761221	0.366666667	0.201101928	0.196261682	0.185416667
DB00295	0.35583685	0.423366834	0.39477304	0.364010989	0.266866567	0.390374332	0.510917031	0.566011905	0.255574614	0.137931034	0.235036496	0.25728988	0.317073171	0.199761905	0.35725429	0.397321429	0.254160363	0.37020649	0.337559429	0.17438013	0.361964286	0.408333333	0.448690476	0.32369709	0.256013746	0.256222548	0.2175	0.716249427	0.275862069	0.215053763	0.398507463	0.34186747	0.255813953	0.515317287	0.191131498	0.111428571	0.290322581	0.182258065	0.539072848	0.292682927	0.257142857	0.291056911	0.194782609	0.245901639	0.362318841	0.230769231	0.397321429	0.492619048	0.335203366
DB00296	0.303809524	0.24137931	0.365853659	0.254545455	0.35483871	0.244897959	0.216766467	0.503809524	0.166666667	0.185185185	0.189054726	0.158730159	0.215291751	0.243137255	0.156682028	0.443809524	0.305555556	0.279069767	0.184079602	0.184210526	0.546666667	0.546666667	0.365	0.457539683	0.198019802	0.371428571	0.130841121	0.366785714	0.173202614	0.18487395	0.258064516	0.25	0.177777778	0.216507177	0.273333333	0.137931034	0.303809524	0.306984127	0.244897959	0.213483146	0.303809524	0.245614035	0.172794118	0.323529412	0.197841727	0.228571429	0.443809524	0.375238095	0.214137214
DB00297	0.308571429	0.241491086	0.365853659	0.254545455	0.35483871	0.248571429	0.217964072	0.508571429	0.166134185	0.185185185	0.191542289	0.158227848	0.217303823	0.2421875	0.158986175	0.448571429	0.305555556	0.279069767	0.183622829	0.184210526	0.556666667	0.556666667	0.366785714	0.461309524	0.197368421	0.371428571	0.130232558	0.368869048	0.172638436	0.184357542	0.258064516	0.25	0.177777778	0.217703349	0.278333333	0.137931034	0.308571429	0.31952381	0.244897959	0.216292135	0.308571429	0.248538012	0.172161172	0.323529412	0.197486535	0.228571429	0.448571429	0.377619048	0.213692946
DB00299	0.247169811	0.246246246	0.249560633	0.23655914	0.188596491	0.234505863	0.277777778	0.208333333	0.187559524	0.2	0.423076923	0.155913978	0.332669323	0.291666667	0.191176471	0.205	0.2147806	0.217898833	0.204899777	0.161290323	0.215	0.18079096	0.179419525	0.187354497	0.163043478	0.188436831	0.166666667	0.182072829	0.172413793	0.229219144	0.231067961	0.402857143	0.18094246	0.280473373	0.481481481	0.112582781	0.187032419	0.225806452	0.259530792	0.174940898	0.184579439	0.194444444	0.239166667	0.162849873	0.25	0.205752212	0.205607477	0.200811359	0.257751938
DB00301	0.363247863	0.430749682	0.412342216	0.402560455	0.307332293	0.428769018	0.5	0.066666667	0.169354839	0.166666667	0.257871064	0.169082126	0.368794326	0.135678392	0.28422619	0.227868852	0.361702128	0.359882006	0.234513274	0.319148936	0.068181818	0.176276771	0.1888	0.369565217	0.188834154	0.321428571	0.068181818	0.194675541	0.178396072	0.433015873	0.334289813	0.385238095	0.246646825	0.501089325	0.225396825	0.111111111	0.283333333	0.295454545	0.420664207	0.495793651	0.333333333	0.20890937	0.162393162	0.337142857	0.353096179	0.249628529	0.276595745	0.283236994	0.387063492
DB00302	0.513333333	0.313333333	0.24	0.094339623	0.192307692	0.162790698	0.502222222	0.436666667	0.152173913	0.75	0.217391304	0.132978723	0.473333333	0.16	0.166666667	0.315789474	0.24137931	0.157894737	0.150952381	0.36	0.357142857	0.186666667	0.19047619	0.129032258	0.25	0.121212121	0.357142857	0.32	0.19047619	0.159047619	0.246666667	0.45	0.193877551	0.4	0.107142857	0.226804124	0.166666667	0.16	0.294666667	0.171428571	0.513333333	0.214285714	0.2	0.259259259	0.546666667	0.142857143	0.186666667	0.18	0.166666667
DB00303	0.396551724	0.479418886	0.41956242	0.412532637	0.291839557	0.441890166	0.59588299	0.081632653	0.181294964	0.125	0.277322404	0.174285714	0.377922078	0.151785714	0.282085561	0.200284091	0.294781382	0.362784471	0.252348993	0.13559322	0.067175573	0.184210526	0.191761364	0.235971223	0.188679245	0.317107093	0.067175573	0.178002894	0.169054441	0.428412698	0.318766067	0.423333333	0.242599206	0.586652314	0.203883495	0.12244898	0.223333333	0.203756614	0.473498233	0.466111111	0.255586592	0.21961326	0.146233383	0.240740741	0.396766169	0.276566757	0.228687415	0.310252996	0.387063492
DB00304	0.161290323	0.152845528	0.15234375	0.151821862	0.227405248	0.157894737	0.291507937	0.166666667	0.375	0.1	0.128342246	0.437209302	0.266845238	0.15	0.263456091	0.136986301	0.157142857	0.182669789	0.246290801	0.192281746	0.081395349	0.142307692	0.131944444	0.116129032	0.137037037	0.118556701	0.092619048	0.227272727	0.130434783	0.153846154	0.188818746	0.188295165	0.178571429	0.295873016	0.119873817	0.295714286	0.112852665	0.103571429	0.18459069	0.160493827	0.128654971	0.341875	0.19439133	0.098039216	0.142322097	0.269702381	0.175595238	0.165841584	0.130620985
DB00307	0.186788155	0.365	0.179752066	0.19047619	0.35047619	0.168297456	0.137847642	0.076923077	0.409756098	0.208333333	0.148148148	0.414634146	0.183673469	0.21	0.23054755	0.272357724	0.222222222	0.191176471	0.241486068	0.317365269	0.3046875	0.224669604	0.141263941	0.162162162	0.28	0.92	0.3046875	0.382352941	0.21888412	0.183673469	0.247474747	0.210810811	0.130909091	0.140435835	0.098039216	0.153846154	0.208633094	0.208333333	0.180623974	0.168412698	0.187702265	0.197952218	0.808880471	0.23828125	0.136538462	0.137640449	0.29209622	0.245179063	0.165
DB00308	0.283333333	0.201587302	0.283333333	0.303809524	0.21875	0.372380952	0.198573127	0.166666667	0.308823529	0.252380952	0.180904523	0.270462633	0.166340509	0.2	0.443888889	0.266666667	0.458363095	0.488888889	0.254691689	0.28125	0.227272727	0.273062731	0.226229508	0.145348837	0.423333333	0.184275184	0.227272727	0.390438247	0.301904762	0.23880597	0.252232143	0.194895592	0.196202532	0.201190476	0.141587302	0.119148936	0.933333333	0.347460317	0.366746032	0.269461078	0.42	0.298136646	0.295833333	0.67047619	0.16254417	0.375	0.32238806	0.281481481	0.185185185
DB00310	0.241877256	0.271513353	0.255102041	0.293103448	0.230769231	0.277591973	0.347724868	0.133809524	0.196850394	0.216984127	0.228448276	0.187012987	0.325634921	0.171919771	0.484109347	0.218274112	0.41020172	0.464567901	0.226781857	0.307692308	0.111190476	0.17414248	0.147699758	0.575757576	0.45984127	0.243589744	0.109634551	0.17539267	0.17345679	0.246973366	0.285714286	0.244939271	0.149038462	0.329259259	0.180751174	0.25984127	0.474391534	0.314285714	0.412301587	0.164444444	0.324324324	0.221698113	0.18443804	0.430952381	0.230519481	1	0.231292517	0.265848671	0.209302326
DB00312	0.14	0.105263158	0.146341463	0.153846154	0.32	0.130434783	0.12962963	0.423333333	0.200238095	0.283333333	0.153846154	0.22	0.155555556	0.2	0.153846154	0.423333333	0.225806452	0.15	0.128834356	0.249980723	0.459047619	0.459047619	0.423333333	0.907877672	0.185185185	0.181818182	0.11198598	0.426904762	0.125	0.148148148	0.304347826	0.223333333	0.157894737	0.132075472	0.274920635	0.2	0.118571429	0.168181818	0.173904762	0.194444444	0.2	0.2	0.142857143	0.23	0.168519328	0.187142857	0.423333333	0.503809524	0.133333333
DB00313	0.118571429	0.118571429	0.078571429	0.076923077	0.16	0.066666667	0.28984127	0.459047619	0.117647059	0.461538462	0.13047619	0.13047619	0.252738095	0.111111111	0.238095238	0.483333333	0.214285714	0.105263158	0.17452381	0.221153846	0.459047619	0.459047619	0.519047619	0.401375661	0.217391304	0.09375	0.156666667	0.486904762	0.095238095	0.105238095	0.192380952	0.173913043	0.142857143	0.266825397	0.218015873	0.333333333	0.083333333	0.038461538	0.090909091	0.147058824	0.118571429	0.185185185	0.272727273	0.103448276	0.091719577	0.253809524	0.483333333	0.365	0.146341463
DB00315	0.287072243	0.347133758	0.279929577	0.288321168	0.234513274	0.374087591	0.283040936	0.68	0.253521127	0.2	0.233995585	0.259887006	0.252285192	0.192307692	0.278508772	0.365	0.25	0.304878049	0.257336343	0.232786885	0.365	0.365	0.397142857	0.411269841	0.283236994	0.260485651	0.174545455	0.641904762	0.225626741	0.244444444	0.3	0.301724138	0.232189974	0.285714286	0.271071429	0.157894737	0.271317829	0.189333333	0.371473354	0.239130435	0.322580645	0.28030303	0.22324159	0.285326087	0.236754967	0.272108844	0.365	0.92	0.254716981
DB00316	0.183673469	0.223333333	0.2	0.196078431	0.307692308	0.127659574	0.148148148	0.805714286	0.100456621	0.2	0.126984127	0.105022831	0.155873016	0.302013423	0.148148148	0.423333333	0.181818182	0.119047619	0.089506173	0.15625	0.495238095	0.495238095	0.357460317	0.441375661	0.222222222	0.212121212	0.157894737	0.620238095	0.166666667	0.111111111	0.24	0.333333333	0.125	0.150943396	0.247619048	0.19047619	0.148148148	0.216080402	0.166746032	0.128205128	0.10005291	0.15625	0.180722892	0.275862069	0.285714286	0.122641509	0.423333333	0.637142857	0.106382979
DB00317	0.248780488	0.459047619	0.258461538	0.2752	0.334285714	0.284627093	0.353075171	0.076923077	0.150214592	0.102564103	0.233396584	0.149892934	0.310810811	0.145199063	0.21005386	0.236842105	0.224371373	0.25728988	0.2	0.272727273	0.078947368	0.170731707	0.205128205	0.295454545	0.279904306	0.85	0.078947368	0.230769231	0.282608696	0.275	0.279792746	0.245519713	0.194860814	0.355758267	0.235169492	0.121518987	0.261904762	0.416666667	0.341666667	0.232653061	0.421052632	0.227926078	0.155555556	0.192389006	0.353796446	0.266019417	0.421052632	0.254937163	0.35483871
DB00318	0.359832636	0.43	0.396457766	0.369713506	0.268148148	0.388375165	0.521264995	0.516931217	0.250841751	0.133333333	0.236652237	0.252525253	0.321236559	0.166666667	0.353302611	0.352804233	0.25	0.372262774	0.338028169	0.17438013	0.312804233	0.312804233	0.352804233	0.352804233	0.253378378	0.253968254	0.142857143	0.716249427	0.266666667	0.220700152	0.402366864	0.342261905	0.25	0.52568306	0.191553544	0.094301246	0.28125	0.180952381	0.543421053	0.285714286	0.255351682	0.285942492	0.193162393	0.27027027	0.366013072	0.230659026	0.362063492	0.444444444	0.339360223
DB00319	0.390855457	0.407594937	0.420600858	0.400576369	0.329032258	0.443342776	0.483133841	0.069767442	0.167487685	0.175	0.267281106	0.175238095	0.333800842	0.131175468	0.270958084	0.197068404	0.347826087	0.373676248	0.246969697	0.176470588	0.072859745	0.182432432	0.183441558	0.244897959	0.181364393	0.3392	0.072859745	0.169435216	0.170812604	0.494365079	0.319884726	0.404285714	0.231775794	0.480998914	0.216693419	0.11627907	0.283333333	0.169129721	0.412128713	0.523769841	0.285714286	0.228934817	0.166666667	0.393571429	0.341721854	0.258751903	0.256692913	0.275912409	0.425793651
DB00320	0.443209877	0.543252595	0.468674699	0.464547677	0.325757576	0.51092233	0.662133891	0.705714286	0.190597205	0.096153846	0.261704682	0.198571429	0.35443038	0.128010139	0.314180929	0.423333333	0.282878412	0.426415094	0.304726368	0.137793759	0.441190476	0.441190476	0.423333333	0.443333333	0.189326557	0.312345679	0.087619048	0.712857143	0.176767677	0.207272727	0.357907253	0.341493268	0.207808564	0.664921466	0.265992063	0.094339623	0.220843672	0.168119552	0.576701269	0.259398496	0.25	0.24875	0.146529563	0.215365239	0.396843292	0.279465371	0.423333333	0.85	0.367612293
DB00321	0.177725118	0.147668823	0.158898305	0.174107143	0.166666667	0.146	0.104819277	0.433571429	0.274038462	0.2	0.136363636	0.278846154	0.102620087	0.141361257	0.138418079	0.777857143	0.179153094	0.175572519	0.185534591	0.370629371	0.751666667	0.451428571	0.572107093	0.45484127	0.539984586	0.184848485	0.505263158	0.590377274	0.559337256	0.24137931	0.151960784	0.130666667	0.147058824	0.106024096	0.37031746	0.401254556	0.253012048	0.20361991	0.146864686	0.151515152	0.212014134	0.55824666	0.30952381	0.581374838	0.119899333	0.127857143	0.777857143	0.483223911	0.107305936
DB00323	0.137168142	0.127062706	0.139393939	0.150423729	0.131904762	0.13243762	0.122460317	0.483333333	0.128	0.156666667	0.118644068	0.12749004	0.147252747	0.230366492	0.129032258	0.423333333	0.21086262	0.137767221	0.11299435	0.192380952	0.519047619	0.519047619	0.423333333	0.441375661	0.165975104	0.169054441	0.194187802	0.426904762	0.154166667	0.129139073	0.13255814	0.113636364	0.101449275	0.12244898	0.338253968	0.105263158	0.158450704	0.219827586	0.131955485	0.114649682	0.118571429	0.141666667	0.267379679	0.183206107	0.145098039	0.143678161	0.459047619	0.365	0.154022989
DB00324	0.21141649	0.1872	0.195777351	0.18503937	0.210666667	0.206319703	0.182142857	0.083492063	0.489082969	0.12978836	0.178756477	0.430962343	0.173737374	0.171314741	0.330555556	0.25	0.196721311	0.290167866	1	0.301435407	0.203296703	0.245283019	0.143312102	0.151975684	0.254612546	0.194373402	0.203296703	0.346774194	0.284021164	0.178077601	0.238095238	0.240694789	0.240526896	0.183333333	0.131195335	0.137614679	0.245899471	0.159322034	0.225755167	0.235649547	0.224797178	0.28343949	0.303964758	0.22031746	0.164855072	0.159898477	0.258823529	0.229268293	0.228946208
DB00325	0.038461538	0.165	0.057142857	0.2	0.071428571	0.173333333	0.137254902	0.165	0.103452381	0.176470588	0.146666667	0.146666667	0.042553191	0.105263158	0.379126984	0.090909091	0.488154762	0.370119048	0.045238095	0.064516129	0.125	0.086956522	0.090909091	0.0625	0.365	0.058823529	0.125	0.166785714	0.196269841	0.177222222	0.08	0.076923077	0.071488095	0.075471698	0.094404762	0.105263158	0.486666667	0.076923077	0.660190476	0.052631579	0.09047619	0.083452381	0.108571429	0.423333333	0.246984127	0.385238095	0.068965517	0.333333333	0.043478261
DB00327	0.37443609	0.417539267	0.40729927	0.376642336	0.278135048	0.404255319	0.482222222	0.757857143	0.267657993	0.166666667	0.228395062	0.274253731	0.313390313	0.140035907	0.362126246	0.493571429	0.270799347	0.364906832	0.357264957	0.17438013	0.433571429	0.433571429	0.515	0.409457672	0.270522388	0.256609642	0.137931034	0.836428571	0.260707635	0.220757825	0.396850394	0.339171975	0.244444444	0.481687014	0.200257937	0.125	0.272727273	0.179620035	0.557422969	0.284246575	0.252059308	0.316814159	0.225	0.258865248	0.351648352	0.227692308	0.511428571	0.651904762	0.332348597
DB00328	0.274074074	0.306402439	0.279029463	0.332713755	0.205508475	0.275459098	0.291375291	0.113571429	0.209549072	0.157894737	0.233766234	0.212201592	0.272394881	0.270186335	0.217213115	0.240310078	0.255319149	0.246183206	0.229437229	0.325581395	0.113333333	0.20923913	0.153284672	0.380952381	0.226415094	0.233050847	0.113333333	0.213513514	0.269783951	0.197674419	0.307692308	0.247464503	0.168704156	0.286542923	0.209134615	0.332579365	0.308333333	0.3	0.303571429	0.232985009	0.30952381	0.215962441	0.292682927	0.314365079	0.293515358	0.217021277	0.212053571	0.238095238	0.297943122
DB00330	0.10005291	0.109312169	0.062634989	0.076923077	0.167063492	0.090909091	0.079382716	0.5	0.1875	0.191489362	0.181818182	0.2	0.066666667	0.25	0.130434783	0.10005291	0.100358423	0.105263158	0.114285714	0.11023622	0.086419753	0.111731844	0.123152709	0.064516129	0.272727273	0.066666667	0.118571429	0.142857143	0.352941176	0.336455026	0.090793651	0.495238095	0.179914021	0.081234568	0.082433862	0.193877551	0.107758621	0.038461538	0.080761905	0.315	0.090793651	0.138611111	0.103690476	0.103448276	0.111604938	0.111111111	0.13047619	0.07183908	0.286746032
DB00331	0.218507937	0.097328042	0.163746032	0.1	0.12	0.05547619	0.202031746	0.214285714	0.263039683	0.2	0.442730159	0.368063492	0.172960317	0.372746032	0.326380952	0.160888889	0.105606481	0.172571429	0.161039683	0.093333333	0.158507937	0.160888889	0.157894737	0.123740741	0.160888889	0.061996342	0.389079365	0.15	0.1	0.101481481	0.809619048	0.097328042	0.224829365	0.185608466	0.059925233	0.1875	0.153253968	0.135017637	0.0758	0.085714286	0.220888889	0.297992063	0.414444444	0.068965517	0.550603175	0.074074074	0.158507937	0.130434783	0.073333333
DB00332	0.23015873	0.213846154	0.218181818	0.213084112	0.25	0.218914186	0.264325397	0.214285714	0.272131148	0.206896552	0.235294118	0.246794872	0.243690476	0.2	0.328282828	0.215339233	0.221662469	0.305803571	0.623571429	0.217557252	0.156521739	0.212121212	0.876344086	0.167123288	0.303030303	0.184331797	0.156521739	0.369191768	0.392727273	0.211382114	0.230290456	0.231981982	0.375838926	0.241706349	0.153846154	0.808333333	0.208333333	0.182370821	0.272161742	0.407407407	0.194871795	0.859504132	0.216312057	0.205797101	0.189655172	0.195833333	0.439528084	0.235426009	0.248459959
DB00333	0.179069767	0.152777778	0.167714885	0.165217391	0.214285714	0.163672655	0.123636364	0.612380952	0.273148148	0.263157895	0.148148148	0.277777778	0.127659574	0.14	0.18	0.453333333	0.188498403	0.248677249	0.232484076	0.401360544	0.453333333	0.61452381	0.55	0.443333333	0.298578199	0.189910979	0.366071429	0.612738095	0.221719457	0.192857143	0.188118812	0.185185185	0.216216216	0.120772947	0.274325397	0.310985645	0.347826087	0.174468085	0.227666667	0.189189189	0.206896552	0.311284047	0.360946746	0.197628458	0.232857143	0.129032258	0.453333333	0.618333333	0.153846154
DB00334	0.265822785	0.351464435	0.285930408	0.2953125	0.198943662	0.32326284	0.381653454	0.459047619	0.208690476	0.185238095	0.242258652	0.154158215	0.311688312	0.177142857	0.210977702	0.483333333	0.21129326	0.247960848	0.205673759	0.219098403	0.452254253	0.423333333	0.570670178	0.676031746	0.533567237	0.237076649	0.118571429	0.486904762	0.547923676	0.215116279	0.248788368	0.372380952	0.170634921	0.379661017	0.208251473	0.402658922	0.194174757	0.234273319	0.355978261	0.2	0.277777778	0.559283531	0.122317597	0.43753522	0.342592593	0.312859885	0.483333333	0.596792278	0.35862069
DB00335	0.200431034	0.188216039	0.206759443	0.188640974	0.333333333	0.176190476	0.172413793	0.208333333	0.19047619	0.206428571	0.15625	0.20295203	0.167355372	0.163179916	0.45287037	0.214285714	0.423883929	0.45734127	0.1875	0.236714976	0.596270814	0.267698413	0.206838624	0.189189189	0.794520548	0.168393782	0.194117647	0.296296296	1	0.2	0.321428571	0.266666667	0.243902439	0.175438596	0.127272727	0.192307692	0.46968254	0.156028369	0.385917989	0.25	0.178362573	0.29	0.296296296	0.433333333	0.171962617	0.424007937	0.229850746	0.204938272	0.208333333
DB00337	0.352339181	0.40436457	0.369382022	0.351274788	0.30420712	0.378787879	0.489479513	0.078571429	0.393571429	0.119047619	0.516666667	0.303809524	0.319660537	0.476666667	0.391959799	0.215254237	0.261980831	0.375579598	0.319672131	0.132075472	0.06133829	0.165811966	0.21331058	0.196078431	0.217391304	0.267801858	0.118571429	0.195121951	0.174061433	0.217566138	0.309037901	0.345971564	0.36	0.492239468	0.178343949	0.134215501	0.207177814	0.154742097	0.434227331	0.34	0.218009479	0.304347826	0.503809524	0.199667221	0.342780027	0.268025078	0.278688525	0.291101056	0.30989957
DB00338	0.287856072	0.365205843	0.291193182	0.302052786	0.209150327	0.328125	0.42269188	0.372380952	0.268941799	0.143329144	0.442539683	0.416269841	0.342105263	0.397142857	0.266556291	0.183636364	0.237606838	0.263803681	0.235785953	0.111553785	0.18047619	0.18047619	0.157989228	0.21129326	0.186349206	0.252911814	0.410634921	0.286904762	0.178571429	0.216312057	0.507142857	0.263665595	0.184306569	0.426978818	0.258064516	0.18047619	0.205724508	0.210019268	0.37809648	0.200345423	0.286031746	0.276124339	0.1875	0.212962963	1	0.257191201	0.208121827	0.251980983	0.309119011
DB00341	0.203389831	0.169871795	0.175	0.254237288	0.236842105	0.170955882	0.163701068	0.090909091	0.183453237	0.233333333	0.157894737	0.174377224	0.15885947	0.151515152	0.164588529	0.283333333	0.268292683	0.217592593	0.456904762	0.388888889	0.223333333	0.272727273	0.205882353	0.307692308	0.214814815	0.178756477	0.189655172	0.235294118	0.231939163	0.25	0.189189189	0.216216216	0.260869565	0.162130178	0.119047619	0.204081633	0.245033113	0.323529412	0.245283019	0.295454545	0.371428571	0.273615635	0.188284519	0.193979933	0.159926471	0.164921466	0.652863881	0.191283293	0.25
DB00343	0.382488479	0.438761777	0.407407407	0.394894895	0.314285714	0.412445731	0.484814398	0.09375	0.1886121	0.237857143	0.299003322	0.192513369	0.339233038	0.160747664	0.429140212	0.224778761	0.444861111	0.417116402	0.262135922	0.166666667	0.096774194	0.177419355	0.25	0.282051282	0.453333333	0.336700337	0.170952381	0.322580645	0.241573034	0.23220339	0.482758621	0.312698413	0.212765957	0.484269663	0.201680672	0.193548387	0.458730159	0.22080292	0.412087302	0.244444444	0.245409015	0.235194585	0.323529412	0.43047619	0.341632089	0.435833333	0.241776316	0.338164251	0.313609467
DB00344	0.164705882	0.127334465	0.154661017	0.164444444	0.135951662	0.144288577	0.109090909	0.443809524	0.282926829	0.1875	0.146666667	0.275362319	0.11627907	0.146666667	0.155619597	0.85	0.168831169	0.207349081	0.198083067	0.347222222	0.75	0.443809524	0.503809524	0.442539683	0.259615385	0.157738095	0.727001366	0.654293565	0.277777778	0.183823529	0.167082294	0.143631436	0.149193548	0.107617896	0.318571429	0.125827815	0.201550388	0.205479452	0.145454545	0.153310105	0.184027778	0.26459144	0.415584416	0.15936255	0.147564935	0.153846154	0.85	0.413333333	0.125874126
DB00346	0.333333333	0.372932331	0.321131448	0.330464716	0.289473684	0.305732484	0.364595545	0.085714286	0.171624714	0.181818182	0.277777778	0.198571429	0.338078292	0.171284635	0.235741445	0.215419501	0.295744681	0.28442029	0.230769231	0.155555556	0.507678053	0.195704057	0.194444444	0.261904762	0.213776722	0.260869565	0.121212121	0.222222222	0.201421801	0.222698073	0.352941176	0.305555556	0.241618376	0.362573099	0.239467849	0.142857143	0.358127514	0.2825	0.315642458	0.255319149	0.19047619	0.3375	0.2	0.877777778	0.356666667	0.23	0.345871078	0.211849192	0.307142857
DB00347	0.183673469	0.154285714	0.2	0.173076923	0.416666667	0.152173913	0.263650794	0.506666667	0.147857143	0.333333333	0.192307692	0.177142857	0.243214286	0.19047619	0.15031746	0.483333333	0.344827586	0.205128205	0.160634921	0.193548387	0.423333333	0.423333333	0.519047619	0.423333333	0.269230769	0.176470588	0.157894737	0.526190476	0.166666667	0.142857143	0.347826087	0.28	0.285714286	0.266825397	0.237063492	0.283333333	0.192307692	0.142857143	0.183428571	0.333333333	0.166666667	0.275862069	0.178571429	0.193548387	0.147936508	0.366666667	0.483333333	0.486666667	0.209302326
DB00348	0.204918033	0.203497615	0.194756554	0.216962525	0.155172414	0.220588235	0.205741627	0.109266874	0.305238095	0.114285714	0.385238095	0.385238095	0.206477733	0.385238095	0.219753086	0.407407407	0.244505495	0.251131222	0.3	0.264317181	0.212435233	0.232142857	0.187142857	0.183183183	0.203389831	0.245478036	0.416666667	0.269090909	0.158415842	0.185714286	0.375	0.214622642	0.159509202	0.205495818	0.178362573	0.109704641	0.181818182	0.239583333	0.207373272	0.181058496	0.189041096	0.215116279	0.329059829	0.219047619	0.386904762	0.194936709	0.272988506	0.238663484	0.17791411
DB00349	0.218181818	0.216666667	0.266666667	0.346153846	0.34375	0.215686275	0.200234192	0.572380952	0.140833333	0.283333333	0.190709046	0.126506024	0.226	0.198529412	0.158730159	0.512380952	0.333333333	0.272727273	0.163069544	0.352941176	0.572380952	0.572380952	0.423333333	0.971988796	0.166666667	0.232098765	0.110607987	0.426904762	0.121212121	0.193370166	0.333333333	0.223333333	0.14893617	0.202813599	0.241666667	0.172413793	0.142857143	0.366666667	0.215686275	0.177777778	0.419354839	0.210526316	0.166666667	0.210526316	0.218411552	0.198529412	0.512380952	0.365	0.244897959
DB00350	0.208247423	0.200317965	0.204545455	0.213017751	0.164588529	0.184257603	0.199046484	0.107896825	0.27077381	0.086956522	0.361666667	0.246666667	0.204868154	0.181818182	0.222883598	0.18125	0.305555556	0.205952381	0.167919799	0.149193548	0.104761905	0.203508772	0.158878505	0.18429003	0.227896825	0.197007481	0.104761905	0.163511905	0.139457672	0.236526946	0.150205761	0.152808989	0.18360119	0.200238379	0.245341615	0.115384615	0.282619048	0.32	0.368134921	0.168975069	0.164420485	0.152354571	0.306190476	0.256904762	0.197261905	0.221785714	0.154450262	0.172335601	0.226495726
DB00353	0.359098229	0.422752809	0.346385542	0.3640625	0.342105263	0.439749609	0.436363636	0.267857143	0.211881188	0.138888889	0.236797274	0.223552894	0.294832827	0.2	0.275510204	0.249508841	0.327715356	0.348333333	0.272407733	0.165236052	0.11547619	0.243243243	0.184210526	0.25	0.205128205	0.297012302	0.156666667	0.286904762	0.183235867	0.247211896	0.315619968	0.291457286	0.209923664	0.440774487	0.181003584	0.15547619	0.26487524	0.183397683	0.51233672	0.240875912	0.287313433	0.248148148	0.178794179	0.26984127	0.347460317	0.274956217	0.28021978	0.44320298	0.316455696
DB00355	0.318037975	0.328912467	0.339908953	0.342679128	0.261484099	0.336764706	0.39532294	0.064516129	0.157996146	0.214285714	0.272241993	0.164410058	0.293846154	0.206896552	0.235785953	0.220703125	0.324324324	0.268680445	0.204391892	0.146341463	0.066666667	0.161417323	0.152700186	0.235976789	0.171875	0.326642336	0.066666667	0.144508671	0.161793372	0.435555556	0.277337559	0.360238095	0.309047619	0.397993311	0.234285714	0.129032258	0.23047619	0.233650794	0.313375796	0.504126984	0.225631769	0.175	0.162162162	0.214285714	0.266479663	0.260105448	0.224199288	0.242276423	0.39202381
DB00356	0.162217659	0.172248804	0.182341651	0.226415094	0.134517766	0.163043478	0.34973545	0.133650794	0.13220339	0.166666667	0.206896552	0.131756757	0.363492063	0.216101695	0.145631068	0.166123779	0.194444444	0.164473684	0.158888889	0.856666667	0.09952381	0.137931034	0.185185185	0.35483871	0.189285714	0.158690176	0.087179487	0.193430657	0.16254417	0.285714286	0.25	0.182254197	0.119496855	0.340846561	0.225806452	0.756666667	0.175925926	0.384615385	0.171779141	0.142857143	0.392857143	0.171428571	0.209205021	0.210702341	0.310344828	0.186825397	0.21875	0.2	0.217391304
DB00357	0.214285714	0.616666667	0.234042553	0.194779116	0.257142857	0.211538462	0.186522262	0.283333333	0.25093633	0.214285714	0.242424242	0.25	0.285714286	0.181069959	0.188916877	0.24738676	0.289473684	0.232018561	0.218579235	0.267942584	0.225433526	0.541522736	0.151515152	0.263157895	0.242537313	0.397142857	0.225433526	0.26744186	0.196363636	0.166172107	0.28125	0.2	0.218578644	0.182035928	0.128205128	0.166666667	0.198113208	0.272727273	0.243857143	0.14893617	0.177142857	0.196374622	0.273127753	0.236842105	0.285714286	0.285714286	0.220289855	0.23325062	0.166315789
DB00358	0.301270417	0.316493314	0.319047619	0.322695035	0.225409836	0.321666667	0.329824561	0.185185185	0.256476684	0.137931034	0.232510288	0.236641221	0.278659612	0.273255814	0.271428571	0.278894472	0.262472885	0.33203125	0.267515924	0.205797101	0.152380952	0.25729443	0.194774347	0.245238095	0.272727273	0.27027027	0.152380952	0.278074866	0.321428571	0.28125	0.268382353	0.262745098	0.181818182	0.337250294	0.384121156	0.104225352	0.327857143	0.831746032	0.316546763	0.234375	0.327857143	0.269141531	0.218836565	0.248175182	0.387096774	0.222222222	0.308924485	0.325153374	0.29787234
DB00359	0.251269841	0.1696	0.182460317	0.225079365	0.144702842	0.207063492	0.167657551	0.074074074	0.118644068	0.153846154	0.275862069	0.118243243	0.204081633	0.192307692	0.141463415	0.134615385	0.153846154	0.135775862	0.136246787	0.12987013	0.166666667	0.25	0.133333333	0.190938511	0.119047619	0.171825397	0.166666667	0.129370629	0.212363316	0.420899471	0.128691983	0.382460317	0.206653439	0.167458432	0.181818182	0.068965517	0.275862069	0.266666667	0.151515152	0.477486772	0.184444444	0.139534884	0.11328125	0.208095238	0.144927536	0.464285714	0.133152174	0.225806452	0.433650794
DB00360	0.271582734	0.282576867	0.270134228	0.260273973	0.228571429	0.271103896	0.321219226	0.185185185	0.286190476	0.178571429	0.385238095	0.385238095	0.297640653	0.385238095	0.213861386	0.176886792	0.235421166	0.251396648	0.20781893	0.13091922	0.148148148	0.171717172	0.23	0.184757506	0.235294118	0.197211155	0.416666667	0.191904762	0.275862069	0.208144796	0.375	0.205323194	0.173913043	0.322391559	0.303030303	0.110465116	0.183673469	0.242424242	0.300287356	0.204545455	0.186695279	0.217687075	0.119791667	0.179487179	0.376190476	0.211065574	0.198294243	0.226923077	0.289424861
DB00361	0.382877527	0.50678733	0.420374707	0.382830626	0.365	0.454225352	0.678685048	0.1	0.205958549	0.125	0.272838002	0.22	0.366394399	0.15	0.337922403	0.218112245	0.278606965	0.380660955	0.325285896	0.137254902	0.102564103	0.282051282	0.195214106	0.200743494	0.255813953	0.637142857	0.106666667	0.351351351	0.197930142	0.229365079	0.375302663	0.326034063	0.245283019	0.679745493	0.189781022	0.179487179	0.319047619	0.179746835	0.6377858	0.274509804	0.312380952	0.318181818	0.173913043	0.45	0.418872267	0.269090909	0.282115869	0.364089776	0.405372405
DB00363	0.221824687	0.285067873	0.223706177	0.260176991	0.172557173	0.269230769	0.288551402	0.459047619	0.190833333	0.157460317	0.212446352	0.138539043	0.296435272	0.22	0.168650794	0.483333333	0.201754386	0.21575985	0.168049793	0.225	0.423333333	0.423333333	0.587356176	0.676031746	0.145038168	0.222457627	0.118571429	0.526190476	0.137755102	0.225961538	0.203669725	0.42	0.134292566	0.288214702	0.217603912	0.420856298	0.174528302	0.333333333	0.276811594	0.155902004	0.382352941	0.569658262	0.127777778	0.46104574	0.305025997	0.297482838	0.503165051	0.57410417	0.363821138
DB00367	0.187763713	0.176848875	0.17208413	0.174603175	0.206521739	0.189944134	0.287724868	0.125	0.362139918	0.12	0.155844156	0.328	0.257361111	0.154471545	0.336182336	0.171617162	0.188888889	0.245283019	0.367283951	0.218604651	0.123655914	0.221374046	0.122186495	0.14953271	0.18705036	0.151133501	0.123655914	0.275590551	0.131944444	0.140350877	0.191111111	0.234256927	0.20890411	0.288095238	0.125	0.291111111	0.141993958	0.133105802	0.206022187	0.201807229	0.148876404	0.348419312	0.227467811	0.165584416	0.159340659	0.269325397	0.208092486	0.201946472	0.17987152
DB00368	0.253809524	0.129533679	0.253809524	0.366666667	0.214285714	0.337142857	0.133333333	0.277777778	0.252475248	0.333333333	0.24	0.27	0.127659574	0.256097561	0.469444444	0.333333333	0.420982143	0.409603175	0.176904762	0.362962963	0.739333716	0.16	0.166666667	0.106463878	0.577819829	0.185238095	0.466666667	0.359116022	0.624080771	0.266825397	0.174358974	0.230769231	0.184210526	0.105714286	0.099404762	0.136363636	0.67047619	0.176190476	0.599971694	0.263650794	0.366666667	0.202290076	0.283950617	0.92	0.107784431	0.553333333	0.251644773	0.162011173	0.253809524
DB00369	0.207692308	0.235658915	0.197879859	0.221189591	0.181818182	0.215889465	0.228604924	0.217391304	0.190833333	0.223333333	0.565217391	0.150724638	0.234951456	0.363636364	0.181415929	0.21037464	0.196601942	0.227743271	0.159817352	0.143356643	0.173913043	0.214285714	0.178571429	0.260740741	0.168639053	0.263922518	0.173913043	0.172413793	0.178571429	0.332486772	0.192460317	0.805714286	0.177599206	0.228337237	0.272988506	0.156666667	0.200542005	0.37037037	0.205839416	0.315	0.192380952	0.171355499	0.13961039	0.18767507	0.201376936	0.227817746	0.186732187	0.181818182	0.257063492
DB00370	0.287112561	0.355021216	0.286809816	0.323624595	0.202872531	0.322629969	0.380136986	0.423333333	0.182590234	0.107142857	0.249534451	0.192307692	0.337248322	0.175115207	0.230088496	0.805714286	0.252873563	0.258764608	0.225274725	0.15125194	0.705714286	0.423333333	0.572380952	0.422539683	0.55214857	0.264814815	0.422820577	0.57952381	0.574027802	0.259713701	0.253289474	0.240901213	0.162650602	0.370328426	0.308333333	0.105219405	0.242798354	0.21875	0.420143885	0.195028681	0.35483871	0.225742574	0.147982063	0.60205463	0.311450382	0.243992606	0.805714286	0.397142857	0.346620451
DB00371	0.090909091	0.077500981	0.088172043	0.093095238	0.136363636	0.129206349	0.083800705	0.441375661	0.153846154	0.372380952	0.157894737	0.166666667	0.082685185	0.230769231	0.13125	0.401375661	0.111111111	0.154325397	0.12	0.254436248	0.462539683	0.462539683	0.379417989	0.971988796	0.161458333	0.107142857	0.181818182	0.381534392	0.1875	0.15	0.157894737	0.157460317	0.2	0.064320388	0.307301587	0.259615385	0.157894737	0.095238095	0.085119138	0.163346614	0.182222222	0.148594378	0.132911392	0.12	0.175427333	0.145437905	0.401375661	0.463809524	0.075060533
DB00373	0.186379928	0.216691069	0.212947189	0.185248714	0.183047619	0.2	0.243678161	0.142857143	0.152815013	0.08115873	0.25	0.149333333	0.220400729	0.214285714	0.271084656	0.167095116	0.273912698	0.26562963	0.201773836	0.121118012	0.429604148	0.177349206	0.182058047	0.175879397	0.696347032	0.155925156	0.06647619	0.155737705	0.833333333	0.242424242	0.216475096	0.211934156	0.20212766	0.240549828	0.166259169	0.154109589	0.345095238	0.138888889	0.272606349	0.23255814	0.171444444	0.233082707	0.112716763	0.348904762	0.228187919	0.278190476	0.169683258	0.190763052	0.25
DB00374	0.805714286	0.282282282	0.372380952	0.263716814	0.252212389	0.312380952	0.48984127	0.156666667	0.36858006	0.423333333	0.201271186	0.388379205	0.452738095	0.16	0.343181818	0.251968504	0.224944321	0.3	0.354916067	0.203761755	0.192380952	0.197831978	0.160098522	0.149882904	0.384615385	0.234541578	0.156666667	0.385093168	0.291066282	0.262698413	0.405982906	0.356984479	0.2	0.357936508	0.157407407	0.217391304	0.372380952	0.285714286	0.352220521	0.25015873	0.933333333	0.243961353	0.364548495	0.366666667	0.266778523	0.182952183	0.267605634	0.267489712	0.253333333
DB00376	0.196078431	0.163061564	0.186046512	0.174369748	0.275862069	0.166666667	0.148730351	0.443809524	0.373271889	0.173913043	0.259259259	0.32300885	0.132631579	0.333333333	0.21448468	0.503809524	0.219135802	0.2890625	0.269349845	0.347058824	0.486666667	0.486666667	0.781083359	0.417539683	0.32	0.194444444	0.303703704	0.625698324	0.268398268	0.4	0.203349282	0.183937824	0.230769231	0.147165259	0.281071429	0.663972559	0.259259259	0.196	0.217391304	0.27972028	0.225806452	0.724326602	0.39010989	0.207407407	0.132075472	0.1875	0.546666667	0.375238095	0.169300226
DB00377	0.349914237	0.357954545	0.341346154	0.366834171	0.303030303	0.359055118	0.388952819	0.103448276	0.292142857	0.149305854	0.4	0.4	0.307565789	0.4	0.283333333	0.250539957	0.288537549	0.354954955	0.295145631	0.203559511	0.127201335	0.214285714	0.321428571	0.249982833	0.212253829	0.307101727	0.44	0.209713024	0.19047619	0.218253968	0.385238095	0.329608939	0.163306452	0.388505747	0.196819085	0.133333333	0.259414226	0.177966102	0.411174785	0.221568627	0.271084337	0.314285714	0.214285714	0.259179266	0.39952381	0.240295749	0.263779528	0.324723247	0.302521008
DB00379	0.303809524	0.120954003	0.346666667	0.386666667	0.148148148	0.476666667	0.135238095	0.176470588	0.147321429	0.4	0.217391304	0.146666667	0.143571429	0.179775281	0.475238095	0.470588235	0.419166667	0.492222222	0.133452381	0.259259259	0.461538462	0.13047619	0.19047619	0.098333333	0.443809524	0.175238095	0.461538462	0.368421053	0.470588235	0.180714286	0.272727273	0.318181818	0.135135135	0.100079365	0.159166667	0.163120567	0.85	0.306984127	0.414857143	0.168412698	0.416666667	0.16	0.316770186	0.7	0.192307692	0.385238095	0.185185185	0.146666667	0.165
DB00380	0.185185185	0.154285714	0.2	0.155172414	0.333333333	0.18	0.263650794	0.136363636	0.108452381	0.2	0.15625	0.098333333	0.243214286	0.148148148	0.088235294	0.133333333	0.25	0.23255814	0.160634921	0.157460317	0.12	0.25	0.259259259	0.157894737	0.147058824	0.179487179	0.12	0.206896552	0.133333333	0.151515152	0.193548387	0.1875	0.214285714	0.440952381	0.178730159	0.283333333	0.193548387	0.117647059	0.18	0.25	0.171428571	0.194444444	0.114404762	0.162162162	0.120952381	0.253809524	0.205882353	0.1875	0.513888889
DB00381	0.276845638	0.347826087	0.303858521	0.295081967	0.211320755	0.33492823	0.337485844	0.085714286	0.194130926	0.21875	0.213207547	0.185682327	0.296795953	0.158653846	0.50080291	0.303030303	0.650466766	0.614015212	0.230326296	0.405405405	0.15625	0.153674833	0.194323144	0.358974359	0.455571429	0.219739292	0.15625	0.194508009	0.221445221	0.205128205	0.296819788	0.342857143	0.203056769	0.331081081	0.180327869	0.212121212	0.476904762	0.424242424	0.383540476	0.215885947	0.315789474	0.236401674	0.180487805	0.402095238	0.300469484	0.403238095	0.283333333	0.283858998	0.302608696
DB00384	0.183794466	0.201877934	0.182149362	0.196190476	0.142857143	0.192380952	0.243650794	0.114285714	0.11550152	0.192380952	0.36	0.125382263	0.272727273	0.185185185	0.438412698	0.192307692	0.498392857	0.420436508	0.140634921	0.223333333	0.19047619	0.185185185	0.148148148	0.184210526	0.423333333	0.199513382	0.19047619	0.128526646	0.184232804	0.151351351	0.214285714	0.182022472	0.112986726	0.246825397	0.285714286	0.223333333	0.512380952	0.458333333	0.391904762	0.101265823	0.266666667	0.210238095	0.137809187	0.375	0.211956522	0.67047619	0.167095116	0.296296296	0.185858586
DB00388	0.301130952	0.159267493	0.28077381	0.192380952	0.246175595	0.215585317	0.133194444	0.277777778	0.240384615	0.2	0.192307692	0.210526316	0.127659574	0.25	0.148148148	0.217391304	0.175496689	0.175	0.403854167	0.330985915	0.62116287	0.181818182	0.166666667	0.104477612	0.434782609	0.174311927	0.431578947	0.394444444	0.555555556	0.288617886	0.166246851	0.145604396	0.204900794	0.108786376	0.096774194	0.153846154	0.309012876	0.217582672	0.135313531	0.328541667	0.314345238	0.221374046	0.267857143	1	0.105162037	0.166666667	0.399665697	0.199430199	0.319479167
DB00389	0.139240506	0.139871383	0.546666667	0.413333333	0.133333333	0.486666667	0.377777778	0.13047619	0.124087591	0.2	0.291666667	0.127737226	0.386785714	0.315789474	0.149484536	0.185714286	0.21875	0.158256881	0.169166667	0.346666667	0.13047619	0.208333333	0.166666667	0.157190635	0.149812734	0.179347826	0.107142857	0.131578947	0.134831461	0.28	0.158013544	0.158808933	0.134020619	0.33015873	0.307692308	0.286666667	0.148148148	0.185185185	0.130168453	0.128205128	0.138643068	0.15625	0.119148936	0.166666667	0.307692308	0.25	0.158357771	0.185185185	0.130434783
DB00390	0.303809524	0.253030303	0.243809524	0.333333333	0.216704289	0.303809524	0.243367935	0.088235294	0.310769231	0.13047619	0.173913043	0.32	0.233333333	0.151975684	0.447380952	0.196808511	0.398125	0.431984127	0.490304709	0.182119205	0.09352518	0.182336182	0.184	0.162907268	0.503809524	0.189655172	0.18	0.273556231	0.292222222	0.293492063	0.277327935	0.323529412	0.431309904	0.248842593	0.148058252	0.180851064	0.637142857	0.166190476	0.490857143	0.403409091	0.476666667	0.311827957	0.213375796	0.853333333	0.248713551	0.483333333	0.227272727	0.229645094	0.273809524
DB00393	0.271126761	0.316100443	0.278145695	0.266441821	0.206	0.310344828	0.315668203	0.083333333	0.177884615	0.142857143	0.212851406	0.216666667	0.282952548	0.159685864	0.437380952	0.244552058	0.404940476	0.414960317	0.216161616	0.152173913	0.098507463	0.182716049	0.157175399	0.227272727	0.453809524	0.241935484	0.346666667	0.17804878	0.20049505	0.198689956	0.299065421	0.263157895	0.193473193	0.309278351	0.190687361	0.205882353	0.375	0.188861985	0.468285714	0.205183585	0.190775681	0.205240175	0.17414248	0.5	0.277419355	0.5	0.240860215	0.255769231	0.279279279
DB00394	0.259887006	0.260150376	0.263620387	0.246428571	0.227678571	0.269165247	0.275175644	0.078947368	0.387301587	0.118719221	0.213656388	0.351851852	0.204626335	0.160714286	0.395631068	0.242587601	0.216400911	0.301848049	1	0.239057239	0.141304348	0.203389831	0.197368421	0.17866005	0.26744186	0.202991453	0.159761905	0.28358209	0.223796034	0.183770883	0.307535642	0.284482759	0.342105263	0.274853801	0.152380952	0.170068027	0.219143577	0.171122995	0.329754601	0.343085106	0.214622642	0.370879121	0.256410256	0.204663212	0.248310811	0.202173913	0.265700483	0.282051282	0.234962406
DB00396	0.145374449	0.13509061	0.142284569	0.136645963	0.17251462	0.159533074	0.243650794	0.1	0.309090909	0.15	0.142045455	0.307692308	0.204285714	0.142180095	0.271641791	0.138686131	0.152694611	0.203473945	0.328903654	0.209944751	0.144827586	0.193965517	0.104693141	0.135888502	0.166666667	0.134246575	0.144827586	0.265765766	0.109803922	0.13029316	0.219705378	0.188829787	0.156716418	0.246825397	0.105610561	0.223333333	0.127946128	0.12890625	0.158064516	0.15210356	0.133126935	0.376190476	0.246153846	0.157509158	0.121673004	0.296666667	0.179245283	0.171428571	0.146726862
DB00397	0.37952381	0.099303136	0.37952381	0.166785714	0.214285714	0.226904762	0.217619048	0.277777778	0.284916201	0.333333333	0.24	0.241935484	0.16577381	0.25	0.148148148	0.333333333	0.143356643	0.135638298	0.654761905	0.504672897	0.8	0.19952381	0.166666667	0.107438017	0.643126621	0.182724252	0.8	0.318181818	0.725318402	0.229787234	0.19952381	0.230769231	0.184210526	0.171825397	0.096774194	0.15952381	0.286904762	0.295634921	0.104166667	0.285	0.37952381	0.201646091	0.293706294	0.371357296	0.163015873	0.129032258	0.279362418	0.155882353	0.226904762
DB00398	0.223333333	0.423333333	0.230769231	0.339285714	0.334285714	0.228956229	0.256140351	0.042979387	0.162534435	0.085714286	0.207207207	0.143243243	0.239700375	0.237623762	0.181434599	0.232044199	0.23255814	0.208984375	0.197309417	0.275	0.102941176	0.194444444	0.134020619	0.405405405	0.192634561	0.85	0.102941176	0.217008798	0.184659091	0.277777778	0.229411765	0.23880597	0.135549872	0.255841121	0.205655527	0.083333333	0.196428571	0.393939394	0.241982507	0.159973545	0.361111111	0.163461538	0.204472843	0.219512195	0.297491039	0.231121281	0.200471698	0.17	0.222857143
DB00399	0.1275	0.145454545	0.146341463	0.12398374	0.178571429	0.130434783	0.150943396	0.1275	0.111666667	0.293571429	0.304347826	0.101503759	0.154013015	0.333333333	0.113989637	0.128571429	0.1875	0.12195122	0.119113573	0.493571429	0.1275	0.272727273	0.173913043	0.279140212	0.13229572	0.21875	0.105263158	0.12	0.125	0.347826087	0.153846154	0.194166667	0.117437722	0.153846154	0.375	0.478095238	0.14527027	0.192307692	0.131661442	0.131578947	0.161428571	0.161290323	0.107623318	0.111111111	0.269230769	0.214285714	0.138138138	0.148148148	0.137777778
DB00400	0.345238095	0.354748603	0.331768388	0.330128205	0.215238095	0.324773414	0.371910112	0.111071429	0.276190476	0.107142857	0.28	0.212765957	0.2944	0.144736842	0.297247706	0.259023355	0.258979206	0.283082077	0.289772727	0.257142857	0.148571429	0.179704017	0.176352705	0.285714286	0.290909091	0.25	0.185	0.300925926	0.278911565	0.376746032	0.407272727	0.330895795	0.368571429	0.371492705	0.196116505	0.148571429	0.315238095	0.290992063	0.40112202	0.255873016	0.345238095	0.279918864	0.493333333	0.273333333	0.303892216	0.227598566	0.301587302	0.291005291	0.270531401
DB00401	0.269784173	0.321752266	0.279187817	0.273830156	0.20781893	0.320945946	0.298731257	0.085714286	0.164619165	0.147058824	0.204918033	0.216666667	0.275	0.163487738	0.437380952	0.245	0.404940476	0.415952381	0.215767635	0.155555556	0.1	0.184143223	0.168646081	0.23255814	0.496666667	0.252609603	0.346666667	0.170426065	0.205655527	0.195067265	0.288425047	0.255952381	0.200968523	0.292431193	0.200460829	0.212121212	0.375	0.196473552	0.468285714	0.215246637	0.192224622	0.223744292	0.178571429	0.5	0.284768212	0.5	0.246666667	0.258893281	0.273394495
DB00402	0.3314367	0.405852417	0.346994536	0.351540616	0.256923077	0.36204576	0.503325942	0.357460317	0.181208054	0.283333333	0.286163522	0.165289256	0.36416185	0.1669627	0.283536585	0.357460317	0.257456829	0.319180088	0.255384615	0.248953022	0.357460317	0.357460317	0.357460317	1	0.179530201	0.296875	0.115515106	0.358849206	0.180743243	0.228663446	0.328947368	0.305597579	0.18627451	0.50443459	0.270952381	0.142857143	0.211290323	0.27027027	0.415730337	0.211930926	0.351351351	0.22953451	0.146086957	0.203947368	0.348525469	0.271317829	0.385238095	0.503809524	0.30878187
DB00404	0.218085106	0.289156627	0.222222222	0.251748252	0.171134021	0.248772504	0.282734647	0.572380952	0.154822335	0.283333333	0.208067941	0.15443038	0.296641791	0.129032258	0.202839757	0.512380952	0.210526316	0.22326454	0.183716075	0.254436248	0.572380952	0.572380952	0.423333333	0.971988796	0.143576826	0.212943633	0.110607987	0.426904762	0.145038168	0.235294118	0.208791209	0.223333333	0.130331754	0.285382831	0.241666667	0.134385255	0.18957346	0.35483871	0.273381295	0.16481069	0.363636364	0.175	0.129476584	0.163855422	0.263772955	0.257709251	0.512380952	0.365	0.275992439
DB00408	0.254799302	0.325373134	0.266886326	0.294117647	0.171875	0.288492707	0.31372549	0.423333333	0.190833333	0.157460317	0.231557377	0.13225058	0.291296625	0.177142857	0.199616123	0.541304225	0.209109731	0.236889693	0.179133858	0.243902439	0.539168501	0.459047619	0.577461205	0.676031746	0.540028173	0.245934959	0.401309438	0.486904762	0.338040352	0.22147651	0.260473588	0.372380952	0.156862745	0.310344828	0.216400911	0.408949858	0.227586207	0.314285714	0.336734694	0.183673469	0.361111111	0.56222013	0.160104987	0.45283737	0.367417678	0.245867769	0.622564273	0.560250225	0.333962264
DB00410	0.23246493	0.230769231	0.220183486	0.226666667	0.209756098	0.212280702	0.216216216	0.090909091	0.280936455	0.121212121	0.186157518	0.238709677	0.221568627	0.15862069	0.404312668	0.229607251	0.20906801	0.252699784	0.367403315	0.2265625	0.168809524	0.2	0.200598802	0.156593407	0.273333333	0.18372093	0.137619048	0.319298246	0.281355932	0.233201058	0.303769401	0.306024096	0.421052632	0.217391304	0.146666667	0.225806452	0.168478261	0.149700599	0.260465116	0.390243902	0.187063492	0.352583587	0.301071429	0.187861272	0.21024735	0.174117647	0.223958333	0.226966292	0.201195219
DB00411	0.252380952	0.143163314	0.205714286	0.143163314	0.209007937	0.168809524	0.135119048	0.384615385	0.117647059	0.282608696	0.130434783	0.125	0.125535714	0.111111111	0.083333333	0.311587302	0.096774194	0.096256684	0.113353175	0.200439959	0.319285714	0.489285714	0.597197292	0.247301587	0.211587302	0.095	0.133333333	0.255257937	0.354444444	0.119391534	0.13547619	0.125	0.152172619	0.101917989	0.134404762	0.622655008	0.150952381	0.153333333	0.066666667	0.212566138	0.207857143	0.732825568	0.105263158	0.132738095	0.12	0.111111111	0.385234856	0.195	0.274007937
DB00412	0.282142857	0.331831832	0.297297297	0.285714286	0.303030303	0.303776683	0.308045977	0.18047619	0.261164021	0.178571429	0.417539683	0.365	0.308108108	0.375714286	0.333862434	0.237864078	0.297297297	0.26716141	0.215447154	0.208695652	0.156666667	0.310344828	0.233333333	0.207373272	0.336088154	0.26185567	0.385238095	0.250652742	0.286096257	0.252873563	0.848253968	0.25	0.212301587	0.31372549	0.20861678	0.172413793	0.329177057	0.226700252	0.323699422	0.23255814	0.245033113	0.300198413	0.389047619	0.243243243	0.543280423	0.226069246	0.213983051	0.329918033	0.270833333
DB00413	0.245583039	0.300595238	0.256239601	0.272097054	0.249466951	0.278232406	0.291618829	0.483333333	0.179551122	0.192380952	0.322072072	0.187969925	0.257495591	0.142857143	0.224448898	0.423333333	0.225806452	0.273764259	0.226415094	0.147727273	0.483333333	0.483333333	0.357460317	0.499047619	0.168316832	0.212550607	0.166666667	0.358849206	0.155555556	0.198198198	0.276836158	0.251485149	0.178571429	0.291284404	0.397857143	0.098265896	0.192380952	0.19395466	0.284495021	0.215730337	0.275462963	0.218678815	0.156756757	0.192857143	0.238019169	0.206967213	0.459047619	0.565809316	0.26
DB00415	0.388888889	0.365122616	0.397151899	0.376996805	0.327137546	0.411490683	0.3984375	0.081081081	0.171539961	0.28125	0.245644599	0.186666667	0.320754717	0.123732252	0.25466893	0.206563707	0.4	0.371134021	0.233564014	0.285714286	0.181818182	0.191919192	0.190384615	0.279069767	0.192842942	0.351301115	0.181818182	0.188	0.228544974	0.442777778	0.333333333	0.328095238	0.271111111	0.399553571	0.197781885	0.135135135	0.257321429	0.166666667	0.369189907	0.522380952	0.293333333	0.241573034	0.19047619	0.3875	0.299280576	0.236206897	0.255474453	0.271214642	0.469672619
DB00418	0.14	0.123333333	0.146341463	0.153846154	0.32	0.130434783	0.12962963	0.423333333	0.200238095	0.283333333	0.153846154	0.177142857	0.155555556	0.2	0.153846154	0.459047619	0.225806452	0.15	0.156156156	0.246758654	0.459047619	0.423333333	0.423333333	0.770793651	0.185185185	0.181818182	0.114829084	0.426904762	0.125	0.148148148	0.304347826	0.223333333	0.157894737	0.132075472	0.274920635	0.2	0.111111111	0.186147186	0.166761905	0.194444444	0.152380952	0.2	0.169230769	0.187142857	0.169142025	0.187142857	0.459047619	0.546666667	0.133333333
DB00419	0.14047619	0.137931034	0.136363636	0.145454545	0.333333333	0.170212766	0.122807018	0.315789474	0.286190476	0.181818182	0.385238095	0.385238095	0.1	0.385238095	0.137931034	0.153846154	0.171428571	0.146981627	0.12195122	0.125	0.142857143	0.24	0.363636364	0.111111111	0.25	0.105263158	0.416666667	0.291666667	0.304347826	0.172413793	0.375	0.133333333	0.342857143	0.125	0.125	0.166666667	0.222222222	0.133333333	0.170212766	0.393939394	0.193548387	0.21875	0.118571429	0.181818182	0.376190476	0.15625	0.193548387	0.214285714	0.14893617
DB00421	0.252669039	0.27818448	0.271500843	0.255136986	0.25	0.276595745	0.297921478	0.078571429	0.282608696	0.129032258	0.22851153	0.25464191	0.242582897	0.145552561	0.434391534	0.189448441	0.495625	0.385343915	0.537591411	0.185238095	0.086956522	0.182051282	0.215880893	0.188811189	0.423333333	0.186507937	0.106666667	0.24	0.200514139	0.177383592	0.330058939	0.301030928	0.279792746	0.302083333	0.158482143	0.259047619	0.459047619	0.139759036	0.440571429	0.282660333	0.227678571	0.312039312	0.198571429	0.496666667	0.258536585	0.783333333	0.247767857	0.295918367	0.258181818
DB00422	0.239828694	0.204508857	0.235756385	0.216	0.266666667	0.210720887	0.189285714	0.572380952	0.329501916	0.272727273	0.206896552	0.303370787	0.1875	0.208333333	0.272965879	0.833333333	0.264705882	0.28	0.330434783	0.336538462	0.933333333	0.572380952	0.423333333	0.525873016	0.423076923	0.212820513	0.813596491	0.518876899	0.351778656	0.234042553	0.240449438	0.24137931	0.299295775	0.191895113	0.413968254	0.260869565	0.279220779	0.167785235	0.266666667	0.321656051	0.231884058	0.440140845	0.307359307	0.245847176	0.170952381	0.21875	0.9	0.397142857	0.244444444
DB00423	0.159047619	0.141447368	0.159047619	0.144628099	0.2	0.129699248	0.43015873	0.197142857	0.25	0.176470588	0.173913043	0.266666667	0.374126984	0.235294118	0.173913043	0.263157895	0.137026239	0.136890951	0.222526455	0.81047619	0.2	0.159047619	0.142857143	0.14532872	0.380952381	0.129380054	0.2	0.470588235	0.5	0.166666667	0.227272727	0.183246073	0.188679245	0.424603175	0.118421053	0.842222222	0.285714286	0.109433962	0.168012924	0.176470588	0.159047619	0.169351852	0.246231156	0.375	0.2	0.256984127	0.148148148	0.12039312	0.163265306
DB00424	0.218947368	0.198717949	0.200381679	0.228070175	0.303030303	0.192307692	0.457063492	0.196190476	0.285595238	0.222222222	0.3725	0.441904762	0.406428571	0.3725	0.307277628	0.23255814	0.230769231	0.253456221	0.289325843	0.268333333	0.19047619	0.310344828	0.821051168	0.178433889	0.335907336	0.165024631	0.395952381	0.329378066	0.443037975	0.208333333	0.468333333	0.219277108	0.397727273	0.452063492	0.162162162	0.722488756	0.197568389	0.183673469	0.265306122	0.416382253	0.246190476	0.750105222	0.232653061	0.205787781	0.487777778	0.373333333	0.407883814	0.28125	0.244897959
DB00425	0.285956007	0.360175695	0.293929712	0.31281198	0.3125	0.326984127	0.384976526	0.385238095	0.157894737	0.283333333	0.218216319	0.167770419	0.352112676	0.222222222	0.215328467	0.357460317	0.382352941	0.279069767	0.214421252	0.262465493	0.357460317	0.357460317	0.357460317	0.826910744	0.171428571	0.262548263	0.113974796	0.388809524	0.170022371	0.246284501	0.344827586	0.244565217	0.193058568	0.379672897	0.257063492	0.178571429	0.207983193	0.265550239	0.33986014	0.211382114	0.303030303	0.234309623	0.175182482	0.216216216	0.36738056	0.270216963	0.357460317	0.546666667	0.326241135
DB00426	0.25	0.25975976	0.25	0.239361702	0.259920635	0.205169628	0.289940828	0.115384615	0.159166667	0.304347826	0.321428571	0.137305699	0.30134357	0.192307692	0.20754717	0.181585678	0.25	0.221153846	0.206140351	0.194444444	0.166666667	0.169863014	0.196850394	0.189189189	0.258064516	0.215517241	0.166666667	0.155495979	0.287063492	0.291243386	0.233333333	0.448253968	0.263025794	0.29112426	0.379310345	0.24	0.163069544	0.233146067	0.250720461	0.379563492	0.237857143	0.303030303	0.147058824	0.162162162	0.25	0.201735358	0.232394366	0.1875	0.397698413
DB00428	0.283333333	0.483333333	0.223333333	0.185606061	0.455	0.201785714	0.20212766	0.107142857	0.143571429	0.066666667	0.22	0.136645963	0.2027833	0.137931034	0.200477327	0.150887574	0.172588832	0.2297593	0.236785714	0.121212121	0.078571429	0.123809524	0.193146417	0.11634349	0.170418006	0.637142857	0.156666667	0.125786164	0.196013289	0.238095238	0.192468619	0.265700483	0.292682927	0.197647059	0.183908046	0.187772926	0.259047619	0.213015873	0.206373293	0.3	0.283333333	0.189415042	0.177142857	0.253809524	0.164048866	0.184729064	0.205333333	0.168141593	0.253333333
DB00431	0.156666667	0.154285714	0.152380952	0.097705182	0.070793651	0.087645432	0.368571429	0.2	0.108452381	0.573433593	0.098333333	0.098333333	0.339761905	0.13047619	0.12047619	0.156666667	0.056111451	0.072208995	0.208730159	0.223333333	0.116666667	0.207147822	0.133691608	0.526804672	0.156666667	0.035714286	0.118571429	0.122142857	0.05962963	0.086719577	0.156666667	0.118571429	0.09031746	0.375238095	0.070888177	0.372380952	0.089530548	0.425714286	0.101238095	0.066640212	0.156666667	0.177301587	0.114404762	0.070152292	0.197142857	0.253809524	0.156666667	0.114020633	0.070793651
DB00432	0.283333333	0.257641921	0.271190476	0.250431779	0.360198413	0.248809524	0.298020955	0.133333333	0.140394089	0.09375	0.238197425	0.14004914	0.255357143	0.285714286	0.194831014	0.21875	0.183932347	0.261950287	0.25	0.11299435	0.098571429	0.176470588	0.16464891	0.207228916	0.146401985	0.401071429	0.092619048	0.142857143	0.330238095	0.303030303	0.237037037	0.234126984	0.219345238	0.296167247	0.323529412	0.114457831	0.297857143	0.24473545	0.247206704	0.296097884	0.327857143	0.174496644	0.117647059	0.253809524	0.25	0.20625	0.219512195	0.196940727	0.335992063
DB00433	0.199623352	0.234303216	0.201048951	0.226519337	0.164044944	0.225085911	0.231934732	0.512380952	0.206904762	0.223333333	0.171557562	0.115384615	0.192236599	0.111801242	0.162740899	0.572380952	0.181176471	0.192079208	0.183066362	0.189189189	0.548945457	0.512380952	0.483333333	0.761111111	0.156666667	0.161925602	0.118571429	0.486904762	0.136363636	0.177664975	0.179883946	0.283333333	0.144772118	0.228803717	0.222777778	0.156666667	0.174025974	0.258064516	0.238872404	0.162162162	0.35483871	0.1675	0.098333333	0.127604167	0.198305085	0.28009828	0.62	0.365	0.293995859
DB00434	0.156626506	0.143452381	0.153846154	0.154195011	0.24	0.136363636	0.085645356	0.135802469	0.203883495	0.166666667	0.166666667	0.208737864	0.111111111	0.157894737	0.109195402	0.283333333	0.18556701	0.189189189	0.456904762	0.335820896	0.482352941	0.368421053	0.704951953	0.133364903	0.222772277	0.154320988	0.482352941	0.412542345	0.221105528	0.24796748	0.166666667	0.124309392	0.166666667	0.088164251	0.192307692	0.578702987	0.282608696	0.202898551	0.219512195	0.205882353	0.28	0.657383584	0.284810127	0.205240175	0.148148148	0.142857143	0.508330136	0.318181818	0.166666667
DB00435	0.118571429	0.090793651	0.078571429	0.025	0.13547619	0.035158347	0.089126984	0.125	0.1275	0.176470588	0.13047619	0.13047619	0.059484127	0.098333333	0.066640212	0.090793651	0.045634921	0.045952381	0.474761905	0.078571429	0.078571429	0.259047619	0.372380952	0.047508411	0.283333333	0.09047619	0.156666667	0.160238095	0.109259259	0.159047619	0.118571429	0.090793651	0.099444444	0.070343915	0.018883129	0.118571429	0.022222222	0.023148148	0.076079365	0.14968254	0.118571429	0.049166667	0.098333333	0.09047619	0.091719577	0.058333333	0.090793651	0.018614719	0.116428571
DB00437	0.147368421	0.131537242	0.148648649	0.157258065	0.199821429	0.143646409	0.14744352	0.1	0.1225	0.15	0.25	0.127619048	0.169133192	0.263157895	0.113580247	0.125	0.151515152	0.12195122	0.106904762	0.381071429	0.105263158	0.166666667	0.173913043	0.15625	0.103448276	0.167553191	0.156666667	0.12	0.125	0.24	0.2	0.110588235	0.101309524	0.14863258	0.434782609	0.525238095	0.125	0.256	0.139570552	0.102564103	0.172413793	0.161290323	0.112033195	0.118032787	0.269230769	0.178571429	0.133333333	0.192307692	0.159090909
DB00438	0.357234315	0.430733411	0.378881988	0.373266078	0.271621622	0.404202719	0.576144835	0.069767442	0.166197183	0.175	0.267833109	0.165963432	0.372750643	0.13024602	0.276089828	0.196629213	0.291666667	0.331168831	0.243386243	0.132075472	0.097560976	0.167142857	0.171745152	0.244252874	0.161516854	0.292682927	0.097560976	0.166193182	0.176825397	0.453174603	0.327763496	0.381071429	0.262678571	0.577209798	0.218662953	0.142857143	0.243809524	0.220714286	0.429545455	0.483174603	0.227642276	0.207598372	0.126618705	0.215909091	0.374695864	0.256990679	0.228187919	0.277061856	0.401071429
DB00439	0.259597806	0.278688525	0.267581475	0.298372514	0.205073996	0.277128548	0.294049008	0.076923077	0.340175953	0.162162162	0.246724891	0.304843305	0.269581056	0.293375394	1	0.307065217	0.42485119	0.507460317	0.31408776	0.272727273	0.139455782	0.259887006	0.167076167	0.243718593	0.503809524	0.240425532	0.139455782	0.271186441	0.186351706	0.342105263	0.303809524	0.283333333	0.19452381	0.296728972	0.183098592	0.128205128	0.365	0.261707989	0.482285714	0.212471132	0.2	0.256658596	0.333333333	0.483333333	0.267111853	0.483333333	0.353233831	0.25	0.290909091
DB00440	0.257006803	0.247572816	0.205175601	0.234833659	0.193548387	0.210714286	0.20376914	0.130434783	0.174603175	0.227272727	0.47826087	0.174050633	0.215139442	0.272727273	0.186915888	0.24	0.2	0.193684211	0.201995012	0.194444444	0.19047619	0.28	0.192307692	0.179190751	0.26369863	0.215686275	0.19047619	0.282685512	0.25862069	0.415612245	0.244588745	0.384047619	0.216964286	0.203529412	0.233333333	0.12	0.263636364	0.536290323	0.232665639	0.497959184	0.185185185	0.190082645	0.254826255	0.292207792	0.235294118	0.225806452	0.202631579	0.222477064	0.456734694
DB00441	0.283333333	0.357460317	0.283333333	0.276292335	0.271349206	0.312380952	0.291715286	0.151515152	0.154822335	0.192380952	0.393939394	0.157360406	0.287037037	0.25	0.215163934	0.264705882	0.197396963	0.288537549	0.229166667	0.142011834	0.121212121	0.189189189	0.167901235	0.22029703	0.170103093	0.637142857	0.121212121	0.151670951	0.165803109	0.27027027	0.231343284	0.255623722	0.177777778	0.288372093	0.290488432	0.124223602	0.372380952	0.305555556	0.255319149	0.204081633	0.42	0.175	0.138888889	0.253809524	0.226904376	0.20464135	0.220720721	0.20233463	0.227272727
DB00444	0.347826087	0.458139535	0.396063961	0.378712871	0.271349206	0.421052632	0.594279661	0.078571429	0.216833096	0.156666667	0.250970246	0.211347518	0.342751843	0.138418079	0.355677155	0.209655172	0.25994695	0.335877863	0.347765363	0.132947977	0.078571429	0.16137931	0.203038674	0.186418109	0.239130435	0.637142857	0.067153285	0.210300429	0.18767507	0.222520107	0.384816754	0.331578947	0.301886792	0.603833866	0.204819277	0.113636364	0.372380952	0.225714286	0.52014218	0.307692308	0.312380952	0.256868132	0.266666667	0.337142857	0.40682095	0.263363755	0.312849162	0.328104575	0.666666667
DB00445	0.311367381	0.385238095	0.349282297	0.317891374	0.308253968	0.339477727	0.375565611	0.15	0.302540416	0.175	0.206405694	0.284090909	0.298869144	0.156599553	0.368421053	0.27826087	0.247169811	0.332749562	0.365656566	0.201456311	0.125	0.191810345	0.204968944	0.178082192	0.25389755	0.637142857	0.125	0.292343387	0.228571429	0.202702703	0.363475177	0.369318182	0.387755102	0.376696833	0.202755906	0.145985401	0.312380952	0.287460317	0.405940594	0.367346939	0.227533461	0.282786885	0.291044776	0.262260128	0.302255639	0.214285714	0.353430353	0.289007092	0.435534591
DB00446	0.273127753	0.23880597	0.256	0.291489362	0.231468254	0.282352941	0.186682521	0.137931034	0.267399267	0.133333333	0.197916667	0.252707581	0.195918367	0.206896552	0.18627451	0.302816901	0.284057971	0.256944444	0.218085106	0.357843137	0.272727273	0.240740741	0.144654088	0.230769231	0.273062731	0.318435754	0.272727273	0.237226277	0.213159486	0.233752834	0.238202247	0.294871795	0.294812925	0.203389831	0.169642857	0.154399093	0.216718266	0.221830986	0.203100775	0.28047619	0.208151927	0.225225225	0.271972789	0.385185185	0.167567568	0.19379845	0.237142857	0.209026128	0.293134921
DB00448	0.277089783	0.341430499	0.279239766	0.295902883	0.213058419	0.317251462	0.398876404	0.388027211	0.267981859	0.143329144	0.422653061	0.388027211	0.326433121	0.398503401	0.262521589	0.285714286	0.241007194	0.268057785	0.234676007	0.125	0.157687075	0.166332665	0.161596958	0.204198473	0.193333333	0.2417962	0.385918367	0.288095238	0.171314741	0.25	0.489455782	0.263865546	0.180422265	0.403153153	0.235294118	0.167891156	0.20754717	0.217213115	0.358565737	0.197463768	0.243129252	0.2886678	0.169761905	0.196531792	1	0.237347295	0.216457961	0.247524752	0.288431062
DB00449	0.312380952	0.240566038	0.259047619	0.248076923	0.392142857	0.216783217	0.214953271	0.382160798	0.2125	0.217391304	0.166666667	0.196923077	0.196190476	0.208333333	0.296296296	0.197674419	0.2125	0.243902439	0.213592233	0.236434109	0.456543899	0.149390244	0.156695157	0.154471545	0.541666667	0.223809524	0.238095238	0.385454545	0.56994709	0.266288952	0.338600451	0.254587156	0.277460317	0.218969555	0.135770235	0.318181818	0.398713826	0.158386243	0.274143302	0.398888889	0.236074271	0.28125	0.265682657	0.368421053	0.214788732	0.163972286	0.279653857	0.275462963	0.528333333
DB00450	0.295774648	0.340740741	0.303482587	0.318965517	0.229083665	0.2992	0.336416185	0.423333333	0.235357143	0.157460317	0.248484848	0.205250597	0.314487633	0.205804749	0.234615385	0.519047619	0.281449893	0.302973978	0.232	0.185286104	0.596249521	0.423333333	0.483333333	0.705714286	0.209134615	0.27016129	0.156666667	0.486904762	0.179669031	0.289473684	0.261565836	0.283333333	0.179372197	0.33141542	0.275	0.105263158	0.22172949	0.318537859	0.31920904	0.209302326	0.254310345	0.246696035	0.220744681	0.50493142	0.285486443	0.208576998	0.483333333	0.365	0.261324042
DB00451	0.259574468	0.231391586	0.486666667	0.413333333	0.159313725	0.397142857	0.322222222	0.09047619	0.254355401	0.3125	0.164619165	0.257839721	0.274285714	0.266666667	0.214634146	0.254901961	0.205804749	0.216157205	0.255319149	0.447368421	0.252631579	0.19112628	0.152439024	0.174041298	0.436	0.246153846	0.252631579	0.327067669	0.305147059	0.235988201	0.284090909	0.219512195	0.182662539	0.294603175	0.15954416	0.346666667	0.292063492	0.191419142	0.228615863	0.185595568	0.203296703	0.205714286	0.323529412	0.276315789	0.194945848	0.283333333	0.25210084	0.219114219	0.186440678
DB00454	0.22172949	0.294047619	0.204408818	0.203319502	0.275862069	0.171962617	0.167067308	0.82	0.291497976	0.285714286	0.214285714	0.28	0.166666667	0.217391304	0.24863388	0.575452112	0.3125	0.286783042	0.278931751	0.366120219	0.493690476	0.493690476	0.655996375	0.448511905	0.336134454	0.183510638	0.493065874	0.823095238	0.389380531	0.188679245	0.214285714	0.25	0.27238806	0.162679426	0.210674603	0.502611686	0.259259259	0.198501873	0.261785714	0.305555556	0.225806452	0.623578518	0.280373832	0.221830986	0.358333333	0.1875	0.553690476	0.63952381	0.195652174
DB00455	0.344632768	0.348091603	0.340350877	0.426103647	0.24217119	0.327731092	0.3125	0.115384615	0.205	0.2	0.241666667	0.216624685	0.268892794	0.20498615	0.220472441	0.283333333	0.280973451	0.328767123	0.456904762	0.34375	0.223333333	0.286885246	0.259259259	0.333333333	0.217721519	0.299145299	0.153846154	0.208651399	0.183622829	0.258139535	0.26519337	0.30020284	0.166666667	0.315179606	0.18344519	0.111428571	0.25952381	0.407407407	0.310344828	0.185344828	0.518518519	0.242009132	0.20718232	0.262376238	0.290322581	0.217922607	0.652863881	0.303030303	0.318181818
DB00457	0.259965338	0.313095238	0.273770492	0.285714286	0.236842105	0.260596546	0.32295271	0.205634921	0.143187067	0.193548387	0.294117647	0.200238095	0.3125	0.172774869	0.408664021	0.179545455	0.391696429	0.385416667	0.190196078	0.162790698	0.523631676	0.200992556	0.205882353	0.245327103	0.405634921	0.227272727	0.129032258	0.235294118	0.181044974	0.231111111	0.375	0.229323308	0.194327306	0.32716763	0.237442922	0.151515152	0.396190476	0.298429319	0.78952381	0.212765957	0.2	0.19047619	0.210526316	0.714332531	0.33277592	0.4375	0.276816297	0.335238095	0.3
DB00458	0.197505198	0.243739566	0.192380952	0.198019802	0.185185185	0.256262042	0.187127533	0.486666667	0.211267606	0.157894737	0.180412371	0.210526316	0.189409369	0.15	0.169902913	0.85	0.193548387	0.202222222	0.184415584	0.211453744	0.75	0.443809524	0.589081853	0.442539683	0.238267148	0.186868687	0.416856737	0.556666667	0.206405694	0.232415902	0.208333333	0.151029748	0.16739476	0.188319428	0.318571429	0.41860905	0.31045217	0.2	0.252427184	0.166666667	0.32	0.572295296	0.220408163	0.605343258	0.185321101	0.213720317	0.85	0.466666667	0.2760181
DB00459	0.132867133	0.121575342	0.13047619	0.134361233	0.102102102	0.115079365	0.111825397	0.13047619	0.318571429	0.303809524	0.108571429	0.211317932	0.125	0.189655172	0.242424242	0.144032922	0.166666667	0.1191067	0.180551836	0.205128205	0.157894737	0.109589041	0.079365079	0.283809524	0.303030303	0.117647059	0.157894737	0.253807107	0.214634146	0.13	0.242424242	0.197142857	0.190535714	0.100079365	0.106617647	0.166666667	0.18972332	0.154047619	0.166666667	0.125	0.13047619	0.142857143	0.928571429	0.287671233	0.193333333	0.114457831	0.114379085	0.109042553	0.192307692
DB00461	0.29047619	0.158894646	0.23047619	0.198645598	0.226190476	0.172413793	0.117575758	0.117647059	0.261682243	0.176470588	0.14	0.26635514	0.130820399	0.173684211	0.165714286	0.27826087	0.195439739	0.182278481	0.212698413	0.473333333	0.357798165	0.199074074	0.163809524	0.149253731	0.401041667	0.253333333	0.357798165	0.406417112	0.280193237	0.215555556	0.233766234	0.16893733	0.185119048	0.118787879	0.096885813	0.533333333	0.23828125	0.199115044	0.160862355	0.258095238	0.29047619	0.189964158	0.679104478	0.295652174	0.153846154	0.125364431	0.214285714	0.183060109	0.338571429
DB00465	0.327857143	0.285483871	0.297857143	0.265895954	0.245198413	0.273056058	0.249106079	0.103730159	0.261146497	0.260869565	0.183294664	0.256329114	0.247058824	0.2	0.236111111	0.224489796	0.273901809	0.275268817	0.248157248	0.288809524	0.191304348	0.210691824	0.182857143	0.194444444	0.257961783	0.219626168	0.191304348	0.314189189	0.309550265	0.213333333	0.24137931	0.236080178	0.222222222	0.24584323	0.21875	0.349285714	0.297857143	0.255714286	0.3216	0.283756614	0.396190476	0.312320917	0.262589928	0.253809524	0.226713533	0.248780488	0.2578125	0.34375	0.357460317
DB00468	0.341555977	0.32526475	0.342198582	0.343065693	0.267241379	0.338461538	0.330578512	0.166666667	0.28032345	0.125	0.202040816	0.265957447	0.258802817	0.233333333	0.261316872	0.279487179	0.276785714	0.374233129	0.310267857	0.245357143	0.157377049	0.322580645	0.290322581	0.224343675	0.288043478	0.276008493	0.157377049	0.366666667	0.290322581	0.274463007	0.292775665	0.275653924	0.239130435	0.333333333	0.183673469	0.294761905	0.321518987	0.413333333	0.34672619	0.272727273	0.305555556	0.312958435	0.31097561	0.289473684	0.277777778	0.211065574	0.319248826	0.312757202	0.306122449
DB00470	0.3	0.320169252	0.315619968	0.309210526	0.254166667	0.321316614	0.345804989	0.125	0.347607053	0.117647059	0.483333333	0.385238095	0.280991736	0.385238095	0.373469388	0.233995585	0.231968811	0.323688969	0.33127572	0.185750636	0.110215054	0.188208617	0.186695279	0.171779141	0.308823529	0.230912477	0.416666667	0.323308271	0.280193237	0.197580645	0.450980392	0.358121331	0.197849462	0.346938776	0.185336049	0.111111111	0.273522976	0.165217391	0.400580552	0.208416834	0.223552894	0.368571429	0.272727273	0.25950783	0.443015873	0.198895028	0.346320346	0.29981378	0.252072968
DB00471	0.256653992	0.244377811	0.25840708	0.284916201	0.204444444	0.270689655	0.268779343	0.078947368	0.269230769	0.166666667	0.23690205	0.242774566	0.241187384	0.194444444	0.262806236	0.283286119	0.258373206	0.272357724	0.527738095	0.290322581	0.158490566	0.208092486	0.185676393	0.272727273	0.23699422	0.287703016	0.158490566	0.24852071	0.194366197	0.282051282	0.291242363	0.253731343	0.166666667	0.272941176	0.155555556	0.158849206	0.205063291	0.279761905	0.263235294	0.192307692	0.261904762	0.279069767	0.250814332	0.245231608	0.238983051	0.258571429	0.286783042	0.270386266	0.25
DB00472	0.21987315	0.211038961	0.222222222	0.212	0.177377892	0.204797048	0.182680902	0.50952381	0.25	0.173913043	0.133333333	0.226950355	0.181818182	0.15503876	0.180929095	1	0.207650273	0.234624146	0.215425532	0.254545455	0.76952381	0.467857143	0.489047619	0.476507937	0.515418502	0.171641791	0.627907109	0.587405571	0.484716157	0.209580838	0.288056206	0.232273839	0.195439739	0.188095238	0.375555556	0.145454545	0.36	0.161073826	0.224328594	0.207602339	0.15890411	0.283911672	0.315789474	0.268707483	0.321428571	0.160238095	0.81952381	0.471904762	0.222222222
DB00474	0.18	0.172248804	0.195121951	0.192307692	0.4	0.169398907	0.16	0.426904762	0.148988095	0.25	0.185185185	0.158571429	0.173913043	0.181818182	0.151219512	0.456904762	0.290322581	0.2	0.176781003	0.255652174	0.448333333	0.448333333	0.456904762	0.775802311	0.214285714	0.191709845	0.15	0.461071429	0.16	0.18018018	0.28	0.222222222	0.210526316	0.166666667	0.226626984	0.238095238	0.185185185	0.175438596	0.173913043	0.25	0.221428571	0.225806452	0.137795276	0.225238095	0.192307692	0.161290323	0.456904762	0.436190476	0.177777778
DB00475	0.210116732	0.220679012	0.206463196	0.237642586	0.177985948	0.209705373	0.224441833	0.62	0.140833333	0.283333333	0.194312796	0.117142857	0.25	0.158783784	0.170731707	0.512380952	0.226700252	0.210309278	0.164733179	0.254436248	0.572380952	0.572380952	0.423333333	0.971988796	0.150887574	0.216981132	0.110607987	0.466190476	0.139053254	0.213513514	0.19	0.259047619	0.141274238	0.228504122	0.241666667	0.134385255	0.159151194	0.344827586	0.213017751	0.165394402	0.3125	0.177083333	0.12745098	0.18079096	0.242369838	0.199052133	0.512380952	0.397142857	0.198428291
DB00476	0.225490196	0.248427673	0.23853211	0.243346008	0.179487179	0.223385689	0.226525822	0.423333333	0.198170732	0.19047619	0.201421801	0.179640719	0.224371373	0.181818182	0.212328767	0.805714286	0.221945137	0.230769231	0.188235294	0.186813187	0.705714286	0.423333333	0.572380952	0.422539683	0.361111111	0.184931507	0.813596491	0.57952381	0.380952381	0.198938992	0.288793103	0.246049661	0.202898551	0.226260258	0.308333333	0.130434783	0.28	0.148688047	0.246969697	0.216358839	0.242744063	0.246575342	0.251798561	0.206303725	0.25	0.2	0.805714286	0.397142857	0.23255814
DB00477	0.184971098	0.217391304	0.1875	0.212806026	0.161592506	0.212280702	0.214788732	0.443809524	0.206190476	0.165	0.163934426	0.146666667	0.191204589	0.11627907	0.160356347	0.503809524	0.176470588	0.176470588	0.178571429	0.242424242	0.486666667	0.486666667	0.573636374	0.712380952	0.133531157	0.146396396	0.18	0.508571429	0.131736527	0.188172043	0.206896552	0.303809524	0.156679351	0.211695906	0.198571429	0.315552386	0.263963212	0.333333333	0.218890555	0.147582697	0.444444444	0.554194176	0.108571429	0.592427397	0.197552448	0.28277635	0.503809524	0.423888135	0.253638254
DB00478	0.090793651	0.118571429	0.078571429	0.09047619	0.070793651	0.078571429	0.069153439	0.24	0.230238095	0.223333333	0.098333333	0.181818182	0.05234127	0.13047619	0.124126984	0.125	0.073640873	0.103796296	0.07218254	0.092592593	0.2	0.073170732	0.090793651	0.223333333	0.156666667	0.03986711	0.2	0.122142857	0.071534392	0.4	0.090793651	0.853333333	0.184543651	0.070343915	0.050793651	0.090793651	0.050793651	0.047619048	0.183428571	0.315	0.192380952	0.068669528	0.098333333	0.137142857	0.147936508	0.137142857	0.090793651	0.09047619	0.257063492
DB00479	0.3125	0.338509317	0.27008547	0.29390681	0.310502283	0.316780822	0.291183295	0.119047619	0.176020408	0.142857143	0.195426195	0.169620253	0.267631103	0.137362637	0.26371308	0.215538847	0.271070615	0.348360656	0.30523918	0.156342183	0.135595238	0.153846154	0.191542289	0.157772622	0.1875	0.259656652	0.12195122	0.179220779	0.191369048	0.33984127	0.251879699	0.341991342	0.4	0.292343387	0.184149184	0.171974522	0.165137615	0.146269841	0.271041369	0.40739418	0.21031746	0.239336493	0.167678571	0.228643216	0.240650407	0.19214876	0.193899782	0.204633205	0.367321429
DB00480	0.295575221	0.49047619	0.318718381	0.318890815	0.471904762	0.301127214	0.32718894	0.096774194	0.165501166	0.206896552	0.225548902	0.15704388	0.333333333	0.161538462	0.236434109	0.212962963	0.369266055	0.302803738	0.216699801	0.170731707	0.137931034	0.234848485	0.21875	0.268867925	0.193779904	0.453333333	0.137931034	0.196601942	0.178571429	0.197002141	0.28649635	0.27961165	0.186363636	0.322247706	0.183982684	0.161290323	0.199561404	0.195704057	0.322901849	0.21108742	0.256521739	0.230769231	0.175710594	0.213793103	0.257053292	0.207843137	0.222916667	0.239252336	0.256544503
DB00481	0.187007874	0.211930926	0.193784278	0.196969697	0.174757282	0.187062937	0.1992966	0.1	0.159276018	0.152380952	0.171428571	0.159276018	0.188679245	0.166666667	0.148984199	0.1875	0.225	0.21888412	0.192592593	0.259047619	0.103448276	0.21875	0.266666667	0.170731707	0.271477663	0.162790698	0.103448276	0.258064516	0.257731959	0.174863388	0.322580645	0.196388262	0.173134328	0.200468933	0.157894737	0.185238095	0.33974359	0.2	0.340425532	0.216066482	0.285714286	0.261230159	0.258687259	0.236842105	0.257142857	0.253809524	0.216216216	0.3125	0.25477707
DB00482	0.227738095	0.239583333	0.245833333	0.214285714	0.264285714	0.247892074	0.257540603	0.045630931	0.145888594	0.071428571	0.202643172	0.142480211	0.230769231	0.192307692	0.170431211	0.259259259	0.238875878	0.189035917	0.180043384	0.241428571	0.09929078	0.166666667	0.127819549	0.172069825	0.164864865	0.544285714	0.101666667	0.161202186	0.163487738	0.225806452	0.192883895	0.172619048	0.146464646	0.260162602	0.165450122	0.279166667	0.233333333	0.266666667	0.258394161	0.213253968	0.227738095	0.196125908	0.14159292	0.224285714	0.333333333	0.464285714	0.190366972	0.316371681	0.251785714
DB00484	0.226519337	0.263237519	0.213559322	0.227915194	0.264404762	0.259762309	0.267211202	0.052173354	0.25327381	0.074074074	0.303571429	0.197142857	0.296153846	0.181071429	0.174537988	0.186528497	0.237762238	0.208812261	0.17167382	0.135135135	0.621164608	0.188202247	0.138539043	0.264705882	0.148541114	0.244444444	0.112619048	0.166666667	0.313730159	0.211302211	0.189944134	0.200404858	0.275079365	0.268378063	0.193548387	0.103559871	0.170316302	0.233333333	0.250361795	0.23276455	0.25	0.167058824	0.281071429	0.184615385	0.253833049	0.26146789	0.184090909	0.223360656	0.299563492
DB00485	0.36849711	0.430769231	0.414184397	0.406340058	0.308056872	0.426778243	0.493989071	0.069767442	0.170212766	0.175	0.256060606	0.169934641	0.366237482	0.136054422	0.282706767	0.227574751	0.377777778	0.3551263	0.236173393	0.333333333	0.071428571	0.177257525	0.189935065	0.386363636	0.191986644	0.326498423	0.071428571	0.189915966	0.181364393	0.442539683	0.333333333	0.360238095	0.253928571	0.495081967	0.223113965	0.11627907	0.29047619	0.30952381	0.418835192	0.504126984	0.348837209	0.206521739	0.166666667	0.346666667	0.352393617	0.251506024	0.239567233	0.283625731	0.39202381
DB00486	0.306049822	0.327941176	0.311036789	0.308747856	0.254166667	0.310679612	0.32187858	0.083333333	0.360433604	0.125	0.536666667	0.423333333	0.272727273	0.423333333	0.364605544	0.243498818	0.253138075	0.316384181	0.361419069	0.223163842	0.120943953	0.200488998	0.184510251	0.171366594	0.354054054	0.243564356	0.416666667	0.371191136	0.287564767	0.206451613	0.472916667	0.346232179	0.227166276	0.324541284	0.20131291	0.12	0.270833333	0.177985948	0.386904762	0.241830065	0.208333333	0.368571429	0.324637681	0.289537713	0.457301587	0.193050193	0.305986696	0.298828125	0.253472222
DB00489	0.206971678	0.181372549	0.196039604	0.192229039	0.181818182	0.186440678	0.152662722	0.217391304	0.229007634	0.16	0.161290323	0.244444444	0.146938776	0.2	0.471243386	0.214035088	0.40093254	0.452248677	0.202216066	0.277777778	0.445233142	0.294603175	0.282539683	0.142857143	0.86	0.188328912	0.257861635	0.259259259	0.840909091	0.309278351	0.195011338	0.170316302	0.247444256	0.15658363	0.101492537	0.12254902	0.632743363	0.196296296	0.473079365	0.171171171	0.265822785	0.222929936	0.199134199	0.481111111	0.154973545	0.481111111	0.231927711	0.276315789	0.133891213
DB00490	0.320675105	0.267942584	0.3	0.304780876	0.316883117	0.264864865	0.248210024	0.483333333	0.142028986	0.283333333	0.221153846	0.13832853	0.250493097	0.151515152	0.174392936	0.423333333	0.275324675	0.265524625	0.196217494	0.128472222	0.519047619	0.519047619	0.357460317	0.742698413	0.152492669	0.268292683	0.09375	0.358849206	0.124277457	0.192105263	0.222222222	0.199566161	0.178470255	0.246428571	0.25952381	0.151515152	0.157894737	0.204268293	0.222222222	0.212598425	0.2	0.219512195	0.133116883	0.185393258	0.2	0.186046512	0.423333333	0.416707576	0.253061224
DB00491	0.216666667	0.13559322	0.192380952	0.142857143	0.321428571	0.166666667	0.196984127	0.368421053	0.227896825	0.173913043	0.365	0.365	0.176547619	0.397142857	0.331746032	0.156666667	0.166666667	0.169722222	0.127301587	0.137931034	0.156666667	0.230769231	0.347826087	0.138888889	0.24137931	0.102564103	0.385238095	0.28	0.291666667	0.166666667	0.805714286	0.129032258	0.333333333	0.18015873	0.121212121	0.165289256	0.214285714	0.129032258	0.166666667	0.382352941	0.216666667	0.227896825	0.303809524	0.176470588	0.523809524	0.151515152	0.1875	0.206896552	0.145833333
DB00492	0.366554054	0.371669004	0.380952381	0.358184765	0.316793893	0.355283308	0.390271493	0.112857143	0.209643606	0.214285714	0.242805755	0.233333333	0.284591195	0.166666667	0.483174603	0.221544715	0.662172619	1	0.297551789	0.205128205	0.112857143	0.258064516	0.221765914	0.2	0.576666667	0.264388489	0.106666667	0.24726477	0.201680672	0.220729367	0.320945946	0.293497364	0.240165631	0.392978482	0.177358491	0.206896552	0.42952381	0.2	0.46847619	0.305668016	0.228893058	0.272908367	0.200902935	0.48	0.288856305	0.48	0.264761905	0.27806563	0.287560582
DB00493	0.376984127	0.425206125	0.398717949	0.380645161	0.285714286	0.410353535	0.562566845	0.075	0.172463768	0.222222222	0.262653899	0.167146974	0.369451697	0.13561848	0.281461434	0.195121951	0.340909091	0.346720214	0.24796748	0.163265306	0.105263158	0.15820029	0.181428571	0.249262537	0.177777778	0.29501385	0.105263158	0.167394469	0.165714286	0.450793651	0.332457293	0.366785714	0.257797619	0.563636364	0.214184397	0.153846154	0.248571429	0.232261905	0.424137931	0.487142857	0.221763085	0.221598878	0.130177515	0.213043478	0.354878049	0.260217984	0.249651325	0.275590551	0.404345238
DB00494	0.193548387	0.195238095	0.20754717	0.211462451	0.219512195	0.189189189	0.19239905	0.519047619	0.142857143	0.156666667	0.15920398	0.149837134	0.235908142	0.186770428	0.155660377	0.423333333	0.261235955	0.190889371	0.131707317	0.177777778	0.483333333	0.483333333	0.423333333	0.441375661	0.177852349	0.207070707	0.194187802	0.466190476	0.172297297	0.174285714	0.205128205	0.172018349	0.12962963	0.192170819	0.320396825	0.138888889	0.201807229	0.200680272	0.184848485	0.141304348	0.181318681	0.169491525	0.237903226	0.229773463	0.193430657	0.196930946	0.459047619	0.397142857	0.201680672
DB00495	0.25	0.282269504	0.240126382	0.246329527	0.23943662	0.263239875	0.335260116	0.137931034	0.196190476	0.158154762	0.242424242	0.155963303	0.265758092	0.296296296	0.204887218	0.192307692	0.183431953	0.293900185	0.196498054	0.112820513	0.066666667	0.181818182	0.160356347	0.207589286	0.146118721	0.255489022	0.138809524	0.145496536	0.147465438	0.374292328	0.244288225	0.809285714	0.203457341	0.333333333	0.333333333	0.117166213	0.211453744	0.16937355	0.274590164	0.366011905	0.180894309	0.189473684	0.119804401	0.187919463	0.238461538	0.21611002	0.229166667	0.195691203	0.274176587
DB00496	0.309751434	0.305810398	0.314847943	0.293478261	0.314285714	0.292020374	0.293911007	0.09375	0.254847645	0.161290323	0.203821656	0.261111111	0.2375	0.16	0.265524625	0.272	0.235955056	0.321138211	0.284090909	0.230769231	0.169611307	0.322580645	0.781083359	0.219512195	0.382262997	0.22410148	0.169611307	0.343373494	0.378461538	0.245742092	0.362318841	0.288421053	0.239130435	0.292056075	0.160092807	0.663972559	0.377410468	0.182291667	0.346036585	0.272727273	0.249411765	0.724326602	0.311897106	0.307065217	0.252072968	0.197894737	0.382105194	0.319057816	0.257943925
DB00497	0.370919881	0.417639429	0.403458213	0.37716763	0.279809221	0.400560224	0.488372093	0.75	0.267399267	0.142857143	0.232415902	0.273897059	0.310829817	0.146666667	0.369636964	0.503809524	0.260383387	0.365591398	0.348993289	0.171052632	0.443809524	0.443809524	0.503809524	0.43718254	0.267889908	0.258461538	0.133333333	0.86	0.255941499	0.231147541	0.4015625	0.338050314	0.29787234	0.487831858	0.19579288	0.108108108	0.263247863	0.188679245	0.530695771	0.304347826	0.262295082	0.311304348	0.220754717	0.252173913	0.359781122	0.224242424	0.503809524	0.666666667	0.331386861
DB00499	0.187110187	0.637142857	0.176136364	0.19047619	0.211071429	0.184981685	0.181168057	0.303809524	0.160958904	0.098333333	0.164524422	0.152542373	0.181632653	0.280701754	0.166259169	0.282685512	0.20441989	0.19376392	0.180628272	0.166666667	0.13047619	0.179856115	0.112149533	0.315789474	0.149659864	0.413333333	0.124352332	0.166785714	0.13220339	0.150289017	0.194444444	0.188544153	0.110769231	0.196721311	0.162650602	0.121212121	0.138643068	0.27340824	0.261904762	0.124309392	0.164804469	0.165697674	0.157480315	0.225	0.306984127	0.175710594	0.167123288	0.175238095	0.136178862
DB00500	0.235357143	0.231147541	0.201428571	0.217131474	0.212121212	0.239171375	0.201438849	0.198095238	0.232394366	0.25	0.193548387	0.231578947	0.216494845	0.24	0.196078431	0.191082803	0.285714286	0.220982143	0.209424084	0.435833333	0.1875	0.206896552	0.171974522	0.161676647	0.22027972	0.210526316	0.1875	0.265682657	0.263736264	0.228228228	0.193548387	0.200471698	0.207792208	0.19832736	0.176470588	0.595238095	0.221538462	0.214532872	0.264181524	0.208092486	0.235357143	0.324758842	0.260330579	0.223300971	0.233015873	0.239361702	0.23796034	0.302030457	0.292517007
DB00501	0.258571429	0.303809524	0.25	0.183712121	0.146634615	0.197860963	0.248412698	0.416666667	0.236785714	0.098333333	0.394285714	0.394285714	0.215291751	0.413333333	0.156682028	0.177142857	0.182051282	0.171189979	0.150535714	0.114404762	0.198571429	0.198571429	0.161094225	0.176470588	0.177142857	0.161137441	0.423333333	0.308571429	0.111455108	0.175	0.525238095	0.149450549	0.138643068	0.207936508	0.161290323	0.198571429	0.138504155	0.172413793	0.290857143	0.142857143	0.258571429	0.236785714	0.108571429	0.129682997	0.856666667	0.193548387	0.210647564	0.189616253	0.199178645
DB00502	0.203947368	0.19269103	0.205231388	0.25	0.178082192	0.188212928	0.161870504	0.423333333	0.257936508	0.157460317	0.22	0.237354086	0.165271967	0.184210526	0.178756477	0.483333333	0.243243243	0.262899263	0.21875	0.433526012	0.459047619	0.459047619	0.483333333	0.705714286	0.305785124	0.217032967	0.266233766	0.486904762	0.243027888	0.342105263	0.216783217	0.283333333	0.189473684	0.160287081	0.192619048	0.148717949	0.213333333	0.342105263	0.2	0.230031949	0.384615385	0.302405498	0.32038835	0.25	0.15917603	0.173913043	0.483333333	0.365	0.224137931
DB00503	0.422370618	0.433988764	0.422712934	0.425566343	0.361111111	0.403933434	0.432432432	0.117647059	0.227722772	0.19734127	0.313059034	0.217647059	0.31097561	0.212121212	0.254966887	0.222011385	0.35	0.3639399	0.25989673	0.209302326	0.121212121	0.222222222	0.206049149	0.234521576	0.230769231	0.447368421	0.121212121	0.211462451	0.162162162	0.339907407	0.352459016	0.805714286	0.2	0.425531915	0.208333333	0.142857143	0.212727273	0.205128205	0.381578947	0.325396825	0.246428571	0.226618705	0.19047619	0.333333333	0.28951049	0.262435678	0.26929982	0.305	0.276595745
DB00507	0.283333333	0.263868066	0.243986254	0.25311943	0.21547619	0.225490196	0.275058275	0.050793651	0.143571429	0.131578947	0.249438202	0.173333333	0.237749546	0.157894737	0.18609407	0.173803526	0.213963964	0.214828897	0.188841202	0.106824926	0.078571429	0.149333333	0.164556962	0.233933162	0.218232044	0.243809524	0.156666667	0.160238095	0.20718232	0.208412698	0.246628131	0.254697286	0.178968254	0.276223776	0.169856459	0.128205128	0.228643216	0.619047619	0.238636364	0.25015873	0.283333333	0.191489362	0.192192192	0.253809524	0.263157895	0.218340611	0.165198238	0.181640625	0.253333333
DB00512	0.49784792	0.510585305	0.502747253	0.492350487	0.329022989	0.467889908	0.550847458	0.109090909	0.194117647	0.169811321	0.258152174	0.25	0.359173127	0.230952381	0.301369863	0.213352685	0.319303338	0.376534789	0.294117647	0.25	0.090909091	0.18452381	0.245238095	0.245901639	0.236785714	0.322990127	0.28	0.206896552	0.206278027	0.294603175	0.383673469	0.343015214	0.296875	0.55026455	0.181568088	0.104454685	0.23953824	0.174855491	0.503631961	0.333650794	0.24301676	0.23796034	0.167427702	0.265060241	0.378712871	0.248990579	0.273371105	0.314016173	0.323076923
DB00513	0.546666667	0.303809524	0.28	0.107142857	0.206896552	0.14893617	0.522222222	0.416666667	0.137362637	0.666666667	0.185185185	0.146666667	0.485	0.146666667	0.230769231	0.260869565	0.25	0.142857143	0.158571429	0.357142857	0.277777778	0.22	0.16	0.147058824	0.259259259	0.108108108	0.277777778	0.308571429	0.16	0.189206349	0.28	0.32	0.179487179	0.385714286	0.09375	0.3	0.142857143	0.137931034	0.290857143	0.184210526	0.546666667	0.225806452	0.214285714	0.225806452	0.523333333	0.125	0.177142857	0.175238095	0.177777778
DB00514	0.299270073	0.291788856	0.3183391	0.295454545	0.251054852	0.304635762	0.320886814	0.207896825	0.318681319	0.148148148	0.188	0.366477273	0.234991424	0.145502646	0.309322034	0.545270649	0.240860215	0.351297405	0.315555556	0.208823529	0.207896825	0.49740928	0.400396825	0.294166667	0.280748663	0.249484536	0.320112422	0.489690515	0.240208877	0.244803695	0.337890625	0.296146045	0.18957346	0.320512821	0.171428571	0.108361817	0.310344828	0.181818182	0.406491499	0.245454545	0.272727273	0.293556086	0.290801187	0.295918367	0.265372168	0.189620758	0.3125	0.359408034	0.289134438
DB00518	0.221033868	0.263313609	0.239460371	0.233160622	0.167010309	0.276845638	0.289381564	0.259047619	0.143939394	0.173913043	0.262806236	0.177142857	0.262295082	0.217391304	0.208588957	0.174876847	0.214128035	0.221804511	0.177083333	0.142857143	0.086956522	0.142857143	0.192307692	0.212345679	0.156666667	0.237179487	0.086956522	0.226904762	0.131313131	0.206896552	0.259259259	0.190661479	0.150121065	0.287543655	0.275862069	0.097560976	0.168224299	0.358386243	0.394095238	0.168161435	0.215102975	0.176470588	0.139664804	0.187142857	0.37037037	0.239651416	0.151385928	0.303809524	0.246296296
DB00519	0.462962963	0.370967742	0.397610922	0.392670157	0.368421053	0.37398374	0.377752028	0.078333333	0.272511848	0.167738095	0.210037175	0.259953162	0.345454545	0.147540984	0.496190476	0.263513514	0.656934524	1	0.313765182	0.234042553	0.115591398	0.220417633	0.227876106	0.213080169	0.516666667	0.307692308	0.115591398	0.274038462	0.200902935	0.201612903	0.297202797	0.335892514	0.217864924	0.382113821	0.18699187	0.210526316	0.434404762	0.206278027	0.426166667	0.281779661	0.222664016	0.334075724	0.21182266	0.434285714	0.269288956	0.434285714	0.268292683	0.268115942	0.307426598
DB00521	0.293457944	0.316513761	0.301754386	0.310909091	0.433333333	0.275747508	0.303634232	0.185185185	0.216931217	0.178571429	0.239740821	0.216358839	0.245551601	0.214705882	0.225409836	0.267015707	0.260180995	0.265895954	0.238095238	0.214285714	0.596270814	0.226775956	0.186104218	0.342857143	0.794520548	0.265658747	0.141891892	0.265363128	1	0.232779097	0.382536383	0.28125	0.227272727	0.301754386	0.190140845	0.172413793	0.283544304	0.216358839	0.308823529	0.261904762	0.231121281	0.263922518	0.284829721	0.393939394	0.282828283	0.210084034	0.248858447	0.248496994	0.319193122
DB00523	0.182232346	0.227896825	0.173195876	0.183585313	0.236031746	0.162109375	0.134057971	0.083333333	0.406862745	0.227272727	0.272619048	0.418719212	0.135775862	0.218274112	0.307692308	0.279835391	0.196261682	0.195061728	0.262658228	0.305389222	0.30952381	0.232142857	0.142322097	0.136363636	0.276785714	0.46	0.30952381	0.379310345	0.220779221	0.184931507	0.236180905	0.208672087	0.182797619	0.136638452	0.105960265	0.217391304	0.210144928	0.210084034	0.179276316	0.152597403	0.173633441	0.203448276	1	0.220930233	0.126195029	0.132022472	0.294117647	0.243093923	0.157534247
DB00524	0.272268908	0.33045977	0.28708134	0.299173554	0.256410256	0.324324324	0.348730159	0.13547619	0.153846154	0.18547619	0.226487524	0.177142857	0.342105263	0.151807229	0.482195767	0.209251101	0.406512897	0.441878307	0.217973231	0.268292683	0.140337255	0.181609195	0.162162162	0.394736842	0.467857143	0.251923077	0.145844156	0.148558758	0.186216931	0.219206681	0.277777778	0.245901639	0.17621429	0.341685649	0.204210526	0.267857143	0.420396825	0.27027027	0.433428571	0.193158954	0.315789474	0.190669371	0.145584726	0.453809524	0.296238245	0.783333333	0.219123506	0.274074074	0.267006803
DB00528	0.292153589	0.343304843	0.305863708	0.290996785	0.219739292	0.328125	0.366132723	0.079867725	0.183406114	0.167380952	0.214814815	0.188183807	0.279869067	0.151162791	0.438835979	0.246696035	0.61672619	0.583968254	0.231638418	0.156479218	0.111111111	0.219512195	0.204301075	0.195876289	0.466507937	0.258003766	0.125079365	0.221461187	0.201342282	0.226530612	0.287931034	0.27919708	0.192389006	0.361047836	0.197154472	0.179487179	0.463730159	0.198675497	0.411920635	0.232323232	0.201550388	0.242798354	0.186157518	0.420079365	0.30046225	0.420079365	0.270707071	0.28649635	0.311531842
DB00529	0.118571429	0.090793651	0.078571429	0.039215686	0.13547619	0.046511628	0.089126984	0.25	0.235357143	0.333333333	0.22	0.153846154	0.059484127	0.133333333	0.095238095	0.111111111	0.107142857	0.054054054	0.12297619	0.115384615	0.078571429	0.078571429	0.111111111	0.223333333	0.136363636	0.066666667	0.156666667	0.105263158	0.111111111	0.39015873	0.118571429	0.805714286	0.229285714	0.070343915	0.083333333	0.214285714	0.095238095	0.062169312	0.076079365	0.34952381	0.154285714	0.115384615	0.177142857	0.09047619	0.135634921	0.08	0.090793651	0.043478261	0.288809524
DB00530	0.243697479	0.459047619	0.242138365	0.27107438	0.334285714	0.28100471	0.33640553	0.125	0.154545455	0.166666667	0.296296296	0.164759725	0.305410122	0.208333333	0.228136882	0.28	0.228571429	0.232517483	0.19460501	0.171428571	0.130434783	0.178571429	0.185185185	0.2	0.233333333	0.85	0.130434783	0.222222222	0.333333333	0.203821656	0.346153846	0.251407129	0.169977925	0.339100346	0.25	0.115384615	0.244394619	0.333333333	0.336182336	0.190082645	0.258064516	0.194968553	0.199602055	0.242424242	0.35451505	0.3	0.21875	0.285714286	0.309352518
DB00532	0.258403361	0.232744783	0.275	0.253493014	0.321428571	0.243093923	0.368571429	0.56	0.215231788	0.227272727	0.214285714	0.218543046	0.327857143	0.217391304	0.196682464	0.572380952	0.4	0.256124722	0.215674603	0.257383966	0.512380952	0.512380952	0.519047619	0.460740741	0.21192053	0.314666667	0.218905473	0.486904762	0.171521036	0.217142857	0.36	0.246445498	0.170731707	0.375238095	0.217222222	0.372380952	0.206997085	0.25	0.217391304	0.205128205	0.225806452	0.212121212	0.229007634	0.266025641	0.17989418	0.275238095	0.596190476	0.365	0.195652174
DB00533	0.283333333	0.209339775	0.36	0.286666667	0.178117048	0.259047619	0.182998819	0.078571429	0.174496644	0.148148148	0.145679012	0.150819672	0.184738956	0.22	0.173076923	0.194888179	0.221311475	0.17130621	0.175572519	0.385238095	0.112195122	0.133779264	0.142857143	0.153846154	0.255395683	0.175	0.156666667	0.251824818	0.245487365	0.22031746	0.225806452	0.21875	0.209302326	0.182783019	0.127840909	0.519047619	0.276527331	0.173913043	0.21875	0.25015873	0.283333333	0.190751445	0.309012876	0.253809524	0.189781022	0.216710183	0.210526316	0.236144578	0.327857143
DB00535	0.348201439	0.368811881	0.363259669	0.35483871	0.292682927	0.372628726	0.478213508	0.076923077	0.161449753	0.228571429	0.263888889	0.157377049	0.344238976	0.152364273	0.273413897	0.183441558	0.348837209	0.330383481	0.223053892	0.166666667	0.108108108	0.145214521	0.175	0.274442539	0.155993432	0.306603774	0.108108108	0.165275459	0.162539683	0.46031746	0.3018598	0.365	0.254642857	0.480916031	0.214862682	0.128205128	0.243809524	0.220714286	0.379100851	0.483174603	0.217729393	0.20977918	0.130434783	0.209570957	0.330250991	0.242057489	0.209160305	0.267153285	0.401071429
DB00537	0.208911565	0.254746835	0.195035461	0.208955224	0.222585034	0.219512195	0.225352113	0.091972789	0.129682997	0.189189189	0.179487179	0.126074499	0.253968254	0.138613861	0.162280702	0.149171271	0.255319149	0.218181818	0.197602041	0.212765957	0.076923077	0.166666667	0.142857143	0.208333333	0.204545455	0.171945701	0.121428571	0.188271605	0.22446712	0.366088435	0.186046512	0.292664399	0.257962018	0.227967098	0.152230971	0.140646259	0.25000371	0.181818182	0.296529968	0.475249433	0.25	0.194736842	0.184300341	0.200884354	0.239285714	0.233009709	0.25	0.23059867	0.714285714
DB00539	0.165548098	0.72	0.206666667	0.172707889	0.24202381	0.154738878	0.185714286	0.386666667	0.170040486	0.153846154	0.122562674	0.164658635	0.154285714	0.152380952	0.123684211	0.36	0.184210526	0.165467626	0.158959538	0.264705882	0.227941176	0.166666667	0.214285714	0.189189189	0.358490566	0.368571429	0.227941176	0.346153846	0.392156863	0.191780822	0.275862069	0.160621762	0.159090909	0.176825397	0.108910891	0.180722892	0.37704918	0.225806452	0.336	0.162790698	0.28125	0.206185567	0.402298851	0.303030303	0.393333333	0.171428571	0.242424242	0.225806452	0.183673469
DB00540	0.177725118	0.147595365	0.158898305	0.174107143	0.12	0.146	0.104819277	0.443809524	0.274038462	0.2	0.136363636	0.278846154	0.102620087	0.141361257	0.138418079	0.85	0.179153094	0.175572519	0.185534591	0.370629371	0.75	0.443809524	0.5889186	0.442539683	0.548637705	0.184848485	0.505263158	0.508571429	0.573656323	0.24137931	0.151960784	0.130666667	0.116731518	0.106024096	0.318571429	0.416542757	0.253012048	0.20361991	0.146864686	0.125	0.212014134	0.569647019	0.30952381	0.601811579	0.120086214	0.16	0.85	0.413333333	0.12195122
DB00541	0.401384083	0.541202673	0.440774487	0.420091324	0.341190476	0.478808706	0.719242902	0.125	0.192961165	0.12195122	0.280046674	0.22	0.388195233	0.146341463	0.33452381	0.205988024	0.279620853	0.391509434	0.300475059	0.134615385	0.1	0.275	0.191666667	0.219832736	0.279069767	0.637142857	0.106666667	0.342105263	0.19047619	0.245238095	0.357714286	0.335672515	0.264150943	0.714884696	0.214622642	0.175	0.283333333	0.184115523	0.620412844	0.294117647	0.312380952	0.340909091	0.170212766	0.45	0.434151786	0.273464658	0.284513806	0.356213018	0.395591647
DB00542	0.393835616	0.408309456	0.384615385	0.395695364	0.328871893	0.371340524	0.413516609	0.1075	0.23566879	0.193548387	0.25631769	0.227368421	0.338762215	0.173245614	0.473611111	0.278481013	0.649910714	1	0.259528131	0.282051282	0.129032258	0.244008715	0.221995927	0.29707113	0.616666667	0.313543599	0.129032258	0.244588745	0.207112971	0.198130841	0.324915825	0.330341113	0.205588822	0.416284404	0.21194605	0.266666667	0.424166667	0.212058212	0.457857143	0.254826255	0.230769231	0.282868526	0.201342282	0.468571429	0.296187683	0.468571429	0.252808989	0.267006803	0.306188925
DB00543	0.254799302	0.325373134	0.266886326	0.294117647	0.171875	0.288492707	0.31372549	0.443809524	0.135198135	0.156912657	0.231557377	0.13225058	0.291296625	0.173333333	0.199616123	0.85	0.209109731	0.236889693	0.179133858	0.225	0.75	0.443809524	0.574469282	0.688463807	0.205955335	0.245934959	0.396227725	0.508571429	0.212121212	0.22147651	0.260473588	0.228136882	0.15158371	0.310344828	0.318571429	0.404439546	0.227586207	0.294117647	0.336734694	0.173361522	0.305555556	0.562557	0.160104987	0.570785601	0.367417678	0.245867769	0.85	0.478209282	0.333962264
DB00544	0.283333333	0.371349206	0.301190476	0.265238095	0.271349206	0.336190476	0.122460317	0.10468254	0.08	0.156666667	0.214285714	0.09047619	0.124623016	0.272727273	0.12984127	0.192307692	0.166666667	0.147103175	0.125515873	0.142857143	0.118571429	0.185185185	0.148148148	0.205882353	0.116666667	0.637142857	0.086956522	0.103448276	0.153121693	0.4	0.133333333	0.09375	0.086865079	0.090343915	0.321428571	0.078571429	0.372380952	0.285714286	0.147333333	0.159973545	0.372380952	0.111111111	0.101190476	0.253809524	0.233333333	0.1875	0.225806452	0.129032258	0.222222222
DB00545	0.142857143	0.141693811	0.179487179	0.156701031	0.230769231	0.140712946	0.131985731	0.669372102	0.103452381	0.294117647	0.380952381	0.108571429	0.171366594	0.352941176	0.120204604	0.503809524	0.321428571	0.153846154	0.12568306	0.166666667	0.443809524	0.75	0.85	0.417539683	0.303809524	0.1875	0.176470588	0.556666667	0.181818182	0.25	0.16	0.2	0.162162162	0.131828979	0.185185185	0.210526316	0.208333333	0.25	0.159090909	0.2	0.222222222	0.25	0.191588785	0.167259786	0.185185185	0.269230769	0.503809524	0.413333333	0.19047619
DB00547	0.214437367	0.1856	0.196153846	0.187747036	0.211229947	0.204460967	0.180952381	0.114285714	0.49122807	0.118719221	0.179220779	0.432773109	0.171717172	0.172	0.327777778	0.250859107	0.200549451	0.287769784	1	0.302884615	0.20441989	0.246212121	0.271190476	0.152439024	0.297857143	0.194871795	0.20441989	0.342741935	0.187943262	0.221957672	0.238636364	0.241293532	0.23265873	0.182142857	0.131578947	0.133027523	0.205607477	0.159863946	0.224165342	0.228915663	0.184135977	0.284345048	0.445119048	0.194805195	0.163043478	0.157360406	0.259587021	0.226829268	0.176470588
DB00548	0.104166667	0.118571429	0.075	0.076923077	0.16	0.066666667	0.09984127	0.2	0.359166667	0.357142857	0.237142857	0.135869565	0.142857143	0.118055556	0.368421053	0.095238095	0.172413793	0.135135135	0.130742049	0.198275862	0.088607595	0.119318182	0.192380952	0.137931034	0.166666667	0.09375	0.118571429	0.189349112	0.095238095	0.208306878	0.283333333	0.125	0.440833333	0.103015873	0.074074074	0.428571429	0.083333333	0.050251256	0.11627907	0.159663866	0.090793651	0.165396825	0.88	0.103448276	0.135634921	0.09047619	0.090793651	0.069164265	0.119047619
DB00549	0.288161994	0.38718663	0.314842579	0.320987654	0.227036395	0.368181818	0.404279279	0.05	0.185258964	0.131578947	0.248239437	0.184890656	0.292569659	0.181034483	0.2616179	0.235528942	0.244604317	0.294117647	0.541428571	0.185238095	0.082379863	0.194274029	0.167619048	0.238747554	0.214723926	0.23670669	0.082379863	0.219917012	0.201629328	0.224719101	0.31147541	0.30224525	0.191119691	0.399103139	0.209039548	0.185238095	0.282051282	0.260042283	0.415745856	0.220994475	0.221415608	0.275728155	0.268292683	0.231225296	0.33681073	0.331460674	0.253676471	0.353571429	0.342668863
DB00550	0.156666667	0.126829268	0.62	0.397142857	0.172413793	0.459047619	0.424126984	0.24	0.13618677	0.142857143	0.24	0.140077821	0.381428571	0.315789474	0.14973262	0.153284672	0.181818182	0.150588235	0.218730159	0.283333333	0.156666667	0.208333333	0.166666667	0.161971831	0.119230769	0.176470588	0.148648649	0.126482213	0.12	0.230769231	0.156666667	0.156410256	0.113475177	0.410793651	0.307692308	0.312380952	0.148148148	0.308035714	0.104166667	0.107692308	0.156666667	0.167301587	0.138248848	0.134751773	0.214285714	0.253809524	0.134730539	0.185185185	0.130434783
DB00551	0.090793651	0.074074074	0.105263158	0.1	0.166666667	0.093023256	0.133174603	0.214285714	0.125	0.384615385	0.136363636	0.133333333	0.137619048	0.1875	0.136363636	0.157894737	0.137931034	0.108108108	0.085714286	0.192380952	0.142857143	0.095238095	0.157894737	0.142857143	0.173913043	0.133333333	0.142857143	0.15	0.157894737	0.130434783	0.19047619	0.238095238	0.114285714	0.123015873	0.157063492	0.266666667	0.136363636	0.100978836	0.093023256	0.117647059	0.090793651	0.415357143	0.125	0.148148148	0.12	0.115384615	0.115384615	0.083333333	0.095238095
DB00552	0.270627063	0.365	0.283255086	0.290791599	0.35047619	0.277945619	0.380510441	0.142857143	0.1670282	0.1	0.25	0.17173913	0.30318258	0.259259259	0.254174397	0.195744681	0.211832061	0.254266212	0.240458015	0.114014252	0.06940874	0.192307692	0.213973799	0.185185185	0.172489083	0.92	0.08	0.17218543	0.174008811	0.220858896	0.250841751	0.258122744	0.199143469	0.373702422	0.264705882	0.120906801	0.165	0.169197397	0.326027397	0.221774194	0.212598425	0.224489796	0.117913832	0.185238095	0.25748503	0.2	0.237623762	0.249554367	0.267558528
DB00554	0.24	0.291371994	0.229102167	0.250809061	0.272727273	0.24430956	0.336394948	0.129391534	0.155756208	0.142857143	0.23715415	0.147651007	0.29209622	0.178571429	0.199261993	0.157667387	0.236842105	0.230902778	0.181818182	0.291984127	0.099444444	0.15625	0.137339056	0.314285714	0.138888889	0.263157895	0.110634921	0.150341686	0.221084656	0.197310406	0.3	0.217785844	0.161428571	0.334478809	0.228571429	0.371904762	0.247767857	0.248175182	0.279891304	0.220414462	0.285793651	0.184210526	0.158808933	0.236349206	0.285939968	0.276422764	0.16536965	0.245387454	0.293148148
DB00555	0.154440154	0.192846034	0.163375224	0.183018868	0.147058824	0.176265271	0.263650794	0.459047619	0.145357143	0.16	0.333333333	0.11550152	0.234285714	0.2	0.148063781	0.483333333	0.187179487	0.177824268	0.160634921	0.235294118	0.423333333	0.423333333	0.62	0.401375661	0.118571429	0.174224344	0.173913043	0.57952381	0.103975535	0.275862069	0.15821501	0.169265033	0.108571429	0.266825397	0.193641618	0.283333333	0.156862745	0.541666667	0.16886931	0.121447028	0.290322581	0.163015873	0.122377622	0.148688047	0.227941176	0.253809524	0.483333333	0.365	0.186234818
DB00557	0.161702128	0.171875	0.159533074	0.263157895	0.216216216	0.163636364	0.147268409	0.503809524	0.180451128	0.303809524	0.235294118	0.166666667	0.142268041	0.24137931	0.147208122	0.443809524	0.226865672	0.208037825	0.167123288	0.297297297	0.525238095	0.525238095	0.365	0.779047619	0.203846154	0.167108753	0.2	0.366785714	0.231075697	0.303030303	0.16367713	0.165	0.217391304	0.145734597	0.262619048	0.181818182	0.244827586	0.34375	0.20754717	0.25	0.393939394	0.257525084	0.174672489	0.171232877	0.153846154	0.15	0.652863881	0.375238095	0.166666667
DB00558	0.337931034	0.355810617	0.327974277	0.315359477	0.333333333	0.356687898	0.362186788	0.1	0.239179954	0.172413793	0.243856333	0.227477477	0.278955954	0.177142857	0.294117647	0.240174672	0.259332024	0.337545126	0.30417495	0.169950739	0.101827676	0.192393736	0.168399168	0.230769231	0.242562929	0.281070746	0.156666667	0.226027397	0.219457014	0.365555556	0.347122302	0.933333333	0.279069767	0.358683314	0.198782961	0.1191067	0.23125	0.164529915	0.339752407	0.34952381	0.226824458	0.244353183	0.214111922	0.327146172	0.295558959	0.208791209	0.232421875	0.258007117	0.288809524
DB00559	0.313901345	0.368146214	0.330945559	0.32942899	0.231766613	0.337535014	0.421225383	0.157460317	0.180656934	0.156666667	0.294117647	0.173913043	0.333834586	0.266666667	0.393835979	0.209009009	0.405882937	0.383187831	0.232142857	0.133333333	0.09375	0.164835165	0.148531952	0.199649737	0.357460317	0.279801325	0.09375	0.235294118	0.213610586	0.223570191	0.310769231	0.261345853	0.163478261	0.420765027	0.223985891	0.073472672	0.385238095	0.25	0.633904762	0.18968386	0.228813559	0.230902778	0.243243243	0.407142857	0.316227462	0.375	0.229480737	0.303809524	0.290178571
DB00560	0.368493151	0.465495609	0.394946809	0.38172043	0.271676301	0.42007926	0.569690265	0.1	0.259441708	0.125	0.24964539	0.261083744	0.348058902	0.170731707	0.354790419	0.222565688	0.295352324	0.385057471	0.327794562	0.144262295	0.102564103	0.207667732	0.198473282	0.232771822	0.208201893	0.286743516	0.18	0.239804241	0.185069984	0.533492063	0.376770538	0.503809524	0.325	0.569060773	0.204142012	0.13047619	0.22406015	0.211356467	0.530690537	0.611111111	0.303809524	0.267584098	0.185550082	0.283333333	0.388311688	0.254261364	0.319938176	0.369661267	0.526904762
DB00561	0.325153374	0.278688525	0.32952381	0.312015504	0.333333333	0.283687943	0.259433962	0.116666667	0.230769231	0.151515152	0.175166297	0.237388724	0.212569316	0.147058824	0.228381375	0.279069767	0.302030457	0.402745995	0.522857143	0.230496454	0.171314741	0.36	0.283333333	0.18537859	0.372380952	0.275294118	0.171314741	0.306709265	0.230538922	0.221079692	0.25708502	0.283482143	0.255319149	0.256169213	0.1575	0.192380952	0.261580381	0.181303116	0.27027027	0.288888889	0.216748768	0.288409704	0.274914089	0.257790368	0.214890017	0.195505618	0.334217507	0.277777778	0.247058824
DB00563	0.33041958	0.474761905	0.316558442	0.321070234	0.406547619	0.33492823	0.343572241	0.121190476	0.170353982	0.159090909	0.291164659	0.164835165	0.818181818	0.201995012	0.251407129	0.199566161	0.32	0.345454545	0.211720227	0.230769231	0.128730159	0.224586288	0.161358811	0.262806236	0.178571429	0.545238095	0.119285714	0.189066059	0.156732892	0.187878788	0.254700855	0.28358209	0.20043573	0.340136054	0.265934066	0.155555556	0.190082645	0.75	0.317307692	0.213414634	0.238730159	0.191532258	0.163461538	0.205627706	0.319047619	0.269685039	0.214990138	0.233511586	0.293609672
DB00564	0.142857143	0.148148148	0.179487179	0.18	0.230769231	0.159090909	0.28984127	0.459047619	0.108452381	0.222222222	0.208333333	0.13047619	0.252738095	0.210526316	0.074074074	0.483333333	0.233333333	0.216216216	0.17452381	0.185238095	0.459047619	0.459047619	0.519047619	0.401375661	0.148148148	0.151515152	0.176470588	0.486904762	0.181818182	0.153846154	0.260869565	0.153846154	0.152619048	0.266825397	0.230769231	0.319047619	0.208333333	0.226315789	0.186046512	0.166666667	0.269230769	0.206896552	0.114404762	0.166666667	0.230769231	0.253809524	0.483333333	0.365	0.19047619
DB00567	0.351351351	0.37403599	0.359084406	0.352256186	0.276143791	0.363128492	0.456953642	0.076923077	0.167832168	0.264705882	0.259259259	0.16958042	0.31024531	0.139449541	0.245749614	0.193103448	0.318181818	0.349453978	0.236133122	0.272727273	0.171428571	0.170731707	0.175	0.266666667	0.162020906	0.299509002	0.171428571	0.184587814	0.171507937	0.435555556	0.314759036	0.360238095	0.247261905	0.454845815	0.203703704	0.1	0.326666667	0.301269841	0.382871537	0.472063492	0.23047619	0.220735786	0.155555556	0.245080501	0.336088154	0.234645669	0.237704918	0.255287009	0.39202381
DB00570	0.381530984	0.504608295	0.419856459	0.3847981	0.351904762	0.447494033	0.672395274	0.125	0.211512718	0.12195122	0.2721598	0.24	0.351829988	0.146341463	0.352788586	0.212793734	0.26835443	0.380952381	0.332896461	0.134615385	0.1	0.275	0.203389831	0.201273885	0.279069767	0.646666667	0.12	0.342105263	0.203208556	0.241269841	0.375464684	0.325031133	0.264150943	0.675268817	0.192982456	0.175	0.29047619	0.185863874	0.642066421	0.294117647	0.326666667	0.340909091	0.170212766	0.47	0.410046729	0.269900498	0.283311772	0.383419689	0.41509434
DB00571	0.129175947	0.130434783	0.134419552	0.133192389	0.214285714	0.127659574	0.110179641	0.277777778	0.2	0.2	0.192307692	0.210526316	0.124454148	0.19047619	0.45180776	0.217391304	0.393002646	0.458421517	0.12173913	0.131868132	0.460597483	0.27984127	0.25015873	0.121863799	0.796349206	0.089673913	0.157894737	0.318181818	0.752662781	0.142857143	0.192307692	0.185185185	0.216216216	0.112709832	0.098976109	0.189542484	0.401931217	0.103448276	0.449714286	0.222222222	0.221904762	0.212230216	0.243243243	0.463650794	0.172413793	0.463650794	0.166666667	0.44046509	0.181818182
DB00572	0.224761905	0.198717949	0.200381679	0.228070175	0.303030303	0.192307692	0.344920635	0.185185185	0.252707581	0.222222222	0.293968254	0.342222222	0.294107143	0.268571429	0.307277628	0.23255814	0.230769231	0.253456221	0.289325843	0.252252252	0.19047619	0.310344828	0.781083359	0.177189509	0.335907336	0.165024631	0.318888889	0.303300882	0.443037975	0.208333333	0.354285714	0.219277108	0.397727273	0.317645503	0.162162162	0.663972559	0.197568389	0.183673469	0.265306122	0.416382253	0.256825397	0.724326602	0.232653061	0.205787781	0.343650794	0.271746032	0.382105194	0.28125	0.244897959
DB00573	0.372380952	0.169179229	0.223333333	0.179704017	0.188809524	0.165703276	0.129761905	0.1	0.207317073	0.277777778	0.144846797	0.196787149	0.137711864	0.207729469	0.2	0.184501845	0.1875	0.16509434	0.186309524	0.385238095	0.223776224	0.162601626	0.120996441	0.14334471	0.281385281	0.18487395	0.223776224	0.374407583	0.321266968	0.208412698	0.215496368	0.192307692	0.178968254	0.126927639	0.116883117	0.519047619	0.241877256	0.177865613	0.176375405	0.25015873	0.283333333	0.259649123	0.3125	0.331967213	0.163106796	0.147222222	0.196261682	0.188630491	0.372380952
DB00575	0.146694215	0.237666667	0.162790698	0.188679245	0.144356955	0.166358595	0.160714286	0.24968254	0.113793103	0.091761905	0.171581769	0.15352381	0.213362069	0.173913043	0.277354497	0.137704918	0.262734127	0.25857672	0.115384615	0.181818182	0.703909471	0.192307692	0.139123781	0.290322581	0.275634921	0.163212435	0.098360656	0.284865079	0.213592593	0.259259259	0.142857143	0.126168224	0.102236422	0.161904762	0.149068323	0.118700008	0.287619048	0.307692308	0.556206349	0.12034384	0.233333333	0.125730994	0.107569721	0.775738098	0.196957672	0.291238095	0.304152066	0.374	0.180434783
DB00577	0.223776224	0.270467836	0.243781095	0.227272727	0.207900208	0.267973856	0.302325581	0.116666667	0.206904762	0.266666667	0.25	0.163771712	0.351145038	0.156593407	0.267782427	0.205882353	0.215053763	0.244897959	0.234042553	0.214285714	0.161290323	0.162162162	0.168269231	0.260740741	0.236842105	0.2	0.161290323	0.1525	0.181122449	0.332486772	0.260299625	0.805714286	0.209876543	0.305005821	0.5	0.21875	0.167800454	0.179487179	0.286532951	0.315	0.192380952	0.243902439	0.149456522	0.189448441	0.27694859	0.224318658	0.203904555	0.208812261	0.262385321
DB00580	0.283333333	0.192063492	0.312380952	0.243809524	0.170952381	0.223333333	0.185798817	0.08	0.170568562	0.12	0.25	0.166112957	0.18	0.260869565	0.170263789	0.316901408	0.217983651	0.168803419	0.18452381	0.420952381	0.112195122	0.222222222	0.185185185	0.175757576	0.203448276	0.189189189	0.156666667	0.203508772	0.181506849	0.285714286	0.190987124	0.189252336	0.178968254	0.186982249	0.225806452	0.566666667	0.296296296	0.173913043	0.18902439	0.25015873	0.283333333	0.16056338	0.244897959	0.253809524	0.225806452	0.392857143	0.174731183	0.21563981	0.327857143
DB00581	0.14047619	0.141233766	0.131782946	0.121513944	0.15625	0.13594041	0.122352941	0.130434783	0.295714286	0.057142857	0.51	0.404285714	0.141052632	0.404285714	0.229050279	0.337142857	0.11452514	0.152424942	0.266055046	0.136585366	0.253809524	0.110687023	0.15942029	0.093247588	0.162162162	0.114583333	0.416666667	0.143410853	0.151162791	0.117936508	0.375	0.170050761	0.486238532	0.126179245	0.094043887	0.215116279	0.107936508	0.086021505	0.152755906	0.41221374	0.108333333	0.2975	0.216666667	0.12244898	0.435873016	0.105820106	0.337142857	0.134146341	0.132321041
DB00582	0.314236111	0.357771261	0.32295082	0.327702703	0.219885277	0.297507788	0.340546697	0.259047619	0.20412844	0.1	0.257874016	0.195454545	0.258223684	0.307692308	0.225508318	0.21460177	0.266802444	0.273368607	0.220306513	0.190600522	0.135211268	0.189814815	0.167741935	0.208154506	0.201834862	0.281496063	0.135211268	0.286904762	0.181818182	1	0.287477954	0.519047619	0.184543651	0.341685649	0.228571429	0.118571429	0.262693157	0.279805353	0.358095238	0.315	0.243298969	0.225469729	0.185185185	0.239910314	0.317777778	0.230326296	0.296610169	0.281191806	0.257063492
DB00585	0.237142857	0.303809524	0.221649485	0.216931217	0.17062635	0.224252492	0.248267898	0.416666667	0.255833333	0.098333333	0.375238095	0.375238095	0.234317343	0.413333333	0.173913043	0.177142857	0.206422018	0.199233716	0.165948276	0.111111111	0.177142857	0.272727273	0.205882353	0.191326531	0.177142857	0.178343949	0.4	0.308571429	0.130666667	0.175903614	0.503809524	0.176	0.136020151	0.245109321	0.146987952	0.177142857	0.189189189	0.165311653	0.282285714	0.153132251	0.237142857	0.252857143	0.126099707	0.154040404	0.876666667	0.203090508	0.22	0.25	0.208566108
DB00586	0.230965608	0.204283361	0.202989418	0.214285714	0.205304233	0.226923077	0.162130178	0.111111111	0.208791209	0.291666667	0.174603175	0.212454212	0.2	0.159836066	0.17884131	0.206896552	0.210526316	0.168514412	0.194594595	0.466666667	0.195402299	0.155797101	0.129032258	0.323529412	0.290322581	0.169230769	0.195402299	0.183150183	0.224435626	0.186071429	0.191536748	0.181818182	0.191679894	0.159198113	0.128742515	0.32957672	0.197195767	0.3	0.217948718	0.216406526	0.272727273	0.23659306	0.197478992	0.211388889	0.181308411	0.225274725	0.2	0.300791557	0.276488095
DB00588	0.27385159	0.282420749	0.278606965	0.269035533	0.231083845	0.289644013	0.311494253	0.083779811	0.347107438	0.090909091	0.238193018	0.299734748	0.244027304	0.148051948	0.375	0.263546798	0.220833333	0.324324324	0.693979584	0.21037464	0.122324159	0.197994987	0.221686747	0.189616253	0.235443038	0.237424547	0.131825397	0.261780105	0.200992556	0.192724868	0.311909263	0.290836653	0.287153652	0.3141542	0.162689805	0.201164021	0.22095672	0.161137441	0.35745938	0.304449649	0.229934924	0.340632603	0.223033541	0.205128205	0.25955414	0.21242485	0.271523179	0.285996055	0.241681261
DB00589	0.337579618	0.417134831	0.340361446	0.347286822	0.264912281	0.420155039	0.433447099	0.468095238	0.22334004	0.137931034	0.232081911	0.237804878	0.27518797	0.172413793	0.301919721	0.238452381	0.315298507	0.334991708	0.288014311	0.161637931	0.350516279	0.310344828	0.233333333	0.255119048	0.211576846	0.265517241	0.148148148	0.437440476	0.194059406	0.232902033	0.32195122	0.28907563	0.2	0.434584755	0.228571429	0.102783726	0.266924565	0.173410405	0.521994135	0.23583181	0.309160305	0.247672253	0.190274841	0.227799228	0.3	0.288256228	0.268248175	0.581666667	0.318471338
DB00590	0.31147541	0.353351955	0.326053042	0.330658106	0.243902439	0.305514158	0.399082569	0.253809524	0.164166667	0.171428571	0.265306122	0.216666667	0.328947368	0.157777778	0.448095238	0.200811359	0.408958333	0.414960317	0.22965642	0.14893617	0.402881039	0.19017094	0.184210526	0.212	0.453809524	0.257246377	0.114285714	0.258571429	0.237362637	0.21042471	0.333333333	0.273204904	0.215699517	0.39862543	0.23246493	0.135135135	0.414855664	0.270089286	0.817333333	0.209125475	0.189686924	0.2	0.19047619	0.769047619	0.353032659	0.553333333	0.301963754	0.366666667	0.322147651
DB00591	0.270909091	0.282127031	0.267343486	0.259515571	0.247311828	0.272577997	0.287686997	0.131984127	0.402402402	0.125069444	0.188139059	0.360465116	0.233856894	0.147540984	0.400462963	0.262210797	0.218142549	0.325349301	1	0.217125382	0.131147541	0.203166227	0.182926829	0.171693735	0.254880952	0.210204082	0.131147541	0.260273973	0.268726852	0.181560847	0.282442748	0.29338843	0.362116992	0.291810842	0.147321429	0.147239264	0.218009479	0.167082294	0.33681073	0.371794872	0.205752212	0.3225	0.244837758	0.218333333	0.258592471	0.202061856	0.291375291	0.26252505	0.240072202
DB00593	0.156862745	0.203703704	0.225	0.148148148	0.346153846	0.173913043	0.283888889	0.459047619	0.145357143	0.19047619	0.198571429	0.114404762	0.24827381	0.181818182	0.103448276	0.483333333	0.176470588	0.2	0.2025	0.171349206	0.441190476	0.441190476	0.519047619	0.423333333	0.133333333	0.205882353	0.137619048	0.486904762	0.115384615	0.178571429	0.230769231	0.178571429	0.15	0.266825397	0.206896552	0.301190476	0.103448276	0.106060606	0.125	0.184210526	0.10468254	0.233730159	0.198571429	0.151515152	0.135634921	0.253809524	0.483333333	0.365	0.127659574
DB00594	0.206896552	0.1875	0.2	0.25862069	0.210526316	0.192380952	0.26984127	0.09375	0.108695652	0.2	0.303030303	0.13047619	0.275595238	0.204651163	0.426507937	0.176470588	0.504345238	0.420436508	0.15452381	0.259047619	0.133333333	0.171428571	0.142857143	0.351351351	0.423333333	0.216901408	0.133333333	0.111524164	0.193492063	0.222222222	0.194444444	0.189189189	0.119453925	0.246825397	0.225694444	0.259047619	0.56	0.419354839	0.366746032	0.142857143	0.236842105	0.210238095	0.120171674	0.407142857	0.158095238	0.67047619	0.146341463	0.128205128	0.20754717
DB00595	0.343976778	0.407455013	0.366946779	0.358463727	0.297297297	0.389736477	0.50896861	0.121212121	0.30206379	0.151515152	0.233587786	0.296641791	0.309957924	0.165765766	0.386666667	0.231560892	0.279935275	0.366564417	0.368421053	0.166044776	0.129714286	0.204585538	0.202702703	0.198036007	0.222222222	0.265432099	0.170666667	0.26987061	0.19826087	0.350698413	0.383076923	0.32248062	0.296571429	0.503348214	0.202922078	0.147058824	0.226821192	0.192109777	0.488741722	0.410888889	0.262714286	0.285714286	0.204081633	0.243902439	0.335120643	0.236641221	0.341924399	0.349606299	0.394857143
DB00598	0.245726496	0.230769231	0.246062992	0.251533742	0.264705882	0.224907063	0.19832736	0.185185185	0.281021898	0.178571429	0.1625	0.261648746	0.215686275	0.201581028	0.416834215	0.302083333	0.390853175	0.421582892	0.231382979	0.299539171	0.68502204	0.261746032	0.20526455	0.189602446	0.727301587	0.22622108	0.26519337	0.392712551	0.728248764	0.285266458	0.23830735	0.228915663	0.2	0.199522103	0.143650794	0.172413793	0.437142857	0.230769231	0.405931217	0.210982659	0.247093023	0.255319149	0.342105263	0.819359875	0.178700361	0.410238095	0.32297352	0.288220551	0.202105263
DB00600	0.136986301	0.126689189	0.136929461	0.138228942	0.136666667	0.116731518	0.102040816	0.133333333	0.438095238	0.125	0.516666667	0.303809524	0.129464286	0.303809524	0.122222222	0.222222222	0.141509434	0.112980769	0.118343195	0.165680473	0.180327869	0.113537118	0.156666667	0.089605735	0.299019608	0.107344633	0.180327869	0.277777778	0.375	0.208306878	0.25	0.167582418	0.279642857	0.103241297	0.094405594	0.117647059	0.315789474	0.117154812	0.135399674	0.124579125	0.116883117	0.167259786	0.503809524	0.267241379	0.166666667	0.120234604	0.172757475	0.105670103	0.119815668
DB00602	0.279069767	0.343243243	0.286764706	0.290030211	0.221453287	0.313411079	0.386414254	0.107142857	0.272532189	0.415526857	0.270833333	0.261146497	0.297507788	0.164404762	0.513457557	0.209803922	0.208406305	0.292962357	0.345419847	0.200959129	0.100106836	0.202290864	0.163809524	0.618955557	0.28125	0.218644068	0.103321899	0.200819672	0.202453988	0.191956124	0.319008264	0.330973451	0.558823529	0.390625	0.180811808	0.178571429	0.187384045	0.223505291	0.389945652	0.575757576	0.196078431	0.286836935	0.251904762	0.19193858	0.298984035	0.224525043	0.295238095	0.2879046	0.268330733
DB00605	0.372380952	0.167479675	0.36	0.197142857	0.170952381	0.259047619	0.16984127	0.152380952	0.228682171	0.227272727	0.184065934	0.23255814	0.165271967	0.163793103	0.172413793	0.226618705	0.2	0.16553288	0.203571429	0.459047619	0.196319018	0.159090909	0.155172414	0.205882353	0.19245283	0.181333333	0.196319018	0.215686275	0.233201581	0.22031746	0.202764977	0.16953317	0.185912698	0.146825397	0.113149847	0.62	0.223333333	0.225714286	0.174528302	0.25015873	0.372380952	0.263333333	0.285714286	0.253809524	0.233333333	0.183060109	0.227963526	0.206030151	0.327857143
DB00607	0.352848101	0.389416554	0.383792049	0.37694704	0.311942959	0.408472012	0.41509434	0.081081081	0.157992565	0.205882353	0.236577181	0.159851301	0.350547731	0.133858268	0.251644737	0.191528545	0.365853659	0.329011345	0.214876033	0.173913043	0.083333333	0.170172084	0.189239332	0.25426945	0.219512195	0.323321555	0.083333333	0.179487179	0.186180422	0.433015873	0.371428571	0.357460317	0.246646825	0.416204218	0.200716846	0.135135135	0.283333333	0.180343915	0.381889764	0.495793651	0.23415493	0.201754386	0.282051282	0.337142857	0.312056738	0.233722871	0.217838765	0.2576	0.387063492
DB00608	0.386666667	0.2	0.386666667	0.240740741	0.16080402	0.23047619	0.217777778	0.163809524	0.133116883	0.111111111	0.181122449	0.125401929	0.221991701	0.157088123	0.154028436	0.176656151	0.208672087	0.194748359	0.201904762	0.228571429	0.206666667	0.296296296	0.214285714	0.257142857	0.152317881	0.17866005	0.12	0.179310345	0.158249158	0.192982456	0.206666667	0.167816092	0.150119048	0.202881152	0.171597633	0.166666667	0.29047619	0.826666667	0.200308166	0.238095238	0.518518519	0.194767442	0.142857143	0.263333333	0.25	0.242424242	0.242424242	0.310344828	0.288888889
DB00609	0.117647059	0.118571429	0.117043121	0.124731183	0.211587302	0.115459883	0.09984127	0.078571429	0.164444444	0.111111111	0.227272727	0.168888889	0.123042506	0.3125	0.111111111	0.186721992	0.166666667	0.125	0.143730887	0.191358025	0.238938053	0.315789474	0.142857143	0.195219124	0.134782609	0.161290323	0.238938053	0.138392857	0.127192982	0.354444444	0.136253041	0.483333333	0.210535714	0.103015873	0.153846154	0.118571429	0.148698885	0.258373206	0.10543131	0.315	0.192307692	0.221666667	0.198571429	0.141732283	0.25	0.24	0.136807818	0.217391304	0.257063492
DB00611	0.305970149	0.297014925	0.327433628	0.292553191	0.263043478	0.310810811	0.308411215	0.705714286	0.380530973	0.142857143	0.185336049	0.421212121	0.222797927	0.178571429	0.349665924	0.483333333	0.247240618	0.3599182	0.342592593	0.235294118	0.459047619	0.459047619	0.483333333	0.401375661	0.269021739	0.224742268	0.161073826	0.812857143	0.237967914	0.254761905	0.311890838	0.284836066	0.23255814	0.308051342	0.192619048	0.118571429	0.274752475	0.19035533	0.390092879	0.285371703	0.264705882	0.328320802	0.274096386	0.243107769	0.285714286	0.189409369	0.483333333	0.637142857	0.262385321
DB00612	0.182008368	0.195439739	0.189555126	0.173913043	0.2	0.172666667	0.1643026	0.25	0.181818182	0.207333333	0.178571429	0.19047619	0.164634146	0.173913043	0.467634921	0.304347826	0.459255952	0.521507937	0.17414248	0.178571429	0.596270814	0.254730159	0.19068254	0.13803681	0.794520548	0.1475	0.2	0.347826087	1	0.191489362	0.259953162	0.214285714	0.236842105	0.169632266	0.117825397	0.170731707	0.456190476	0.117056856	0.41092381	0.243243243	0.194571429	0.274193548	0.220338983	0.412142857	0.171586716	0.412142857	0.261261261	0.17535545	0.174097665
DB00615	0.361366623	0.469512195	0.385204082	0.390339426	0.347826087	0.41296061	0.592997812	0.123809524	0.209022556	0.106382979	0.247282609	0.199701937	0.403225806	0.146969697	0.338068182	0.224852071	0.296402878	0.365620737	0.297450425	0.134259259	0.123809524	0.192481203	0.217391304	0.32	0.211161388	0.315417256	0.123333333	0.216793893	0.205128205	0.338174603	0.367208672	0.49047619	0.327272727	0.585418934	0.255162242	0.163809524	0.233333333	0.201492537	0.527227723	0.333333333	0.235294118	0.275405007	0.197160883	0.247376312	0.403553299	0.268965517	0.308370044	0.321038251	0.398907104
DB00618	0.355714286	0.422391858	0.381742739	0.379407616	0.273006135	0.396457766	0.521111111	0.105263158	0.282647585	0.131578947	0.24	0.279857398	0.312757202	0.169284468	0.368	0.222772277	0.273865415	0.37443609	0.356792144	0.244444444	0.193333333	0.200680272	0.20294599	0.266666667	0.215619694	0.273413897	0.19	0.261101243	0.196638655	0.402936508	0.388554217	0.333333333	0.325595238	0.517165006	0.203149606	0.135238095	0.2224	0.206722689	0.48961039	0.369047619	0.26391097	0.27704918	0.323333333	0.223316913	0.349668874	0.245142003	0.333333333	0.345565749	0.326071429
DB00619	0.248161765	0.43047619	0.241908007	0.262032086	0.341428571	0.284013605	0.297520661	0.076923077	0.173228346	0.131578947	0.232967033	0.169712794	0.311068702	0.179941003	0.193877551	0.189393939	0.288888889	0.229007634	0.191897655	0.141993958	0.109215017	0.297297297	0.175	0.240409207	0.161458333	0.87	0.109215017	0.176470588	0.154046997	0.243243243	0.205175601	0.207171315	0.163636364	0.295641932	0.26342711	0.128205128	0.204878049	0.321533923	0.272859216	0.188679245	0.255813953	0.192037471	0.161849711	0.178571429	0.316344464	0.251111111	0.197309417	0.224899598	0.239776952
DB00620	0.214285714	0.19138756	0.203065134	0.192534381	0.214285714	0.211111111	0.186682521	0.130209235	0.49137931	0.118719221	0.179487179	0.427983539	0.172	0.16796875	0.337016575	0.245791246	0.200542005	0.286729858	1	0.294392523	0.197860963	0.240740741	0.141065831	0.149700599	0.254545455	0.191919192	0.197860963	0.339920949	0.192307692	0.181204906	0.238202247	0.237745098	0.239057239	0.186460808	0.132564841	0.134529148	0.201834862	0.156666667	0.233704293	0.246987952	0.207409812	0.283018868	0.297413793	0.191082803	0.206471861	0.16372796	0.255072464	0.226506024	0.181628392
DB00621	0.156043956	0.143092105	0.147410359	0.144329897	0.176300578	0.151051625	0.132934132	0.090909091	0.259285714	0.121212121	0.4	0.4	0.133757962	0.4	0.305135952	0.156666667	0.146627566	0.230576441	0.326797386	0.171875	0.075	0.123015873	0.177358491	0.11409396	0.186234818	0.105263158	0.5	0.190871369	0.170040486	0.125	0.385238095	0.1796875	0.367965368	0.135491607	0.082539683	0.280254777	0.125412541	0.092592593	0.190789474	0.311594203	0.118571429	0.358778626	0.163551402	0.118055556	0.386825397	0.129476584	0.154545455	0.151133501	0.15505618
DB00622	0.278716216	0.322857143	0.282988871	0.275974026	0.212927757	0.307692308	0.348224513	0.075	0.164166667	0.128205128	0.212523719	0.216666667	0.29005059	0.154589372	0.437380952	0.225446429	0.408958333	0.414960317	0.197368421	0.166239246	0.291143562	0.200934579	0.630982118	0.208333333	0.453809524	0.25433526	0.346666667	0.208616711	0.195402299	0.214137214	0.278458844	0.255045872	0.191721133	0.343215507	0.191666667	0.471087268	0.407142857	0.176733781	0.468285714	0.212678937	0.25	0.601187644	0.151079137	0.6512974	0.298273155	0.553333333	0.418695961	0.250909091	0.280068729
DB00623	0.209854015	0.25112782	0.216723549	0.220458554	0.187772926	0.250423012	0.271126761	0.56	0.190833333	0.223333333	0.208425721	0.142857143	0.211191336	0.193548387	0.175619835	0.572380952	0.205479452	0.214700193	0.206666667	0.139534884	0.512380952	0.512380952	0.483333333	0.761111111	0.165311653	0.187633262	0.118571429	0.526190476	0.176470588	0.215880893	0.195488722	0.319047619	0.163265306	0.269320843	0.211666667	0.156666667	0.204030227	0.164420485	0.266176471	0.191489362	0.238442822	0.205378973	0.112391931	0.170918367	0.277777778	0.30548926	0.572380952	0.397142857	0.317813765
DB00624	0.161220044	0.147058824	0.152173913	0.144602851	0.2	0.173410405	0.357777778	0.16047619	0.349775785	0.125	0.149584488	0.318777293	0.32202381	0.154545455	0.314371257	0.15248227	0.170588235	0.226600985	0.372093023	0.234042553	0.140127389	0.213389121	0.119298246	0.137583893	0.19047619	0.138666667	0.140127389	0.300884956	0.148148148	0.139240506	0.188333333	0.207349081	0.196296296	0.33952381	0.104761905	0.275	0.137254902	0.131086142	0.179032258	0.186495177	0.141566265	0.336269841	0.242718447	0.158450704	0.142045455	0.258571429	0.190184049	0.183673469	0.160356347
DB00625	0.259194396	0.277697842	0.27107438	0.287435456	0.176470588	0.261904762	0.292849035	0.08	0.202142857	0.166719577	0.21659919	0.173076923	0.240614334	0.179624665	0.201923077	0.28	0.221757322	0.305343511	0.212550607	0.28125	0.123076923	0.208121827	0.185185185	0.3125	0.173913043	0.216269841	0.123076923	0.206030151	0.161445783	0.352275132	0.25	0.805714286	0.177599206	0.298405467	0.165938865	0.106741573	0.208144796	0.285714286	0.284313725	0.33478836	0.3	0.264976959	0.178666667	0.203271028	0.357142857	0.206	0.258064516	0.224105461	0.257063492
DB00626	0.573476703	0.544247788	0.567567568	0.49669967	0.367567568	0.592654424	0.442222222	0.121058201	0.196296296	0.19047619	0.277310924	0.189338235	0.354740061	0.149712092	0.262479871	0.218181818	0.310405644	0.3488	0.261231281	0.211538462	0.121666667	0.182495345	0.200723327	0.28	0.192236599	0.381037567	0.11627907	0.205660377	0.169708029	0.261666667	0.333855799	0.324013158	0.205776173	0.440133038	0.203125	0.159090909	0.203125	0.209345794	0.401041667	0.237435009	0.241852487	0.231304348	0.210238095	0.291187739	0.325874126	0.253289474	0.240270728	0.292332268	0.294469357
DB00627	0.166666667	0.184331294	0.15	0.184331294	0.230769231	0.133333333	0.159245336	0.105263158	0.179236111	0.375	0.260869565	0.253571429	0.186046512	0.352941176	0.684305556	0.130434783	0.448308532	0.496081349	0.112261905	0.206896552	0.162063423	0.227272727	0.181818182	0.2	0.495714286	0.225806452	0.147368421	0.125	0.194669312	0.25	0.279285714	0.2	0.184965819	0.169244444	0.185185185	0.210526316	0.451428571	0.2	0.473880952	0.2	0.206666667	0.25	0.296428571	0.485238095	0.185185185	0.47452381	0.110397646	0.153846154	0.25
DB00630	0.125	0.071428571	0.113809524	0.075471698	0.153846154	0.139534884	0.138234127	0.266666667	0.111111111	0.538461538	0.227272727	0.117647059	0.132410714	0.166666667	0.080304233	0.333333333	0.129032258	0.109398148	0.086740196	0.511785714	0.384615385	0.136363636	0.2	0.276474868	0.16	0.090909091	0.384615385	0.19047619	0.2	0.12	0.125	0.272727273	0.108108108	0.127757937	0.111111111	0.474047619	0.173913043	0.166666667	0.088888889	0.111111111	0.148333333	0.137931034	0.074074074	0.222222222	0.132137931	0.148148148	0.148148148	0.12	0.090909091
DB00631	0.346666667	0.365	0.303809524	0.306625578	0.281071429	0.287769784	0.427419355	0.12195122	0.142023346	0.119047619	0.317073171	0.143968872	0.329581994	0.170731707	0.228813559	0.214285714	0.210619469	0.274796748	0.237168142	0.176470588	0.173333333	0.163636364	0.188605108	0.185958254	0.172	0.666666667	0.097560976	0.148514851	0.164	0.25	0.249211356	0.237147595	0.182524272	0.430219146	0.295454545	0.112612613	0.303809524	0.30952381	0.332896461	0.20626151	0.303809524	0.215355805	0.106122449	0.185238095	0.305433186	0.23117338	0.221014493	0.207729469	0.336092715
DB00632	0.13047619	0.075471698	0.098333333	0.08	0.125	0.095238095	0.111825397	0.454545455	0.214285714	0.233333333	0.2	0.230769231	0.115833333	0.285714286	0.2	0.243809524	0.106190476	0.090714286	0.121212121	0.119266055	0.303809524	0.098333333	0.105263158	0.106428571	0.130434783	0.064516129	0.078125	0.157894737	0.166666667	0.136363636	0.098333333	0.086956522	0.1825	0.100079365	0.151904762	0.2	0.177142857	0.154047619	0.045454545	0.088235294	0.098333333	0.161904762	0.375238095	0.111111111	0.166349206	0.076923077	0.243809524	0.041666667	0.046511628
DB00633	0.160416667	0.178571429	0.157894737	0.158102767	0.153846154	0.189849624	0.165871122	0.357460317	0.19047619	0.283333333	0.285714286	0.207407407	0.20212766	0.3125	0.172151899	0.357460317	0.206896552	0.167785235	0.181081081	0.201877934	0.564568995	0.357460317	0.357460317	0.67968254	0.173913043	0.24137931	0.180232558	0.358849206	0.163636364	0.333333333	0.199095023	0.163461538	0.133986928	0.160142349	0.304347826	0.099526066	0.158878505	0.272727273	0.165123457	0.126074499	0.192307692	0.201863354	0.196581197	0.172757475	0.25	0.24	0.357460317	0.503809524	0.174568966
DB00634	0.24547619	0.133004926	0.181587302	0.133333333	0.266865079	0.139312977	0.121573302	0.111111111	0.200734127	0.24	0.1875	0.115384615	0.224489796	0.125581395	0.158399471	0.206896552	0.179487179	0.125	0.16327381	0.189189189	0.208333333	0.101587302	0.129032258	0.153846154	0.212121212	0.127717391	0.208333333	0.161290323	0.263730159	0.208359788	0.237857143	0.258064516	0.418859127	0.121428571	0.138983051	0.185185185	0.357142857	0.164658635	0.1234375	0.266362434	0.231587302	0.157894737	0.474166667	0.222222222	0.153293651	0.35483871	0.15547619	0.183246073	0.29265873
DB00635	0.206823028	0.251666667	0.309166667	0.198571429	0.201612903	0.22952381	0.185096154	0.201428571	0.452173913	0.1	0.236785714	0.419491525	0.154929577	0.327619048	0.307479224	0.234482759	0.207282913	0.264285714	0.75	0.31840796	0.204545455	0.232824427	0.232619048	0.141104294	0.266159696	0.194805195	0.259285714	0.356846473	0.192028986	0.173134328	0.260833333	0.22029703	0.219178082	0.183453237	0.123893805	0.143571429	0.190625	0.151202749	0.230273752	0.218181818	0.180515759	0.277419355	0.307692308	0.198675497	0.371666667	0.147959184	0.256716418	0.227160494	0.178723404
DB00640	0.312380952	0.322857143	0.266875981	0.303809524	0.236434109	0.372380952	0.384705882	0.142857143	0.14628821	0.156666667	0.371428571	0.148471616	0.312178388	0.2	0.438412698	0.183189655	0.398541667	0.43234127	0.215648855	0.109489051	0.114285714	0.16553288	0.196035242	0.177824268	0.423333333	0.21682243	0.114285714	0.164044944	0.33	0.219206681	0.237288136	0.217081851	0.215686275	0.387514723	0.466273311	0.136842105	0.705714286	0.225714286	0.366746032	0.244897959	0.312380952	0.210309278	0.108545035	0.67047619	0.296238245	0.375	0.219123506	0.204903678	0.311619718
DB00641	0.255898367	0.256934307	0.247058824	0.251736111	0.256578947	0.271523179	0.291521487	0.130434783	0.381381381	0.205648148	0.188405797	0.380239521	0.241134752	0.153631285	0.910543131	0.219143577	0.395367063	0.523617725	0.388349515	0.188449848	0.128306878	0.197333333	0.174447174	0.163551402	0.421984127	0.181451613	0.121825397	0.230978261	0.21657754	0.171557562	0.416587302	0.284232365	0.313351499	0.294186047	0.181818182	0.4	0.421402116	0.167088608	0.367066138	0.306930693	0.212857143	0.318181818	0.242460317	0.380793651	0.249180328	0.379047619	0.257471264	0.248496994	0.234119782
DB00642	0.372380952	0.423333333	0.372380952	0.340093604	0.365	0.398148148	0.43020595	0.156666667	0.212981744	0.2	0.25795053	0.212550607	0.543478261	0.174840085	0.295774648	0.246492986	0.295454545	0.342905405	0.256637168	0.195652174	0.192380952	0.195519348	0.180076628	0.251968504	0.206060606	0.637142857	0.111111111	0.216049383	0.183632735	0.223463687	0.314238953	0.283050847	0.192307692	0.429714286	0.254863813	0.194444444	0.319047619	0.412135546	0.415977961	0.23015873	0.372380952	0.235955056	0.191810345	0.253809524	0.37195122	0.288808664	0.261510129	0.312068966	0.31511254
DB00643	0.195357834	0.223333333	0.190730838	0.198148148	0.160465116	0.228318584	0.231316726	0.223333333	0.131964809	0.166666667	0.219512195	0.198571429	0.259557344	0.208333333	0.17752809	0.171428571	0.213567839	0.199588477	0.160839161	0.128113879	0.083333333	0.178571429	0.142857143	0.221902017	0.156666667	0.201877934	0.087619048	0.226904762	0.123893805	0.24137931	0.16798419	0.174568966	0.146067416	0.231042654	0.310344828	0.105660377	0.160857909	0.377632275	0.403619048	0.167095116	0.16	0.205882353	0.159863946	0.208571429	0.29566855	0.218446602	0.147058824	0.303809524	0.236734694
DB00644	0.601769912	0.851851852	0.570723684	0.667857143	0.393617021	0.651515152	0.485426009	0.092592593	0.186948854	0.208193511	0.285947712	0.190812721	0.375	0.165735568	0.263239875	0.203799655	0.320754717	0.376582278	0.256	0.159309021	0.191928853	0.203636364	0.189328744	0.254237288	0.215189873	0.375215146	0.095427435	0.210909091	0.186500888	0.255574614	0.312406577	0.348460292	0.200345423	0.48988764	0.265892857	0.113065476	0.222380952	0.205724508	0.458994709	0.24120603	0.257956449	0.218905473	0.187145558	0.305238095	0.371308017	0.270531401	0.245901639	0.359349593	0.334828102
DB00649	0.20323741	0.228739003	0.212478921	0.218150087	0.225806452	0.215334421	0.264808362	0.173913043	0.198869048	0.157460317	0.296296296	0.152631579	0.224231465	0.380952381	0.205450734	0.167088608	0.197309417	0.226305609	0.175588865	0.115151515	0.083333333	0.222222222	0.185185185	0.243455497	0.156498674	0.256696429	0.118571429	0.140583554	0.164420485	0.35526455	0.244186047	0.805714286	0.20609127	0.260115607	0.407407407	0.099041534	0.18627451	0.171122995	0.228045326	0.352619048	0.170454545	0.171428571	0.132947977	0.183206107	0.235785953	0.215384615	0.199084668	0.181102362	0.264007937
DB00651	0.228621291	0.280058651	0.238095238	0.244482173	0.210526316	0.248	0.299421965	0.129032258	0.134615385	0.090909091	0.228571429	0.142512077	0.289855072	0.233333333	0.200787402	0.169811321	0.226293103	0.232044199	0.615238095	0.200582011	0.073919593	0.17302799	0.158392435	0.225961538	0.168734491	0.256302521	0.067936508	0.134146341	0.150246305	0.226327945	0.237659963	0.195075758	0.159624413	0.299076212	0.84	0.247142857	0.16367713	0.1825	0.261538462	0.168831169	0.177730193	0.225899471	0.170515873	0.165501166	0.260586319	0.227539683	0.181818182	0.186915888	0.251356239
DB00652	0.274747475	0.283333333	0.277673546	0.266794626	0.24137931	0.249116608	0.243786982	0.705714286	0.338926174	0.181818182	0.22	0.355932203	0.185528757	0.173913043	0.275534442	0.483333333	0.233830846	0.30989011	0.271144279	0.25	0.459047619	0.459047619	0.483333333	0.423333333	0.267515924	0.223776224	0.209606987	0.812857143	0.22741433	0.247956403	0.287846482	0.265306122	0.175	0.242030697	0.2	0.125	0.296511628	0.18694362	0.322169059	0.216145833	0.321428571	0.258064516	0.296703297	0.259587021	0.345079365	0.193548387	0.483333333	0.637142857	0.211350294
DB00654	0.253333333	0.1875	0.197211155	0.18852459	0.337619048	0.185255198	0.164268585	0.136363636	0.456621005	0.181818182	0.154666667	0.481481481	0.159751037	0.198237885	0.393292683	0.284644195	0.205882353	0.28358209	0.346875	0.366120219	0.25477707	0.232	0.166089965	0.176470588	0.4	0.183510638	0.25477707	0.356521739	0.58	0.173913043	0.265700483	0.257894737	0.281954887	0.164071856	0.133126935	0.285714286	0.188311688	0.180811808	0.213938412	0.339047619	0.19939577	0.27852349	0.390862944	0.258064516	0.141544118	0.147757256	0.288888889	0.226463104	0.469285714
DB00655	0.24691358	0.23015873	0.244781784	0.247544204	0.226700252	0.24	0.222884386	0.095238095	0.455252918	0.142857143	0.175903614	0.556016598	0.193392857	0.189090909	0.333333333	0.217125382	0.232984293	0.283146067	0.346260388	0.244897959	0.183098592	0.205980066	0.156342183	0.144444444	0.260135135	0.222493888	0.183098592	0.374531835	0.213815789	0.183060109	0.269736842	0.239534884	0.161290323	0.227001195	0.128686327	0.194166667	0.223837209	0.171875	0.296774194	0.169312169	0.211796247	0.293412698	0.348360656	0.248447205	0.196460177	0.435	0.273480663	0.272511848	0.188
DB00656	0.254700855	0.333825702	0.270664506	0.283333333	0.22754491	0.304347826	0.309875142	0.423333333	0.159353349	0.111111111	0.241935484	0.161662818	0.292682927	0.138888889	0.200750469	0.805714286	0.258403361	0.254937163	0.19921875	0.292682927	0.705714286	0.423333333	0.572380952	0.462222222	0.165116279	0.253493014	0.243353158	0.57952381	0.155813953	0.263157895	0.227430556	0.22181146	0.146608315	0.30952381	0.308333333	0.090793651	0.183189655	0.371428571	0.289073306	0.170431211	0.5	0.189873418	0.131188119	0.360465639	0.252336449	0.263803681	0.805714286	0.397142857	0.315118397
DB00657	0.13047619	0.165	0.173333333	0.2	0.115384615	0.28	0.135238095	0.3125	0.117647059	0.237142857	0.130434783	0.146666667	0.143571429	0.111111111	0.475238095	0.15	0.419166667	0.492222222	0.063452381	0.170434783	0.214285714	0.689902068	0.167075163	0.191196563	0.443809524	0.060606061	0.214285714	0.171779141	0.277777778	0.134047619	0.13047619	0.125	0.1	0.100079365	0.159166667	0.149481387	0.546666667	0.133650794	0.660190476	0.117647059	0.22	0.138888889	0.092857143	0.423333333	0.348095238	0.385238095	0.111111111	0.333333333	0.119047619
DB00659	0.156862745	0.120689655	0.166666667	0.169811321	0.296296296	0.125	0.147936508	0.546666667	0.095238095	0.25	0.139751553	0.104347826	0.155238095	0.130434783	0.142857143	0.443809524	0.176470588	0.136363636	0.089552239	0.25167857	0.503809524	0.85	0.68	0.945518207	0.243809524	0.205882353	0.109487308	0.366785714	0.115384615	0.1	0.230769231	0.32	0.12195122	0.148148148	0.251904762	0.238095238	0.185185185	0.09952381	0.102040816	0.125	0.118243243	0.151515152	0.133333333	0.225806452	0.173182612	0.161290323	0.443809524	0.375238095	0.104166667
DB00661	0.277432712	0.243670886	0.265654649	0.251937984	0.180094787	0.228723404	0.222877358	0.107142857	0.266447368	0.142857143	0.163170163	0.237179487	0.18147448	0.165517241	0.439541446	0.542740984	0.544345238	0.504118166	0.224137931	0.244094488	0.25	0.259259259	0.206586826	0.146341463	0.444444444	0.219570406	0.25	0.48	0.296928328	0.226519337	0.31403118	0.250574713	0.193548387	0.226950355	0.122077922	0.114503817	0.462063492	0.191358025	0.417063492	0.237704918	0.268493151	0.255617978	0.322957198	0.445238095	0.190641248	0.430952381	0.34375	0.320481928	0.217303823
DB00665	0.242829828	0.646666667	0.236749117	0.250460405	0.214285714	0.249569707	0.258823529	0.313333333	0.174157303	0.138888889	0.209090909	0.16066482	0.246212121	0.23255814	0.195698925	0.266475645	0.272727273	0.257668712	0.204545455	0.173913043	0.112781955	0.197058824	0.153846154	0.302857143	0.171348315	0.38	0.112781955	0.170952381	0.144044321	0.177777778	0.230769231	0.232905983	0.148825065	0.26	0.214099217	0.135135135	0.183206107	0.289230769	0.261333333	0.171084337	0.192307692	0.194029851	0.165625	0.208672087	0.317777778	0.213636364	0.199524941	0.197938144	0.189655172
DB00666	0.600706714	0.850258176	0.753333333	0.91	0.392920354	0.853333333	0.486547085	0.078571429	0.186619718	0.208193511	0.28548124	0.22	0.37443609	0.22	0.262830482	0.203448276	0.322469983	0.375987362	0.255591054	0.159003831	0.191928853	0.203266788	0.191049914	0.215017065	0.214801444	0.374570447	0.106666667	0.212727273	0.186170213	0.255136986	0.311940299	0.34789644	0.2	0.491011236	0.205685619	0.113065476	0.283333333	0.207513417	0.46031746	0.242881072	0.312380952	0.220563847	0.189035917	0.45	0.372714487	0.270096463	0.245499182	0.358766234	0.33632287
DB00668	0.270922619	0.147008547	0.190535714	0.167032967	0.214285714	0.153204365	0.191319444	0.277777778	0.244239631	0.2	0.192307692	0.210526316	0.15999256	0.25	0.148148148	0.217391304	0.176282051	0.175	0.336741071	0.322368421	0.695962133	0.171945701	0.166666667	0.115942029	0.583935347	0.182089552	0.38317757	0.376963351	0.634401829	0.295275591	0.1875	0.156334232	0.184210526	0.150419974	0.096774194	0.157410714	0.331932773	0.153191489	0.15227381	0.24906746	0.27172619	0.225092251	0.264044944	0.665735643	0.162890212	0.170982143	0.254834249	0.206128134	0.267083333
DB00669	0.227016886	0.289968652	0.243816254	0.248628885	0.163043478	0.308243728	0.254672897	0.637142857	0.192090395	0.111111111	0.223744292	0.198300283	0.208029197	0.148148148	0.201716738	0.365	0.193103448	0.218503937	0.213636364	0.176666667	0.397142857	0.397142857	0.365	0.411269841	0.206303725	0.191304348	0.166666667	0.641904762	0.201729107	0.223918575	0.234251969	0.207900208	0.184	0.257309942	0.2925	0.110703087	0.423076923	0.205128205	0.326857143	0.180722892	0.322580645	0.206982544	0.181818182	0.19047619	0.222972973	0.366666667	0.365	0.92	0.239382239
DB00671	0.354706685	0.394957983	0.372368421	0.360852197	0.3	0.381136951	0.517722879	0.078947368	0.167177914	0.2	0.262626263	0.163358779	0.360054348	0.144230769	0.278805121	0.20398773	0.325581395	0.330555556	0.234794908	0.145833333	0.111111111	0.157407407	0.179487179	0.268253968	0.163859112	0.294890511	0.111111111	0.167182663	0.162539683	0.446031746	0.316076294	0.365	0.254642857	0.523706897	0.220543807	0.162162162	0.243809524	0.220714286	0.402826855	0.483174603	0.224817518	0.212076583	0.129337539	0.208269525	0.347275032	0.242209632	0.223665224	0.274482759	0.401071429
DB00672	0.237142857	0.158908507	0.22	0.187755102	0.160427807	0.162661738	0.223492063	0.22	0.236785714	0.12	0.375238095	0.375238095	0.195952381	0.413333333	0.365555556	0.185185185	0.18079096	0.185079365	0.1425	0.322580645	0.177142857	0.177142857	0.118811881	0.272727273	0.177142857	0.1640625	0.4	0.137931034	0.142857143	0.2	0.85	0.156626506	0.205238095	0.207936508	0.146417445	0.177142857	0.346153846	0.285714286	0.137878788	0.134110787	0.258064516	0.236785714	0.333333333	0.144262295	0.553333333	0.378548896	0.181818182	0.171912833	0.134171908
DB00673	0.256410256	0.315866084	0.266129032	0.238249595	0.254166667	0.273155416	0.3125	0.09375	0.305238095	0.125	0.483333333	0.385238095	0.276632302	0.385238095	0.239845261	0.290322581	0.27388535	0.293900185	0.252545825	0.256410256	0.133333333	0.28125	0.25	0.219512195	0.20383693	0.235756385	0.416666667	0.230769231	0.245	0.466666667	0.375	0.277992278	0.215277778	0.316628702	0.170212766	0.142061281	0.227678571	0.333333333	0.319660537	0.230603448	0.382352941	0.368571429	0.216666667	0.252358491	0.443015873	0.236842105	0.424242424	0.294117647	0.255208333
DB00674	0.340267459	0.378378378	0.363896848	0.347322721	0.272727273	0.365921788	0.459161148	0.423333333	0.264150943	0.142857143	0.217391304	0.256554307	0.311239193	0.178571429	0.337748344	0.705714286	0.26986755	0.356807512	0.294701987	0.181045705	0.705714286	0.807418566	0.423333333	0.447142857	0.255159475	0.267515924	0.153846154	0.426904762	0.285714286	0.217028381	0.411290323	0.334943639	0.261904762	0.457048458	0.319444444	0.251394841	0.3	0.177192982	0.472556894	0.3	0.27427598	0.295575221	0.204238921	0.285714286	0.326057299	0.205521472	0.753333333	0.397142857	0.291727141
DB00675	0.192380952	0.705714286	0.24	0.162337662	0.268809524	0.140625	0.203174603	0.372380952	0.169491525	0.173913043	0.133333333	0.163865546	0.165	0.162436548	0.128065395	0.291666667	0.2	0.165024631	0.151335312	0.217647059	0.25	0.192380952	0.24	0.138888889	0.375	0.397142857	0.25	0.391304348	0.404145078	0.187943262	0.307692308	0.166666667	0.170731707	0.166825397	0.109965636	0.196078431	0.416666667	0.178723404	0.332380952	0.175	0.225806452	0.207142857	0.434782609	0.333333333	0.377142857	0.1875	0.225806452	0.25	0.170212766
DB00678	0.294117647	0.338686131	0.285024155	0.314720812	0.223735409	0.293563579	0.361305361	0.148148148	0.202797203	0.118597884	0.258064516	0.196759259	0.307958478	0.375	0.4164903	0.230068337	1	0.608712522	0.214700193	0.25	0.100558659	0.237745098	0.2	0.277777778	0.471587302	0.241779497	0.100558659	0.211904762	0.18287037	0.333333333	0.243103448	0.222826087	0.164502165	0.359302326	0.215982721	0.095854922	0.45952381	0.379310345	0.426206349	0.214137214	0.34375	0.24838013	0.1775	0.475	0.282131661	0.442936508	0.235655738	0.266791045	0.304964539
DB00679	0.219963031	0.252265861	0.219931271	0.228163993	0.194260486	0.239057239	0.267605634	0.459047619	0.230238095	0.223333333	0.191208791	0.177142857	0.214545455	0.13047619	0.176715177	0.483333333	0.195899772	0.220703125	0.19205298	0.111455108	0.423333333	0.423333333	0.483333333	0.705714286	0.156666667	0.173728814	0.130434783	0.526190476	0.137096774	0.196560197	0.206896552	0.319047619	0.173385747	0.262850467	0.237063492	0.090793651	0.303284157	0.161290323	0.280597015	0.209756098	0.258064516	0.215880893	0.123167155	0.564162818	0.204620462	0.276995305	0.483333333	0.486666667	0.336082474
DB00682	0.85	0.267716535	0.416666667	0.283783784	0.187142857	0.243809524	0.586666667	0.22	0.227963526	0.397142857	0.166666667	0.234756098	0.529166667	0.19	0.251732102	0.273809524	0.213075061	0.262605042	0.271904762	0.264150943	0.22	0.22	0.140540541	0.201086957	0.347826087	0.235431235	0.18	0.288961039	0.250783699	0.226031746	0.326797386	0.256696429	0.195833333	0.441111111	0.165374677	0.28	0.303809524	0.306984127	0.275229358	0.273650794	0.85	0.236074271	0.418972332	0.283333333	0.24031746	0.176470588	0.295514512	0.248898678	0.273809524
DB00683	0.236797274	0.327893175	0.243589744	0.279661017	0.19488189	0.279106858	0.32792584	0.357460317	0.162352941	0.283333333	0.256198347	0.156542056	0.359259259	0.1640625	0.215384615	0.385238095	0.226141079	0.236135957	0.188235294	0.259111901	0.357460317	0.357460317	0.357460317	0.96141655	0.162735849	0.220472441	0.113072888	0.358849206	0.158767773	0.34375	0.257194245	0.218283582	0.139072848	0.335273574	0.257063492	0.135693593	0.186403509	0.34375	0.297752809	0.175732218	0.352941176	0.182978723	0.139593909	0.183673469	0.296416938	0.27348643	0.357460317	0.503809524	0.3125
DB00684	0.267142857	0.149593496	0.237142857	0.171904762	0.266428571	0.197738095	0.132387707	0.166666667	0.181467181	0.161290323	0.162162162	0.166666667	0.156779661	0.121212121	0.236768802	0.170212766	0.110192837	0.175233645	0.302180685	0.167487685	0.172413793	0.125954198	0.2	0.095541401	0.19140625	0.171904762	0.172413793	0.177165354	0.291111111	0.309087302	0.161363636	0.229285714	0.59223301	0.134911243	0.106583072	0.26035503	0.197738095	0.199920635	0.16271722	0.51417004	0.267142857	0.243243243	0.125	0.230952381	0.138576779	0.110526316	0.18018018	0.149509804	0.469464286
DB00685	0.312903226	0.380617978	0.32718894	0.333860759	0.247755835	0.334332834	0.420023015	0.069767442	0.15936255	0.175	0.223198594	0.156746032	0.381512605	0.160520607	0.224489796	0.214285714	0.248161765	0.298333333	0.237076649	0.25	0.125	0.187110187	0.162790698	0.222879684	0.17611336	0.253097345	0.125	0.175869121	0.170385396	0.462698413	0.255183413	0.423333333	0.266349206	0.421173763	0.216634429	0.192380952	0.214285714	0.279069767	0.393939394	0.551746032	0.260869565	0.25	0.15483871	0.253809524	0.387755102	0.302238806	0.234042553	0.273504274	1
DB00686	0.196940727	0.208206687	0.213644524	0.193078324	0.15625	0.208261618	0.212050985	0.123730159	0.162241888	0.31452381	0.123893805	0.161764706	0.185046729	0.133986928	0.291164021	0.190883191	0.235	0.316335979	0.243243243	0.148409894	0.123730159	0.123730159	0.170454545	0.201613757	0.281587302	0.163310962	0.083665339	0.14159292	0.164670659	0.149746193	0.212550607	0.220750552	0.341935484	0.214617169	0.14734127	0.171206226	0.318809524	0.112676056	0.222551929	0.32	0.192063492	0.245654762	0.129449838	0.226904762	0.197934596	0.260833333	0.190594059	0.197849462	0.156308851
DB00687	0.189473684	0.1744	0.21484127	0.239821429	0.237043651	0.22484127	0.176821983	0.151507937	0.353658537	0.083968254	0.173228346	0.3046875	0.183884298	0.153225806	0.33427762	0.170491803	0.181318681	0.255924171	0.74137931	0.227906977	0.128342246	0.21969697	0.121405751	0.15576324	0.202898551	0.162025316	0.128342246	0.293650794	0.280238095	0.163082011	0.230772174	0.223880597	0.219931271	0.176610979	0.130952381	0.132075472	0.148036254	0.139931741	0.257357143	0.218844985	0.170833333	0.222910217	0.241022372	0.224404762	0.181455026	0.224404762	0.196581197	0.192307692	0.259603175
DB00690	0.253759398	0.266666667	0.262323944	0.333333333	0.289473684	0.261460102	0.275821596	0.357460317	0.160833333	0.283333333	0.228187919	0.153439153	0.293103448	0.168674699	0.19874477	0.357460317	0.285714286	0.266533066	0.17887931	0.3	0.385238095	0.385238095	0.357460317	0.96141655	0.172972973	0.280821918	0.113072888	0.358849206	0.14973262	0.27027027	0.277777778	0.242677824	0.153846154	0.276995305	0.274920635	0.142857143	0.192380952	0.305555556	0.25	0.18	0.388888889	0.188995215	0.15727003	0.208877285	0.249152542	0.195227766	0.357460317	0.503809524	0.288461538
DB00691	0.447412354	0.426997245	0.441823899	0.417721519	0.298611111	0.411676647	0.441209406	0.1075	0.240234375	0.166666667	0.238016529	0.225433526	0.329787234	0.152941176	0.473611111	0.245746692	0.649910714	0.838541667	0.287931034	0.25	0.111111111	0.216374269	0.209259259	0.201785714	0.553333333	0.342151675	0.111111111	0.276422764	0.220930233	0.237076649	0.379310345	0.412811388	0.209944751	0.447191011	0.200704225	0.228571429	0.424166667	0.188785047	0.457857143	0.24204947	0.28700361	0.26039783	0.214285714	0.468571429	0.32157969	0.468571429	0.303249097	0.316831683	0.297420334
DB00692	0.235416667	0.247135843	0.224761905	0.224409449	0.215384615	0.21415608	0.269206349	0.13452381	0.153354633	0.117619048	0.193467337	0.189166667	0.252083333	0.167286245	0.295529101	0.159638554	0.227633929	0.268287037	0.173888889	0.150952381	0.603683165	0.174496644	0.131343284	0.179487179	0.36452381	0.208436725	0.137619048	0.187919463	0.202702703	0.173184358	0.181628392	0.18993135	0.133136095	0.35452381	0.210992063	0.282380952	0.278730159	0.176470588	0.279935275	0.153225806	0.225	0.191549296	0.149090909	0.504609781	0.21875	0.375238095	0.413874013	0.230046948	0.326484018
DB00693	0.260869565	0.264750378	0.262323944	0.25631769	0.3975	0.238333333	0.259559676	0.086956522	0.166219839	0.181818182	0.146137787	0.147368421	0.216216216	0.172205438	0.219148936	0.227272727	0.220183486	0.222437137	0.229213483	0.154574132	0.106007067	0.13368984	0.146835443	0.176470588	0.250720461	0.196162047	0.113333333	0.222857143	0.430886243	0.268650794	0.32	0.258474576	0.315257937	0.256351039	0.175609756	0.227272727	0.261780105	0.172043011	0.281481481	0.506349206	0.226904762	0.255050505	0.287128713	0.275482094	0.249152542	0.190064795	0.282555283	0.200803213	0.546190476
DB00694	0.305647841	0.385238095	0.33974359	0.312399356	0.308253968	0.330246914	0.364253394	0.119047619	0.300469484	0.170731707	0.201438849	0.278801843	0.293159609	0.160183066	0.359528487	0.281596452	0.242366412	0.324514991	0.36196319	0.206467662	0.12195122	0.190789474	0.204210526	0.179282869	0.256818182	0.637142857	0.12195122	0.296208531	0.230941704	0.201960784	0.367567568	0.368522073	0.408163265	0.366930917	0.199600798	0.146766169	0.312380952	0.287460317	0.399715505	0.387755102	0.224806202	0.288702929	0.295165394	0.270833333	0.302891933	0.211573237	0.352320675	0.289568345	0.513888889
DB00695	0.225454545	0.263868066	0.229202037	0.235500879	0.185897436	0.245847176	0.312275132	0.086507937	0.142118863	0.187619048	0.203463203	0.185714286	0.303055556	0.13832853	0.451296296	0.191815857	0.416306217	0.427420635	0.191397849	0.28	0.088888889	0.164864865	0.155778894	0.203703704	0.443650794	0.190775681	0.088888889	0.182065217	0.203856749	0.195704057	0.246628131	0.204408818	0.171717172	0.274973545	0.150588235	0.284126984	0.454285714	0.229166667	0.410026455	0.197183099	0.238095238	0.194312796	0.185074627	0.466825397	0.248322148	0.785714286	0.192307692	0.260416667	0.285436893
DB00696	0.4375	0.542528736	0.457687723	0.456969697	0.310945274	0.495808383	0.668062827	0.71047619	0.183647799	0.104166667	0.272617612	0.190897598	0.352806415	0.125944584	0.307878788	0.425714286	0.278325123	0.415422886	0.29679803	0.155173499	0.519423749	0.425714286	0.425714286	0.445714286	0.185372005	0.318912237	0.219136067	0.726507937	0.17146433	0.216545012	0.362663496	0.336573512	0.20375	0.667364017	0.258716931	0.102040816	0.224287485	0.171641791	0.579493088	0.251861042	0.24877451	0.242874845	0.135614702	0.636944149	0.399774775	0.28276699	0.425714286	0.856666667	0.364277321
DB00697	0.196864111	0.268148148	0.224252492	0.23024055	0.175983437	0.257001647	0.319206349	0.154285714	0.1375	0.192380952	0.223655914	0.142857143	0.333928571	0.153846154	0.202839757	0.174019608	0.213186813	0.20295203	0.166666667	0.933333333	0.502743556	0.147286822	0.131578947	0.34375	0.140703518	0.223157895	0.08	0.142857143	0.133501259	0.233333333	0.219963031	0.228	0.141148325	0.302380952	0.206730769	0.705714286	0.164733179	0.321428571	0.271551724	0.162222222	0.333333333	0.154017857	0.123287671	0.17804878	0.258064516	0.246724891	0.180827887	0.211764706	0.25698324
DB00698	0.228163993	0.298033283	0.246205734	0.248695652	0.2	0.245928339	0.270332188	0.054054054	0.145363409	0.111111111	0.209745763	0.156565657	0.249103943	0.171428571	0.199596774	0.187654321	0.231111111	0.220149254	0.187891441	0.124637681	0.066878981	0.155440415	0.139088729	0.213235294	0.1875	0.308571429	0.066878981	0.145038168	0.153061224	0.389298942	0.219152855	0.358849206	0.198839286	0.274397245	0.214457831	0.116564417	0.185882353	0.164537037	0.249295775	0.469087302	0.158849206	0.204545455	0.141274238	0.182926829	0.258706468	0.21656051	0.180043384	0.167608286	0.423571429
DB00700	0.27340824	0.284417549	0.265164645	0.259325044	0.238410596	0.277027027	0.282051282	0.078571429	0.306122449	0.118571429	0.203426124	0.264788732	0.226381462	0.142450142	0.506426735	0.204081633	0.491160714	0.389973545	0.465968586	0.207006369	0.101351351	0.1875	0.167919799	0.176755448	0.423333333	0.20083682	0.101351351	0.245762712	0.220385675	0.170900693	0.334145347	0.29424307	0.346704871	0.281722934	0.151162791	0.230769231	0.459047619	0.145408163	0.433428571	0.34025974	0.176733781	0.378378378	0.292647615	0.453809524	0.235584843	0.843333333	0.25	0.257201646	0.243947858
DB00701	0.336236934	0.360465116	0.330618893	0.346869712	0.273084479	0.3488	0.361238532	0.121212121	0.232718894	0.1875	0.255319149	0.226544622	0.278877888	0.147058824	0.265037594	0.244988864	0.281947262	0.330909091	0.294	0.207253886	0.161290323	0.221445221	0.220750552	0.207063492	0.253521127	0.276061776	0.161290323	0.225058005	0.235294118	0.338174603	0.282495667	0.82	0.255319149	0.363949483	0.197530864	0.113350126	0.293333333	0.201793722	0.35915493	0.320952381	0.248472505	0.272921109	0.218905473	0.242825607	0.256756757	0.324324324	0.277207392	0.324478178	0.297142857
DB00703	0.223333333	0.190031153	0.162162162	0.243809524	0.319444444	0.223333333	0.194117647	0.102529608	0.1	0.166666667	0.206896552	0.099697885	0.191699605	0.260869565	0.143835616	0.128279883	0.264705882	0.147540984	0.125592417	0.108108108	0.083333333	0.178571429	0.142857143	0.2	0.15625	0.222222222	0.083333333	0.155844156	0.563333333	0.2	0.25	0.183673469	0.199345238	0.192488263	0.188405797	0.16	0.296296296	0.161290323	0.174814815	0.317354497	0.259047619	0.205882353	0.121212121	0.253809524	0.191756272	0.392857143	0.127819549	0.2	0.431587302
DB00704	0.374057315	0.415465269	0.409090909	0.376281113	0.281553398	0.405982906	0.477247503	0.286190476	0.273921201	0.147058824	0.22755418	0.280602637	0.309116809	0.2	0.375420875	0.300238095	0.265905383	0.362363919	0.352136752	0.175337187	0.286190476	0.459285714	0.377857143	0.251626984	0.269662921	0.2578125	0.45	0.716249427	0.259813084	0.23	0.398734177	0.338658147	0.304347826	0.475083056	0.192118227	0.111111111	0.260416667	0.188811189	0.527548209	0.311111111	0.263772955	0.323214286	0.226305609	0.253546099	0.356846473	0.219325153	0.309401709	0.349358974	0.327917282
DB00705	0.284779051	0.358974359	0.294573643	0.312903226	0.208711434	0.318529862	0.393063584	0.078571429	0.190833333	0.157460317	0.265654649	0.158995816	0.350936968	0.168591224	0.214411248	0.202083333	0.240458015	0.264755481	0.196043165	0.12037037	0.075	0.183406114	0.15821501	0.236401674	0.167019027	0.266791045	0.118571429	0.179265659	0.153684211	0.344391534	0.265442404	0.853333333	0.184543651	0.394219653	0.234567901	0.12195122	0.279317697	0.222958057	0.36908078	0.315	0.208812261	0.182692308	0.154545455	0.19057377	0.311349693	0.333333333	0.20754717	0.325	0.353765324
DB00706	0.289017341	0.279389313	0.281639929	0.264492754	0.193058568	0.247906198	0.26627907	0.107142857	0.217270195	0.142857143	0.219026549	0.216666667	0.196113074	0.147058824	0.220806794	0.216358839	0.230414747	0.255445545	0.247727273	0.210526316	0.62116287	0.17032967	0.203703704	0.169950739	0.358255452	0.223913043	0.304347826	0.37037037	0.384615385	0.268542199	0.291750503	0.246861925	0.179948586	0.271878646	0.211587302	0.124183007	0.56	0.168	0.313636364	0.211031175	0.274752475	0.3375	0.260450161	1	0.21147541	0.303030303	0.399665697	0.333333333	0.223463687
DB00708	0.315589354	0.341121495	0.312380952	0.308529946	0.35483871	0.312820513	0.299065421	0.459047619	0.194805195	0.185185185	0.264317181	0.197402597	0.282051282	0.222222222	0.215447154	0.483333333	0.342857143	0.314	0.214437367	0.177710843	0.459047619	0.459047619	0.519047619	0.401375661	0.214285714	0.276688453	0.156666667	0.716249427	0.2	0.241626794	0.266666667	0.303157895	0.261904762	0.300233645	0.21875	0.178571429	0.258064516	0.222811671	0.326086957	0.3	0.355163728	0.25	0.189111748	0.264248705	0.265780731	0.230769231	0.483333333	0.365	0.253333333
DB00709	0.224416517	0.253313697	0.232323232	0.240837696	0.19787234	0.240589198	0.271049596	0.185185185	0.195119048	0.178571429	0.481481481	0.153452685	0.259124088	0.307692308	0.202453988	0.185	0.176344086	0.24184261	0.178197065	0.137313433	0.148148148	0.225806452	0.321428571	0.257731959	0.163212435	0.260393873	0.148148148	0.153645833	0.15625	0.367058201	0.245247148	0.813333333	0.187279762	0.270737327	0.239401496	0.115625	0.200483092	0.322580645	0.246458924	0.351785714	0.178571429	0.179487179	0.137640449	0.174447174	0.230769231	0.209401709	0.188053097	0.228456914	0.262619048
DB00710	0.192380952	0.102479339	0.156666667	0.104821803	0.192307692	0.099616858	0.176984127	0.25	0.140833333	0.3125	0.166666667	0.111111111	0.137619048	0.166666667	0.10989011	0.19047619	0.161290323	0.128205128	0.111764706	0.483333333	0.192380952	0.238095238	0.315789474	0.325873016	0.153846154	0.125317504	0.1875	0.3	0.19047619	0.115384615	0.156666667	0.223333333	0.166666667	0.166825397	0.107142857	0.512380952	0.272727273	0.115384615	0.136363636	0.180212014	0.192380952	0.205882353	0.094059406	0.133333333	0.159047619	0.142857143	0.230769231	0.208333333	0.117241379
DB00712	0.218154762	0.185952381	0.177857143	0.139737991	0.17952381	0.136210317	0.100952381	0.15218254	0.208333333	0.192307692	0.129518072	0.212962963	0.110864745	0.195530726	0.151515152	0.223175966	0.179487179	0.136476427	0.215684524	0.297297297	0.299065421	0.162790698	0.111553785	0.184210526	0.209302326	0.151785714	0.299065421	0.233009709	0.242718447	0.258064516	0.136585366	0.132075472	0.146130952	0.097238896	0.096085409	0.305	0.171102662	0.212962963	0.170753968	0.194100529	0.218154762	0.251937984	0.293413174	0.219409283	0.202202381	0.13897281	0.235294118	0.168044077	0.248938492
DB00713	0.37202381	0.420572917	0.408695652	0.396475771	0.312091503	0.425714286	0.473106476	0.083333333	0.169491525	0.212121212	0.250388802	0.171186441	0.355685131	0.138888889	0.279752705	0.226804124	0.447368421	0.356269113	0.235747304	0.204545455	0.085714286	0.180869565	0.222222222	0.255813953	0.19826087	0.328990228	0.085714286	0.18989547	0.187175043	0.433015873	0.382352941	0.357460317	0.246646825	0.472587719	0.216171617	0.138888889	0.319047619	0.192248677	0.412358134	0.495793651	0.242718447	0.210950081	0.195121951	0.337142857	0.338731444	0.24	0.23923445	0.280780781	0.387063492
DB00714	0.275193798	0.274268105	0.280289331	0.279329609	0.2	0.269896194	0.266745006	0.287063492	0.275449102	0.142857143	0.179039301	0.270833333	0.195691203	0.166153846	0.247787611	0.239669421	0.281862745	0.261133603	0.236781609	0.210169492	0.339241297	0.318809524	0.24137931	0.261931217	0.25	0.237668161	0.1875	0.281345566	0.223837209	0.253229974	0.264529058	0.228991597	0.152173913	0.266431925	0.277460317	0.102649007	0.299450549	0.202816901	0.358730159	0.181818182	0.336870027	0.272261905	0.249180328	0.268156425	0.227655987	0.180827887	0.268809524	0.555652797	0.235181644
DB00715	0.270114943	0.281972265	0.284684685	0.281481481	0.211581292	0.26975945	0.260768335	0.512380952	0.24566474	0.133333333	0.197802198	0.23782235	0.233455882	0.156626506	0.236956522	0.933333333	0.23943662	0.286885246	0.245412844	0.27027027	0.833333333	0.512380952	0.686879058	0.535873016	0.482758621	0.221491228	0.38297996	0.499173674	0.415282392	0.3125	0.361884368	0.257995736	0.224324324	0.260465116	0.352857143	0.541945678	0.291891892	0.272727273	0.324615385	0.266497462	0.323529412	0.650294526	0.273927393	0.254098361	0.294117647	0.216216216	0.933333333	0.397142857	0.347826087
DB00716	0.294425087	0.369369369	0.302134647	0.2996633	0.2	0.349258649	0.338319908	0.0625	0.188372093	0.166666667	0.220703125	0.187935035	0.303819444	0.161290323	0.252895753	0.232718894	0.23326572	0.266547406	0.436944444	0.154046997	0.121037464	0.187648456	0.147058824	0.195121951	0.228915663	0.249019608	0.121037464	0.244444444	0.210526316	0.215351812	0.29009009	0.264150943	0.195067265	0.336394948	0.194860814	0.161290323	0.213043478	0.199063232	0.404477612	0.221518987	0.231216931	0.219148936	0.287292818	0.241935484	0.313408724	0.231827112	0.232989691	0.321568627	0.411196911
DB00717	0.187763713	0.176848875	0.17208413	0.174603175	0.206521739	0.189944134	0.271869489	0.125	0.362139918	0.12	0.155844156	0.328	0.247810847	0.154471545	0.336182336	0.171617162	0.188888889	0.245283019	0.367283951	0.218604651	0.123655914	0.221374046	0.122186495	0.14953271	0.18705036	0.151133501	0.123655914	0.275590551	0.131944444	0.140350877	0.230239444	0.234256927	0.20890411	0.266776896	0.125	0.272513228	0.141993958	0.133105802	0.206022187	0.201807229	0.148876404	0.336600529	0.227467811	0.165584416	0.159340659	0.271547619	0.208092486	0.201946472	0.17987152
DB00718	0.217105263	0.267782427	0.236306729	0.224522293	0.184210526	0.240121581	0.328751432	0.096774194	0.190833333	0.206896552	0.35483871	0.121145374	0.298611111	0.161290323	0.19851577	0.179600887	0.2027833	0.219723183	0.199226306	0.142857143	0.137931034	0.147806005	0.168888889	0.201375661	0.189189189	0.214559387	0.156666667	0.133484163	0.143181818	0.332486772	0.24	0.805714286	0.234583333	0.336018412	0.285714286	0.24137931	0.185897436	0.264705882	0.277929155	0.34468254	0.193482688	0.230769231	0.102380952	0.155172414	0.287758347	0.221135029	0.175889328	0.21557971	0.259515571
DB00721	0.265416667	0.140939597	0.304583333	0.191964286	0.212121212	0.214821429	0.138650794	0.324186508	0.123561508	0.304347826	0.193548387	0.12952381	0.255319149	0.131707317	0.171044974	0.292281746	0.216216216	0.16317791	0.159017857	0.228571429	0.343035714	0.343035714	0.247757937	0.335952381	0.336538462	0.12375	0.465551818	0.264623016	0.317307692	0.17406746	0.16626506	0.266666667	0.243902439	0.116177249	0.15093254	0.265306122	0.369747899	0.191679894	0.255319149	0.25	0.302619048	0.228571429	0.264864865	0.306190476	0.143723545	0.171428571	0.292281746	0.216011905	0.246190476
DB00722	0.568627451	0.34548336	0.417475728	0.426559356	0.4609375	0.374545455	0.298701299	0.126031746	0.24099723	0.243243243	0.208602151	0.233516484	0.363636364	0.139204545	0.572361111	0.268817204	0.619169147	0.838541667	0.258426966	0.311111111	0.157894737	0.241477273	0.201030928	0.194103194	0.513095238	0.344262295	0.157894737	0.304733728	0.194070081	0.192941176	0.267961165	0.280590717	0.180904523	0.30141844	0.170212766	0.146341463	0.458869048	0.200534759	0.411738095	0.243373494	0.211981567	0.25	0.236196319	0.424345238	0.215559157	0.457916667	0.244186047	0.249488753	0.25093633
DB00724	0.234848485	0.268933539	0.22513089	0.235934664	0.189732143	0.242320819	0.279236277	0.098333333	0.1825	0.166666667	0.346153846	0.140921409	0.336032389	0.16	0.174736842	0.243809524	0.210772834	0.209803922	0.174392936	0.138888889	0.303809524	0.222222222	0.161803714	0.234501348	0.16066482	0.224215247	0.181818182	0.144044321	0.149584488	0.221938776	0.195028681	0.188911704	0.198571429	0.280429594	0.266666667	0.108474576	0.177142857	0.333333333	0.248164464	0.150943396	0.258064516	0.187192118	0.413333333	0.157622739	0.310344828	0.252336449	0.243809524	0.24137931	0.272365805
DB00726	0.197505198	0.243739566	0.192380952	0.198019802	0.185185185	0.256262042	0.187127533	0.453333333	0.211267606	0.157894737	0.180412371	0.210526316	0.189409369	0.15	0.169902913	0.87	0.193548387	0.202222222	0.184415584	0.211453744	0.77	0.453333333	0.584691425	0.455555556	0.550105126	0.186868687	0.408936604	0.52	0.573960217	0.232415902	0.208333333	0.151029748	0.158227848	0.188319428	0.323333333	0.412853417	0.210526316	0.2	0.252427184	0.166666667	0.32	0.567358203	0.220408163	0.460794493	0.185321101	0.213720317	0.87	0.426666667	0.2760181
DB00727	0.213015873	0.095343915	0.186984127	0.26031746	0.158095238	0.24031746	0.088439153	0.166666667	0.198015873	0.157894737	0.19015873	0.24	0.068649886	0.095238095	0.417954145	0.100877193	0.452708333	0.394828042	0.150674603	0.082191781	0.078571429	0.078571429	0.083333333	0.138500882	0.443333333	0.118333333	0.123333333	0.080132275	0.276402116	0.251375661	0.091904762	0.137566138	0.17037037	0.092592593	0.08468254	0.15	0.598888889	0.143553792	0.465777778	0.185396825	0.288253968	0.092367725	0.150873016	0.687777778	0.130440917	0.453809524	0.08650519	0.109047619	0.194047619
DB00728	0.204819277	0.2015625	0.199261993	0.193548387	0.255813953	0.190140845	0.263650794	0.162162162	0.210526316	0.147956327	0.159090909	0.182692308	0.234285714	0.13028169	0.271356784	0.152941176	0.220472441	0.345238095	0.297297297	0.616666667	0.128876565	0.427364742	0.308474576	0.227191692	0.261904762	0.148837209	0.118571429	0.225	0.230769231	0.179558011	0.186335404	0.197727273	0.326530612	0.266825397	0.118598383	0.805714286	0.199421965	0.13190184	0.293354943	0.371069182	0.158441558	0.42384106	0.141342756	0.163265306	0.183745583	0.366666667	0.222222222	0.198645598	0.245762712
DB00730	0.206319703	0.24695122	0.211438475	0.226039783	0.169977925	0.25432526	0.25175644	0.140634921	0.225178571	0.105263158	0.272727273	0.203333333	0.288235294	0.222222222	0.209150327	0.17287234	0.161290323	0.22310757	0.194130926	0.122580645	0.117647059	0.181818182	0.136363636	0.203703704	0.160238095	0.212053571	0.117647059	0.163710317	0.13202381	0.308849206	0.217391304	0.202505219	0.219910714	0.255868545	0.291666667	0.086071429	0.20297619	0.282592593	0.281285714	0.171497585	0.248095238	0.174019608	0.282857143	0.281666667	0.347826087	0.269047619	0.183098592	0.260869565	0.249019608
DB00731	0.395180723	0.278632479	0.332627119	0.357142857	0.329479769	0.347736626	0.237460317	0.192380952	0.278690476	0.230769231	0.365	0.365	0.22	0.365	0.37968254	0.288194444	0.374613003	0.307692308	0.257534247	0.418367347	0.271186441	0.217391304	0.192380952	0.243243243	0.291044776	0.371014493	0.385238095	0.287878788	0.195804196	0.219219219	0.805714286	0.287531807	0.179642857	0.224126984	0.15542522	0.192380952	0.216049383	0.175675676	0.204651163	0.182336182	0.216666667	0.243968254	0.325238095	0.404494382	0.485714286	0.187179487	0.229461756	0.214285714	0.171487603
DB00733	0.156666667	0.118571429	0.116666667	0.106430155	0.111111111	0.092	0.368571429	0.669372102	0.12452381	0.111111111	0.285714286	0.098333333	0.327857143	0.3125	0.111216931	0.18018018	0.166666667	0.08478803	0.222619048	0.223333333	0.125	0.25	0.142857143	0.189655172	0.156666667	0.161290323	0.125	0.09218254	0.090909091	0.217391304	0.156666667	0.102777778	0.083373016	0.562222222	0.218015873	0.372380952	0.08	0.217391304	0.088888889	0.081081081	0.156666667	0.191190476	0.114404762	0.108333333	0.170952381	0.296666667	0.192380952	0.166666667	0.090909091
DB00734	0.346213292	0.430536451	0.344525547	0.376146789	0.261744966	0.358680057	0.46538025	0.423333333	0.235357143	0.223333333	0.293814433	0.20754717	0.325791855	0.165354331	0.263414634	0.519047619	0.277777778	0.33974359	0.235197368	0.186046512	0.474765257	0.423333333	0.572380952	0.676031746	0.206049149	0.298811545	0.156666667	0.57952381	0.196226415	0.314285714	0.320813772	0.316831683	0.171985816	0.469852105	0.263157895	0.094188377	0.227191413	0.242718447	0.395561358	0.204429302	0.361111111	0.212802768	0.2	0.489666365	0.34620887	0.241776316	0.483333333	0.39583818	0.32
DB00735	0.372380952	0.156666667	0.223333333	0.165	0.207857143	0.157460317	0.113730159	0.111111111	0.290833333	0.15	0.28	0.13047619	0.106382979	0.152439024	0.105263158	0.173913043	0.233333333	0.15	0.21297619	0.210144928	0.280898876	0.272727273	0.227272727	0.113821138	0.140776699	0.165	0.280898876	0.272727273	0.238518519	0.382539683	0.118571429	0.107142857	0.375238095	0.070343915	0.064516129	0.118571429	0.25	0.203756614	0.155555556	0.25015873	0.307692308	0.143968254	0.503809524	0.253809524	0.135634921	0.133333333	0.214285714	0.291666667	0.297857143
DB00737	0.192380952	0.156666667	0.15060241	0.206896552	0.162162162	0.13878327	0.127990431	0.088709677	0.15936255	0.104879339	0.142857143	0.154150198	0.117894737	0.140186916	0.1171875	0.283333333	0.204968944	0.159144893	0.456904762	0.290697674	0.224637681	0.310344828	0.193548387	0.236842105	0.193415638	0.158333333	0.224637681	0.203389831	0.206751055	0.242424242	0.148148148	0.122194514	0.128726752	0.126491647	0.102564103	0.112359551	0.207142857	0.366666667	0.155448718	0.152173913	0.517241379	0.225694444	0.160377358	0.168498168	0.136015326	0.157894737	0.652863881	0.205882353	0.138084633
DB00738	0.160238095	0.152027027	0.160238095	0.313333333	0.128939828	0.29047619	0.124096386	0.111111111	0.165975104	0.166666667	0.131805158	0.146341463	0.178733032	0.175879397	0.173669468	0.25	0.170278638	0.149038462	0.159292035	0.184357542	0.1875	0.129707113	0.136363636	0.143369176	0.339712919	0.253333333	0.1875	0.3	0.388888889	0.158809524	0.272727273	0.176470588	0.212	0.123947052	0.131034483	0.175	0.333333333	0.626984127	0.173267327	0.195205479	0.23047619	0.162711864	0.235602094	0.346666667	0.192307692	0.137535817	0.168253968	0.147286822	0.165116279
DB00740	0.202676864	0.218320611	0.2125	0.21402214	0.164383562	0.211340206	0.221187427	0.397142857	0.134285714	0.2	0.37037037	0.130681818	0.211026616	0.192307692	0.170678337	0.365	0.184652278	0.207317073	0.167431193	0.194444444	0.365	0.637142857	0.75	0.365	0.165	0.188636364	0.166666667	0.496666667	0.156342183	0.266666667	0.213709677	0.200863931	0.132432432	0.223776224	0.212121212	0.107142857	0.187165775	0.310344828	0.193362193	0.145320197	0.242424242	0.162162162	0.193220339	0.180555556	0.481481481	0.230215827	0.365	0.413333333	0.226640159
DB00745	0.192380952	0.118892508	0.170731707	0.150943396	0.259259259	0.157894737	0.176984127	0.572380952	0.167346939	0.2	0.129943503	0.171428571	0.137619048	0.138095238	0.148148148	0.833333333	0.181818182	0.141843972	0.130681818	0.232954545	0.933333333	0.62	0.459047619	0.525873016	0.222222222	0.176470588	0.401435258	0.426904762	0.166666667	0.157718121	0.24	0.230769231	0.125	0.166825397	0.402857143	0.19047619	0.192307692	0.181069959	0.132798825	0.128205128	0.174193548	0.212543554	0.205	0.519294448	0.214285714	0.13559322	0.833333333	0.397142857	0.106382979
DB00747	0.234592445	0.242138365	0.224452555	0.219512195	0.263157895	0.212173913	0.22614841	0.15625	0.246794872	0.1875	0.277619048	0.250238095	0.18011257	0.215238095	0.334177215	0.221893491	0.22418136	0.290748899	0.311518325	0.216730038	0.155844156	0.264705882	0.781083359	0.209933862	0.319727891	0.178489703	0.246666667	0.303300882	0.411764706	0.214092141	0.25	0.243243243	0.407534247	0.224441833	0.142857143	0.663972559	0.217877095	0.185410334	0.288461538	0.460063898	0.197435897	0.724326602	0.219858156	0.205202312	0.246507937	0.174418605	0.382105194	0.248868778	0.245283019
DB00748	0.201195219	0.208137715	0.211502783	0.283018868	0.205882353	0.199646643	0.213523132	0.111111111	0.181528662	0.148148148	0.225806452	0.166144201	0.207509881	0.236641221	0.192037471	0.346666667	0.212435233	0.251101322	0.478571429	0.294117647	0.243809524	0.384615385	0.25	0.285714286	0.182108626	0.20631068	0.18	0.24137931	0.206896552	0.344827586	0.202505219	0.210045662	0.209302326	0.204705882	0.171428571	0.158333333	0.225806452	0.444444444	0.25	0.243902439	0.5	0.269794721	0.18115942	0.194610778	0.242424242	0.2	0.652863881	0.21875	0.229166667
DB00749	0.372380952	0.383601757	0.315286624	0.300484653	0.239622642	0.365384615	0.385863268	0.116666667	0.28	0.272727273	0.209558824	0.26450116	0.295867769	0.208333333	0.345167653	0.224137931	0.303030303	0.293193717	0.30417495	0.459047619	0.152380952	0.163755459	0.200854701	0.235294118	0.256944444	0.259398496	0.21	0.245939675	0.268235294	0.218181818	0.4	0.287545788	0.257777778	0.387022016	0.1875	0.62	0.25477707	0.225714286	0.432352941	0.277661795	0.372380952	0.320261438	0.3754374	0.253809524	0.299539171	0.281553398	0.342553191	0.380859375	0.327857143
DB00750	0.303809524	0.192982456	0.303809524	0.203703704	0.266666667	0.243809524	0.147482014	0.503809524	0.150943396	0.217391304	0.173669468	0.146067416	0.212765957	0.264705882	0.127226463	0.443809524	0.228571429	0.275	0.148760331	0.242424242	0.546666667	0.546666667	0.365	0.457539683	0.275862069	0.294117647	0.181818182	0.366785714	0.28	0.174193548	0.25	0.285714286	0.131487889	0.147305389	0.279583333	0.16	0.325238095	0.314126984	0.1484375	0.168412698	0.303809524	0.191558442	0.160714286	0.413793103	0.162835249	0.3	0.465238095	0.375238095	0.166666667
DB00751	0.282571912	0.349344978	0.290734824	0.277597403	0.233849206	0.340836013	0.340159272	0.090909091	0.198177677	0.136363636	0.219047619	0.200455581	0.322970639	0.13507109	0.234200743	0.208791209	0.266260163	0.255208333	0.26781746	0.159898477	0.324013091	0.2	0.208333333	0.21875	0.174496644	0.263565891	0.15	0.195852535	0.220687831	0.25267666	0.253859348	0.266173752	0.158562368	0.335220838	0.176591376	0.093434343	0.219148936	0.178571429	0.367668097	0.214272487	0.279661017	0.243128964	0.170316302	0.358404351	0.301886792	0.244186047	0.480876105	0.35191951	0.295138889
DB00752	0.130434783	0.093913043	0.115973742	0.121559633	0.08468254	0.146341463	0.08645795	0.423333333	0.259668508	0.2	0.098333333	0.258241758	0.119047619	0.14556962	0.105740181	0.805714286	0.136363636	0.142473118	0.152542373	0.514285714	0.827586207	0.423333333	0.483333333	0.422539683	0.240437158	0.176079734	0.827586207	0.486904762	0.205405405	0.185950413	0.136363636	0.130434783	0.133869048	0.078880079	0.319444444	0.090793651	0.185344828	0.186528497	0.09484193	0.088597884	0.16	0.164658635	0.29787234	0.24	0.100978836	0.115384615	0.853333333	0.397142857	0.070793651
DB00753	0.42	0.090793651	0.312380952	0.165	0.170952381	0.223333333	0.16984127	0.512380952	0.117647059	0.235963435	0.13047619	0.13047619	0.131071429	0.111111111	0.088597884	0.62	0.0625	0.076838624	0.203571429	0.240621025	0.626666667	0.56	0.483333333	0.86623344	0.156666667	0.165	0.156666667	0.486904762	0.157195767	0.208412698	0.192380952	0.090793651	0.178968254	0.146825397	0.253333333	0.192380952	0.223333333	0.225714286	0.083451815	0.25015873	0.372380952	0.118913117	0.098333333	0.253809524	0.208333333	0.141938708	0.62	0.397142857	0.253333333
DB00754	0.244897959	0.217041801	0.275	0.234	0.321428571	0.220588235	0.404444444	0.56	0.186666667	0.227272727	0.214285714	0.19	0.353095238	0.217391304	0.190361446	0.572380952	0.4	0.25	0.222619048	0.259047619	0.56	0.56	0.519047619	0.460740741	0.2	0.288770053	0.175879397	0.486904762	0.154605263	0.209912536	0.36	0.237980769	0.170731707	0.375238095	0.22952381	0.42	0.181818182	0.25	0.217391304	0.205128205	0.225806452	0.212121212	0.210116732	0.25	0.17921147	0.266666667	0.572380952	0.365	0.195652174
DB00755	0.182232346	0.187222222	0.173195876	0.183585313	0.20781746	0.162109375	0.134057971	0.083333333	0.406862745	0.227272727	0.205079365	0.418719212	0.135775862	0.218274112	0.307692308	0.279835391	0.196261682	0.195061728	0.262658228	0.305389222	0.30952381	0.232142857	0.142322097	0.136363636	0.276785714	0.316190476	0.30952381	0.379310345	0.220779221	0.198121693	0.236180905	0.208672087	0.346746032	0.136638452	0.105960265	0.217391304	0.210144928	0.210084034	0.179276316	0.152597403	0.173633441	0.203448276	0.613333333	0.220930233	0.126195029	0.132022472	0.294117647	0.243093923	0.157534247
DB00756	0.192380952	0.156666667	0.147117296	0.165618449	0.13547619	0.139886578	0.13277512	0.08	0.290833333	0.076923077	0.28	0.165354331	0.12394958	0.186602871	0.127604167	0.181481481	0.14619883	0.152224824	0.15954416	0.28125	0.20979021	0.136	0.121863799	0.235294118	0.2	0.153424658	0.42	0.2	0.213389121	0.238730159	0.179245283	0.129353234	0.295714286	0.127229489	0.085714286	0.118571429	0.2	0.24137931	0.150793651	0.116923077	0.21875	0.22260274	0.503809524	0.209737828	0.145873321	0.119891008	0.190031153	0.165394402	0.149553571
DB00758	0.805714286	0.323446328	0.372380952	0.333333333	0.240917782	0.312380952	0.48984127	0.156666667	0.204494382	0.423333333	0.238095238	0.22	0.452738095	0.142857143	0.262172285	0.212121212	0.278787879	0.291666667	0.243761996	0.405405405	0.192380952	0.294117647	0.222958057	0.358974359	0.245714286	0.256166983	0.156666667	0.213302752	0.237762238	0.262698413	0.297723292	0.265938069	0.2	0.357936508	0.173038229	0.192380952	0.42	0.382352941	0.368271955	0.25015873	1	0.256302521	0.180288462	0.366666667	0.273556231	0.22787194	0.315789474	0.306542056	0.264150943
DB00759	0.346097202	0.41015625	0.367375887	0.360750361	0.272	0.388499299	0.50056243	0.166569665	0.301526718	0.15625	0.243121693	0.298479087	0.311522048	0.207380952	0.382799325	0.229965157	0.283360791	0.3734375	0.368965517	0.167619048	0.129032258	0.209009009	0.204819277	0.2	0.224820144	0.26645768	0.249259259	0.275992439	0.20035461	0.262683715	0.379471229	0.326498423	0.260869565	0.494960806	0.202970297	0.154497354	0.229342327	0.191972077	0.486631016	0.29601117	0.25	0.287197232	0.208728653	0.224137931	0.347810112	0.233384853	0.34676007	0.349840256	0.316788321
DB00760	0.385714286	0.447268107	0.404958678	0.403089888	0.301223242	0.421195652	0.530837004	0.102564103	0.188405797	0.189189189	0.285067873	0.178628389	0.354570637	0.151666667	0.280701754	0.201892744	0.296583851	0.355072464	0.255539143	0.14	0.076923077	0.197693575	0.2	0.210608424	0.261904762	0.319083969	0.076923077	0.182847896	0.2	0.44031746	0.317039106	0.459047619	0.249543651	0.526893524	0.20030581	0.125	0.223333333	0.203756614	0.436654367	0.466111111	0.265116279	0.213960546	0.143564356	0.24959217	0.363040629	0.270833333	0.225854383	0.307692308	0.387063492
DB00762	0.355140187	0.463535229	0.37774903	0.384615385	0.35047619	0.386277001	0.548004315	0.114285714	0.197247706	0.142857143	0.292507205	0.182503771	0.371313673	0.171974522	0.284518828	0.219033233	0.286549708	0.340629275	0.28591954	0.127659574	0.085714286	0.25	0.257142857	0.230884558	0.201228879	0.92	0.085714286	0.216216216	0.213728549	0.24005891	0.346049046	0.338068182	0.29787234	0.549083064	0.220588235	0.205882353	0.24251497	0.196946565	0.450956938	0.333333333	0.243902439	0.325	0.173290938	0.240061162	0.394601542	0.262640449	0.304347826	0.304827586	0.337333333
DB00763	0.098333333	0.089705882	0.525238095	0.394285714	0.115384615	0.465238095	0.345714286	0.151904762	0.055555556	0.13047619	0.238095238	0.058823529	0.363928571	0.333333333	0.091150794	0.100917431	0.172413793	0.085357143	0.156666667	0.303809524	0.133333333	0.263157895	0.15	0.1	0.076923077	0.166666667	0.133333333	0.090909091	0.095238095	0.227272727	0.130434783	0.08	0.077386341	0.33015873	0.208333333	0.243809524	0.130434783	0.227272727	0.090909091	0.083333333	0.153846154	0.136785714	0.055555556	0.094170404	0.208333333	0.25	0.071428571	0.227272727	0.093023256
DB00764	0.211812627	0.19375	0.214689266	0.193116635	0.208121827	0.217785844	0.205463183	0.083333333	0.452	0.118719221	0.177777778	0.421875	0.164092664	0.161764706	0.321899736	0.236421725	0.188630491	0.261261261	1	0.283842795	0.175609756	0.205479452	0.173206349	0.152298851	0.261324042	0.18401937	0.175609756	0.323420074	0.201342282	0.186634921	0.265033408	0.234042553	0.233974359	0.205219454	0.142061281	0.165460317	0.220238095	0.162939297	0.242946708	0.249275362	0.191891892	0.287878788	0.292682927	0.192073171	0.193895871	0.168292683	0.253481894	0.240566038	0.187372709
DB00768	0.258264463	0.25483871	0.255238095	0.258382643	0.267460317	0.225402504	0.207746479	0.130434783	0.248344371	0.35	0.174641148	0.227272727	0.202729045	0.19133574	0.203271028	0.257053292	0.3125	0.219512195	0.348412698	0.25	0.197183099	0.185185185	0.291666667	0.205882353	0.352517986	0.204404762	0.197183099	0.333333333	0.377777778	0.25648415	0.416666667	0.25	0.297297297	0.210340776	0.136729223	0.217391304	0.367741935	0.166666667	0.272727273	0.308597884	0.264920635	0.279883382	0.333333333	0.341059603	0.233333333	0.171021378	0.318181818	0.270588235	0.320198413
DB00770	0.25952381	0.261775362	0.192373984	0.261775362	0.182662539	0.18620328	0.128293651	0.12	0.274881517	0.208333333	0.12979351	0.291866029	0.136160714	0.162303665	0.333333333	0.135658915	0.211904762	0.236521164	0.195121951	0.219512195	0.149557598	0.151785714	0.112403101	0.102564103	0.240634921	0.122159091	0.105263158	0.212962963	0.203227513	0.131746032	0.142168675	0.15625	0.219512195	0.110843373	0.130297619	0.165562914	0.389047619	0.147142857	0.227650794	0.178321678	0.222619048	0.216904762	0.210810811	0.414166667	0.113060429	0.244166667	0.174917492	0.175040676	0.164484127
DB00772	0.151020408	0.170926518	0.160680529	0.151456311	0.135204082	0.157323689	0.272380952	0.581787629	0.154285714	0.19047619	0.149484536	0.152249135	0.240238095	0.101904762	0.28	0.167213115	0.16576087	0.188764045	0.177718833	0.23047619	0.076923077	0.126315789	0.206666667	0.145510836	0.214285714	0.136476427	0.123333333	0.168571429	0.151408451	0.113960114	0.201342282	0.18313253	0.195945946	0.276825397	0.138138138	0.444444444	0.138138138	0.361428571	0.181395349	0.19760479	0.142061281	0.176119403	0.133333333	0.153846154	0.150635209	0.263333333	0.154269972	0.148491879	0.15
DB00773	0.341496599	0.420664207	0.385026738	0.353333333	0.276309524	0.393700787	0.510204082	0.071428571	0.234042553	0.163809524	0.220815752	0.229641694	0.318302387	0.142164782	0.382945736	0.215625	0.247800587	0.341325811	0.359497645	0.14548495	0.085714286	0.168238994	0.196899225	0.176820208	0.25	0.646666667	0.074829932	0.240863787	0.204180064	0.217065868	0.395924309	0.34660767	0.31372549	0.516163793	0.195522388	0.119047619	0.386666667	0.233650794	0.476309227	0.32	0.326666667	0.275	0.279069767	0.346666667	0.384010485	0.241084165	0.341307815	0.30070922	0.513888889
DB00774	0.216845878	0.252584934	0.200988468	0.21858864	0.181434599	0.241776316	0.307460317	0.149206349	0.184761905	0.147142857	0.21691974	0.246984127	0.281865079	0.165714286	0.491904762	0.269230769	0.404712302	0.421119929	0.197002141	0.181931217	0.125	0.133333333	0.137931034	0.162162162	0.51984127	0.18879668	0.125	0.151832461	0.180996473	0.179487179	0.200736648	0.18128655	0.12470024	0.312222222	0.151515152	0.31984127	0.381931217	0.197860963	0.509619048	0.139380531	0.220930233	0.170114943	0.132394366	0.463650794	0.344827586	0.806666667	0.189309577	0.275862069	0.217153285
DB00775	0.805714286	0.317337461	0.372380952	0.333958724	0.237362637	0.312380952	0.48984127	0.156666667	0.271186441	0.423333333	0.226086957	0.249307479	0.452738095	0.154727794	0.261802575	0.25729443	0.302325581	0.306122449	0.291954023	0.285714286	0.192380952	0.206043956	0.251336898	0.170263789	0.448387097	0.249457701	0.171428571	0.33836858	0.365030675	0.262698413	0.405579399	0.27672956	0.255319149	0.357936508	0.14516129	0.192380952	0.372380952	0.285714286	0.323308271	0.295	0.933333333	0.302798982	0.282051282	0.426666667	0.251111111	0.368421053	0.287769784	0.315450644	0.277777778
DB00776	0.209580838	0.228209192	0.205882353	0.247544204	0.233333333	0.220035778	0.263650794	0.506666667	0.154320988	0.227272727	0.190243902	0.157407407	0.243214286	0.243346008	0.171624714	0.483333333	0.235294118	0.219512195	0.17961165	0.176470588	0.423333333	0.423333333	0.519047619	0.401375661	0.169278997	0.222493888	0.136363636	0.526190476	0.171428571	0.196132597	0.259259259	0.195067265	0.170731707	0.266825397	0.233333333	0.283333333	0.179271709	0.284246575	0.192878338	0.175	0.225806452	0.221288515	0.21402214	0.196428571	0.204991087	0.253809524	0.483333333	0.397142857	0.222222222
DB00778	0.259047619	0.253012048	0.237847222	0.233511586	0.268292683	0.244107744	0.250577367	0.138888889	0.184065934	0.166666667	0.147368421	0.161290323	0.231192661	0.122807018	0.326340326	0.253443526	0.194570136	0.253493014	0.347394541	0.152866242	0.114285714	0.160220994	0.210242588	0.155172414	0.307692308	0.167714885	0.109699363	0.236842105	0.243243243	0.462698413	0.261904762	0.423333333	0.909090909	0.251732102	0.135391924	0.207142857	0.186104218	0.180343915	0.275555556	0.9375	0.223333333	0.311170213	0.142011834	0.253809524	0.234006734	0.17887931	0.23255814	0.222222222	0.46452381
DB00780	0.120098039	0.118571429	0.1069869	0.109589041	0.083333333	0.08997955	0.09984127	0.459047619	0.178010471	0.142857143	0.098333333	0.177083333	0.073571429	0.148387097	0.08358209	0.805714286	0.125874126	0.101827676	0.11589404	0.368421053	0.705714286	0.423333333	0.519047619	0.422539683	0.191489362	0.13961039	0.661290323	0.486904762	0.195652174	0.240174672	0.099744246	0.097142857	0.133869048	0.103015873	0.308333333	0.118571429	0.214285714	0.158974359	0.07907743	0.088597884	0.165384615	0.152610442	0.224489796	0.204761905	0.091719577	0.09047619	0.805714286	0.397142857	0.070793651
DB00782	0.224899598	0.228706625	0.224489796	0.203389831	0.181818182	0.203508772	0.371190476	0.217391304	0.308095238	0.260869565	0.380238095	0.459285714	0.325119048	0.380238095	0.222748815	0.210843373	0.222222222	0.231263383	0.234256927	0.209404762	0.153153153	0.168789809	0.858108108	0.194444444	0.310344828	0.194312796	0.408333333	0.265235803	0.371323529	0.200549451	0.409404762	0.275862069	0.25	0.378412698	0.148648649	0.676944432	0.276276276	0.166153846	0.235474006	0.256410256	0.203571429	1	0.280769231	0.272727273	0.425714286	0.41	0.645743778	0.207589286	0.222903885
DB00783	0.238683128	0.221870048	0.232514178	0.227626459	0.225888325	0.230490018	0.251495405	0.15	0.516393443	0.090909091	0.177615572	0.578723404	0.231325188	0.196296296	0.35828877	0.216049383	0.228947368	0.279909707	0.346368715	0.243801653	0.186602871	0.212837838	0.161676647	0.130193906	0.268041237	0.209756098	0.186602871	0.390804598	0.237288136	0.188365651	0.263736264	0.250591017	0.166666667	0.249028822	0.117962466	0.230388471	0.233727811	0.170347003	0.290322581	0.171122995	0.20754717	0.303357352	0.331967213	0.217125382	0.202146691	0.234367168	0.280112045	0.275119617	0.182364729
DB00784	0.29047619	0.174789916	0.23047619	0.168571429	0.193548387	0.18128655	0.144578313	0.130434783	0.120300752	0.35	0.14	0.14	0.244444444	0.16744186	0.172413793	0.192307692	0.235294118	0.162790698	0.173809524	0.392380952	0.19047619	0.116731518	0.148148148	0.138888889	0.333333333	0.168571429	0.19047619	0.185185185	0.24	0.215555556	0.206666667	0.206896552	0.185119048	0.144404332	0.121212121	0.533333333	0.172413793	0.161428571	0.191489362	0.258095238	0.29047619	0.212121212	0.24137931	0.263333333	0.169590643	0.243243243	0.149253731	0.242587601	0.338571429
DB00787	0.188747731	0.237237237	0.203071672	0.195804196	0.176470588	0.236886633	0.261737089	0.208333333	0.179315476	0.2	0.423076923	0.142857143	0.31027668	0.291666667	0.211663067	0.183769841	0.179138322	0.206225681	0.202247191	0.131578947	0.209642857	0.166666667	0.172413793	0.167088608	0.153005464	0.178111588	0.166666667	0.166666667	0.174087302	0.225806452	0.221789883	0.224126984	0.227450397	0.262910798	0.481481481	0.123869048	0.166253102	0.225806452	0.236231884	0.195436508	0.18	0.194444444	0.271369048	0.165374677	0.25	0.203125	0.183769841	0.1875	0.236538462
DB00788	0.243095238	0.195619048	0.164952381	0.164444444	0.142857143	0.142	0.105072464	0.118507937	0.206422018	0.294117647	0.12202381	0.211009174	0.122767857	0.186813187	0.208333333	0.221276596	0.193548387	0.14713217	0.175548589	0.304142857	0.293577982	0.155963303	0.110671937	0.131578947	0.291666667	0.154302671	0.293577982	0.306122449	0.336787565	0.179142857	0.260869565	0.2	0.162162162	0.102286402	0.103202847	0.412190476	0.23015873	0.194570136	0.175984127	0.166666667	0.202047619	0.26459144	0.55	0.304932735	0.162529101	0.12462908	0.170568562	0.160762943	0.25097619
DB00790	0.388888889	0.313432836	0.354166667	0.347905282	0.386416862	0.329391892	0.318181818	0.102248677	0.1975	0.244880952	0.190763052	0.197007481	0.272727273	0.139841689	0.527208995	0.186320755	0.636221892	1	0.265524625	0.14893617	0.102248677	0.179487179	0.239401496	0.19124424	0.489126984	0.255186722	0.083333333	0.188916877	0.164619165	0.156989247	0.228007181	0.288888889	0.216019417	0.323976608	0.182022472	0.235294118	0.491428571	0.156626506	0.400933862	0.287058824	0.187633262	0.29736211	0.145118734	0.413253968	0.226059655	0.430277778	0.209401709	0.209039548	0.282568807
DB00794	0.255319149	0.203703704	0.324324324	0.215686275	0.4	0.227272727	0.302222222	0.506666667	0.197530864	0.199567092	0.185185185	0.211618257	0.26	0.238095238	0.144	0.513333333	0.333333333	0.2	0.184285714	0.313609467	0.453333333	0.453333333	0.566666667	0.907877672	0.213389121	0.366666667	0.3203125	0.52	0.167346939	0.198630137	0.391304348	0.269230769	0.12195122	0.308888889	0.184285714	0.313333333	0.173611111	0.222222222	0.173913043	0.153846154	0.161290323	0.188552189	0.274611399	0.310344828	0.168519328	0.296666667	0.513333333	0.38	0.152173913
DB00795	0.192380952	0.24246988	0.210977702	0.197552448	0.18021978	0.222036728	0.261430246	0.071724531	0.267301587	0.157894737	0.397142857	0.486666667	0.23880597	0.365	0.208602151	0.151670951	0.255319149	0.201160542	0.191111111	0.163265306	0.078571429	0.259047619	0.283333333	0.209424084	0.372380952	0.176470588	0.423333333	0.158333333	0.203174603	0.189655172	0.385238095	0.189795918	0.149484536	0.265569918	0.171641791	0.118571429	0.266129032	0.197183099	0.24127907	0.165876777	0.192380952	0.1825	0.204545455	0.18	0.381798942	0.341463415	0.169336384	0.241014799	0.229007634
DB00796	0.28802589	0.35915493	0.293577982	0.305379747	0.21981982	0.317220544	0.404157044	0.066666667	0.160493827	0.222222222	0.215053763	0.164047619	0.34	0.172413793	0.4164903	0.212371134	1	0.613390653	0.220216606	0.210526316	0.07804878	0.179104478	0.164	0.236842105	0.487460317	0.254545455	0.07804878	0.185106383	0.171040564	0.253521127	0.379310345	0.242268041	0.16039604	0.406936416	0.264705882	0.133333333	0.436904762	0.215053763	0.420968254	0.196969697	0.222222222	0.23960396	0.35483871	0.442936508	0.396774194	0.442936508	0.212290503	0.275438596	0.315436242
DB00798	0.174904762	0.183254344	0.164510166	0.16	0.241777778	0.171428571	0.172332943	0.125	0.193548387	0.15625	0.135857143	0.161290323	0.171314741	0.114814815	0.239795918	0.173501577	0.141025641	0.224719101	0.314285714	0.143442623	0.166666667	0.146258503	0.253424658	0.115606936	0.213286713	0.112676056	0.166666667	0.235507246	0.243153439	0.213708995	0.194384449	0.204275534	0.644444444	0.173505275	0.100278552	0.275	0.151603499	0.377604167	0.200617284	0.58778626	0.162920635	0.314102564	0.172214286	0.162790698	0.169064748	0.123486683	0.20498615	0.208037825	0.319373016
DB00799	0.282986111	0.337260677	0.299835255	0.297297297	0.205882353	0.312399356	0.333716916	0.071428571	0.530952381	0.23047619	0.262195122	0.229696038	0.259696459	0.194805195	0.247582205	0.217889908	0.243243243	0.228621291	0.233067729	0.190217391	0.129032258	0.2	0.169265033	0.23047619	0.249382716	0.258449304	0.129032258	0.219512195	0.209638554	0.227765727	0.32096475	0.29047619	0.285	0.328751432	0.205882353	0.185185185	0.253393665	0.195294118	0.323446328	0.214285714	0.255364807	0.294117647	0.899918699	0.22706422	0.282091918	0.258585859	0.253164557	0.318897638	0.282608696
DB00800	0.253809524	0.223974763	0.253809524	0.366666667	0.172142857	0.337142857	0.201169591	0.1	0.205787781	0.133333333	0.156028369	0.27	0.188679245	0.17562724	0.437380952	0.1875	0.408958333	0.409603175	0.187804878	0.305555556	0.596727359	0.174193548	0.173134328	0.297297297	0.453809524	0.190023753	0.193396226	0.243243243	0.267936508	0.266825397	0.234042553	0.227586207	0.165833333	0.200934579	0.128205128	0.11023622	0.67047619	0.3125	0.476857143	0.263650794	0.366666667	0.230985915	0.204379562	0.92	0.191901408	0.5	0.286908078	0.284009547	0.253809524
DB00802	0.3125	0.354294479	0.36	0.317375887	0.35483871	0.316666667	0.332549941	0.459047619	0.164251208	0.185185185	0.258064516	0.166666667	0.312727273	0.222222222	0.220472441	0.483333333	0.342857143	0.295801527	0.217213115	0.131506849	0.459047619	0.459047619	0.483333333	0.401375661	0.205882353	0.264033264	0.156666667	0.598967348	0.2	0.25	0.258064516	0.282	0.261904762	0.324387398	0.241784038	0.178571429	0.21875	0.195544554	0.308464849	0.3	0.283333333	0.25	0.162234043	0.253809524	0.266558966	0.220408163	0.483333333	0.397142857	0.262589928
DB00804	0.135746606	0.161566092	0.153846154	0.161566092	0.24	0.151892795	0.353333333	0.176470588	0.278333333	0.4	0.4	0.4	0.303333333	0.4	0.228915663	0.19047619	0.24137931	0.212987013	0.21656051	0.214285714	0.1875	0.238095238	0.672624237	0.153607119	0.304347826	0.121212121	0.44	0.3	0.193693694	0.115384615	0.385238095	0.380952381	0.370892019	0.36	0.107142857	0.751576577	0.272727273	0.115384615	0.19047619	0.3203125	0.185185185	0.814516129	0.156666667	0.172413793	0.386825397	0.346666667	0.466925418	0.208333333	0.166666667
DB00806	0.24137931	0.307352941	0.25	0.260942761	0.214141414	0.275641026	0.317919075	0.078571429	0.236190476	0.133333333	0.23613963	0.237142857	0.314079422	0.166666667	0.454391534	0.179723502	0.446160714	0.399973545	0.195219124	0.117333333	0.072453708	0.181818182	0.14479638	0.209195402	0.483333333	0.28721174	0.118571429	0.134433962	0.194973545	0.204845815	0.228723404	0.23709369	0.169724771	0.309988519	0.913043478	0.118571429	0.459047619	0.201474201	0.457428571	0.190578158	0.176715177	0.221666667	0.198571429	0.453809524	0.270096463	0.556666667	0.19047619	0.175090253	0.257548845
DB00807	0.223333333	0.167487685	0.372380952	0.303809524	0.41	0.283333333	0.139810427	0.103448276	0.111111111	0.269230769	0.176470588	0.110714286	0.24	0.177142857	0.142857143	0.233333333	0.2	0.149659864	0.156309524	0.210526316	0.192307692	0.151515152	0.193548387	0.119047619	0.4	0.165	0.192307692	0.310344828	0.428042328	0.175079365	0.25	0.28125	0.270515873	0.143705463	0.14057508	0.232954545	0.4	0.167645503	0.319148936	0.398888889	0.223333333	0.210526316	0.272727273	0.277777778	0.161290323	0.157894737	0.189189189	0.14527845	0.46452381
DB00808	0.25257732	0.295815296	0.258481422	0.267558528	0.2	0.281847134	0.308656036	0.141587302	0.188995215	0.279047619	0.249488753	0.180094787	0.25982906	0.133501259	0.501785714	0.228773585	0.553928571	0.606507937	0.208333333	0.243902439	0.146788991	0.17961165	0.167800454	0.368421053	0.485714286	0.228796844	0.146788991	0.200980392	0.185542169	0.369458128	0.244680851	0.208103131	0.181080375	0.314285714	0.182608696	0.19547619	0.501190476	0.243243243	0.400087302	0.17219917	0.260964912	0.199570815	0.198938992	0.43047619	0.260252366	0.579166667	0.224318658	0.327967807	0.266784452
DB00809	0.26	0.254545455	0.261904762	0.32	0.444444444	0.234042553	0.191895113	0.217391304	0.195876289	0.208333333	0.333333333	0.203448276	0.214876033	0.363636364	0.171084337	0.219672131	0.375	0.268292683	0.179487179	0.22907489	0.195767196	0.36	0.821051168	0.194444444	0.225806452	0.285714286	0.195767196	0.329378066	0.428042328	0.321428571	0.24137931	0.193548387	0.3425	0.188836105	0.181818182	0.722488756	0.200607903	0.207612457	0.208333333	0.448571429	0.223333333	0.750105222	0.202380952	0.253809524	0.183970856	0.212121212	0.407883814	0.205188679	0.46452381
DB00811	0.245454545	0.267062315	0.243654822	0.250437828	0.27027027	0.215654952	0.315789474	0.125	0.206904762	0.223333333	0.257142857	0.158163265	0.248648649	0.266666667	0.206122449	0.169117647	0.209302326	0.212686567	0.209850107	0.122807018	0.116666667	0.169312169	0.195431472	0.260740741	0.179487179	0.216386555	0.118571429	0.17989418	0.172774869	0.332486772	0.225325885	0.805714286	0.234042553	0.321428571	0.196172249	0.156666667	0.157407407	0.16112532	0.261428571	0.315	0.215102975	0.208920188	0.127071823	0.16464891	0.235679214	0.180497925	0.232876712	0.189189189	0.257063492
DB00813	0.283333333	0.272285251	0.285714286	0.277227723	0.333333333	0.265082267	0.233333333	0.584603175	0.203761755	0.2	0.211678832	0.210691824	0.250501002	0.207885305	0.175675676	0.515396825	0.40625	0.299776286	0.195180723	0.228571429	0.481587302	0.481587302	0.497619048	0.423059965	0.219745223	0.297709924	0.201834862	0.716249427	0.191823899	0.272988506	0.321428571	0.248275862	0.186046512	0.23452381	0.210674157	0.192307692	0.275862069	0.245954693	0.255319149	0.219512195	0.28125	0.242339833	0.223826715	0.283489097	0.205623902	0.242424242	0.515396825	0.456904762	0.198412698
DB00814	0.301190476	0.324137931	0.266566265	0.277258567	0.272727273	0.286350148	0.366817156	0.074330529	0.154958678	0.142857143	0.289272031	0.22	0.294975689	0.178571429	0.218531469	0.163672655	0.242424242	0.257903494	0.202508961	0.385238095	0.096428571	0.14884696	0.165656566	0.314285714	0.157676349	0.263157895	0.156666667	0.154811715	0.161425577	0.262698413	0.3	0.244367418	0.178968254	0.369491525	0.209580838	0.519047619	0.24691358	0.236203091	0.299605782	0.25015873	0.372380952	0.189655172	0.157657658	0.366666667	0.308510638	0.295585413	0.174545455	0.253472222	0.327857143
DB00818	0.283333333	0.090793651	0.223333333	0.165	0.21547619	0.157460317	0.089126984	0.423333333	0.198924731	0.197595238	0.13047619	0.197860963	0.071759259	0.222222222	0.100609756	0.483333333	0.111111111	0.09375	0.168452381	0.262295082	0.459047619	0.459047619	0.572380952	0.920004669	0.226519337	0.243809524	0.402777778	0.57952381	0.238636364	0.208412698	0.154285714	0.110465116	0.192857143	0.070343915	0.192619048	0.128749041	0.179039301	0.178947368	0.08291874	0.262063492	0.283333333	0.149193548	0.348484848	0.253809524	0.170359445	0.141951164	0.483333333	0.365	0.253333333
DB00819	0.23047619	0.15625	0.183673469	0.253333333	0.324404762	0.23047619	0.161290323	0.097942139	0.075907591	0.096774194	0.192411924	0.1	0.148073022	0.166666667	0.108108108	0.104100946	0.195121951	0.119914347	0.103274559	0.088983051	0.077099367	0.147058824	0.095541401	0.2	0.124567474	0.25	0.08231079	0.103806228	0.56452381	0.2	0.171428571	0.2	0.202619048	0.163934426	0.165625	0.129032258	0.23047619	0.176258993	0.125	0.322380952	0.23047619	0.146341463	0.102564103	0.263333333	0.157894737	0.285714286	0.110215054	0.135135135	0.440119048
DB00822	0.109047619	0.086984127	0.128205128	0.080610022	0.153846154	0.088888889	0.238518519	0.228253968	0.086031746	0.25	0.125	0.081904762	0.213115079	0.105263158	0.074550265	0.213492063	0.129032258	0.102564103	0.143730159	0.153492063	0.221111111	0.342222222	0.299365079	0.178439153	0.146825397	0.087349398	0.2	0.19047619	0.142857143	0.084870849	0.109047619	0.12	0.108108108	0.229761905	0.095277778	0.232698413	0.173913043	0.292248677	0.088888889	0.111111111	0.148148148	0.131666667	0.085079365	0.1	0.103095238	0.206666667	0.224206349	0.166666667	0.090909091
DB00827	0.259047619	0.292576419	0.226475279	0.244592346	0.1875	0.272	0.292849035	0.08	0.145882353	0.272727273	0.209255533	0.142857143	0.289007092	0.208333333	0.19047619	0.177419355	0.303030303	0.214920071	0.190854871	0.205882353	0.114285714	0.138755981	0.185185185	0.235294118	0.193548387	0.209072978	0.083333333	0.197007481	0.175609756	0.386455026	0.346153846	0.357460317	0.197202381	0.295454545	0.225806452	0.192380952	0.223333333	0.225714286	0.334788937	0.466111111	0.223333333	0.242424242	0.233333333	0.220379147	0.293442623	0.223123732	0.16904277	0.221804511	0.666666667
DB00828	0.168571429	0.055837563	0.168571429	0.18	0.170952381	0.168571429	0.056603774	0.13559322	0.125	0.125	0.086956522	0.133333333	0.049886621	0.117647059	0.086956522	0.1	0.064516129	0.078947368	0.117647059	0.1	0.074468085	0.095238095	0.157894737	0.066666667	0.093596059	0.346666667	0.074468085	0.095238095	0.112380952	0.407301587	0.136363636	0.368571429	0.21	0.057971014	0.12	0.120689655	0.168571429	0.17015873	0.068181818	0.491111111	0.168571429	0.107142857	0.08	0.19	0.076923077	0.074074074	0.16	0.084269663	0.407619048
DB00829	0.232142857	0.25	0.282608696	0.358490566	0.323529412	0.20754717	0.216666667	0.572380952	0.148387097	0.283333333	0.192893401	0.144230769	0.246861925	0.179389313	0.170616114	0.512380952	0.315789474	0.260869565	0.15270936	0.333333333	0.62	0.62	0.423333333	0.989956367	0.157894737	0.248704663	0.118085808	0.426904762	0.114285714	0.195965418	0.3125	0.223333333	0.142857143	0.220338983	0.25952381	0.161290323	0.148148148	0.34375	0.20754717	0.170212766	0.393939394	0.2	0.173584906	0.2	0.209558824	0.179487179	0.512380952	0.365	0.235294118
DB00831	0.205882353	0.244343891	0.206837607	0.21669627	0.177631579	0.240677966	0.262910798	0.512380952	0.190833333	0.223333333	0.203579418	0.136363636	0.207272727	0.132132132	0.170833333	0.62	0.194954128	0.203488372	0.201793722	0.130573248	0.56	0.512380952	0.483333333	0.795238095	0.15890411	0.177730193	0.118571429	0.486904762	0.154269972	0.204488778	0.191287879	0.283333333	0.149484536	0.261124122	0.22952381	0.156666667	0.192405063	0.176470588	0.261447563	0.168646081	0.264705882	0.202970297	0.108187135	0.355742342	0.272727273	0.301204819	0.62	0.397142857	0.316973415
DB00833	0.356828194	0.380050505	0.364145658	0.363376252	0.269716088	0.36239782	0.470459519	0.068181818	0.164983165	0.230769231	0.269291339	0.164705882	0.312676056	0.137566138	0.246246246	0.189368771	0.340425532	0.35106383	0.236923077	0.29787234	0.15	0.16609589	0.165845649	0.291666667	0.163299663	0.298412698	0.15	0.179001721	0.165820106	0.482698413	0.32300885	0.357460317	0.242599206	0.469945355	0.197730956	0.113636364	0.36	0.213015873	0.392059553	0.466111111	0.233974359	0.220064725	0.163265306	0.270833333	0.345060893	0.241167435	0.236507937	0.274217586	0.387063492
DB00834	0.274410774	0.322857143	0.270866142	0.275974026	0.241245136	0.315955766	0.355990783	0.142857143	0.363636364	0.178571429	0.203389831	0.402666667	0.271130952	0.160194175	0.389937107	0.242081448	0.229249012	0.300900901	0.801282051	0.336190476	0.110192837	0.195348837	0.162740899	0.172916667	0.204597701	0.219101124	0.110192837	0.266666667	0.176470588	0.204123711	0.28975265	0.280898876	0.227272727	0.357142857	0.199161426	0.241190476	0.191666667	0.190045249	0.378066378	0.205284553	0.223123732	0.294166667	0.221374046	0.210526316	0.294209703	0.230326296	0.353982301	0.323076923	0.269165247
DB00836	0.25862069	0.216828479	0.235294118	0.357142857	0.324324324	0.215867159	0.19832736	0.117647059	0.32047619	0.147058824	0.533333333	0.375238095	0.186746988	0.375238095	0.186893204	0.275510204	0.285714286	0.289411765	0.218421053	0.382352941	0.231182796	0.257142857	0.318095238	0.325	0.303809524	0.248691099	0.4	0.481443855	0.244604317	0.342857143	0.365	0.223021583	0.224489796	0.193816885	0.167155425	0.146666667	0.24375	0.305555556	0.214285714	0.255319149	0.351351351	0.345276873	0.284444444	0.267558528	0.418730159	0.173366834	0.307462687	0.241545894	0.209745763
DB00838	0.221115538	0.206790123	0.227777778	0.206766917	0.219753086	0.225978648	0.218160377	0.116666667	0.432330827	0.118719221	0.237142857	0.394160584	0.173913043	0.159722222	0.313924051	0.257763975	0.195	0.27032967	1	0.263157895	0.161434978	0.312380952	0.283333333	0.151098901	0.372380952	0.190140845	0.161434978	0.330960854	0.209003215	0.217566138	0.262931034	0.244239631	0.279642857	0.217903416	0.141333333	0.156666667	0.219373219	0.161094225	0.25154321	0.261235955	0.19843342	0.306784661	0.503809524	0.19941349	0.218412698	0.166666667	0.254691689	0.239179954	0.204408818
DB00839	0.237142857	0.19389313	0.203266788	0.215909091	0.184652278	0.192041522	0.223492063	0.177142857	0.252857143	0.13047619	0.375238095	0.375238095	0.185238095	0.375238095	0.351269841	0.177325581	0.216284987	0.206680585	0.185096154	0.181818182	0.177142857	0.178571429	0.183976261	0.157458564	0.194968553	0.201421801	0.4	0.210355987	0.167701863	0.23943662	0.85	0.166306695	0.19452381	0.213615023	0.163043478	0.177142857	0.296296296	0.157575758	0.206845238	0.181578947	0.28	0.236785714	0.333333333	0.161931818	0.506984127	0.444444444	0.206185567	0.247706422	0.192460317
DB00841	0.253809524	0.195652174	0.253809524	0.366666667	0.172142857	0.337142857	0.156886228	0.166666667	0.286885246	0.222222222	0.16	0.280487805	0.139917695	0.176211454	0.437380952	0.251851852	0.408958333	0.415952381	0.210227273	0.338797814	0.596270814	0.241803279	0.181818182	0.146579805	0.794520548	0.208791209	0.333333333	0.434579439	1	0.281111111	0.238663484	0.222222222	0.165833333	0.158083832	0.103448276	0.15	0.67047619	0.188679245	0.476857143	0.277936508	0.366666667	0.220779221	0.325123153	0.92	0.149253731	0.5	0.261006289	0.282258065	0.275238095
DB00842	0.210526316	0.229508197	0.255319149	0.333333333	0.285714286	0.20754717	0.25862069	0.572380952	0.156904762	0.283333333	0.194444444	0.139240506	0.255765199	0.181818182	0.166666667	0.512380952	0.219512195	0.206073753	0.160098522	0.297297297	0.572380952	0.572380952	0.423333333	0.96141655	0.147435897	0.243902439	0.113072888	0.426904762	0.116719243	0.190883191	0.3125	0.223333333	0.127218935	0.263157895	0.252777778	0.135693593	0.146892655	0.303030303	0.184684685	0.135638298	0.314285714	0.170731707	0.162962963	0.230769231	0.210622711	0.164215686	0.56	0.365	0.188679245
DB00843	0.290836653	0.284591195	0.283088235	0.294455067	0.207762557	0.265734266	0.256470588	0.435238095	0.253012048	0.172413793	0.204545455	0.244776119	0.230769231	0.171428571	0.264840183	0.705714286	0.298734177	0.282426778	0.284671533	0.261818182	0.705714286	0.423333333	0.423333333	0.447142857	0.351791531	0.243119266	0.166666667	0.465949821	0.268518519	0.21483376	0.38	0.258205689	0.216666667	0.259128386	0.308333333	0.133333333	0.28125	0.188034188	0.357945425	0.263707572	0.363636364	0.26121372	0.384328358	0.313609467	0.235800344	0.1901566	0.705714286	0.411428571	0.261904762
DB00844	0.356321839	0.391608392	0.38170347	0.352848101	0.26929982	0.364599092	0.404735062	0.72	0.291304348	0.121212121	0.21858864	0.290672451	0.287037037	0.151515152	0.365671642	0.49047619	0.258652095	0.349829352	0.327067669	0.193181818	0.43047619	0.43047619	0.49047619	0.407063492	0.306167401	0.24137931	0.129032258	0.83	0.300220751	0.241444867	0.411660777	0.349462366	0.318181818	0.402699663	0.184842884	0.105960265	0.289738431	0.19	0.473381295	0.357142857	0.258426966	0.312	0.262068966	0.277207392	0.319587629	0.205432937	0.49047619	0.646666667	0.290015848
DB00845	0.192883895	0.24382716	0.207381371	0.259259259	0.168809524	0.253075571	0.229069767	0.156666667	0.11878453	0.107142857	0.221176471	0.1184573	0.282306163	0.158576052	0.143157895	0.166666667	0.195238095	0.18503937	0.139047619	0.333333333	0.192380952	0.192380952	0.129032258	0.363636364	0.125348189	0.217889908	0.115384615	0.121126761	0.133144476	0.332222222	0.192380952	0.423333333	0.323080371	0.230232558	0.189473684	0.152380952	0.164948454	0.5	0.210144928	0.336190476	0.5	0.170833333	0.121495327	0.167115903	0.24691358	0.3125	0.2	0.258064516	0.268809524
DB00846	0.249544627	0.268545994	0.243243243	0.241319444	0.240700219	0.257425743	0.278612717	0.108108108	0.315942029	0.118719221	0.177619048	0.288951841	0.228318584	0.133704735	0.433414044	0.207070707	0.195227766	0.309859155	1	0.184615385	0.095709571	0.197738095	0.243809524	0.165876777	0.345238095	0.174089069	0.095709571	0.231404959	0.17539267	0.227222222	0.252851711	0.274428274	0.363896848	0.282734647	0.151724138	0.153354633	0.181603774	0.146095718	0.31547619	0.362924282	0.182222222	0.296482412	0.453809524	0.167070218	0.255813953	0.194968553	0.252314815	0.236472946	0.250463822
DB00847	0.170952381	0.08468254	0.145952381	0.0825	0.309285714	0.126994709	0.085436508	0.238095238	0.185059524	0.5	0.245238095	0.245238095	0.093023256	0.229166667	0.060304233	0.294117647	0.1	0.078947368	0.12672619	0.192307692	0.454545455	0.15	0.157894737	0.066666667	0.125	0.151904762	0.454545455	0.15	0.233783069	0.138492063	0.231904762	0.238095238	0.190734127	0.077156085	0.076923077	0.1875	0.136363636	0.181818182	0.077944444	0.24452381	0.170952381	0.12172619	0.095833333	0.192307692	0.225621693	0.115384615	0.115384615	0.130434783	0.279047619
DB00850	0.205607477	0.242748092	0.212914485	0.254237288	0.176733781	0.23670669	0.241258741	0.56	0.208690476	0.259047619	0.189189189	0.125	0.198165138	0.1875	0.16985138	0.572380952	0.194379391	0.205533597	0.19047619	0.25	0.512380952	0.512380952	0.519047619	0.761111111	0.156666667	0.174291939	0.118571429	0.486904762	0.171428571	0.191919192	0.189189189	0.283333333	0.16	0.238095238	0.211666667	0.192380952	0.188630491	0.285714286	0.245199409	0.1875	0.371428571	0.172839506	0.114404762	0.139534884	0.19966443	0.287104623	0.572380952	0.365	0.297131148
DB00851	0.283333333	0.483333333	0.223333333	0.169811321	0.43952381	0.157460317	0.235294118	0.090909091	0.143571429	0.19047619	0.230769231	0.13047619	0.202586207	0.3	0.142857143	0.115384615	0.290322581	0.142857143	0.186309524	0.117647059	0.095238095	0.2	0.16	0.3	0.172413793	0.75	0.156666667	0.160238095	0.135238095	0.222222222	0.28	0.178571429	0.178968254	0.24	0.25	0.181818182	0.185238095	0.178571429	0.159689922	0.25015873	0.283333333	0.1875	0.133333333	0.253809524	0.206896552	0.2	0.125	0.137931034	0.253333333
DB00855	0.157460317	0.357460317	0.157460317	0.165	0.395	0.157460317	0.107022849	0.219512195	0.119565217	0.588235294	0.172413793	0.106951872	0.142857143	0.12	0.133333333	0.24	0.2	0.136363636	0.12952381	0.290322581	0.25	0.107954545	0.148148148	0.108108108	0.2	0.85	0.25	0.156976744	0.148888889	0.134338624	0.133333333	0.296296296	0.170731707	0.098033338	0.088235294	0.269662921	0.259047619	0.213015873	0.098039216	0.159973545	0.157460317	0.176470588	0.161290323	0.212121212	0.088235294	0.117647059	0.117647059	0.09375	0.157460317
DB00857	0.372380952	0.126036484	0.321666667	0.181071429	0.197857143	0.208253968	0.158452381	0.121587302	0.265833333	0.176470588	0.25	0.13877551	0.129702381	0.149253731	0.115281501	0.157088123	0.25	0.131578947	0.225535714	0.18079096	0.285714286	0.315789474	0.263157895	0.132616487	0.12601626	0.165	0.285714286	0.315789474	0.219100529	0.373095238	0.15547619	0.12	0.357202381	0.118584656	0.090604027	0.13547619	0.297857143	0.275608466	0.139534884	0.24015873	0.327857143	0.155436508	0.473809524	0.253809524	0.200039683	0.109859155	0.24	0.272727273	0.260595238
DB00860	0.197849462	0.167202572	0.197710944	0.174348697	0.209944751	0.196597353	0.17146283	0.137931034	0.511627907	0.118719221	0.158311346	0.468468468	0.153061224	0.172995781	0.33045977	0.233215548	0.195467422	0.273170732	1	0.312820513	0.208333333	0.2265625	0.147157191	0.141509434	0.270588235	0.177545692	0.208333333	0.353191489	0.246328321	0.181615149	0.224018476	0.225316456	0.221830986	0.171257485	0.117117117	0.14286132	0.192307692	0.151943463	0.217741935	0.224299065	0.213563074	0.281456954	0.320754717	0.201691729	0.201645781	0.159022556	0.248484848	0.229219144	0.222351713
DB00861	0.156666667	0.223333333	0.192380952	0.129032258	0.102564103	0.078571429	0.176984127	0.933333333	0.082524272	0.178571429	0.09047619	0.09047619	0.146547619	0.142857143	0.142857143	0.512380952	0.170731707	0.098875661	0.107301587	0.243243243	0.572380952	0.572380952	0.423333333	0.500740741	0.166666667	0.067278287	0.122222222	0.712857143	0.12371134	0.242424242	0.156666667	0.108108108	0.102040816	0.166825397	0.241666667	0.133333333	0.106557377	0.108108108	0.233428571	0.104166667	0.156666667	0.12195122	0.289855072	0.156682028	0.393015873	0.076190476	0.512380952	0.637142857	0.22
DB00863	0.241904762	0.308571429	0.23	0.222222222	0.159645233	0.21079258	0.234883721	0.426666667	0.238869048	0.100119048	0.377619048	0.377619048	0.208178439	0.42	0.212389381	0.181904762	0.21875	0.199604743	0.173033708	0.136666667	0.181904762	0.21875	0.202247191	0.191489362	0.203333333	0.188470067	0.403333333	0.314285714	0.21257485	0.17839196	0.508571429	0.192872117	0.183561644	0.236046512	0.183937824	0.181904762	0.252054795	0.161016949	0.28847619	0.180246914	0.241904762	0.238869048	0.147798742	0.180592992	0.868333333	0.184684685	0.210647564	0.21656051	0.209213052
DB00864	0.325	0.379918589	0.334323923	0.334855403	0.368421053	0.343023256	0.43438914	0.108108108	0.268571429	0.166666667	0.376904762	0.231536926	0.304878049	0.273571429	0.383486239	0.22840691	0.261946903	0.36409396	0.304659498	0.139583333	0.081081081	0.177042802	0.243243243	0.189090909	0.275	0.247058824	0.137619048	0.236842105	0.210526316	0.19047619	0.3136	0.362038664	0.465116279	0.437146093	0.175531915	0.162162162	0.207650273	0.159774436	0.404026846	0.441860465	0.209059233	0.279245283	0.34047619	0.205992509	0.300283286	0.253424658	0.285191956	0.285478548	0.290123457
DB00868	0.191082803	0.200657895	0.172744722	0.191919192	0.171428571	0.177449168	0.174850299	0.111111111	0.15034965	0.24	0.138817481	0.141868512	0.276595745	0.128	0.188295165	0.25	0.179487179	0.166297118	0.444761905	0.189189189	0.16	0.152173913	0.149006623	0.223333333	0.379310345	0.134663342	0.16	0.229007634	0.317073171	0.175757576	0.210884354	0.3	0.238095238	0.176047904	0.125748503	0.230769231	0.245033113	0.132539683	0.250411862	0.243902439	0.146478873	0.222222222	0.256637168	0.206081081	0.204198473	0.2	0.166666667	0.177033493	0.285714286
DB00869	0.254901961	0.287087912	0.284144427	0.263074485	0.319444444	0.292496172	0.34846765	0.098931123	0.162689805	0.125	0.226415094	0.169934641	0.23566879	0.12	0.21880651	0.166666667	0.208015267	0.240270728	0.195571956	0.11722488	0.19047619	0.185185185	0.199134199	0.178644764	0.161290323	0.221402214	0.19047619	0.180803571	0.554074074	0.206896552	0.23089701	0.223591549	0.199345238	0.345022624	0.145383104	0.080487805	0.36	0.158386243	0.3125	0.317354497	0.323275862	0.200803213	0.133949192	0.253809524	0.241481481	0.357142857	0.248496994	0.346153846	0.431587302
DB00870	0.372380952	0.156666667	0.223333333	0.167714885	0.170952381	0.157460317	0.139423077	0.074330529	0.208163265	0.172413793	0.151685393	0.20242915	0.166666667	0.163551402	0.151193634	0.230769231	0.256410256	0.165484634	0.192982456	0.385238095	0.225352113	0.153846154	0.141818182	0.147766323	0.184738956	0.19047619	0.225352113	0.204166667	0.197530864	0.22031746	0.171428571	0.151898734	0.178968254	0.133811231	0.1	0.519047619	0.178694158	0.212244898	0.166666667	0.262063492	0.283333333	0.23024055	0.280612245	0.253809524	0.136882129	0.177142857	0.185758514	0.227272727	0.396190476
DB00871	0.178823529	0.145299145	0.167372881	0.162280702	0.214285714	0.152173913	0.211243386	0.277777778	0.239631336	0.2	0.192307692	0.210526316	0.203452381	0.25	0.148148148	0.217391304	0.19218241	0.175	0.545119048	0.307189542	0.569339599	0.188940092	0.166666667	0.116363636	0.434782609	0.179104478	0.386792453	0.378947368	0.794520548	0.291338583	0.17617866	0.159891599	0.184210526	0.218227513	0.096774194	0.208015873	0.35042735	0.158798283	0.151565074	0.189189189	0.234875445	0.230483271	0.258426966	0.362385321	0.106589147	0.377777778	0.219178082	0.220338983	0.130434783
DB00872	0.332185886	0.418045113	0.873873874	0.375	0.333333333	0.364365971	0.386759582	0.114285714	0.183406114	0.192380952	0.261538462	0.201327434	0.393939394	0.170212766	0.468253968	0.217204301	0.425853175	0.407301587	0.220149254	0.223333333	0.117021277	0.237762238	0.1875	0.29753915	0.423333333	0.336	0.117021277	0.19955157	0.169934641	0.267932489	0.255462185	0.26534296	0.170212766	0.387921022	0.280434783	0.223333333	0.357460317	0.274647887	0.474095238	0.2	0.24248497	0.236842105	0.197590361	0.453809524	0.324960754	0.783333333	0.243083004	0.300738007	0.300341297
DB00873	0.372380952	0.205047319	0.372380952	0.20696325	0.392142857	0.223333333	0.206896552	0.156666667	0.446215139	0.118719221	0.183622829	0.421875	0.168604651	0.161764706	0.354054054	0.256493506	0.207349081	0.299303944	1	0.283842795	0.192380952	0.209621993	0.186915888	0.152298851	0.274647887	0.18401937	0.169902913	0.323420074	0.45	0.175079365	0.245614035	0.242857143	0.270515873	0.206650831	0.142061281	0.158798283	0.283333333	0.285714286	0.256735341	0.398888889	0.372380952	0.315789474	0.292682927	0.253809524	0.172839506	0.162621359	0.264044944	0.255369928	0.482380952
DB00876	0.316957211	0.383125864	0.322822823	0.333333333	0.246935201	0.327964861	0.439585731	0.08452381	0.183794466	0.185185185	0.25528169	0.196904762	0.355411955	0.222222222	0.432777778	0.216796875	1	0.602632275	0.227979275	0.132478632	0.076749436	0.230125523	0.175238095	0.220306513	0.477857143	0.243567753	0.076749436	0.210633947	0.173913043	0.25	0.31372549	0.250825083	0.169491525	0.432494279	0.272727273	0.178571429	0.399166667	0.219512195	0.496380952	0.199640288	0.284629981	0.230912477	0.186295503	0.476904762	0.354887218	0.476904762	0.247272727	0.343915344	0.358208955
DB00877	0.362297496	0.422626788	0.373239437	0.362857143	0.480059524	0.39609484	0.496106785	0.108108108	0.280961183	0.166666667	0.264890282	0.278084715	0.323404255	0.147424512	0.425385935	0.229845626	0.264	0.414944356	0.362098139	0.153419593	0.081439394	0.181975737	0.243243243	0.206270627	0.275	0.33952381	0.12	0.236842105	0.230410053	0.2032	0.348348348	0.354531002	0.465116279	0.495555556	0.182108626	0.162162162	0.225165563	0.176271186	0.466057441	0.441860465	0.2336	0.303972366	0.18464351	0.226190476	0.337365591	0.270015699	0.317567568	0.323029366	0.319364162
DB00879	0.234079174	0.271162123	0.247154472	0.24958124	0.203219316	0.250788644	0.296465222	0.15625	0.193065476	0.16093254	0.40625	0.154394299	0.274165202	0.258064516	0.209708738	0.2	0.182926829	0.249084249	0.191616766	0.159090909	0.125	0.194444444	0.272727273	0.251196172	0.157894737	0.262396694	0.125	0.149038462	0.142857143	0.358458995	0.254545455	0.805714286	0.185726687	0.297605473	0.245901639	0.107344633	0.192825112	0.352941176	0.262068966	0.34468254	0.182773109	0.163829787	0.134020619	0.16856492	0.237421384	0.21659919	0.256410256	0.236641221	0.257063492
DB00880	0.188644689	0.230075188	0.184745763	0.197879859	0.164835165	0.23089983	0.316190476	0.107142857	0.200793651	0.147142857	0.185267857	0.261269841	0.2775	0.128015873	0.48127866	0.139534884	0.405869709	0.424889771	0.196349206	0.235294118	0.091863247	0.10626703	0.122539683	0.303030303	0.51984127	0.170258621	0.136190476	0.126373626	0.178218695	0.163814181	0.187022901	0.175510204	0.117908909	0.312222222	0.171717172	0.331746032	0.413809524	0.321428571	0.468095238	0.13317757	0.333333333	0.174087302	0.118809524	0.477936508	0.224872232	0.853333333	0.161290323	0.233333333	0.211026616
DB00881	0.436131387	0.387518142	0.418644068	0.409326425	0.3046875	0.387459807	0.381006865	0.1075	0.261363636	0.181818182	0.225274725	0.243847875	0.333333333	0.149321267	0.473611111	0.261437908	0.649910714	1	0.29766537	0.268292683	0.141428571	0.233560091	0.208860759	0.210204082	0.553333333	0.348514851	0.124675325	0.239819005	0.206140351	0.245436105	0.328671329	0.378378378	0.214736842	0.38373425	0.196819085	0.25	0.424166667	0.188034188	0.457857143	0.231225296	0.294478528	0.272164948	0.194379391	0.468571429	0.275297619	0.468571429	0.296969697	0.293693694	0.256077796
DB00883	0.201111111	0.15625	0.175079365	0.246031746	0.15601023	0.228412698	0.161781946	0.08	0.198015873	0.154973545	0.179444444	0.225714286	0.151093439	0.093632959	0.417954145	0.159744409	0.451550926	0.394828042	0.218918919	0.088709677	0.069312169	0.096989967	0.155339806	0.138500882	0.443333333	0.12590799	0.128412698	0.11409396	0.265379189	0.239029982	0.180043384	0.155452436	0.223728814	0.162954279	0.102857143	0.144186047	0.58962963	0.135837743	0.459746032	0.211309524	0.272380952	0.207831325	0.150873016	0.673492063	0.163339383	0.453809524	0.160762943	0.138321995	0.183465608
DB00884	0.14978903	0.147909968	0.153846154	0.195833333	0.192307692	0.152133581	0.148809524	0.120952381	0.163568773	0.298690476	0.272727273	0.167286245	0.15932914	0.375	0.150510204	0.190812721	0.2	0.140939597	0.145552561	0.498690476	0.164634146	0.368421053	0.19047619	0.268339947	0.155555556	0.233333333	0.164634146	0.141791045	0.171102662	0.318181818	0.166666667	0.187619048	0.139455782	0.14863258	0.24	0.460952381	0.176470588	0.208333333	0.141321045	0.138888889	0.185185185	0.172413793	0.140425532	0.155932203	0.24	0.230769231	0.166180758	0.16	0.139534884
DB00887	0.250457038	0.286576169	0.24829932	0.261946903	0.199575372	0.252059308	0.282229965	0.126984127	0.135678392	0.212121212	0.211991435	0.14452381	0.288888889	0.125	0.463597884	0.163814181	0.411693122	0.427420635	0.189873418	0.217380952	0.117647059	0.127877238	0.166253102	0.180722892	0.443650794	0.196687371	0.132226498	0.202702703	0.201612903	0.202352941	0.228037383	0.205128205	0.17617866	0.280417149	0.176886792	0.243650794	0.417380952	0.158567775	0.442285714	0.195402299	0.244131455	0.192575406	0.197058824	0.425634921	0.252491694	0.785714286	0.18722467	0.278586279	0.363083164
DB00889	0.223826715	0.269865067	0.223529412	0.242530756	0.257142857	0.285714286	0.275261324	0.106666667	0.282619048	0.149305854	0.4	0.4	0.287054409	0.446666667	0.17979798	0.180904523	0.259860789	0.253411306	0.169811321	0.203559511	0.127201335	0.21875	0.266666667	0.249982833	0.158854167	0.219616205	0.44	0.196185286	0.160526316	0.193853428	0.385238095	0.219758065	0.145833333	0.271990741	0.189189189	0.129032258	0.185096154	0.167101828	0.25862069	0.189814815	0.25	0.305555556	0.158959538	0.190954774	0.445555556	0.2297593	0.195067265	0.272727273	0.258979206
DB00897	0.225694444	0.298219585	0.229268293	0.262886598	0.183467742	0.259259259	0.301734104	0.360238095	0.166190476	0.29047619	0.212371134	0.158536585	0.300546448	0.125	0.207100592	0.360238095	0.214893617	0.231192661	0.188640974	0.263157895	0.360238095	0.360238095	0.360238095	0.989956367	0.148058252	0.226993865	0.118085808	0.36202381	0.146699267	0.264705882	0.219030521	0.226744186	0.132420091	0.304398148	0.26202381	0.132314413	0.189497717	0.387096774	0.280453258	0.165591398	0.393939394	0.178021978	0.128947368	0.17016317	0.274220033	0.257995736	0.360238095	0.513333333	0.280442804
DB00898	0.122936508	0.110238095	0.082936508	0.085415247	0.104391534	0.08894777	0.243624339	0.428571429	0.187063492	0.375	0.158492063	0.110238095	0.209126984	0.153846154	0.083527337	0.124391534	0.06380291	0.056256667	0.16457672	0.214515751	0.115384242	0.610620624	0.133650794	0.677436413	0.113677249	0.034482759	0.218412698	0.123347173	0.058823529	0.131746032	0.145251446	0.091719577	0.155939153	0.359074074	0.131322751	0.261666667	0.1971876	0.047619048	0.108794149	0.077398589	0.122936508	0.159775132	0.247380952	0.077860696	0.166271306	0.197987427	0.113677249	0.147112641	0.080978836
DB00899	0.319047619	0.312599681	0.312380952	0.293560606	0.303030303	0.276223776	0.266509434	0.423333333	0.17877095	0.178571429	0.226544622	0.175	0.298039216	0.177142857	0.206896552	0.519047619	0.371428571	0.365853659	0.205417607	0.179487179	0.506666667	0.459047619	0.483333333	0.422539683	0.227405248	0.274418605	0.156666667	0.716249427	0.201729107	0.208412698	0.25	0.291111111	0.2	0.266195524	0.227748691	0.214285714	0.202564103	0.205882353	0.319148936	0.259640103	0.283333333	0.270341207	0.178125	0.253809524	0.241852487	0.222222222	0.519047619	0.397142857	0.253333333
DB00900	0.267918089	0.299145299	0.272873194	0.269736842	0.214007782	0.261941448	0.35705951	0.137931034	0.190833333	0.157460317	0.242424242	0.163636364	0.336298932	0.25	0.243295019	0.204954955	0.216	0.262032086	0.241035857	0.130434783	0.066666667	0.176470588	0.199546485	0.201375661	0.172413793	0.20415879	0.118571429	0.174825175	0.174013921	0.344391534	0.258347979	0.853333333	0.243511905	0.359813084	0.62962963	0.12972973	0.184713376	0.163636364	0.319775596	0.34468254	0.194726166	0.213983051	0.131067961	0.164146868	0.286392405	0.231827112	0.220408163	0.216606498	0.307692308
DB00904	0.298769772	0.359281437	0.301980198	0.30834753	0.263333333	0.318770227	0.361927145	0.071428571	0.282619048	0.148148148	0.446666667	0.446666667	0.322123894	0.4	0.245173745	0.234883721	0.247933884	0.313432836	0.27892562	0.216666667	0.142433234	0.252525253	0.195899772	0.197802198	0.225181598	0.243614931	0.5	0.282693343	0.19239905	0.295194508	0.423333333	0.256603774	0.188764045	0.36631331	0.322580645	0.156666667	0.250564334	0.23902439	0.406906907	0.223404255	0.255364807	0.292619048	0.225464191	0.202247191	0.39952381	0.268839104	0.302631579	0.543969498	0.353817505
DB00905	0.256465517	0.218800648	0.292682927	0.248979592	0.344827586	0.241054614	0.218181818	0.12	0.398406375	0.16	0.195372751	0.425101215	0.196356275	0.173745174	0.328804348	0.288659794	0.265536723	0.277389277	0.286111111	0.311627907	0.211640212	0.214285714	0.135384615	0.303030303	0.272727273	0.285714286	0.211640212	0.288389513	0.566666667	0.17816092	0.285714286	0.256157635	0.208809524	0.222222222	0.146974063	0.153846154	0.18452381	0.185185185	0.216510903	0.332222222	0.20505618	0.218289086	0.336244541	0.4	0.16399287	0.179292929	0.284457478	0.223809524	0.4575
DB00906	0.268	0.24496124	0.259668508	0.258064516	0.285714286	0.245614035	0.263650794	0.459047619	0.210843373	0.368421053	0.269230769	0.213855422	0.234285714	0.285714286	0.197339246	0.519047619	0.413793103	0.266384778	0.247572816	0.256603774	0.459047619	0.423333333	0.519047619	0.422539683	0.25	0.216589862	0.176470588	0.486904762	0.192192192	0.252717391	0.231237323	0.219565217	0.236842105	0.266825397	0.218015873	0.283333333	0.279202279	0.214285714	0.274119449	0.277777778	0.300813008	0.271232877	0.206896552	0.242774566	0.185185185	0.253809524	0.519047619	0.397142857	0.255813953
DB00907	0.240530303	0.250379363	0.252220249	0.236889693	0.264705882	0.234797297	0.272189349	0.258392857	0.222543353	0.178571429	0.157327586	0.204545455	0.241573034	0.133333333	0.272108844	0.584400848	0.259079903	0.294363257	0.282973621	0.156023821	0.343515557	0.310344828	0.449916248	0.185089974	0.33968254	0.173076923	0.515470138	0.368230906	0.331210191	0.175609756	0.261044177	0.220125786	0.301169591	0.274881517	0.169154229	0.389755684	0.253333333	0.131693122	0.409090909	0.363888889	0.190376984	0.588719432	0.227272727	0.180628272	0.243567753	0.195121951	0.431574929	0.28125	0.306910569
DB00908	0.377142857	0.329323308	0.377142857	0.347826087	0.270788913	0.377142857	0.338443396	0.166666667	0.284574468	0.219047619	0.203629032	0.270341207	0.259581882	0.233333333	0.503280423	0.273869347	0.421283069	0.501587302	0.313465784	0.214076246	0.197142857	0.322580645	0.290322581	0.223004695	0.517142857	0.27672956	0.153354633	0.366666667	0.290322581	0.278301887	0.290806754	0.276341948	0.239968443	0.34120425	0.183035714	0.157142857	0.81047619	0.292328042	0.448761905	0.272727273	0.508888889	0.310096154	0.307462687	0.79	0.277777778	0.456984127	0.316397229	0.318367347	0.306122449
DB00909	0.18590998	0.203416149	0.201465201	0.195856874	0.122119816	0.198594025	0.263650794	0.459047619	0.172413793	0.12	0.206896552	0.168224299	0.234285714	0.208333333	0.185185185	0.483333333	0.201530612	0.174897119	0.173913043	0.223333333	0.423333333	0.423333333	0.62	0.401375661	0.187898089	0.160092807	0.283339773	0.57952381	0.190322581	0.2	0.25	0.187082405	0.134670487	0.266825397	0.225806452	0.283333333	0.296296296	0.168224299	0.205397301	0.130434783	0.181818182	0.151904762	0.205128205	0.189349112	0.310344828	0.392857143	0.483333333	0.365	0.178571429
DB00910	0.173728814	0.154952077	0.519047619	0.397142857	0.208333333	0.459047619	0.163679809	0.176470588	1	0.372380952	0.165775401	1	0.149284254	0.157894737	0.364985163	0.197231834	0.170391061	0.226950355	0.307228916	0.210526316	0.162790698	0.210116732	0.137123746	0.241375661	0.202247191	0.157622739	0.162790698	0.3	0.19047619	0.16	0.200455581	0.259047619	0.178082192	0.166267943	0.13190184	0.1	0.160377358	0.137323944	0.210950081	0.178247734	0.173020528	0.203761755	0.253393665	0.133333333	0.144954128	0.137662338	0.239393939	0.2125	0.133891213
DB00912	0.330895795	0.373660031	0.325383305	0.332746479	0.289473684	0.355817875	0.339556593	0.17452381	0.260833333	0.21875	0.404404762	0.365	0.307692308	0.381071429	0.342619048	0.229314421	0.35	0.32	0.23326572	0.238095238	0.156666667	0.215538847	0.192575406	0.261904762	0.263157895	0.290456432	0.385238095	0.310991957	0.246192893	0.244394619	0.805714286	0.331300813	0.206369048	0.34228972	0.180434783	0.156666667	0.265734266	0.197590361	0.386227545	0.204081633	0.242424242	0.26406746	0.360238095	0.333333333	0.534444444	0.25	0.286975717	0.347648262	0.313761468
DB00915	0.13047619	0.036363636	0.13047619	0.038461538	0.111071429	0.095238095	0.135238095	0.503809524	0.133333333	0.307692308	0.142857143	0.142857143	0.135535714	0.06870229	0.090909091	0.443809524	0.066666667	0.090714286	0.07952381	0.153846154	0.546666667	0.546666667	0.365	0.457539683	0.083333333	0.03986711	0.363636364	0.366785714	0.105263158	0.046808511	0.13047619	0.19047619	0.071794872	0.100079365	0.355833333	0.125	0.173333333	0.147936508	0.045454545	0.071428571	0.13047619	0.151904762	0.083969466	0.153846154	0.110238095	0.076923077	0.486666667	0.375238095	0.046511628
DB00916	0.25787415	0.157635468	0.22920068	0.150712831	0.144073129	0.143911565	0.163934426	0.187568027	0.167678571	0.1	0.260714286	0.21797619	0.185185185	0.307692308	0.124681934	0.154929577	0.179411765	0.136054422	0.195059524	0.124401914	0.142193878	0.153543307	0.137809187	0.179310345	0.139097744	0.140583554	0.239217687	0.149997166	0.12406015	0.279612623	0.284064626	0.186893424	0.237550742	0.206896552	0.185810811	0.142261905	0.186933107	0.249244142	0.137984496	0.27494709	0.255323129	0.175150227	0.141964286	0.17329932	0.409856387	0.157894737	0.15	0.128019324	0.23300737
DB00917	0.145124717	0.29047619	0.16966579	0.218488325	0.18404908	0.15719687	0.114457831	0.23047619	0.263888889	0.2	0.186666667	0.29245283	0.137472284	0.153061224	0.275862069	0.142307692	0.153846154	0.146341463	0.19047619	0.214285714	0.136294248	0.149122807	0.110687023	0.102836879	0.21875	0.127118644	0.123333333	0.295238095	0.133333333	0.169285714	0.163809524	0.155080214	0.214285714	0.112980769	0.130742049	0.161290323	0.147602139	0.109311741	0.266285714	0.162790698	0.107255521	0.308571429	0.2	0.131578947	0.357777778	0.111428571	0.176470588	0.168571429	0.137254902
DB00918	0.238181818	0.303680982	0.258175559	0.261101243	0.180672269	0.314236111	0.277262181	0.637142857	0.197333333	0.13047619	0.234649123	0.203208556	0.219469027	0.148148148	0.215320911	0.365	0.2	0.235181644	0.22489083	0.169230769	0.365	0.365	0.365	0.446984127	0.201072386	0.197916667	0.166666667	0.641904762	0.2	0.215311005	0.240986717	0.22334004	0.183417085	0.279907085	0.271071429	0.098765432	0.37037037	0.203208556	0.329803328	0.185779817	0.322580645	0.208037825	0.177842566	0.186567164	0.231147541	0.322580645	0.365	0.92	0.252808989
DB00919	0.24	0.274566474	0.250819672	0.238731219	0.232365145	0.258373206	0.291904219	0.2	0.199501247	0.148148148	0.142034549	0.2	0.23670669	0.118556701	0.32832618	0.171693735	0.196687371	0.279245283	0.392018779	0.141274238	0.074074074	0.149144254	0.226044226	0.153333333	0.290322581	0.333333333	0.074074074	0.19395466	0.296296296	0.399761905	0.23381295	0.365	0.453757225	0.297482838	0.135483871	0.197530864	0.197142857	0.176904762	0.314574315	0.491847826	0.165	0.305288462	0.135416667	0.185238095	0.262903226	0.198795181	0.248351648	0.222011385	0.401071429
DB00920	0.23709369	0.259259259	0.249103943	0.251851852	0.233849206	0.259581882	0.243589744	0.125	0.224188791	0.217391304	0.210526316	0.227138643	0.208487085	0.208333333	0.181623932	0.247159091	0.264705882	0.259259259	0.26781746	0.222614841	0.172	0.269230769	0.333333333	0.2	0.196531792	0.2239819	0.172	0.222222222	0.220687831	0.253968254	0.25	0.229122056	0.195121951	0.240418118	0.1875	0.16	0.290502793	0.223529412	0.272590361	0.209642857	0.344827586	0.268617021	0.237458194	0.227146814	0.225806452	0.21875	0.652863881	0.341067285	0.244444444
DB00921	0.353420195	0.388888889	0.3765625	0.352201258	0.273703041	0.363909774	0.4071991	0.557460317	0.293736501	0.129032258	0.220890411	0.290322581	0.284839204	0.161290323	0.385338346	0.443333333	0.254054054	0.346869712	0.336466165	0.191011236	0.487142857	0.706031746	0.572222222	0.442680776	0.317180617	0.239316239	0.137931034	0.716249427	0.296943231	0.236842105	0.435714286	0.351158645	0.272727273	0.405162738	0.279867725	0.107221007	0.289421158	0.183431953	0.491304348	0.318181818	0.260707635	0.314115308	0.256235828	0.276985743	0.32111437	0.19966443	0.443333333	0.508253968	0.285714286
DB00922	0.233201581	0.248818898	0.225454545	0.366666667	0.285714286	0.337142857	0.229681979	0.086956522	0.206153846	0.187142857	0.201900238	0.209230769	0.234375	0.227272727	0.40468254	0.249249249	0.43235119	0.406388889	0.226277372	0.232824427	0.179039301	0.192307692	0.153846154	0.214689266	0.375	0.283333333	0.179039301	0.203125	0.241666667	0.249307479	0.269230769	0.17987152	0.146341463	0.230859835	0.196185286	0.173913043	0.67047619	0.259615385	0.38647619	0.179487179	0.253809524	0.21875	0.221830986	0.766666667	0.202772964	0.401904762	0.221938776	0.244394619	0.1953125
DB00924	0.131386861	0.096885813	0.117136659	0.130434783	0.166666667	0.106339468	0.319206349	0.149253731	0.18877551	0.2	0.136363636	0.193877551	0.325	0.141104294	0.100079365	0.20657277	0.166077739	0.128608924	0.145238095	0.933333333	0.585714286	0.277777778	0.294117647	0.106122449	0.208333333	0.146964856	0.585714286	0.277777778	0.206349206	0.237288136	0.108860759	0.130434783	0.147058824	0.302380952	0.076923077	0.705714286	0.25	0.2	0.119047619	0.151515152	0.208333333	0.184738956	0.287671233	0.197247706	0.091719577	0.175	0.208333333	0.238095238	0.095238095
DB00925	0.173447537	0.162074554	0.16796875	0.160965795	0.2	0.149171271	0.146919431	0.125	0.218333333	0.166666667	0.129032258	0.237142857	0.155925156	0.159482759	0.462063492	0.333333333	0.420496032	0.423253968	0.147453083	0.242424242	0.684306312	0.222222222	0.230769231	0.135135135	0.483333333	0.139175258	0.238095238	0.434782609	0.390848144	0.179245283	0.214452214	0.164215686	0.166666667	0.149466192	0.167063492	0.186170213	0.458333333	0.161290323	0.498095238	0.170731707	0.344827586	0.184952978	0.226244344	0.715502135	0.225806452	0.496666667	0.3	0.2	0.166666667
DB00927	0.237142857	0.325238095	0.22	0.186500888	0.173814898	0.205733558	0.248412698	0.446666667	0.244821429	0.114404762	0.375238095	0.375238095	0.22047619	0.413333333	0.172043011	0.177142857	0.161290323	0.203187251	0.155833333	0.115511551	0.177142857	0.192307692	0.153846154	0.183510638	0.177142857	0.176600442	0.4	0.308571429	0.12605042	0.172413793	0.503809524	0.18907563	0.123036649	0.24452381	0.173126615	0.198571429	0.167095116	0.210682493	0.282285714	0.136363636	0.237142857	0.246309524	0.127619048	0.147757256	0.856666667	0.193548387	0.210647564	0.212765957	0.192015209
DB00928	0.283333333	0.357460317	0.283333333	0.243809524	0.271349206	0.312380952	0.216666667	0.172413793	0.139318885	0.166666667	0.35483871	0.14953271	0.192156863	0.285714286	0.196217494	0.170149254	0.165413534	0.25	0.18226601	0.118571429	0.137931034	0.212121212	0.181818182	0.153409091	0.157894737	0.637142857	0.137931034	0.146031746	0.181818182	0.228571429	0.201257862	0.24	0.217391304	0.220338983	0.23880597	0.165254237	0.372380952	0.285714286	0.192825112	0.25	0.372380952	0.178082192	0.121527778	0.253809524	0.177504394	0.179487179	0.191099476	0.144396552	0.171349206
DB00929	0.256984127	0.247936508	0.193968254	0.172518993	0.196319018	0.142578125	0.146146384	0.23026455	0.282407407	0.16	0.24031746	0.323809524	0.14380531	0.214047619	0.300940439	0.180392157	0.165109034	0.182044888	0.234920635	0.216374269	0.125714286	0.161572052	0.15234375	0.113074205	0.357142857	0.11634349	0.240634921	0.229219577	0.152542373	0.18707231	0.273968254	0.193548387	0.282051282	0.121833534	0.144876325	0.276613757	0.121390205	0.112	0.208121693	0.23655914	0.218042328	0.235294118	0.234042553	0.139603175	0.431155203	0.126074499	0.189542484	0.145833333	0.184550265
DB00932	0.327407407	0.374193548	0.363112392	0.348396501	0.263414634	0.363253857	0.462222222	0.050793651	0.255198488	0.157460317	0.25483871	0.259469697	0.331369661	0.179732314	0.35472973	0.244122966	0.239413681	0.332817337	0.304201681	0.157587549	0.084	0.200367647	0.177892919	0.204116638	0.234636872	0.264	0.118571429	0.232645403	0.215867159	0.332486772	0.383757962	0.805714286	0.201401051	0.461709212	0.20713073	0.119047619	0.267379679	0.198198198	0.426336375	0.315	0.224422442	0.264808362	0.201941748	0.199306759	0.328748281	0.295454545	0.292598967	0.3232	0.296187683
DB00934	0.196078431	0.158064516	0.200400802	0.189300412	0.184573003	0.188212928	0.159090909	0.443809524	0.372294372	0.176470588	0.134210526	0.400881057	0.146090535	0.158798283	0.239782016	0.85	0.166197183	0.235576923	0.250728863	0.265306122	0.75	0.443809524	0.615939964	0.442539683	0.229571984	0.178191489	0.285714286	0.508571429	0.263157895	0.189873418	0.213953488	0.178217822	0.153061224	0.158900836	0.318571429	0.451891778	0.201320132	0.173431734	0.202898551	0.180981595	0.20795107	0.5911119	0.353233831	0.633656902	0.133699634	0.148148148	0.85	0.413333333	0.152360515
DB00936	0.270793651	0.126666667	0.233015873	0.144603175	0.197328042	0.182804233	0.137724868	0.358306878	0.13021164	0.277777778	0.121111111	0.1	0.130434783	0.136690647	0.2	0.227248677	0.1875	0.095238095	0.153227513	0.2	0.256507937	0.256507937	0.171375661	0.209664903	0.230769231	0.11	0.121621622	0.268346561	0.244938272	0.214656085	0.153846154	0.148148148	0.211633598	0.109171076	0.128492063	0.2	0.238095238	0.196816578	0.123195767	0.206940035	0.270793651	0.161290323	0.28	0.188650794	0.214594356	0.069047619	0.233862434	0.231825397	0.245238095
DB00937	0.138424821	0.156666667	0.136363636	0.13963964	0.2	0.114919355	0.138888889	0.136363636	0.278333333	0.238095238	0.4	0.4	0.12244898	0.4	0.110144928	0.2	0.257352941	0.142118863	0.133333333	0.284671533	0.592614279	0.251336898	0.25	0.14739823	0.206896552	0.15576324	0.9	0.398102528	0.2	0.178294574	0.385238095	0.172413793	0.205128205	0.145555556	0.090909091	0.173913043	0.269230769	0.182692308	0.170212766	0.179487179	0.228136882	0.223333333	0.282051282	0.186956522	0.386825397	0.131944444	0.193548387	0.172413793	0.125
DB00938	0.265560166	0.234548336	0.257142857	0.245614035	0.1875	0.225	0.263650794	0.285714286	0.340425532	0.166666667	0.206896552	0.284745763	0.234285714	0.260869565	0.303030303	0.34	0.217948718	0.334106729	0.601666667	0.298319328	0.569339599	0.24829932	0.253164557	0.178470255	0.423076923	0.211538462	0.238095238	0.374074074	0.794520548	0.270348837	0.307174888	0.278571429	0.26984127	0.266825397	0.124338624	0.283333333	0.311728395	0.207006369	0.272440945	0.331343284	0.245901639	0.375	0.295719844	0.28125	0.182608696	0.291428571	0.340057637	0.309927361	0.193612774
DB00939	0.190833333	0.197301587	0.156904762	0.196721311	0.15	0.186666667	0.155316607	0.147301587	0.137184116	0.24137931	0.125984252	0.136690647	0.203703704	0.175438596	0.131578947	0.176470588	0.186046512	0.142857143	0.138666667	0.4	0.135294118	0.125925926	0.111111111	0.282051282	0.25	0.139534884	0.145	0.200376984	0.176470588	0.180952381	0.160714286	0.157894737	0.14	0.15651135	0.141955836	0.511428571	0.174801918	0.257142857	0.199677939	0.162619048	0.236842105	0.166666667	0.221719457	0.162711864	0.203981481	0.275147929	0.175	0.235142119	0.267772512
DB00943	0.249034749	0.257318952	0.231448763	0.263551402	0.23364486	0.242268041	0.261229314	0.2	0.208690476	0.192307692	0.52	0.158774373	0.264478764	0.333333333	0.199566161	0.192934783	0.190697674	0.283018868	0.178970917	0.149501661	0.16	0.24137931	0.206896552	0.227642276	0.169491525	0.264018692	0.16	0.161290323	0.166666667	0.332486772	0.218074656	0.805714286	0.234583333	0.256470588	0.294117647	0.125874126	0.181585678	0.344827586	0.221098266	0.34468254	0.151869159	0.189189189	0.141975309	0.194070081	0.209106239	0.201357466	0.212560386	0.179591837	0.257063492
DB00947	0.245681382	0.753333333	0.254937163	0.255555556	0.241217799	0.258680556	0.256169213	0.42	0.473498233	0.118571429	0.215102975	0.482269504	0.194545455	0.197411003	0.360294118	0.214876033	0.235576923	0.289915966	0.332493703	0.229681979	0.156862745	0.204747774	0.225352113	0.163682864	0.253012048	0.365	0.156862745	0.339869281	0.229850746	0.202020202	0.30125523	0.263157895	0.186486486	0.260306243	0.131707317	0.152380952	0.230769231	0.177464789	0.325508607	0.197530864	0.253164557	0.225063939	0.282758621	0.215846995	0.377142857	0.184444444	0.282442748	0.312217195	0.211026616
DB00950	0.221978022	0.178861789	0.207171315	0.196319018	0.323529412	0.185185185	0.166069295	0.133333333	0.361344538	0.25	0.2	0.321138211	0.163636364	0.24137931	0.228723404	0.283333333	0.282051282	0.258454106	0.456904762	0.328125	0.270440252	0.298755187	0.258064516	0.139534884	0.28685259	0.181102362	0.270440252	0.354700855	0.270916335	0.264705882	0.216091954	0.198511166	0.302325581	0.163095238	0.125	0.161290323	0.220394737	0.164874552	0.230769231	0.341463415	0.196428571	0.411764706	0.309859155	0.222222222	0.132007233	0.15	0.652863881	0.261658031	0.211538462
DB00951	0.166666667	0.148148148	0.179487179	0.156862745	0.28	0.159090909	0.153846154	0.105263158	0.126066468	0.222222222	0.260869565	0.127857143	0.186046512	0.352941176	0.16	0.130434783	0.321428571	0.153846154	0.093214286	0.129032258	0.111111111	0.227272727	0.181818182	0.24137931	0.192307692	0.266666667	0.128690476	0.125	0.130434783	0.356689815	0.318181818	0.493154762	0.217418188	0.156862745	0.185185185	0.210526316	0.115384615	0.2	0.159090909	0.324375	0.137931034	0.206896552	0.148148148	0.166666667	0.185185185	0.222222222	0.123928571	0.153846154	0.300203373
DB00952	0.226102941	0.312401884	0.255691769	0.240641711	0.183585313	0.319715808	0.266899767	0.646666667	0.225352113	0.111111111	0.206593407	0.228169014	0.201067616	0.148148148	0.226980728	0.368571429	0.217391304	0.264	0.23476298	0.203947368	0.368571429	0.368571429	0.368571429	0.416825397	0.232954545	0.191082803	0.166666667	0.653333333	0.221590909	0.196125908	0.298174442	0.232365145	0.205804749	0.266589057	0.277619048	0.110703087	0.423076923	0.21448468	0.330666667	0.229828851	0.322580645	0.245614035	0.203703704	0.175126904	0.232441472	0.366666667	0.368571429	0.95	0.264478764
DB00953	0.250909091	0.334890966	0.242424242	0.253496503	0.192872117	0.328695652	0.289871944	0.637142857	0.1875	0.125	0.214285714	0.193211488	0.249551167	0.166666667	0.227272727	0.365	0.237136465	0.248565966	0.21108742	0.177419091	0.365	0.365	0.365	0.411269841	0.187989556	0.233050847	0.19047619	0.641904762	0.183727034	0.323907455	0.237827715	0.210629921	0.177339901	0.289534884	0.287142857	0.103343465	0.260651629	0.206896552	0.344461305	0.185520362	0.357142857	0.221698113	0.187861272	0.21	0.248764415	0.227467811	0.397142857	0.92	0.258845438
DB00956	0.377414562	0.419689119	0.405755396	0.38150289	0.280507132	0.402797203	0.493348115	0.09375	0.261343013	0.185238095	0.229483283	0.267759563	0.313202247	0.136842105	0.361111111	0.229059829	0.2672	0.370199693	0.492857143	0.170006517	0.133333333	0.242424242	0.290322581	0.223333333	0.266423358	0.253435115	0.133333333	0.664562848	0.256830601	0.22601626	0.397515528	0.336463224	0.239130435	0.494456763	0.189102564	0.121212121	0.272727273	0.177664975	0.560332871	0.282352941	0.25487013	0.311958406	0.219512195	0.255208333	0.354619565	0.228787879	0.307692308	0.357594937	0.335766423
DB00959	0.197849462	0.167202572	0.268253968	0.221428571	0.209944751	0.236269841	0.17146283	0.145648148	0.511627907	0.118719221	0.162936508	0.468468468	0.153061224	0.172995781	0.33045977	0.233215548	0.195467422	0.273170732	1	0.312820513	0.208333333	0.2265625	0.147157191	0.141509434	0.270588235	0.177545692	0.208333333	0.353191489	0.194029851	0.199395944	0.224018476	0.225316456	0.237275132	0.171257485	0.117117117	0.137254902	0.192307692	0.151943463	0.217741935	0.224299065	0.171511628	0.281456954	0.342301587	0.192567568	0.209400353	0.142487047	0.248484848	0.229219144	0.169527897
DB00960	0.184368737	0.231766613	0.189239332	0.190019194	0.225806452	0.266666667	0.189411765	0.227272727	0.176071429	0.166666667	0.25	0.241666667	0.217479675	0.260869565	0.474444444	0.185185185	0.407529762	0.415952381	0.154411765	0.138888889	0.400515336	0.248809524	0.321666667	0.166666667	0.816666667	0.157894737	0.130434783	0.269230769	0.762636986	0.2	0.296296296	0.19630485	0.205696203	0.191990577	0.1875	0.146551724	0.37	0.2	0.475285714	0.230769231	0.21875	0.223837209	0.198473282	0.491666667	0.310344828	0.545	0.181818182	0.484803631	0.275330396
DB00961	0.303809524	0.24137931	0.365853659	0.254545455	0.35483871	0.244897959	0.209580838	0.525238095	0.166123779	0.185185185	0.188916877	0.158064516	0.215447154	0.244	0.156177156	0.443809524	0.305555556	0.279069767	0.180904523	0.184210526	0.546666667	0.546666667	0.381071429	0.457539683	0.193979933	0.371428571	0.134615385	0.366785714	0.168874172	0.181303116	0.258064516	0.25	0.177777778	0.209330144	0.273333333	0.137931034	0.303809524	0.306984127	0.244897959	0.209302326	0.303809524	0.228070175	0.167910448	0.323529412	0.193490054	0.228571429	0.443809524	0.375238095	0.204166667
DB00962	0.257799672	0.339541547	0.271028037	0.280193237	0.303030303	0.319749216	0.363218391	0.385238095	0.145922747	0.319047619	0.24137931	0.158008658	0.348432056	0.172413793	0.215189873	0.357460317	0.371428571	0.273519164	0.172413793	0.199525692	0.357460317	0.357460317	0.385238095	0.804715572	0.166666667	0.266794626	0.109070969	0.358849206	0.142548596	0.230290456	0.333333333	0.233096085	0.151138716	0.359679267	0.257063492	0.172413793	0.19057377	0.23556582	0.320547945	0.180392157	0.257142857	0.210526316	0.166666667	0.210526316	0.341894061	0.274509804	0.357460317	0.503809524	0.3
DB00963	0.283333333	0.156928214	0.283333333	0.243809524	0.319444444	0.312380952	0.125148987	0.090793651	0.216666667	0.266666667	0.153846154	0.220833333	0.218181818	0.155660377	0.152815013	0.22007722	0.18597561	0.150588235	0.188235294	0.307692308	0.259259259	0.165975104	0.123188406	0.181818182	0.2125	0.165	0.259259259	0.223175966	0.45	0.185810811	0.172169811	0.179487179	0.199345238	0.123662307	0.121587302	0.147058824	0.372380952	0.285714286	0.172077922	0.317354497	0.372380952	0.255319149	0.320855615	0.253809524	0.135755258	0.159090909	0.191823899	0.210106383	0.387063492
DB00964	0.312380952	0.186495177	0.223333333	0.232142857	0.392142857	0.179159049	0.170414201	0.078571429	0.123333333	0.142857143	0.21875	0.122923588	0.222457627	0.137931034	0.139088729	0.161290323	0.182561308	0.155844156	0.15452381	0.285714286	0.636745612	0.193548387	0.137820513	0.314285714	0.150684932	0.172151899	0.153846154	0.137931034	0.554074074	0.25	0.1507431	0.137614679	0.270515873	0.172985782	0.142857143	0.114285714	0.157460317	0.481481481	0.18	0.398888889	0.303030303	0.130311615	0.118773946	0.437880692	0.181146026	0.198412698	0.342335799	0.19047619	0.528333333
DB00966	0.317589577	0.381355932	0.315467075	0.334394904	0.223404255	0.330827068	0.432400932	0.071428571	0.160965795	0.24	0.227353464	0.164047619	0.384745763	0.188340807	0.4164903	0.194831014	0.754716981	0.614056437	0.219469027	0.157894737	0.083333333	0.227765727	0.168958743	0.23	0.507460317	0.248667851	0.083333333	0.189979123	0.175802469	0.2421875	0.375801392	0.25170068	0.169921875	0.430232558	0.322580645	0.142857143	0.452777778	0.253796095	0.420968254	0.198884758	0.245247148	0.257142857	0.212121212	0.442936508	0.393026941	0.453650794	0.234200743	0.289198606	0.355442177
DB00967	0.282868526	0.274294671	0.273394495	0.365111562	0.19047619	0.256544503	0.248826291	0.08	0.215339233	0.12	0.209195402	0.225519288	0.21641791	0.224832215	0.195652174	0.283333333	0.24754902	0.27672956	0.456904762	0.28125	0.223333333	0.336666667	0.185185185	0.3125	0.205278592	0.239631336	0.198347107	0.208955224	0.185185185	0.252659574	0.224206349	0.227956989	0.145118734	0.25	0.156171285	0.090793651	0.254098361	0.44	0.24556213	0.15942029	0.5	0.212276215	0.191558442	0.198910082	0.266666667	0.21875	0.652863881	0.277777778	0.302325581
DB00969	0.316535433	0.425531915	0.328335832	0.355799373	0.322580645	0.388127854	0.417607223	0.111111111	0.262857143	0.192307692	0.423333333	0.423333333	0.390444811	0.385238095	0.242881072	0.210019268	0.314285714	0.32615894	0.253940455	0.207142857	0.127201335	0.202839757	0.206896552	0.285714286	0.180039139	0.305903399	0.463333333	0.194	0.181459566	0.260456274	0.407142857	0.299829642	0.183364839	0.409192825	0.322580645	0.38	0.244741874	0.219758065	0.399188092	0.215189873	0.258302583	0.35	0.171907757	0.244094488	0.376190476	0.3	0.247292419	0.392857143	0.337662338
DB00970	0.444610778	0.528301887	0.460431655	0.466076696	0.408571429	0.478693182	0.523652365	0.069767442	0.170926518	0.146341463	0.262295082	0.178170144	0.404040404	0.164685908	0.3	0.213141026	0.309148265	0.415525114	0.257440476	0.132075472	0.097560976	0.183606557	0.175273865	0.257748777	0.186385737	0.646666667	0.12	0.182410423	0.197368421	0.234285714	0.319268636	0.335329341	0.215780998	0.528114664	0.220657277	0.142857143	0.23047619	0.210238095	0.462893082	0.23993808	0.23047619	0.238317757	0.186666667	0.263333333	0.400541272	0.269058296	0.220238095	0.278174037	0.513888889
DB00972	0.282608696	0.318309859	0.292721519	0.304918033	0.239005736	0.298921418	0.351936219	0.103448276	0.158008658	0.137931034	0.240917782	0.165217391	0.304713805	0.172413793	0.203935599	0.202150538	0.300411523	0.293286219	0.391719577	0.352941176	0.114952565	0.225806452	0.233333333	0.424242424	0.178807947	0.25426945	0.107142857	0.191873589	0.201992945	0.245283019	0.256366723	0.239285714	0.153895503	0.34846765	0.217573222	0.096774194	0.192622951	0.464285714	0.320109439	0.242795414	0.571428571	0.228395062	0.169451074	0.2	0.268181818	0.228301887	0.652863881	0.322580645	0.264656616
DB00973	0.37704918	0.368343195	0.380136986	0.386925795	0.333333333	0.363934426	0.36744186	0.139126984	0.250596659	0.210595238	0.263366337	0.235294118	0.349823322	0.21875	0.81468254	0.286384977	0.459365079	0.595753968	0.264413519	0.243902439	0.139126984	0.230215827	0.168103448	0.313084112	0.514047619	0.345755694	0.122905028	0.27654321	0.201388889	0.393939394	0.350119048	0.310940499	0.181818182	0.370197905	0.20464135	0.147058824	0.451865079	0.277777778	0.449595238	0.210633947	0.256410256	0.223382046	0.258809524	0.453809524	0.298742138	0.453809524	0.289473684	0.281716418	0.280550775
DB00975	0.805714286	0.282576867	0.372380952	0.268965517	0.185483871	0.312380952	0.48984127	0.263157895	0.152912621	0.423333333	0.333333333	0.22	0.452738095	0.3	0.193174603	0.171361502	0.204210526	0.230769231	0.223571429	0.134078212	0.192380952	0.24	0.179425837	0.198598131	0.293333333	0.224032587	0.156666667	0.172932331	0.202751323	0.274603175	0.252380952	0.207619048	0.178968254	0.357936508	0.266990291	0.192380952	0.372380952	0.285714286	0.287339972	0.262063492	0.933333333	0.225806452	0.128608924	0.366666667	0.267536705	0.223602484	0.206008584	0.222222222	0.289424861
DB00978	0.297857143	0.268138801	0.223333333	0.220588235	0.29047619	0.227979275	0.238262911	0.075	0.128851541	0.189189189	0.185779817	0.125348189	0.260784314	0.133757962	0.168466523	0.150943396	0.255319149	0.218181818	0.178489703	0.212765957	0.078571429	0.166666667	0.142857143	0.208333333	0.204545455	0.186098655	0.131666667	0.189189189	0.315952381	0.343492063	0.1875	0.257063492	0.29093254	0.23943662	0.150895141	0.15547619	0.171875	0.181818182	0.303599374	0.499920635	0.253333333	0.198453608	0.185430464	0.253809524	0.239015817	0.247596154	0.25	0.233115468	1
DB00979	0.223333333	0.197389886	0.223333333	0.195171026	0.401071429	0.195895522	0.174016687	0.181818182	0.353658537	0.285714286	0.172413793	0.320158103	0.16700611	0.172131148	0.33427762	0.293478261	0.235294118	0.270983213	0.360856269	0.340101523	0.255952381	0.229007634	0.858108108	0.138888889	0.384615385	0.186046512	0.255952381	0.454545455	0.428042328	0.195121951	0.239631336	0.25	0.349809886	0.171021378	0.124260355	0.676944432	0.259259259	0.192857143	0.228663446	0.448571429	0.223333333	1	0.339534884	0.253809524	0.154545455	0.169270833	0.645743778	0.258883249	0.46452381
DB00980	0.330868762	0.342900302	0.343804538	0.323321555	0.289699571	0.344594595	0.319444444	0.385238095	0.308310992	0.283333333	0.228571429	0.321621622	0.27943761	0.185483871	0.340471092	0.357460317	0.258064516	0.337890625	0.287553648	0.196825397	0.357460317	0.357460317	0.357460317	0.67968254	0.334246575	0.284518828	0.133126935	0.388809524	0.330578512	0.207505519	0.5	0.391397849	0.186046512	0.325203252	0.257063492	0.173913043	0.258823529	0.186893204	0.348017621	0.206073753	0.201698514	0.244343891	0.29154519	0.347258486	0.297208539	0.232653061	0.357460317	0.546666667	0.233449477
DB00981	0.301003344	0.352857143	0.316375199	0.312195122	0.229477612	0.34488189	0.3629124	0.606749793	0.207964602	0.227272727	0.215469613	0.207505519	0.269789984	0.166666667	0.259668508	0.202531646	0.258317025	0.301225919	0.255725191	0.176470588	0.136363636	0.333333333	0.291666667	0.177419355	0.247139588	0.258426966	0.136363636	0.298795181	0.307777778	0.273684211	0.322183099	0.272563177	0.180873181	0.365603645	0.15625	0.22547619	0.294759825	0.17887931	0.422740525	0.206286837	0.286597938	0.290322581	0.207228916	0.284116331	0.294656489	0.242026266	0.236328125	0.52173913	0.34150613
DB00982	0.182232346	0.156302521	0.173195876	0.183585313	0.152737752	0.162109375	0.134057971	0.091111111	0.406862745	0.227272727	0.251111111	0.418719212	0.135775862	0.218274112	0.307692308	0.279835391	0.196261682	0.195061728	0.262658228	0.305389222	0.30952381	0.232142857	0.142322097	0.136363636	0.276785714	0.183381089	0.30952381	0.379310345	0.220779221	0.215238095	0.342539683	0.208672087	0.444047619	0.136638452	0.105960265	0.217391304	0.210144928	0.210084034	0.179276316	0.152597403	0.173633441	0.203448276	0.863333333	0.220930233	0.178941799	0.132022472	0.294117647	0.243093923	0.157534247
DB00983	0.293991416	0.267651888	0.282907662	0.287169043	0.257142857	0.241316271	0.263650794	0.178571429	0.249158249	0.133333333	0.194581281	0.219672131	0.234285714	0.280632411	0.194835681	0.278317152	0.251336898	0.251101322	0.601666667	0.247933884	0.569339599	0.228668942	0.16119403	0.24695122	0.482758621	0.251889169	0.28	0.392857143	0.794520548	0.299093656	0.257641921	0.238317757	0.195652174	0.266825397	0.164345404	0.283333333	0.393333333	0.278350515	0.236111111	0.2	0.240331492	0.230113636	0.288537549	0.46875	0.210431655	0.272619048	0.244565217	0.268408551	0.201219512
DB00986	0.239685658	0.232665639	0.229241877	0.226765799	0.257142857	0.240350877	0.337936508	0.178571429	0.334448161	0.214285714	0.242424242	0.302931596	0.31452381	0.25	0.3425	0.27027027	0.256410256	0.318584071	0.415089286	0.274131274	0.183760684	0.258064516	0.876344086	0.170731707	0.33557047	0.20412844	0.233809524	0.369191768	0.368055556	0.272727273	0.253112033	0.251121076	0.362459547	0.338452381	0.128205128	0.808333333	0.238888889	0.179941003	0.275384615	0.353623188	0.210659898	0.807692308	0.273381295	0.216524217	0.274570106	0.32547619	0.439528084	0.262921348	0.220907298
DB00987	0.29047619	0.360238095	0.29047619	0.274368231	0.276309524	0.326666667	0.284543326	0.166666667	0.152849741	0.163809524	0.433333333	0.158441558	0.277985075	0.275862069	0.217118998	0.196428571	0.199115044	0.291750503	0.192719486	0.139393939	0.133333333	0.205882353	0.176470588	0.21969697	0.162303665	0.646666667	0.133333333	0.152631579	0.176470588	0.222222222	0.226415094	0.258333333	0.212765957	0.27972028	0.298153034	0.128205128	0.386666667	0.294117647	0.246438746	0.244444444	0.386666667	0.179069767	0.13960114	0.263333333	0.230642504	0.211663067	0.220183486	0.192156863	0.220183486
DB00988	0.253809524	0.114982578	0.253809524	0.366666667	0.193571429	0.337142857	0.088571429	0.176470588	0.21319797	0.4	0.217391304	0.27	0.136363636	0.222929936	0.437380952	0.574338693	0.41297619	0.414960317	0.179285714	0.36	0.583333333	0.181818182	0.19047619	0.103524604	0.453809524	0.185238095	0.583333333	0.3	0.27173913	0.266825397	0.15625	0.260869565	0.165833333	0.075995175	0.11547619	0.157894737	0.713333333	0.186904762	0.476857143	0.263650794	0.366666667	0.157692308	0.293333333	0.92	0.120609013	0.553333333	0.24200014	0.383455852	0.253809524
DB00989	0.203862661	0.192810458	0.195694716	0.204081633	0.169312169	0.181818182	0.165083135	0.669372102	0.17921147	0.176470588	0.177142857	0.182795699	0.185416667	0.175	0.147420147	0.705714286	0.249266862	0.187358916	0.17287234	0.269230769	0.705714286	0.423333333	0.459047619	0.447142857	0.266409266	0.210106383	0.2	0.426904762	0.246153846	0.197530864	0.236111111	0.216957606	0.138888889	0.164887307	0.308333333	0.129186603	0.285714286	0.170212766	0.200949367	0.142857143	0.24	0.181268882	0.267857143	0.327137546	0.195075758	0.164921466	0.705714286	0.397142857	0.170575693
DB00990	0.227822581	0.616666667	0.231775701	0.224568138	0.228070175	0.243194192	0.220640569	0.283333333	0.401486989	0.15	0.185990338	0.5	0.175238095	0.153846154	0.31043257	0.241486068	0.215384615	0.28125	0.409221902	0.236947791	0.180555556	0.541522736	0.16519174	0.149584488	0.216828479	0.365	0.180555556	0.280276817	0.173501577	0.181571816	0.233050847	0.223744292	0.218578644	0.220379147	0.136729223	0.142857143	0.191011236	0.18125	0.270866142	0.17414248	0.21657754	0.257879656	0.338709677	0.194690265	0.285714286	0.157276995	0.307042254	0.258741259	0.17519685
DB00991	0.372380952	0.247619048	0.226102941	0.225806452	0.206896552	0.224381625	0.227218935	0.090909091	0.149253731	0.315789474	0.230769231	0.145400593	0.230314961	0.3	0.196796339	0.19941349	0.428571429	0.2	0.197590361	0.385238095	0.095238095	0.2	0.208333333	0.258064516	0.301694915	0.28125	0.156666667	0.192429022	0.258278146	0.222222222	0.391304348	0.214285714	0.193548387	0.225501771	0.173913043	0.519047619	0.216901408	0.269230769	0.248085758	0.25015873	0.283333333	0.225806452	0.307692308	0.253809524	0.249090909	0.285714286	0.171215881	0.222222222	0.372380952
DB00992	0.157460317	0.385238095	0.157460317	0.165	0.371190476	0.157460317	0.079365079	0.160714286	0.133333333	0.428571429	0.15625	0.121212121	0.134615385	0.108280255	0.15625	0.214285714	0.153846154	0.177777778	0.140410959	0.264705882	0.217391304	0.111111111	0.154589372	0.1	0.344827586	0.85	0.217391304	0.156756757	0.14893617	0.134338624	0.121212121	0.310344828	0.221105528	0.080645161	0.093877551	0.391304348	0.223333333	0.203756614	0.134615385	0.189300412	0.157460317	0.194444444	0.128205128	0.194444444	0.081081081	0.108108108	0.136531365	0.085714286	0.157460317
DB00993	0.235478807	0.483333333	0.254872564	0.269051322	0.502857143	0.289985052	0.360766629	0.052863208	0.143571429	0.058222286	0.2791587	0.146391753	0.276083467	0.139013453	0.239713775	0.179226069	0.191956124	0.22875817	0.193202147	0.119815668	0.078571429	0.154989384	0.162271805	0.190763052	0.1565762	0.486666667	0.156666667	0.160238095	0.145833333	0.19921875	0.254125413	0.224699828	0.17755102	0.355780022	0.352808989	0.118571429	0.178082192	0.185501066	0.296052632	0.19348659	0.222007722	0.193423598	0.120879121	0.159045726	0.304414003	0.249534451	0.186691312	0.216949153	0.262214984
DB00994	0.221547619	0.170653907	0.159746032	0.144508671	0.183599206	0.165454545	0.174534392	0.151515152	0.176678445	0.147058824	0.212285714	0.210285714	0.16700611	0.183619048	0.24933687	0.174342105	0.131578947	0.183035714	0.293604651	0.147826087	0.15625	0.150984127	0.189830508	0.100890208	0.183920635	0.127764128	0.233904762	0.172661871	0.186452381	0.192304233	0.225674603	0.2	0.530172414	0.16	0.111111111	0.224489796	0.117647059	0.098684211	0.184782609	0.485185185	0.236007937	0.226708075	0.140952381	0.155555556	0.250417989	0.116915423	0.179775281	0.150812065	0.234162698
DB00995	0.232804233	0.25433526	0.24212272	0.303809524	0.213389121	0.372380952	0.283256881	0.078571429	0.161691542	0.192380952	0.197938144	0.158415842	0.218965517	0.105263158	0.273684211	0.166270784	0.189873418	0.234200743	0.221518987	0.506666667	0.078571429	0.134328358	0.197530864	0.150341686	0.165	0.202839757	0.051829268	0.14713217	0.157894737	0.153121693	0.235294118	0.22265625	0.266839378	0.288837745	0.139689579	0.506666667	0.372380952	0.225714286	0.285100287	0.270783848	0.312380952	0.238875878	0.110526316	0.337142857	0.238325282	0.180161943	0.193965517	0.206896552	0.22459893
DB00996	0.208333333	0.118571429	0.142857143	0.109090909	0.172413793	0.177777778	0.263650794	0.459047619	0.168478261	0.6	0.192307692	0.142857143	0.234285714	0.136363636	0.148148148	0.483333333	0.21875	0.175	0.160634921	0.48	0.423333333	0.423333333	0.62	0.401375661	0.269230769	0.142857143	0.294117647	0.57952381	0.166666667	0.103448276	0.148148148	0.454545455	0.209183673	0.266825397	0.293683875	0.283333333	0.148148148	0.142857143	0.104166667	0.184100418	0.09375	0.193548387	0.178571429	0.233333333	0.096774194	0.253809524	0.483333333	0.365	0.155555556
DB00997	0.311367381	0.360238095	0.349282297	0.317891374	0.316785714	0.339477727	0.375565611	0.146341463	0.302540416	0.170731707	0.206405694	0.284090909	0.298869144	0.156599553	0.368421053	0.27826087	0.247169811	0.332749562	0.365656566	0.201456311	0.12195122	0.191810345	0.204968944	0.178082192	0.25389755	0.646666667	0.12195122	0.292343387	0.228571429	0.202702703	0.363475177	0.369318182	0.38	0.376696833	0.202755906	0.145985401	0.326666667	0.301269841	0.405940594	0.36	0.23047619	0.282786885	0.291044776	0.270833333	0.302255639	0.214285714	0.353430353	0.289007092	0.666666667
DB00998	0.259459459	0.352024922	0.271646859	0.27943761	0.228571429	0.357267951	0.321133412	0.637142857	0.248663102	0.178571429	0.205394191	0.261455526	0.319148936	0.172413793	0.265690377	0.365	0.264573991	0.284332689	0.255965293	0.206060606	0.365	0.397142857	0.397142857	0.411269841	0.235294118	0.245798319	0.161616162	0.641904762	0.193548387	0.26746988	0.290322581	0.262096774	0.186893204	0.323877069	0.271071429	0.172413793	0.232613909	0.212435233	0.428343949	0.202247191	0.255760369	0.22737819	0.263473054	0.204379562	0.266886326	0.267391304	0.365	0.92	0.323699422
DB00999	0.187956204	0.214814815	0.178151261	0.199294533	0.166666667	0.207641196	0.236720554	0.087240258	0.163184524	0.165	0.192393736	0.201220238	0.191681736	0.103448276	0.447516534	0.153645833	0.572430556	0.500489418	0.169603524	0.257142857	0.115384615	0.125	0.129032258	0.285714286	0.461904762	0.174568966	0.115384615	0.131868132	0.172116402	0.160194175	0.179584121	0.158316633	0.123184145	0.233601841	0.131067961	0.178015873	0.395853175	0.344827586	0.43368254	0.13255814	0.35483871	0.150717703	0.113095238	0.455386905	0.205882353	0.617886905	0.166666667	0.258064516	0.205660377
DB01001	0.200455581	0.163879599	0.19214876	0.188034188	0.2	0.170212766	0.242361111	0.315789474	0.255319149	0.181818182	0.222222222	0.223140496	0.2278125	0.285714286	0.160857909	0.226923077	0.191489362	0.179856115	0.582172619	0.298850575	0.596270814	0.193277311	0.153846154	0.140410959	0.794520548	0.189265537	0.320610687	0.309090909	1	0.296703297	0.210653753	0.170103093	0.175	0.245138889	0.099678457	0.25375	0.362549801	0.160784314	0.165594855	0.179487179	0.251677852	0.243902439	0.262626263	0.329218107	0.128544423	0.320952381	0.252459016	0.22459893	0.131868132
DB01004	0.237857143	0.243283582	0.202020202	0.207317073	0.259920635	0.215106732	0.272300469	0.178571429	0.159166667	0.172413793	0.366666667	0.130548303	0.294797688	0.25	0.168032787	0.157360406	0.167770419	0.189035917	0.180043384	0.119047619	0.142857143	0.147058824	0.151515152	0.168333333	0.137619048	0.237250554	0.142857143	0.147058824	0.282433862	0.285291005	0.215648855	0.448253968	0.263025794	0.273474178	0.466666667	0.137619048	0.154216867	0.2	0.210674157	0.373611111	0.237857143	0.175	0.137738095	0.161616162	0.259005146	0.207048458	0.179545455	0.17357002	0.385793651
DB01005	0.165	0.365	0.165	0.175238095	0.35047619	0.165	0.066216609	0.272727273	0.153846154	0.363636364	0.157894737	0.166666667	0.073170732	0.230769231	0.1	0.1875	0.111111111	0.085714286	0.090909091	0.12	0.181818182	0.111111111	0.1875	0.115384615	0.142857143	0.92	0.181818182	0.176470588	0.1875	0.15	0.157894737	0.15	0.090909091	0.061896403	0.136363636	0.230769231	0.165	0.166190476	0.073170732	0.168412698	0.197142857	0.12	0.090909091	0.185238095	0.136363636	0.130434783	0.130434783	0.095238095	0.165
DB01006	0.182555781	0.616666667	0.176579926	0.183752418	0.192619048	0.181003584	0.186982249	0.283333333	0.158415842	0.095238095	0.25	0.161716172	0.184368737	0.263157895	0.175480769	0.198083067	0.201072386	0.178494624	0.163316583	0.18487395	0.174358974	0.541522736	0.138888889	0.137426901	0.19047619	0.365	0.174358974	0.186206897	0.180887372	0.347826087	0.182978723	0.153846154	0.218578644	0.182567727	0.222222222	0.116883117	0.206060606	0.192307692	0.236714286	0.127840909	0.20505618	0.207602339	0.1953125	0.195583596	0.297619048	0.172413793	0.273255814	0.187066975	0.170081967
DB01009	0.281031746	0.217619048	0.179047619	0.130820399	0.140079365	0.116232465	0.115608466	0.124391534	0.214634146	0.238095238	0.123174603	0.219512195	0.12244898	0.174418605	0.178571429	0.213333333	0.172881356	0.134860051	0.172077922	0.390396825	0.336842105	0.166666667	0.103305785	0.125490196	0.206896552	0.150306748	0.336842105	0.216080402	0.232323232	0.19010582	0.137931034	0.133333333	0.158835979	0.088057901	0.096296296	0.52984127	0.169960474	0.196172249	0.144814815	0.19537037	0.221666667	0.244	0.342105263	0.204347826	0.163474427	0.116207951	0.170731707	0.150837989	0.294166667
DB01011	0.176470588	0.173913043	0.166347992	0.206967213	0.16	0.164835165	0.176470588	0.058823529	0.142857143	0.117647059	0.238095238	0.146341463	0.193277311	0.333333333	0.156327543	0.165562914	0.187150838	0.169265033	0.160949868	0.161434978	0.144444444	0.411764706	0.15	0.169329073	0.155477032	0.206896552	0.144444444	0.146428571	0.153571429	0.285714286	0.163755459	0.173493976	0.121794872	0.172043011	0.442142857	0.098130841	0.24	0.22761194	0.162576687	0.125	0.2	0.203703704	0.179166667	0.178807947	0.208333333	0.2	0.199421965	0.173913043	0.158562368
DB01012	0.194323144	0.169934641	0.519047619	0.397142857	0.156756757	0.459047619	0.159472422	0.090909091	0.25	0.372380952	0.120104439	0.239215686	0.153846154	0.155172414	0.185863874	0.380952381	0.267692308	0.248780488	0.22	0.294736842	0.278145695	0.310344828	0.148275862	0.241375661	0.236220472	0.18230563	0.278145695	0.381165919	0.2109375	0.222222222	0.195402299	0.223333333	0.162068966	0.159281437	0.093655589	0.121212121	0.194719472	0.234375	0.207455429	0.182098765	0.247619048	0.244224422	0.267605634	0.199300699	0.206896552	0.161290323	0.244582043	0.207070707	0.170678337
DB01014	0.191578947	0.183574879	0.182341651	0.185258964	0.175	0.180147059	0.172413793	0.068696613	0.288730159	0.15625	0.365	0.443809524	0.269230769	0.365	0.165432099	0.185430464	0.267647059	0.206818182	0.149484536	0.19047619	0.09375	0.223333333	0.283333333	0.275	0.372380952	0.204188482	0.385238095	0.189090909	0.184656085	0.152492669	0.357460317	0.196601942	0.137380192	0.175	0.198113208	0.151515152	0.179566563	0.139455782	0.180834621	0.145299145	0.156666667	0.193611111	0.210526316	0.222972973	0.391058201	0.206434316	0.159779614	0.147806005	0.196544276
DB01015	0.241904762	0.216923077	0.195729537	0.216666667	0.156321839	0.213913043	0.208816705	0.096774194	0.137026239	0.166666667	0.35483871	0.139941691	0.197718631	0.2	0.165562914	0.2	0.187804878	0.185858586	0.156682028	0.134275618	0.137931034	0.212121212	0.181818182	0.153638814	0.150887574	0.174285714	0.137931034	0.164133739	0.210198413	0.424920635	0.182902584	0.364404762	0.205238095	0.209976798	0.184210526	0.090909091	0.272727273	0.264705882	0.202346041	0.481587302	0.19952381	0.158974359	0.146179402	0.226666667	0.201388889	0.4375	0.171990172	0.237136465	0.438571429
DB01016	0.314338235	0.317436662	0.330434783	0.345388788	0.228865979	0.320534224	0.319767442	0.177142857	0.236785714	0.1	0.413333333	0.413333333	0.286476868	0.375238095	0.351269841	0.230582524	0.286031042	0.283018868	0.219262295	0.239130435	0.22	0.22	0.149082569	0.288888889	0.232736573	0.301282051	0.446666667	0.22997416	0.207070707	0.26635514	0.91	0.271287129	0.213571429	0.317865429	0.199095023	0.22	0.342105263	0.21	0.302425107	0.182403433	0.28	0.236785714	0.333333333	0.29040404	0.506984127	0.370709382	0.236442516	0.249516441	0.244247788
DB01017	0.376904762	0.425614489	0.374825175	0.358757062	0.269890796	0.401388889	0.518518519	0.121212121	0.281535649	0.151515152	0.285	0.288073394	0.321629213	0.246904762	0.373158756	0.228813559	0.28917609	0.368902439	0.355	0.159633028	0.135238095	0.202090592	0.198333333	0.199675325	0.215277778	0.270353303	0.356666667	0.266423358	0.187713311	0.388650794	0.381097561	0.323076923	0.268333333	0.519640853	0.194888179	0.180238095	0.224222586	0.211587302	0.505992011	0.451269841	0.376904762	0.271666667	0.208103131	0.291666667	0.34811828	0.245426829	0.340136054	0.373608903	0.411190476
DB01018	0.166666667	0.313333333	0.177777778	0.294117647	0.181818182	0.141762452	0.128451381	0.253333333	0.190952381	0.16	0.165217391	0.28	0.157894737	0.164251208	0.468888889	0.190839695	0.400535714	0.416190476	0.156069364	0.35483871	0.602334204	0.168776371	0.103968254	0.433333333	0.513333333	0.186246418	0.220588235	0.32	0.180634921	0.228412698	0.2	0.15625	0.139705882	0.124253286	0.131756757	0.153846154	0.368571429	0.301801802	0.852	0.123028391	0.25	0.170568562	0.215	0.496666667	0.364444444	0.496666667	0.176470588	0.346666667	0.14
DB01019	0.156666667	0.175107759	0.152380952	0.175107759	0.125	0.185389527	0.143650794	0.6	0.133333333	0.307692308	0.2	0.142857143	0.121547619	0.13047619	0.097857143	0.572380952	0.103448276	0.101876676	0.107301587	0.230978261	0.512380952	0.833333333	0.805714286	0.460740741	0.372380952	0.065830721	0.153846154	0.526190476	0.166666667	0.096385542	0.156666667	0.136363636	0.151219512	0.146825397	0.211666667	0.65672043	0.142857143	0.086956522	0.101238095	0.119047619	0.156666667	0.258064516	0.111842105	0.153882066	0.197142857	0.12	0.572380952	0.397142857	0.08468254
DB01023	0.233027523	0.287901991	0.246977547	0.25862069	0.191810345	0.278632479	0.265353418	0.094404762	0.170212766	0.194166667	0.204347826	0.169761273	0.238615665	0.15625	0.45452381	0.18974359	0.533348214	0.584603175	0.205240175	0.361111111	0.104166667	0.156334232	0.150753769	0.388888889	0.470238095	0.217204301	0.173333333	0.17027027	0.201657459	0.222222222	0.272189349	0.222222222	0.181585678	0.260668973	0.170673077	0.233333333	0.439404762	0.419354839	0.444357143	0.186915888	0.342857143	0.200956938	0.175595238	0.442619048	0.259762309	0.442619048	0.217090069	0.240740741	0.261950287
DB01024	0.271062271	0.503809524	0.280550775	0.268421053	0.454166667	0.281198003	0.284890427	0.083286337	0.25203252	0.129032258	0.168356998	0.231382979	0.24911032	0.185714286	0.272727273	0.239795918	0.228571429	0.243396226	0.267108168	0.18373494	0.103896104	0.150510204	0.15942029	0.165501166	0.29494382	0.375238095	0.133333333	0.281690141	0.272980501	0.197701149	0.347474747	0.301886792	0.198019802	0.287528868	0.159453303	0.24137931	0.2725	0.172151899	0.317577548	0.204545455	0.208053691	0.244655582	0.271341463	0.310160428	0.266998342	0.194214876	0.329297821	0.235177866	0.251376147
DB01025	0.271347249	0.277016743	0.278863233	0.282568807	0.192640693	0.270868825	0.277842907	0.088235294	0.191190476	0.266666667	0.333571429	0.224166667	0.29389313	0.199386503	0.195020747	0.225464191	0.261904762	0.245098039	0.398690476	0.214285714	0.125	0.169863014	0.166666667	0.246073298	0.224089636	0.245033113	0.245952381	0.238505747	0.202777778	0.212195122	0.260784314	0.233471074	0.156862745	0.276023392	0.203473945	0.162857143	0.234096692	0.283625731	0.272727273	0.183673469	0.202797203	0.22406746	0.305647841	0.259459459	0.291448517	0.212253829	0.215277778	0.206827309	0.32
DB01026	0.334420881	0.394067797	0.331288344	0.350877193	0.224168126	0.340329835	0.403628118	0.142751323	0.181451613	0.11627907	0.236749117	0.169322709	0.356321839	0.159139785	0.246127367	0.212723658	0.285714286	0.300664452	0.248658318	0.270833333	0.104761905	0.22077317	0.212851406	0.319148936	0.26349892	0.273703041	0.163333333	0.213836478	0.265795207	0.625	0.340677966	0.297909408	0.267162698	0.404761905	0.205714286	0.133650794	0.302469136	0.333333333	0.439093484	0.283650794	0.311111111	0.250965251	0.23468254	0.279166667	0.331334333	0.238095238	0.274621212	0.286941581	0.334437086
DB01029	0.343636364	0.357249626	0.330522766	0.352112676	0.347826087	0.351575456	0.352392065	0.096774194	0.18735363	0.166666667	0.222440945	0.186915888	0.276923077	0.161290323	0.4164903	0.201357466	0.752192982	0.618417108	0.235528942	0.170731707	0.1	0.189448441	0.181818182	0.324324324	0.471587302	0.297131148	0.1	0.193317422	0.171040564	0.23580786	0.3125	0.273422562	0.172949002	0.348837209	0.201735358	0.161290323	0.45952381	0.200945626	0.420968254	0.195426195	0.314285714	0.2	0.196891192	0.442936508	0.270015699	0.475	0.204868154	0.264705882	0.244863014
DB01030	0.343262411	0.423469388	0.356462585	0.361227336	0.35047619	0.36037234	0.489106754	0.117647059	0.205733558	0.181818182	0.289269051	0.193333333	0.354609929	0.186500888	0.286576169	0.231666667	0.292993631	0.333333333	0.270353303	0.181818182	0.121212121	0.294117647	0.228571429	0.244628099	0.230769231	0.92	0.121212121	0.257142857	0.211604096	0.242375602	0.329479769	0.334351145	0.333333333	0.496717724	0.215311005	0.176470588	0.22705314	0.203361345	0.417079208	0.372093023	0.315789474	0.333333333	0.171328671	0.242474916	0.372469636	0.259090909	0.319078947	0.285505124	0.311360449
DB01032	0.192380952	0.153094463	0.164031621	0.16872428	0.198809524	0.134686347	0.16984127	0.116666667	0.120437956	0.272727273	0.147138965	0.13047619	0.163265306	0.120689655	0.166666667	0.156666667	0.194444444	0.125	0.141689373	0.459047619	0.152380952	0.152380952	0.15248227	0.15	0.233333333	0.130548303	0.156666667	0.158301158	0.1796875	0.147335423	0.192380952	0.161290323	0.139534884	0.146825397	0.118015873	0.62	0.346153846	0.115942029	0.146189736	0.142857143	0.192380952	0.171428571	0.233333333	0.155172414	0.170952381	0.258064516	0.192380952	0.205128205	0.158241758
DB01033	0.303809524	0.397142857	0.346666667	0.213333333	0.281071429	0.286666667	0.166073547	0.13047619	0.099667774	0.1	0.208333333	0.08852459	0.230603448	0.210526316	0.132850242	0.152597403	0.150537634	0.145336226	0.133452381	0.13047619	0.13047619	0.173913043	0.130434783	0.142414861	0.1	0.666666667	0.111111111	0.113402062	0.14015873	0.2	0.16	0.131639723	0.096273292	0.165876777	0.333333333	0.09047619	0.303809524	0.306984127	0.158295282	0.168412698	0.303809524	0.129032258	0.091603053	0.185238095	0.333333333	0.178571429	0.12972973	0.25	0.172340426
DB01035	0.372380952	0.136134454	0.42	0.346666667	0.290322581	0.42	0.203174603	0.192380952	0.117886179	0.25	0.193548387	0.22	0.372093023	0.14	0.511746032	0.214285714	0.422242063	0.498412698	0.193571429	0.194444444	0.217391304	0.192380952	0.214285714	0.232283465	0.512380952	0.165	0.217391304	0.25	0.285026455	0.245238095	0.193548387	0.266666667	0.186046512	0.166825397	0.158273381	0.192307692	0.805714286	0.285714286	0.483619048	0.23015873	0.5	0.162162162	0.16751269	0.783333333	0.234920635	0.453809524	0.171428571	0.151515152	0.223333333
DB01036	0.198237885	0.176567657	0.190380762	0.179012346	0.172413793	0.165413534	0.154491018	0.15	0.248	0.2	0.148148148	0.247011952	0.13814433	0.177777778	0.187335092	0.244444444	0.168571429	0.232445521	0.201133144	0.285714286	0.294117647	0.260869565	0.781083359	0.177189509	0.30125523	0.168	0.294117647	0.392694064	0.273858921	0.224422442	0.239808153	0.207692308	0.153846154	0.150178784	0.157063492	0.663972559	0.347826087	0.185606061	0.185303514	0.162079511	0.206896552	0.724326602	0.341708543	0.245421245	0.151969981	0.166666667	0.382105194	0.230769231	0.195505618
DB01037	0.163069544	0.119863014	0.14806867	0.144766147	0.153846154	0.131048387	0.122460317	0.483333333	0.22815534	0.176470588	0.125	0.233009709	0.121150794	0.131868132	0.113960114	0.423333333	0.166666667	0.150895141	0.158730159	0.362962963	0.636363636	0.519047619	0.357460317	0.463333333	0.26	0.169753086	0.716584699	0.388888889	0.221674877	0.243027888	0.136476427	0.131868132	0.138888889	0.092882992	0.338253968	0.118881119	0.35	0.184444444	0.139534884	0.142857143	0.24	0.215357143	0.253012048	0.206008584	0.147539683	0.108108108	0.459047619	0.365	0.090909091
DB01039	0.156666667	0.147350993	0.136666667	0.169133192	0.115702479	0.156666667	0.170436508	0.145595238	0.156626984	0.20452381	0.115384615	0.217857143	0.139186296	0.129032258	0.823571429	0.151515152	0.449097222	0.586746032	0.157593123	0.305555556	0.136666667	0.136666667	0.119133574	0.263157895	0.542380952	0.111702128	0.093571429	0.182572614	0.292792793	0.135135135	0.372380952	0.168393782	0.180451128	0.16781746	0.117202381	0.18452381	0.462261905	0.2	0.445428571	0.168831169	0.257619048	0.176079734	0.279792746	0.453809524	0.197063492	0.475238095	0.153846154	0.115196078	0.169811321
DB01041	0.226	0.519047619	0.248587571	0.234615385	0.461190476	0.223801066	0.223933649	0.103448276	0.151057402	0.178571429	0.184210526	0.136904762	0.315677966	0.176056338	0.187643021	0.194690265	0.263157895	0.229787234	0.165484634	0.15	0.107142857	0.201298701	0.233333333	0.373770492	0.166666667	0.443809524	0.118571429	0.19952381	0.129129129	0.157894737	0.290322581	0.221719457	0.14893617	0.222222222	0.205633803	0.172413793	0.142857143	0.190031153	0.215686275	0.177777778	0.189189189	0.243243243	0.154639175	0.185507246	0.18989547	0.169411765	0.17884131	0.205882353	0.22
DB01043	0.085106383	0.045983296	0.051282051	0.045983296	0.082010582	0.095238095	0.042460317	0.401375661	0.133333333	0.307692308	0.161587302	0.142857143	0.069767442	0.06870229	0.090909091	0.676031746	0.09155754	0.052631579	0.06984127	0.153846154	0.687936508	0.410634921	0.423333333	0.431622575	0.083333333	0.03986711	0.363636364	0.432857143	0.105263158	0.075502646	0.043478261	0.19047619	0.093148148	0.041578483	0.314285714	0.339581865	0.090909091	0.136363636	0.067199121	0.071428571	0.076923077	0.12047619	0.158015873	0.153846154	0.109722222	0.087398916	0.676031746	0.397142857	0.046511628
DB01044	0.321666667	0.310291859	0.233613445	0.244328098	0.281547619	0.266666667	0.285215367	0.066666667	0.124378109	0.166666667	0.201698514	0.121287129	0.283858998	0.14084507	0.184738956	0.152542373	0.230769231	0.236190476	0.187368421	0.192307692	0.096428571	0.14893617	0.140776699	0.188679245	0.234042553	0.201663202	0.131666667	0.20596206	0.311322751	0.335555556	0.217391304	0.257063492	0.29093254	0.289381564	0.163170163	0.15547619	0.179669031	0.170542636	0.346564885	0.491984127	0.253333333	0.203747073	0.208333333	0.253809524	0.28668942	0.245614035	0.25	0.247464503	0.833333333
DB01046	0.17768595	0.190016103	0.176470588	0.174509804	0.174479167	0.176684882	0.16745283	0.09047619	0.307619048	0.16063235	0.385238095	0.385238095	0.177189409	0.385238095	0.304109589	0.337142857	0.166219839	0.241299304	0.41955836	0.174672489	0.253809524	0.147368421	0.23	0.221508732	0.178321678	0.154228856	0.416666667	0.191904762	0.164335664	0.12195122	0.375	0.177725118	0.395348837	0.168632075	0.135693215	0.25	0.156156156	0.122516556	0.201877934	0.348837209	0.139726027	0.286173633	0.153543307	0.126153846	0.376190476	0.210526316	0.337142857	0.170560748	0.179704017
DB01047	0.288495575	0.307580175	0.283828383	0.274410774	0.24795082	0.288461538	0.312	0.071428571	0.373961219	0.161693122	0.200787402	0.332439678	0.24534687	0.145408163	0.421524664	0.253012048	0.250813492	0.335260116	0.814925373	0.202816901	0.119760479	0.203473945	0.184331797	0.173626374	0.393333333	0.222003929	0.119760479	0.257069409	0.206388206	0.194153439	0.302973978	0.304780876	0.388739946	0.316151203	0.14556962	0.158045977	0.219603175	0.158508159	0.371851852	0.389162562	0.208421053	0.338129496	0.329206349	0.246349206	0.280898876	0.246349206	0.284140969	0.277131783	0.258347979
DB01048	0.270223752	0.305035971	0.268921095	0.26986755	0.21611002	0.254237288	0.343387471	0.161290323	0.19485119	0.157460317	0.419354839	0.157534247	0.339317774	0.225806452	0.21969697	0.201814059	0.201195219	0.235500879	0.20233463	0.132124352	0.129032258	0.18705036	0.17752809	0.206666667	0.150341686	0.231968811	0.129032258	0.171361502	0.171428571	0.357724868	0.236521739	0.817619048	0.193581349	0.342989571	0.382352941	0.098404255	0.156903766	0.25	0.298196949	0.34468254	0.216666667	0.19047619	0.118932039	0.145922747	0.282539683	0.222003929	0.225206612	0.20323741	0.289520426
DB01050	0.214722222	0.188425926	0.151746032	0.149087302	0.121212121	0.15223545	0.088057901	0.132407407	0.315789474	0.227272727	0.126934985	0.321052632	0.142857143	0.187134503	0.172413793	0.223214286	0.235294118	0.15503876	0.186885246	0.403100775	0.471264368	0.189054726	0.116666667	0.171428571	0.263959391	0.167701863	0.471264368	0.25257732	0.256410256	0.174541446	0.228897511	0.132963989	0.133333333	0.087951807	0.072202166	0.292222222	0.192314815	0.162037037	0.234015873	0.145987654	0.194761905	0.258064516	0.297468354	0.245793651	0.17611552	0.124047619	0.212230216	0.18	0.197625661
DB01059	0.284920635	0.242857143	0.235238095	0.208955224	0.238015873	0.208406305	0.213615023	0.075	0.130177515	0.189189189	0.17535545	0.123167155	0.251509054	0.139455782	0.158129176	0.150141643	0.255319149	0.218181818	0.191666667	0.212765957	0.09047619	0.166666667	0.142857143	0.208333333	0.204545455	0.170506912	0.123333333	0.186708861	0.253474427	0.407195767	0.186046512	0.321746032	0.28505291	0.216216216	0.14893617	0.12984127	0.16576087	0.181818182	0.282780411	0.537195767	0.25	0.1875	0.186619718	0.253809524	0.23465704	0.23573201	0.25	0.219239374	1
DB01060	0.407407407	0.376358696	0.410094637	0.390127389	0.327838828	0.411042945	0.407572383	0.309968254	0.23390873	0.272727273	0.375166667	0.33347619	0.314814815	0.330333333	0.258389262	0.204545455	0.390243902	0.366554054	0.235494881	0.279069767	0.176470588	0.187747036	0.193181818	0.272727273	0.212301587	0.351648352	0.32552381	0.237103175	0.199604743	0.235571429	0.403888889	0.297979798	0.189493433	0.408685969	0.198181818	0.142555556	0.231775701	0.16539924	0.378306878	0.234119782	0.234047619	0.250289683	0.186046512	0.30952381	0.733666667	0.238095238	0.261732852	0.276771005	0.285935085
DB01062	0.235294118	0.238853503	0.222634508	0.212927757	0.285714286	0.229802513	0.214876033	0.19047619	0.365942029	0.3	0.178571429	0.321678322	0.200389105	0.227272727	0.323907455	0.28115016	0.242424242	0.304545455	0.358333333	0.283333333	0.202830189	0.228187919	0.876344086	0.152777778	0.4	0.203349282	0.202830189	0.409090909	0.309859155	0.214285714	0.240938166	0.259259259	0.342857143	0.214622642	0.16202381	0.808333333	0.269230769	0.166666667	0.257009346	0.352941176	0.194225722	0.781749491	0.301960784	0.258064516	0.182926829	0.196601942	0.439528084	0.273584906	0.194
DB01065	0.294354839	0.379251701	0.288640596	0.305447471	0.272727273	0.399610136	0.247943596	0.357460317	0.188405797	0.283333333	0.218604651	0.198250729	0.242829828	0.178571429	0.193899782	0.357460317	0.245700246	0.251546392	0.197247706	0.209219858	0.385238095	0.385238095	0.357460317	0.67968254	0.254601227	0.263157895	0.170731707	0.358849206	0.23853211	0.224543081	0.392857143	0.302059497	0.167567568	0.250588235	0.274920635	0.137931034	0.283707865	0.215976331	0.318681319	0.183168317	0.232323232	0.194936709	0.280701754	0.417475728	0.272727273	0.258373206	0.357460317	0.503809524	0.25748503
DB01066	0.375989446	0.429245283	0.403080873	0.377892031	0.292682927	0.420050761	0.558040469	0.076923077	0.171965318	0.228571429	0.282051282	0.170028818	0.377457405	0.14887218	0.285907859	0.197991392	0.348837209	0.342210386	0.242261104	0.166666667	0.108108108	0.149425287	0.175	0.270958084	0.162123386	0.306834031	0.108108108	0.168604651	0.163059163	0.446031746	0.329842932	0.365	0.254642857	0.562433298	0.211864407	0.128205128	0.243809524	0.220714286	0.448074679	0.483174603	0.236439499	0.222689076	0.134814815	0.217706821	0.389513109	0.249326146	0.226775956	0.302139037	0.401071429
DB01067	0.316939891	0.309838473	0.319112628	0.328621908	0.257142857	0.31630972	0.330616997	0.177142857	0.236785714	0.133333333	0.375238095	0.375238095	0.305357143	0.375238095	0.351269841	0.21749409	0.267241379	0.285981308	0.218181818	0.192090395	0.177142857	0.22	0.148984199	0.224537037	0.22	0.455188679	0.4	0.198019802	0.173913043	0.241534989	0.85	0.262135922	0.19452381	0.328687573	0.239631336	0.177142857	0.28125	0.202933985	0.286312849	0.167014614	0.267260579	0.236785714	0.333333333	0.262773723	0.506984127	0.364044944	0.229787234	0.255278311	0.21331058
DB01068	0.199226306	0.217592593	0.222222222	0.316666667	0.238095238	0.214659686	0.323492063	0.459047619	0.147928994	0.205108287	0.19239905	0.144117647	0.300238095	0.163822526	0.174107143	0.483333333	0.227848101	0.208677686	0.17452381	0.279069767	0.459047619	0.459047619	0.519047619	1	0.14159292	0.218009479	0.156666667	0.486904762	0.119883041	0.162790698	0.256410256	0.194323144	0.108108108	0.274193548	0.192619048	0.319047619	0.138743455	0.282051282	0.204712813	0.134328358	0.292682927	0.156812339	0.143333333	0.195652174	0.219081272	0.253809524	0.483333333	0.365	0.173745174
DB01069	0.163967611	0.1904	0.168224299	0.170542636	0.172413793	0.190127971	0.187350835	0.095238095	0.176636905	0.142857143	0.179821429	0.116883117	0.182555781	0.136363636	0.123831776	0.205416667	0.181818182	0.175	0.338134921	0.172133396	0.269308092	0.260869565	0.657299819	0.151515152	0.121311475	0.141119221	0.157894737	0.244514185	0.122923588	0.168604651	0.24	0.128089888	0.162450397	0.195747354	0.133333333	0.505246091	0.192307692	0.185185185	0.198449612	0.157894737	0.296296296	0.625907167	0.263839286	0.346702475	0.172413793	0.282122905	0.603631948	0.333333333	0.251111111
DB01072	0.397283531	0.419170243	0.3968	0.412935323	0.320825516	0.411302983	0.407701019	0.088235294	0.198782961	0.157460317	0.25	0.200811359	0.306603774	0.21875	0.276707531	0.234939759	0.365079365	0.344709898	0.233333333	0.186363636	0.114014252	0.260869565	0.194117647	0.268292683	0.206543967	0.421052632	0.137619048	0.219206681	0.176706827	0.351957672	0.271565495	0.805714286	0.178846154	0.402480271	0.188081937	0.181818182	0.219885277	0.213114754	0.363150868	0.32984127	0.262264151	0.253358925	0.197368421	0.307692308	0.284892086	0.223183391	0.260223048	0.29109589	0.273531746
DB01073	0.303809524	0.365	0.303809524	0.279434851	0.281071429	0.263929619	0.405594406	0.12195122	0.149377593	0.13047619	0.285714286	0.153846154	0.321131448	0.170731707	0.218309859	0.18200409	0.214552239	0.249584027	0.21978022	0.132075472	0.13047619	0.162740899	0.194154489	0.191146881	0.169133192	0.666666667	0.097560976	0.166311301	0.165605096	0.279069767	0.244262295	0.222984563	0.18275154	0.4084014	0.295454545	0.129901961	0.303809524	0.306984127	0.319034853	0.210116732	0.346666667	0.203125	0.113785558	0.185238095	0.308868502	0.240740741	0.234042553	0.211148649	0.323076923
DB01075	0.127272727	0.171875	0.132292311	0.171875	0.185185185	0.162442668	0.100961538	0.166666667	0.2	0.222222222	0.161269841	0.167400881	0.100436681	0.154255319	0.13559322	0.368421053	0.160771704	0.179028133	0.366031746	0.242038217	0.290909091	0.227272727	0.3	0.135657717	0.24	0.123919308	0.290909091	0.421052632	0.368421053	0.191881919	0.16	0.25	0.228571429	0.098203593	0.103448276	0.43672043	0.380952381	0.147186147	0.214285714	0.235294118	0.178571429	0.2734375	0.25015873	0.206896552	0.142857143	0.137931034	0.490263075	0.2	0.136363636
DB01076	0.27919708	0.324200913	0.279386712	0.28975265	0.243589744	0.314720812	0.328199052	0.100992063	0.224543081	0.275555556	0.219665272	0.202046036	0.303308824	0.194444444	0.79952381	0.226368159	0.465565476	0.607275132	0.260303688	0.25	0.108626198	0.231182796	0.205445545	0.302325581	0.451587302	0.234042553	0.108626198	0.25203252	0.198966408	0.351351351	0.301587302	0.236220472	0.212345679	0.330960854	0.197215777	0.115727003	0.463611111	0.277173913	0.393412698	0.272511848	0.204545455	0.295121951	0.208869048	0.406190476	0.282861897	0.411547619	0.275229358	0.31120332	0.386317907
DB01077	0.161428571	0.067526395	0.161428571	0.067526395	0.083333333	0.087738095	0.169206349	0.25	0.142857143	0.293571429	0.095238095	0.153846154	0.145803571	0.133333333	0.095238095	0.111111111	0.068965517	0.108683862	0.092321429	0.532857143	0.161428571	0.161428571	0.111111111	0.279140212	0.0875	0.066666667	0.08	0.105263158	0.111111111	0.090909091	0.161428571	0.194166667	0.082836609	0.133452381	0.083333333	0.523333333	0.12452381	0.127301587	0.046511628	0.058823529	0.206666667	0.074074074	0.086956522	0.074074074	0.165172414	0.103448276	0.0875	0.069651859	0.106607143
DB01079	0.229601518	0.270606532	0.228873239	0.251386322	0.170353982	0.237606838	0.252051583	0.19047619	0.293333333	0.130434783	0.39	0.39	0.261538462	0.39	0.181236674	0.346666667	0.233173077	0.211462451	0.170731707	0.168969508	0.263333333	0.180758017	0.196666667	0.290322581	0.224188791	0.191208791	0.423333333	0.313663048	0.205278592	0.214285714	0.378571429	0.200417537	0.180592992	0.253223916	0.169191919	0.111904762	0.212041885	0.168067227	0.289634146	0.195061728	0.162352941	0.21875	0.208469055	0.181818182	0.38015873	0.231481481	0.346666667	0.448149791	0.322245322
DB01080	0.196078431	0.118571429	0.133333333	0.103448276	0.15625	0.166666667	0.263650794	0.459047619	0.147540984	0.588235294	0.172413793	0.134408602	0.234285714	0.12	0.172413793	0.483333333	0.2	0.162790698	0.17452381	0.911764706	0.423333333	0.423333333	0.519047619	0.401375661	0.24137931	0.131578947	0.25	0.486904762	0.148148148	0.09375	0.156666667	0.346153846	0.142857143	0.266825397	0.218015873	0.283333333	0.133333333	0.129032258	0.098039216	0.146341463	0.090793651	0.191190476	0.161971831	0.212121212	0.100978836	0.296666667	0.519047619	0.365	0.145833333
DB01082	0.263837638	0.28035982	0.267241379	0.248251748	0.206823028	0.243464052	0.270114943	0.125	0.177569444	0.095238095	0.257619048	0.257619048	0.235294118	0.240059524	0.296052632	0.183622829	0.198257081	0.259689922	0.30787037	0.132743363	0.075357143	0.182738095	0.256	0.149882904	0.219424603	0.153386454	0.289166667	0.192513369	0.191489362	0.26734127	0.263928571	0.287738095	0.466049383	0.274193548	0.133786848	0.232876712	0.182033097	0.135	0.292825769	0.505780347	0.167032967	0.281094527	0.136490251	0.142517815	0.237704918	0.173195876	0.218961625	0.232	0.265037594
DB01083	0.23	0.1973466	0.187007874	0.195071869	0.25	0.186792453	0.205555556	0.137142857	0.246785714	0.153846154	0.423333333	0.423333333	0.198717949	0.385238095	0.285714286	0.23	0.197707736	0.260340633	0.247838617	0.155963303	0.18	0.18	0.189473684	0.157894737	0.21875	0.210526316	0.883333333	0.180451128	0.179104478	0.123809524	0.496666667	0.26984127	0.441176471	0.177936508	0.12195122	0.291666667	0.142857143	0.095238095	0.188291139	0.384341637	0.23	0.268211921	0.164556962	0.179054054	0.456984127	0.162234043	0.187142857	0.160671463	0.178649237
DB01084	0.231034483	0.279710145	0.234248788	0.238333333	0.363968254	0.251980983	0.320139697	0.115384615	0.150357995	0.153846154	0.233954451	0.141843972	0.291592129	0.192307692	0.218074656	0.214285714	0.216216216	0.236794171	0.2	0.131578947	0.12	0.25	0.259259259	0.187214612	0.173170732	0.243809524	0.12	0.25	0.411111111	0.23798627	0.233333333	0.189239332	0.199345238	0.316705336	0.290322581	0.130813953	0.233333333	0.204488778	0.299145299	0.317354497	0.28125	0.200883002	0.114285714	0.175	0.333333333	0.225409836	0.652863881	0.310344828	0.387063492
DB01085	0.252539683	0.23434992	0.221804511	0.243083004	0.259775132	0.190140845	0.220095694	0.175899471	0.190938511	0.153846154	0.233333333	0.194174757	0.235772358	0.24	0.290816327	0.217391304	0.216216216	0.244493392	0.240310078	0.201757482	0.207777778	0.305873016	0.876344086	0.170028818	0.231543624	0.210526316	0.093333333	0.369191768	0.409285714	0.266666667	0.233333333	0.219907407	0.278688525	0.219832736	0.333333333	0.808333333	0.158677249	0.164805996	0.242990654	0.329268293	0.190793651	0.781749491	0.157706093	0.148015873	0.212121212	0.171428571	0.439528084	0.198645598	0.329378307
DB01086	0.186388889	0.13656746	0.16531746	0.112831858	0.1875	0.117647059	0.136130952	0.24952381	0.209940476	0.333333333	0.206896552	0.14	0.266666667	0.147058824	0.176633598	0.230769231	0.194444444	0.158915344	0.2525	0.242424242	0.238095238	0.218293651	0.18156746	0.241488095	0.321428571	0.1	0.238095238	0.225337302	0.260638298	0.193320106	0.166666667	0.285714286	0.195121951	0.124252646	0.112083333	0.260869565	0.23797619	0.161290323	0.213984127	0.2	0.223690476	0.242424242	0.322147651	0.215	0.228571429	0.181818182	0.22515873	0.157083333	0.146401985
DB01087	0.372380952	0.246815287	0.372380952	0.250972763	0.172985782	0.223333333	0.253333333	0.192380952	0.130177515	0.260869565	0.24137931	0.133136095	0.269387755	0.2	0.176470588	0.269230769	0.231362468	0.213836478	0.215	0.2	0.227272727	0.214285714	0.178571429	0.203438395	0.225806452	0.184149184	0.227272727	0.259259259	0.269230769	0.18230563	0.285714286	0.233333333	0.157593123	0.23655914	0.191666667	0.2	0.283333333	0.81047619	0.26875	0.23015873	0.372380952	0.177718833	0.199288256	0.3125	0.344827586	0.25	0.176470588	0.233333333	0.357142857
DB01088	0.805714286	0.192330918	0.372380952	0.243809524	0.214876033	0.312380952	0.48984127	0.156666667	0.344262295	0.423333333	0.173333333	0.424242424	0.452738095	0.151639344	0.461538462	0.156666667	0.158038147	0.201372998	0.25	0.177272727	0.192380952	0.192380952	0.130718954	0.121375661	0.245714286	0.165	0.156666667	0.184501845	0.186878307	0.262698413	0.252380952	0.196560197	0.186440678	0.357936508	0.121587302	0.192380952	0.372380952	0.285714286	0.188087774	0.25015873	0.933333333	0.222222222	0.184100418	0.366666667	0.263015873	0.137142857	0.192528736	0.174641148	0.253333333
DB01091	0.372380952	0.156666667	0.223333333	0.165	0.207857143	0.157460317	0.113730159	0.1	0.290833333	0.15	0.28	0.159090909	0.106382979	0.15	0.113636364	0.177966102	0.235915493	0.15	0.21297619	0.225165563	0.3125	0.272727273	0.227272727	0.114503817	0.171296296	0.165	0.3125	0.272727273	0.238518519	0.382539683	0.118571429	0.107142857	0.375238095	0.090144231	0.086642599	0.118571429	0.25	0.203756614	0.155555556	0.25015873	0.36	0.157509158	0.503809524	0.253809524	0.135634921	0.133333333	0.214285714	0.291666667	0.297857143
DB01095	0.219315895	0.258116883	0.217068646	0.23540856	0.193627451	0.284369115	0.222884386	0.076923077	0.326241135	0.162162162	0.184466019	0.288659794	0.235412475	0.180505415	1	0.263492063	0.428869048	0.507460317	0.285714286	0.303418803	0.188679245	0.218120805	0.163204748	0.266666667	0.503809524	0.219512195	0.188679245	0.379699248	0.205882353	0.307692308	0.303809524	0.222477064	0.211009174	0.227001195	0.147138965	0.128205128	0.397142857	0.245847176	0.482285714	0.227777778	0.227272727	0.274853801	0.342857143	0.483333333	0.215827338	0.536666667	0.29494382	0.332506203	0.290909091
DB01097	0.20625	0.503809524	0.217391304	0.211155378	0.454166667	0.196078431	0.186440678	0.068965517	0.133986928	0.103448276	0.181818182	0.133550489	0.196078431	0.229508197	0.154761905	0.270547945	0.27027027	0.192982456	0.209302326	0.153846154	0.119402985	0.191489362	0.133540373	0.277777778	0.172881356	0.375238095	0.133333333	0.176470588	0.159322034	0.290322581	0.3	0.193396226	0.128440367	0.189655172	0.172619048	0.137931034	0.165680473	0.212121212	0.173076923	0.155555556	0.162162162	0.158640227	0.1796875	0.186708861	0.3125	0.194444444	0.18579235	0.146067416	0.176470588
DB01098	0.299817185	0.292217327	0.303082192	0.321428571	0.238493724	0.305140962	0.315116279	0.096825397	0.287634409	0.266626984	0.261702128	0.26984127	0.279359431	0.227272727	1	0.283163265	0.470251323	0.611210317	0.298901099	0.255319149	0.136942675	0.234828496	0.191846523	0.239808153	0.471825397	0.255186722	0.136942675	0.286103542	0.2	0.317073171	0.302777778	0.253438114	0.210144928	0.31170336	0.226107226	0.119047619	0.464801587	0.428571429	0.393968254	0.240362812	0.226872247	0.272941176	0.25433526	0.406785714	0.276143791	0.406785714	0.295194508	0.273809524	0.282568807
DB01099	0.24547619	0.22	0.168809524	0.140350877	0.171666667	0.14	0.101428571	0.137063492	0.209166667	0.217391304	0.4	0.13047619	0.163265306	0.260869565	0.07977208	0.28	0.194444444	0.108695652	0.14952381	0.205882353	0.181818182	0.222222222	0.185185185	0.166666667	0.121212121	0.157894737	0.181818182	0.235853175	0.146428571	0.429761905	0.129032258	0.304920635	0.289265873	0.083333333	0.220338983	0.118571429	0.129032258	0.44	0.170325397	0.29984127	0.21875	0.138888889	0.301071429	0.172142857	0.225806452	0.21875	0.258064516	0.161290323	0.293333333
DB01100	0.27047619	0.280245023	0.282647585	0.274725275	0.199124726	0.259322034	0.278823529	0.459047619	0.228813559	0.157460317	0.21192053	0.228169014	0.259328358	0.179331307	0.21141649	0.483333333	0.260663507	0.308488613	0.218262806	0.19047619	0.423333333	0.423333333	0.483333333	0.676031746	0.225988701	0.292626728	0.15498155	0.526190476	0.207865169	0.40625	0.252446184	0.319047619	0.211696683	0.275498242	0.305555556	0.096153846	0.341227062	0.25648415	0.264619883	0.189125296	0.333333333	0.26142132	0.24600639	0.241286863	0.27027027	0.216335541	0.5	0.397142857	0.274509804
DB01101	0.319047619	0.357460317	0.2921875	0.30420712	0.271349206	0.312380952	0.368	0.090793651	0.144957983	0.156666667	0.242424242	0.156779661	0.299668874	0.206896552	0.237318841	0.202959831	0.213610586	0.301754386	0.223463687	0.12	0.154285714	0.181818182	0.168049793	0.23255814	0.159914712	0.637142857	0.083286374	0.147121535	0.14893617	0.35483871	0.262626263	0.263913824	0.193684211	0.3629124	0.286956522	0.121588089	0.372380952	0.285714286	0.308724832	0.211462451	0.372380952	0.19488189	0.131221719	0.253809524	0.277526395	0.217311234	0.236790607	0.208191126	0.26029654
DB01104	0.223360656	0.198748044	0.227703985	0.23960396	0.186104218	0.216998192	0.200708383	0.526666667	0.298932384	0.125	0.168292683	0.27972028	0.170212766	0.156363636	0.206235012	0.96	0.228723404	0.254464286	0.213740458	0.379310345	0.86	0.526666667	0.49047619	0.501904762	0.213333333	0.206388206	0.732346491	0.495238095	0.192307692	0.211428571	0.244541485	0.204597701	0.148367953	0.197647059	0.36	0.163809524	0.218934911	0.4	0.23447205	0.154666667	0.407407407	0.24127907	0.26984127	0.194528875	0.170175439	0.151515152	0.96	0.406666667	0.158415842
DB01105	0.174013921	0.136363636	0.170526316	0.191536748	0.137931034	0.150197628	0.111644658	0.102803738	0.304761905	0.15	0.4	0.4	0.112554113	0.4	0.157303371	0.704981794	0.170347003	0.195431472	0.20625	0.541353383	0.617586532	0.295566502	0.227272727	0.233333333	0.258064516	0.212121212	0.9	0.518876899	0.211711712	0.270992366	0.423333333	0.154666667	0.138461538	0.112845138	0.106896552	0.118571429	0.304347826	0.347826087	0.152209493	0.14	0.47826087	0.208633094	0.355029586	0.188976378	0.386825397	0.115684624	0.353301813	0.255747126	0.133333333
DB01106	0.227557411	0.203497615	0.224568138	0.241904762	0.267460317	0.222142857	0.204301075	0.076923077	0.304029304	0.194444444	0.160493827	0.284172662	0.180327869	0.144444444	0.216748768	0.266666667	0.288888889	0.289044289	0.348412698	0.322580645	0.22513089	0.273062731	0.230263158	0.239130435	0.286231884	0.205	0.22513089	0.424489796	0.29473545	0.275	0.238410596	0.203271028	0.195406746	0.198337292	0.132022472	0.143478261	0.217522659	0.243902439	0.253588517	0.308597884	0.285714286	0.331210191	0.31779661	0.270833333	0.160493827	0.173913043	0.452863881	0.265853659	0.320198413
DB01110	0.247312925	0.265116279	0.242424242	0.254174397	0.183826531	0.221283784	0.247953216	0.133117914	0.215963719	0.107142857	0.253741497	0.252789116	0.217472119	0.230769231	0.184154176	0.226256983	0.224880383	0.23138833	0.211494253	0.258181818	0.172	0.2	0.196132597	0.285714286	0.217647059	0.210290828	0.240952381	0.214285714	0.216617211	0.538461538	0.232006803	0.218683652	0.249084467	0.25058548	0.28125	0.145272109	0.405721859	0.392857143	0.270676692	0.252086168	0.3125	0.23255814	0.221428571	0.238027211	0.286103553	0.18	0.287179487	0.262008734	0.251751701
DB01112	0.376358696	0.429262394	0.40237467	0.385638298	0.324324324	0.396153846	0.540860215	0.085714286	0.158753709	0.21875	0.255259467	0.151693667	0.372311828	0.142857143	0.27994429	0.197916667	0.384615385	0.336065574	0.238557559	0.155555556	0.088235294	0.168437026	0.228571429	0.244680851	0.170731707	0.288352273	0.105079365	0.16918429	0.252389771	0.421058201	0.334235453	0.305555556	0.286130952	0.538626609	0.186246418	0.142857143	0.211613757	0.176111111	0.408139535	0.520978836	0.25015873	0.21294964	0.142857143	0.263650794	0.352059925	0.251046025	0.241773963	0.26541555	0.466164021
DB01115	0.252354049	0.291021672	0.25659051	0.261818182	0.189542484	0.295454545	0.263096624	0.085714286	0.145502646	0.147058824	0.199561404	0.217777778	0.255597015	0.162650602	0.427654321	0.228494624	0.399460979	0.408977072	0.197802198	0.155555556	0.114695341	0.175487465	0.147582697	0.23255814	0.443650794	0.239467849	0.343333333	0.163934426	0.188888889	0.191283293	0.238834951	0.230769231	0.184895833	0.256944444	0.191066998	0.212121212	0.378412698	0.202216066	0.459047619	0.195704057	0.196721311	0.201456311	0.179331307	0.498888889	0.260720412	0.484603175	0.217798595	0.244258873	0.270428016
DB01117	0.319047619	0.175040519	0.223333333	0.223849372	0.21547619	0.190207156	0.164677804	0.08	0.285714286	0.12	0.143603133	0.3	0.170124481	0.188841202	0.225464191	0.25631769	0.199430199	0.214452214	0.252873563	0.356382979	0.239263804	0.213178295	0.156666667	0.3125	0.247104247	0.243809524	0.239263804	0.315352697	0.194756554	0.208412698	0.244705882	0.232142857	0.178968254	0.165871122	0.148606811	0.118571429	0.204545455	0.619047619	0.208333333	0.25015873	0.283333333	0.198757764	0.576271186	0.253809524	0.15498155	0.139896373	0.245454545	0.232911392	0.253333333
DB01118	0.29047619	0.253894081	0.29047619	0.313333333	0.19124424	0.386666667	0.243816254	0.093571429	0.258566978	0.223809524	0.166666667	0.23853211	0.226666667	0.16286645	0.44984127	0.285285285	0.469583333	0.477777778	0.264705882	0.214285714	0.221696565	0.220496894	0.2	0.209302326	0.6301356	0.199095023	0.175	0.318936877	0.427861941	0.202597403	0.323913043	0.25389755	0.214915037	0.243529412	0.162371134	0.178030303	0.96	0.361269841	0.370952381	0.232375979	0.386666667	0.239361702	0.365019011	0.68	0.230769231	0.378571429	0.324324324	0.248898678	0.253012048
DB01119	0.192015209	0.230293663	0.198230088	0.205882353	0.167816092	0.226876091	0.225995316	0.150952381	0.137678571	0.105768788	0.214797136	0.175238095	0.195856874	0.133809524	0.243571429	0.147945205	0.257733135	0.205099206	0.162844037	0.266666667	0.095238095	0.119533528	0.119241192	0.344827586	0.257063492	0.181405896	0.131666667	0.159543651	0.147058824	0.182291667	0.188118812	0.171247357	0.123989218	0.248981481	0.175531915	0.198809524	0.240634921	0.434782609	0.406515873	0.146039604	0.384615385	0.171794872	0.14577381	0.293571429	0.216404887	0.353809524	0.184275184	0.22907489	0.22754491
DB01120	0.237142857	0.213017751	0.221254355	0.231884058	0.211845103	0.221848739	0.254098361	0.177142857	0.236785714	0.115384615	0.375238095	0.375238095	0.185238095	0.375238095	0.351269841	0.177142857	0.23150358	0.244444444	0.223502304	0.170568562	0.177142857	0.177142857	0.200549451	0.162849873	0.22	0.208425721	0.4	0.208211144	0.169491525	0.228791774	0.85	0.174796748	0.19452381	0.252336449	0.181818182	0.177142857	0.285714286	0.163434903	0.254062038	0.202469136	0.237142857	0.252857143	0.333333333	0.152061856	0.506984127	0.379310345	0.216346154	0.257019438	0.235976789
DB01124	0.191176471	0.17571885	0.191119691	0.199195171	0.188328912	0.177655678	0.175	0.135396825	0.194126984	0.142857143	0.232857143	0.297619048	0.1663286	0.216785714	0.265291005	0.184818482	0.213483146	0.184855234	0.15503876	0.17699115	0.157894737	0.153024911	0.131410256	0.140672783	0.184397163	0.197402597	0.253333333	0.167259786	0.166666667	0.179640719	0.464285714	0.173396675	0.136942675	0.222261905	0.245654762	0.149285714	0.409090909	0.146757679	0.166158537	0.144886364	0.211143695	0.181865079	0.209166667	0.170967742	0.295687831	0.409375	0.185393258	0.197115385	0.151452282
DB01126	0.294736842	0.331864905	0.28548124	0.304421769	0.305555556	0.323577236	0.357561547	0.079919032	0.249382716	0.123730159	0.260162602	0.248768473	0.299651568	0.19843342	0.262745098	0.252955083	0.25625	0.34416826	0.323340471	0.165333333	0.106628242	0.207317073	0.161862528	0.378378378	0.196682464	0.264	0.106628242	0.2200489	0.173302108	0.209850107	0.294117647	0.309055118	0.173333333	0.360328638	0.228055556	0.117647059	0.204793028	0.227602906	0.314606742	0.20083682	0.224318658	0.345178571	0.200520833	0.238979118	0.282539683	0.231683168	0.235416667	0.248134328	0.251724138
DB01127	0.283333333	0.264797508	0.241935484	0.256074766	0.189404762	0.218644068	0.243274854	0.071428571	0.22827381	0.107142857	0.225806452	0.175238095	0.21682243	0.230769231	0.180645161	0.228813559	0.224096386	0.230769231	0.210648148	0.26199262	0.174796748	0.2	0.198324022	0.285714286	0.220238095	0.209459459	0.174796748	0.21686747	0.215568862	1	0.229540918	0.217948718	0.305595238	0.245901639	0.28125	0.136428571	0.279329609	0.392857143	0.268476621	0.265	0.345714286	0.228571429	0.311785714	0.310238095	0.28125	0.178970917	0.286821705	0.264317181	0.253333333
DB01128	0.234545455	0.68	0.254733219	0.248677249	0.2	0.281833616	0.277906977	0.346666667	0.173228346	0.13047619	0.249443207	0.172774869	0.242314647	0.226993865	0.193877551	0.235294118	0.214285714	0.238461538	0.215217391	0.214285714	0.098333333	0.178378378	0.174242424	0.3	0.170603675	0.375238095	0.090604027	0.166785714	0.154046997	0.277777778	0.244274809	0.224242424	0.152334152	0.276102088	0.181818182	0.114285714	0.1875	0.247910864	0.26734104	0.15990991	0.235294118	0.189252336	0.155172414	0.243902439	0.306984127	0.251111111	0.289473684	0.314655172	0.230627306
DB01129	0.286153846	0.354447439	0.289665211	0.306646526	0.221465077	0.329446064	0.409652076	0.272440476	0.198769841	0.143329144	0.246309524	0.285714286	0.335443038	0.262380952	0.277108434	0.203065134	0.251785714	0.275477707	0.232358003	0.243968254	0.120816769	0.172413793	0.166979362	0.2	0.17202381	0.252144082	0.270952381	0.245625	0.222222222	0.225508318	0.306946688	0.269550749	0.192380952	0.415540541	0.258064516	0.351666667	0.210037175	0.217303823	0.371352785	0.208633094	0.264107143	0.195691203	0.15257732	0.196969697	1	0.243523316	0.225177305	0.247154472	0.293563579
DB01131	0.308571429	0.160330579	0.308571429	0.192307692	0.131147541	0.248571429	0.146190476	0.100119048	0.127340824	0.100119048	0.162464986	0.12267658	0.196902655	0.149321267	0.14025974	0.16	0.146974063	0.158139535	0.135535714	0.266666667	0.15	0.137254902	0.107638889	0.344827586	0.145038168	0.177619048	0.15	0.139534884	0.142857143	0.172638436	0.157894737	0.14713217	0.106164384	0.138424821	0.225352113	0.112299465	0.308571429	1	0.1421875	0.170396825	0.308571429	0.130841121	0.11790393	0.187619048	0.196428571	0.174647887	0.151335312	0.162907268	0.166785714
DB01132	0.279151943	0.309384164	0.296482412	0.316433566	0.266666667	0.288244767	0.311926606	0.163809524	0.260595238	0.166666667	0.428047619	0.365	0.277486911	0.365	0.325873016	0.23150358	0.264705882	0.255009107	0.22515213	0.205128205	0.163809524	0.269230769	0.185185185	0.218390805	0.341530055	0.257142857	0.385238095	0.237244898	0.323369565	0.24137931	0.831238095	0.266536965	0.215261905	0.314580941	0.195121951	0.163809524	0.271226415	0.196601942	0.319027182	0.201716738	0.24726477	0.303428571	0.398380952	0.244019139	0.533206349	0.22334004	0.237179487	0.315261044	0.22970639
DB01133	0.163809524	0.10130719	0.163809524	0.160714286	0.075208914	0.108778626	0.185714286	0.163809524	0.146190476	0.29047619	0.11849711	0.083003953	0.143571429	0.086538462	0.106428571	0.142857143	0.101190476	0.122619048	0.113452381	0.49047619	0.163809524	0.163809524	0.093984962	0.311190476	0.123809524	0.081300813	0.083333333	0.085714286	0.066666667	0.125	0.163809524	0.23047619	0.091829446	0.176825397	0.059602649	0.526666667	0.103448276	0.333333333	0.0984375	0.072327044	0.3	0.087662338	0.090909091	0.108108108	0.166984127	0.140762463	0.123809524	0.147368421	0.108690476
DB01136	0.192164179	0.264475743	0.196180556	0.194991055	0.194444444	0.265306122	0.224277457	0.185185185	0.163968254	0.137931034	0.212121212	0.237142857	0.232380952	0.214285714	0.437460317	0.193548387	0.38155754	0.400701058	0.166292135	0.15	0.53537538	0.223333333	0.283333333	0.175	0.805714286	0.166666667	0.118571429	0.310344828	0.585927871	0.171428571	0.333333333	0.211991435	0.208450704	0.228273465	0.162162162	0.158671587	0.357460317	0.205882353	0.498095238	0.243455497	0.222222222	0.240740741	0.272727273	0.615364699	0.264705882	0.453809524	0.230552582	0.322580645	0.303534304
DB01137	0.258928571	0.343108504	0.25511811	0.257698541	0.20537428	0.2859375	0.333714286	0.131190476	0.126914661	0.162790698	0.214285714	0.169107143	0.31533101	0.153035714	0.211502783	0.174291939	0.226415094	0.255731922	0.203454894	0.188679245	0.098095238	0.170212766	0.173913043	0.185185185	0.220902613	0.214015152	0.188809524	0.18969555	0.220095694	0.343320106	0.26984127	0.279880952	0.248571429	0.339449541	0.175732218	0.136547619	0.243362832	0.164785553	0.385630499	0.421871693	0.25452381	0.212184874	0.186868687	0.204940476	0.319870759	0.262	0.29787234	0.260223048	1
DB01140	0.4	0.38284251	0.370898716	0.362318841	0.292682927	0.363259669	0.465859031	0.076923077	0.168674699	0.264705882	0.256735341	0.170395869	0.312857143	0.147005445	0.247328244	0.189509306	0.380952381	0.347692308	0.2359375	0.272727273	0.171428571	0.165794066	0.175	0.266666667	0.177083333	0.298387097	0.171428571	0.189380531	0.176265271	0.428412698	0.327327327	0.385238095	0.242599206	0.463736264	0.2039801	0.128205128	0.312380952	0.287460317	0.39321608	0.466111111	0.259047619	0.220757825	0.181818182	0.302325581	0.343835616	0.238317757	0.241491086	0.262368816	0.387063492
DB01142	0.253138075	0.242718447	0.248076923	0.253493014	0.191066998	0.225045372	0.194607268	0.443809524	0.231543624	0.210526316	0.153846154	0.210526316	0.192534381	0.172161172	0.193853428	0.85	0.237333333	0.210300429	0.194513716	0.226337449	0.75	0.443809524	0.594512057	0.442539683	0.340659341	0.187951807	0.308387743	0.508571429	0.350746269	0.26035503	0.363636364	0.228971963	0.222222222	0.2	0.318571429	0.427236679	0.363636364	0.17571885	0.253144654	0.228571429	0.259259259	0.57542438	0.308943089	0.608240927	0.269230769	0.172413793	0.85	0.413333333	0.22037422
DB01143	0.098039216	0.118571429	0.105371901	0.088983051	0.103448276	0.108695652	0.263650794	0.166666667	0.126309524	0.375	0.16	0.114035088	0.234285714	0.098360656	0.077134986	0.238095238	0.118210863	0.125	0.160634921	0.166666667	0.333333333	0.125	0.133891213	0.08988764	0.192307692	0.07977208	0.333333333	0.128440367	0.238095238	0.098591549	0.093078759	0.2	0.133869048	0.440952381	0.178730159	0.283333333	0.16	0.153846154	0.078988942	0.106896552	0.118571429	0.151904762	0.114404762	0.166666667	0.103448276	0.253809524	0.100323625	0.153846154	0.111111111
DB01148	0.22970297	0.232449298	0.23800738	0.224105461	0.236842105	0.210069444	0.223266745	0.118571429	0.140762463	0.193548387	0.157894737	0.153846154	0.222222222	0.167235495	0.18161435	0.197101449	0.3	0.25	0.210144928	0.204192547	0.120147552	0.235294118	0.672624237	0.214285714	0.319727891	0.204545455	0.103305785	0.236245955	0.319587629	0.194666667	0.333333333	0.217777778	0.260869565	0.221570926	0.175	0.751576577	0.349845201	0.184210526	0.375	0.295454545	0.263157895	0.814516129	0.318007663	0.237388724	0.218694885	0.2	0.466925418	0.285714286	0.255670103
DB01149	0.296849088	0.384279476	0.295950156	0.312297735	0.243902439	0.311926606	0.361268403	0.43047619	0.177730193	0.114285714	0.248120301	0.1875	0.310116086	0.176470588	0.241877256	0.82	0.266144814	0.274744027	0.221402214	0.3	0.72	0.43047619	0.586666667	0.432063492	0.236486486	0.263551402	0.506691702	0.596666667	0.224719101	0.305555556	0.279661017	0.28442029	0.176954733	0.35778781	0.311904762	0.098557692	0.264830508	0.424242424	0.349862259	0.211764706	0.428571429	0.209486166	0.174418605	0.520472539	0.290909091	0.282051282	0.82	0.406666667	0.334488735
DB01150	0.4	0.405405405	0.387009472	0.379120879	0.292682927	0.386543536	0.519607843	0.076923077	0.175632911	0.264705882	0.275297619	0.179080824	0.348422497	0.156146179	0.265804598	0.19470405	0.380952381	0.360347323	0.235549133	0.272727273	0.171428571	0.163751987	0.175	0.266666667	0.177777778	0.297014925	0.171428571	0.187096774	0.173290938	0.482698413	0.342776204	0.357460317	0.256488095	0.515743757	0.219135802	0.128205128	0.312380952	0.203756614	0.427007299	0.478015873	0.238310709	0.2215478	0.181818182	0.302325581	0.360677083	0.252186589	0.24251497	0.292439372	0.387063492
DB01151	0.197505198	0.243739566	0.192380952	0.198019802	0.178571429	0.256262042	0.187127533	0.443809524	0.211267606	0.15	0.180412371	0.210526316	0.189409369	0.142857143	0.169902913	0.85	0.1875	0.243243243	0.184415584	0.211453744	0.81	0.486666667	0.600654987	0.442539683	0.550925085	0.186868687	0.308806474	0.508571429	0.575561324	0.232415902	0.2	0.151029748	0.158227848	0.188319428	0.34	0.430196902	0.210526316	0.197916667	0.252427184	0.16056338	0.259259259	0.578930579	0.220408163	0.616964744	0.185321101	0.214285714	0.85	0.413333333	0.2760181
DB01153	0.283333333	0.338709677	0.276527331	0.305743243	0.19047619	0.275272162	0.334862385	0.064516129	0.212400794	0.096774194	0.217898833	0.176605505	0.247097844	0.171284635	0.233396584	0.240740741	0.242857143	0.277477477	0.260606061	0.305555556	0.123919308	0.176056338	0.212814645	0.371428571	0.216666667	0.222222222	0.156666667	0.205250597	0.21875	1	0.264550265	0.261278195	0.305595238	0.340621404	0.257142857	0.123324397	0.273348519	0.4	0.33997155	0.265	0.451612903	0.247826087	0.301071429	0.310238095	0.333333333	0.2265625	0.299349241	0.315789474	0.266435986
DB01155	0.333333333	0.397774687	0.354740061	0.336939722	0.236206897	0.339207048	0.424036281	0.083333333	0.146110057	0.290322581	0.231560892	0.143667297	0.365695793	0.150826446	0.226446281	0.257142857	0.25	0.275477707	0.226027397	0.261904762	0.151515152	0.216216216	0.169172932	0.211320755	0.177734375	0.256454389	0.151515152	0.186878728	0.17221135	0.474603175	0.268025078	0.423333333	0.266349206	0.43166287	0.21682243	0.192380952	0.207792208	0.230769231	0.401084011	0.551746032	0.243902439	0.23255814	0.150205761	0.253809524	0.395993837	0.258741259	0.243902439	0.267768595	0.833333333
DB01156	0.149425287	0.131979695	0.14822547	0.189655172	0.135135135	0.136094675	0.103117506	0.245952381	0.193392857	0.185185185	0.249166667	0.249166667	0.12962963	0.249166667	0.121546961	0.481190476	0.241496599	0.148148148	0.144578313	0.363636364	0.439885446	0.383450258	0.34547619	0.277777778	0.242424242	0.169139466	0.575465024	0.350238095	0.24137931	0.197802198	0.238015873	0.142857143	0.127659574	0.104316547	0.154166667	0.137931034	0.184210526	0.290322581	0.143953606	0.12	0.281481481	0.166077739	0.245810056	0.18875502	0.239272487	0.139465875	0.462142857	0.198571429	0.176470588
DB01157	0.283333333	0.292792793	0.268376068	0.280639432	0.21547619	0.282136895	0.309776207	0.085714286	0.161616162	0.147058824	0.277777778	0.170050761	0.36	0.218289086	0.212981744	0.194444444	0.257336343	0.244318182	0.19665272	0.181818182	0.15625	0.223433243	0.192380952	0.220588235	0.2	0.243809524	0.156666667	0.257142857	0.228571429	0.221176471	0.277777778	0.240480962	0.178968254	0.306338028	0.195754717	0.118571429	0.245700246	0.75	0.336336336	0.262063492	0.283333333	0.205542725	0.230769231	0.3	0.327526132	0.282051282	0.199561404	0.236842105	0.310211946
DB01161	0.372380952	0.160655738	0.372380952	0.206349206	0.168809524	0.223333333	0.203174603	0.572380952	0.132841328	0.21875	0.15	0.124087591	0.214285714	0.130434783	0.146907216	0.512380952	0.173913043	0.155963303	0.211428571	0.368421053	0.62	0.62	0.423333333	0.500740741	0.318965517	0.165	0.297251032	0.426904762	0.296137339	0.175079365	0.192380952	0.205128205	0.2	0.166825397	0.270634921	0.283713517	0.356321839	0.305555556	0.214285714	0.23015873	0.372380952	0.181818182	0.235849057	0.253809524	0.173410405	0.136363636	0.56	0.365	0.223333333
DB01162	0.323992995	0.342525399	0.325657895	0.330508475	0.253937008	0.3	0.372228705	0.083333333	0.169642857	0.176470588	0.27027027	0.177142857	0.326388889	0.169117647	0.230483271	0.223214286	0.279069767	0.276106195	0.237354086	0.152173913	0.402881039	0.193023256	0.189189189	0.208602151	0.202298851	0.245210728	0.117647059	0.216216216	0.198614319	0.202061856	0.342857143	0.274253731	0.22	0.370197905	0.230603448	0.138888889	0.414855664	0.274271845	0.319502075	0.25	0.186046512	0.353571429	0.195121951	0.769047619	0.343089431	0.29	0.301963754	0.205263158	0.321492007
DB01165	0.24916388	0.343108504	0.25511811	0.257698541	0.250744048	0.2859375	0.333714286	0.100436508	0.126914661	0.162790698	0.214285714	0.119305857	0.31533101	0.138686131	0.211502783	0.174291939	0.226415094	0.255731922	0.203454894	0.188679245	0.077083333	0.170212766	0.173913043	0.185185185	0.220902613	0.214015152	0.1325	0.18969555	0.261150794	0.345555556	0.26984127	0.269464286	0.267941468	0.339449541	0.175732218	0.127321429	0.243362832	0.164785553	0.385630499	0.463095238	0.244897959	0.212184874	0.186868687	0.212261905	0.319870759	0.262	0.29787234	0.260223048	1
DB01167	0.366766467	0.44459279	0.37965616	0.387334315	0.248427673	0.381284916	0.466446645	0.23047619	0.192644483	0.095238095	0.259904913	0.186666667	0.368499257	0.146473779	0.267801858	0.211340206	0.279605263	0.308494784	0.26073132	0.255319149	0.085436893	0.167247387	0.203098107	0.25	0.231884058	0.28913738	0.123333333	0.295238095	0.23132969	0.518095238	0.346504559	0.533333333	0.320884076	0.467546755	0.227655987	0.103189493	0.293072824	0.35	0.450391645	0.320952381	0.325581395	0.234219269	0.164835165	0.257092199	0.367176634	0.2752	0.282136895	0.280728376	0.346786248
DB01169	0.165	0.365	0.165	0.175238095	0.35047619	0.165	0.029431811	0.037037037	0.060919497	0.058333333	0.028571429	0.060919497	0.014583333	0.059919368	0.023719979	0.036699365	0.036755952	0.019444444	0.0825	0.09047619	0.04629822	0.026226633	0.058333333	0.019111224	0.036773098	0.92	0.039375611	0.060119048	0.11	0.118333333	0.06135957	0.017804154	0.085952381	0.027538941	0.073959843	0.025	0.165	0.166190476	0.065428571	0.168412698	0.165	0.022383386	0.061451162	0.185238095	0.023781637	0.023890785	0.037378708	0.023005633	0.165
DB01171	0.2	0.181818182	0.215686275	0.293103448	0.297297297	0.155172414	0.152095808	0.459047619	0.127272727	0.151515152	0.153846154	0.122743682	0.196428571	0.147058824	0.148717949	0.805714286	0.233333333	0.181818182	0.137466307	0.275	0.705714286	0.423333333	0.483333333	0.422539683	0.179389313	0.2	0.633095238	0.526190476	0.196078431	0.243243243	0.25	0.243243243	0.255319149	0.154676259	0.333730159	0.198895028	0.202020202	0.314285714	0.240740741	0.288888889	0.324324324	0.186046512	0.146341463	0.186046512	0.142857143	0.17032967	0.805714286	0.44	0.2
DB01172	0.215238095	0.151219512	0.178571429	0.126984127	0.212513228	0.155172414	0.132231405	0.15625	0.180769231	0.151515152	0.190555556	0.190555556	0.158898305	0.16952381	0.236111111	0.173758865	0.10989011	0.174825175	0.301242236	0.166666667	0.161290323	0.150793651	0.199261993	0.095238095	0.190661479	0.113412698	0.236190476	0.176470588	0.233888889	0.242363316	0.222698413	0.191815857	0.597087379	0.134751773	0.10625	0.258823529	0.141349206	0.134603175	0.162460568	0.518218623	0.215238095	0.242424242	0.124463519	0.180555556	0.182442681	0.11023622	0.179640719	0.149144254	0.348862434
DB01173	0.146017699	0.143094842	0.14516129	0.139583333	0.178571429	0.140115163	0.274179894	0.265714286	0.211864407	0.210526316	0.153846154	0.185950413	0.269047619	0.171568627	0.164835165	0.35	0.167682927	0.186732187	0.177514793	0.56994709	0.270949605	0.240582011	0.285714286	0.205220459	0.230769231	0.141274238	0.316892585	0.4	0.35	0.197916667	0.163507109	0.24	0.222222222	0.250529101	0.171904762	0.538571429	0.363636364	0.152610442	0.209302326	0.228571429	0.172413793	0.279411765	0.211055276	0.212355212	0.147760141	0.199365079	0.361313869	0.192307692	0.133333333
DB01174	0.204081633	0.173333333	0.225	0.192307692	0.25	0.173913043	0.29015873	0.546666667	0.2	0.19047619	0.185185185	0.204	0.262619048	0.238095238	0.158730159	0.503809524	0.333333333	0.2	0.190751445	0.290502793	0.443809524	0.499288001	0.546666667	0.472112869	0.225409836	0.28125	0.28057554	0.556666667	0.170634921	0.184818482	0.391304348	0.178571429	0.133802817	0.294603175	0.1825	0.303809524	0.168350168	0.248962656	0.173913043	0.153846154	0.161290323	0.1875	0.243902439	0.225806452	0.166666667	0.283333333	0.503809524	0.413333333	0.152173913
DB01175	0.262452107	0.252647504	0.28442029	0.253187614	0.202672606	0.245762712	0.266431925	0.512380952	0.330218069	0.137931034	0.194260486	0.296969697	0.219378428	0.183800623	0.275395034	0.933333333	0.196347032	0.268292683	0.283333333	0.23024055	0.833333333	0.512380952	0.483333333	0.485873016	0.256637168	0.212719298	0.57914317	0.486904762	0.226744186	0.322580645	0.297741273	0.271149675	0.227272727	0.266119578	0.352857143	0.293692202	0.25	0.195530726	0.279104478	0.23255814	0.294117647	0.607083154	0.236245955	0.355771878	0.200988468	0.183006536	1	0.397142857	0.244897959
DB01176	0.192380952	0.17452381	0.166666667	0.120430108	0.206896552	0.125	0.107777778	0.11827957	0.150442478	0.136363636	0.185185185	0.149779736	0.103752759	0.181818182	0.099447514	0.283333333	0.206081081	0.170731707	0.467619048	0.232258065	0.289719626	0.428571429	0.260869565	0.107806691	0.199074074	0.145400593	0.289719626	0.25	0.208530806	0.185873606	0.120481928	0.1	0.15	0.096038415	0.129032258	0.128378378	0.230769231	0.178571429	0.173913043	0.184210526	0.265917603	0.224334601	0.181318681	0.152	0.099804305	0.161290323	0.407493511	0.269230769	0.113689095
DB01177	0.292436975	0.357460317	0.323101777	0.297560976	0.308253968	0.316199377	0.351136364	0.128205128	0.312958435	0.184210526	0.192307692	0.290167866	0.290697674	0.163895487	0.363636364	0.280821918	0.240704501	0.315412186	0.369198312	0.215584416	0.131578947	0.192743764	0.198704104	0.178278689	0.252336449	0.637142857	0.131578947	0.289537713	0.222988506	0.196787149	0.358974359	0.367387033	0.404255319	0.353811149	0.189409369	0.150259067	0.312380952	0.287460317	0.377492877	0.382978723	0.223333333	0.285407725	0.277922078	0.252771619	0.284839204	0.20702403	0.362445415	0.289134438	0.666666667
DB01179	0.3	0.331536388	0.332822086	0.296636086	0.254480287	0.339820359	0.393700787	0.098333333	0.281659389	0.121212121	0.210708117	0.272727273	0.266462481	0.151385928	0.410505837	0.243809524	0.236889693	0.328813559	0.328897338	0.182648402	0.303809524	0.17311609	0.195652174	0.17481203	0.314285714	0.259717314	0.09929078	0.306306306	0.246252677	0.228136882	0.409252669	0.339317774	0.288888889	0.394825647	0.200757576	0.151515152	0.248031496	0.164761905	0.414464534	0.295454545	0.229205176	0.30583501	0.375238095	0.315789474	0.307352941	0.214162349	0.356136821	0.290877797	0.343540595
DB01180	0.35890411	0.482758621	0.393048128	0.377867746	0.283823529	0.441295547	0.567147614	0.232539683	0.237785016	0.104166667	0.248571429	0.245499182	0.349527665	0.131746032	0.433650794	0.217391304	0.390023148	1	0.33129771	0.157894737	0.085106383	0.192675159	0.213728549	0.191044776	0.452539683	0.249647391	0.107301587	0.262857143	0.213826367	0.227886057	0.368794326	0.296191819	0.235387046	0.563053097	0.192023634	0.2	0.371613757	0.174382716	0.973466003	0.299843014	0.275494673	0.294488189	0.215686275	0.484603175	0.386422977	0.466825397	0.279456193	0.426584235	0.451851852
DB01182	0.303809524	0.236628849	0.303809524	0.333333333	0.189189189	0.416666667	0.204275534	0.178571429	0.218855219	0.28	0.149758454	0.218120805	0.194444444	0.153846154	0.487936508	0.25732899	0.423928571	0.492222222	0.224806202	0.273913043	0.206030151	0.193877551	0.202531646	0.152737752	0.604444444	0.213930348	0.206030151	0.360153257	0.52	0.220289855	0.321678322	0.24047619	0.346682748	0.208333333	0.159166667	0.174672489	0.85	0.306984127	0.37647619	0.232091691	0.416666667	0.284848485	0.360515021	0.7	0.198555957	0.423333333	0.226775956	0.226635514	0.240938166
DB01183	0.379310345	0.419817471	0.416058394	0.379360465	0.2816	0.410764873	0.482300885	0.152380952	0.271719039	0.147058824	0.226299694	0.275925926	0.327857143	0.142857143	0.37437604	0.240418118	0.272285251	0.363636364	0.349072513	0.223333333	0.121212121	0.222222222	0.264705882	0.198019802	0.26519337	0.262015504	0.121212121	0.479831136	0.253211009	0.232673267	0.393135725	0.335962145	0.304347826	0.562222222	0.204126984	0.372380952	0.256410256	0.192041522	0.531506849	0.311111111	0.266115702	0.315789474	0.22243346	0.253940455	0.36176066	0.253809524	0.306913997	0.344391785	0.32942899
DB01184	0.224334601	0.245022971	0.239285714	0.272727273	0.182432432	0.228668942	0.302222222	0.103448276	0.26	0.137931034	0.38	0.38	0.26	0.38	0.172707889	0.197802198	0.241463415	0.245398773	0.184285714	0.277777778	0.369340344	0.225806452	0.275862069	0.331360947	0.144846797	0.24537037	0.406666667	0.1875	0.146478873	0.242424242	0.368571429	0.227956989	0.171666667	0.308888889	0.303030303	0.313333333	0.179948586	0.366666667	0.216763006	0.176470588	0.466666667	0.34	0.143302181	0.198910082	0.37015873	0.296666667	0.257142857	0.28125	0.244897959
DB01185	0.192380952	0.165594855	0.192380952	0.160714286	0.203856749	0.179104478	0.46	0.192380952	0.35	0.118571429	0.171122995	0.310483871	0.394761905	0.154166667	0.331412104	0.167785235	0.18258427	0.243436754	0.664055993	0.319047619	0.192380952	0.217898833	0.117647059	0.152866242	0.200743494	0.156812339	0.12849162	0.293877551	0.139285714	0.15	0.293333333	0.216624685	0.214035088	0.410793651	0.127659574	0.36	0.148606811	0.140350877	0.193037975	0.209876543	0.192380952	0.363571429	0.223684211	0.146579805	0.159259259	0.253809524	0.194767442	0.187804878	0.174946004
DB01186	0.275700935	0.374130737	0.297014925	0.300613497	0.228070175	0.383307573	0.396843292	0.519047619	0.24893617	0.156666667	0.23415493	0.245762712	0.272307692	0.127348643	0.303956835	0.423333333	0.245901639	0.322091062	0.28021978	0.161434978	0.483333333	0.483333333	0.357460317	0.463333333	0.215767635	0.231433506	0.137931034	0.388809524	0.20746888	0.221172023	0.32	0.253781513	0.198818898	0.405895692	0.397857143	0.100923085	0.268	0.180722892	0.484671533	0.25	0.296296296	0.287698413	0.215246637	0.62542194	0.295918367	0.25311943	0.459047619	0.544066698	0.331683168
DB01188	0.327857143	0.2	0.223333333	0.21756487	0.211666667	0.207720588	0.201680672	0.111111111	0.250896057	0.166666667	0.272727273	0.258992806	0.206967213	0.466666667	0.226700252	0.322695035	0.228650138	0.21875	0.222811671	0.233480176	0.188481675	0.28030303	0.19047619	0.248387097	0.212543554	0.236979167	0.188481675	0.26199262	0.186878307	0.29547619	0.24494382	0.221153846	0.277103175	0.201438849	0.24	0.118571429	0.190396825	0.263537906	0.189312977	0.25015873	0.283333333	0.18593254	0.301071429	0.253809524	0.207792208	0.230769231	0.224719101	0.210401891	0.28452381
DB01189	0.372380952	0.090793651	0.312380952	0.165	0.170952381	0.223333333	0.16984127	0.512380952	0.133333333	0.239425315	0.13047619	0.142857143	0.131071429	0.125	0.090909091	0.572380952	0.066666667	0.077566138	0.203571429	0.240196344	0.56	0.626666667	0.519047619	0.865919238	0.192380952	0.165	0.156666667	0.486904762	0.169100529	0.22031746	0.192380952	0.090793651	0.178968254	0.146825397	0.22952381	0.2	0.223333333	0.225714286	0.083909423	0.262063492	0.372380952	0.118161237	0.098333333	0.253809524	0.227272727	0.142440239	0.572380952	0.365	0.271190476
DB01190	0.388990826	0.37388724	0.36779661	0.366956522	0.375	0.34789644	0.352873563	0.095238095	0.171279762	0.119047619	0.238372093	0.166297118	0.245928339	0.130023641	0.255681818	0.206593407	0.293139293	0.415686275	0.253937008	0.132075472	0.071428571	0.209302326	0.283687943	0.196078431	0.18018018	0.276470588	0.123809524	0.190804598	0.168539326	0.270092593	0.27399651	0.305343511	0.394002976	0.354022989	0.16496945	0.152	0.179381443	0.136069114	0.324549237	0.367346939	0.223123732	0.228033473	0.461666667	0.224489796	0.253030303	0.198130841	0.233870968	0.23297491	0.258445946
DB01193	0.247011952	0.25	0.256505576	0.247619048	0.263157895	0.229422067	0.233490566	0.15625	0.176119403	0.196904762	0.167816092	0.172857143	0.226305609	0.239285714	0.470396825	0.236686391	0.408298611	0.489880952	0.199052133	0.186046512	0.596270814	0.308095238	0.224166667	0.255813953	0.841666667	0.227272727	0.105691057	0.240384615	1	0.192105263	0.288172043	0.242696629	0.204081633	0.234669811	0.18230563	0.181818182	0.502857143	0.211656442	0.413738095	0.2	0.211428571	0.245901639	0.27027027	0.41952381	0.263157895	0.46	0.190594059	0.185106383	0.245436105
DB01194	0.287284144	0.323962517	0.298507463	0.294207317	0.326388889	0.313782991	0.370165746	0.107142857	0.190283401	0.142857143	0.22513089	0.185110664	0.250755287	0.178571429	0.234693878	0.2	0.245454545	0.272285251	0.252236136	0.125	0.153846154	0.193548387	0.18590998	0.174484053	0.205882353	0.226804124	0.153846154	0.193548387	0.554074074	0.198148148	0.258730159	0.257575758	0.199345238	0.366740088	0.166666667	0.102449889	0.392857143	0.163015873	0.360962567	0.317354497	0.316205534	0.228733459	0.135983264	0.253809524	0.262411348	0.387096774	0.247689464	0.297063903	0.431587302
DB01195	0.303809524	0.27301092	0.303809524	0.333333333	0.285714286	0.416666667	0.253819036	0.098333333	0.136986301	0.237142857	0.186098655	0.146666667	0.274319066	0.161290323	0.460952381	0.3	0.419166667	0.499365079	0.205949657	0.142857143	0.13047619	0.184750733	0.199445983	0.225	0.443809524	0.214285714	0.1	0.207100592	0.3	0.228571429	0.3125	0.261538462	0.181081081	0.252051583	0.190721649	0.161290323	0.91	0.321269841	0.37647619	0.216624685	0.416666667	0.230769231	0.222222222	0.7	0.285714286	0.423333333	0.210526316	0.186858316	0.285714286
DB01196	0.299455535	0.365	0.307167235	0.293402778	0.35047619	0.306930693	0.316338355	0.148148148	0.375	0.185185185	0.225409836	0.413994169	0.252595156	0.168449198	0.346320346	0.236009732	0.274122807	0.322330097	0.354545455	0.216216216	0.127725857	0.206632653	0.186761229	0.183673469	0.294906166	0.92	0.127725857	0.374639769	0.250652742	0.20935412	0.348336595	0.320328542	0.201900238	0.322093023	0.17218543	0.107648725	0.267303103	0.176470588	0.372372372	0.226666667	0.246119734	0.243735763	0.276162791	0.257985258	0.27804878	0.224489796	0.274553571	0.296593186	0.257142857
DB01197	0.3	0.224137931	0.30952381	0.273942094	0.366666667	0.245472837	0.156062425	0.111111111	0.151851852	0.291666667	0.158038147	0.27	0.184946237	0.14631182	0.473611111	0.167247387	0.66047619	0.673611111	0.15890411	0.189189189	0.141428571	0.24137931	0.206896552	0.153846154	0.553333333	0.245014245	0.143333333	0.182879377	0.18510582	0.152301587	0.1875	0.21875	0.209302326	0.158653846	0.143769968	0.165775401	0.458095238	0.114285714	0.465714286	0.243902439	0.256666667	0.257142857	0.142857143	0.516666667	0.159444444	0.468571429	0.174041298	0.21875	0.204081633
DB01198	0.3314367	0.405852417	0.346994536	0.351540616	0.256923077	0.36204576	0.503325942	0.357460317	0.181208054	0.283333333	0.286163522	0.165289256	0.36416185	0.1669627	0.283536585	0.357460317	0.257456829	0.319180088	0.255384615	0.238095238	0.385238095	0.385238095	0.357460317	0.872759774	0.179530201	0.296875	0.113683936	0.358849206	0.180743243	0.228663446	0.328947368	0.305597579	0.18627451	0.50443459	0.274920635	0.142857143	0.211290323	0.27027027	0.415730337	0.211930926	0.351351351	0.22953451	0.146086957	0.203947368	0.348525469	0.271317829	0.357460317	0.503809524	0.30878187
DB01200	0.423952096	0.532731377	0.444055944	0.438016529	0.322620519	0.489988221	0.676041667	0.353333333	0.190298507	0.156666667	0.270462633	0.191542289	0.361774744	0.129032258	0.308243728	0.237063492	0.290085679	0.41595092	0.294188862	0.147540984	0.472840856	0.298809524	0.199261993	0.267857143	0.183168317	0.297005988	0.08747471	0.258849206	0.173859433	0.225572979	0.367058824	0.333333333	0.199754902	0.675338189	0.288095238	0.102621258	0.224390244	0.175460123	0.583333333	0.248477467	0.251511487	0.244200244	0.137157107	0.621099557	0.405133929	0.29589372	0.254920635	0.60749538	0.368604651
DB01202	0.245283019	0.24137931	0.302325581	0.216400911	0.3125	0.29787234	0.263650794	0.459047619	0.145357143	0.142857143	0.115273775	0.10483871	0.234285714	0.137931034	0.098930481	0.483333333	0.298245614	0.25	0.160634921	0.223333333	0.423333333	0.423333333	0.62	0.401375661	0.138888889	0.230769231	0.118571429	0.57952381	0.102880658	0.142857143	0.181818182	0.14893617	0.134615385	0.266825397	0.178730159	0.283333333	0.126760563	0.087301587	0.128410915	0.163822526	0.117834395	0.323529412	0.117647059	0.204	0.105263158	0.253809524	0.483333333	0.365	0.133333333
DB01203	0.257692308	0.266153846	0.282331512	0.244080146	0.218678815	0.25	0.256140351	0.263157895	0.322884013	0.19047619	0.185840708	0.313664596	0.20582878	0.181818182	0.473611111	0.263456091	0.40046131	0.460753968	0.262411348	0.238596491	0.596270814	0.308095238	0.263571429	0.152882206	0.841666667	0.228699552	0.167315175	0.411564626	1	0.220812183	0.412162162	0.344907407	0.243243243	0.258782201	0.158024691	0.130434783	0.424166667	0.168508287	0.457857143	0.25	0.213592233	0.294117647	0.370909091	0.468571429	0.237606838	0.468571429	0.285353535	0.268980477	0.211320755
DB01204	0.223333333	0.357460317	0.223333333	0.165	0.308253968	0.223333333	0.157894737	0.318181818	0.116607774	0.153846154	0.193548387	0.115384615	0.198275862	0.192307692	0.132169576	0.133333333	0.183381089	0.145089286	0.138452381	0.102564103	0.12	0.133828996	0.136054422	0.130990415	0.258064516	0.637142857	0.12	0.179389313	0.307692308	0.163597884	0.140043764	0.139088729	0.159090909	0.157706093	0.12037037	0.109452736	0.312380952	0.287460317	0.209076175	0.169232804	0.223333333	0.173913043	0.199115044	0.175	0.170454545	0.167567568	0.135211268	0.165450122	0.666666667
DB01205	0.285714286	0.385674931	0.304411765	0.310136157	0.27027027	0.334795322	0.404469274	0.152380952	0.150190114	0.211007837	0.270318021	0.152091255	0.410684474	0.16008316	0.244556114	0.193548387	0.3	0.2832	0.21319797	0.254436248	0.116666667	0.214668627	0.171428571	0.971988796	0.210526316	0.243197279	0.118571429	0.165692008	0.174168297	0.323529412	0.304347826	0.290540541	0.183673469	0.562222222	0.305555556	0.372380952	0.196330275	0.216216216	0.396761134	0.212765957	0.263157895	0.25	0.15	0.210325048	0.370090634	0.292114695	0.297297297	0.248780488	0.382978723
DB01206	0.283333333	0.519047619	0.259047619	0.197142857	0.421666667	0.185238095	0.127098321	0.095238095	0.1275	0.090909091	0.22	0.13047619	0.145336226	0.13047619	0.11227154	0.166666667	0.163141994	0.163069544	0.21297619	0.121212121	0.078571429	0.112449799	0.154716981	0.117647059	0.108108108	0.637142857	0.156666667	0.122142857	0.191058201	0.25	0.130733945	0.158031088	0.220833333	0.121573302	0.14334471	0.118571429	0.223333333	0.203756614	0.179047619	0.25015873	0.283333333	0.113968254	0.177142857	0.253809524	0.17015873	0.154285714	0.132930514	0.110837438	0.253333333
DB01208	0.223333333	0.268867925	0.223333333	0.219378428	0.174208145	0.228915663	0.241784038	0.071428571	0.127777778	0.210526316	0.184510251	0.124309392	0.259259259	0.132492114	0.169892473	0.162790698	0.244897959	0.210843373	0.177272727	0.229166667	0.1	0.159090909	0.139784946	0.2	0.195652174	0.184855234	0.106666667	0.1875	0.16909621	0.462698413	0.188715953	0.423333333	0.266349206	0.242957746	0.155612245	0.192380952	0.170542636	0.227272727	0.30625	0.551746032	0.239130435	0.203084833	0.183606557	0.253809524	0.239929947	0.245823389	0.239130435	0.234273319	1
DB01210	0.251968504	0.255850234	0.26335175	0.245318352	0.347619048	0.242582897	0.235087719	0.227272727	0.24691358	0.217391304	0.188073394	0.246153846	0.212806026	0.16	0.223476298	0.27761194	0.255639098	0.249480249	0.267813268	0.240740741	0.596270814	0.194528875	0.17877095	0.166226913	0.794520548	0.207289294	0.170124481	0.310231023	1	0.215223097	0.390410959	0.276643991	0.256410256	0.237704918	0.147582697	0.16	0.334319527	0.203756614	0.299065421	0.317354497	0.211055276	0.273224044	0.386100386	0.285714286	0.210977702	0.171171171	0.285340314	0.26	0.431587302
DB01211	0.222721088	0.250113379	0.216637782	0.209591474	0.275	0.240204429	0.233601841	0.326439909	0.23850907	0.171428571	0.399455782	0.33037415	0.217712177	0.354863946	0.347826087	0.168421053	0.183066362	0.256619145	0.403693931	0.147058824	0.150612245	0.155367232	0.20661157	0.133663366	0.315789474	0.169164882	0.345442177	0.253373016	0.25	0.207649282	0.425510204	0.225	0.9375	0.233333333	0.11722488	0.233962264	0.30601403	0.144591837	0.282051282	0.848484848	0.222721088	0.350140056	0.160170068	0.173913043	0.781356765	0.185840708	0.238095238	0.222222222	0.235521236
DB01212	0.360864041	0.428571429	0.378843788	0.369863014	0.274431058	0.398780488	0.574445618	0.069767442	0.173426573	0.205128205	0.263925729	0.169916435	0.385109114	0.13304721	0.270481144	0.175749319	0.319148936	0.340232859	0.259602649	0.153846154	0.103026997	0.146814404	0.173972603	0.23347398	0.163888889	0.297043011	0.104401213	0.170182841	0.162539683	0.446031746	0.333333333	0.365	0.254642857	0.575501584	0.212038304	0.11627907	0.265238095	0.226071429	0.435520362	0.483174603	0.234185734	0.211021505	0.126241135	0.21598878	0.374698795	0.268260292	0.233022636	0.281329923	0.401071429
DB01213	0.156666667	0.118571429	0.116666667	0.08	0.125	0.095238095	0.368571429	0.152380952	0.108452381	0.133333333	0.263157895	0.098333333	0.327857143	0.384615385	0.111216931	0.156666667	0.185185185	0.081081081	0.208730159	0.223333333	0.153846154	0.294117647	0.166666667	0.107142857	0.156666667	0.178571429	0.153846154	0.1	0.105263158	0.25	0.156666667	0.090793651	0.083373016	0.562222222	0.204126984	0.372380952	0.090909091	0.25	0.095238095	0.088235294	0.166666667	0.177301587	0.114404762	0.09375	0.173913043	0.253809524	0.156666667	0.19047619	0.097560976
DB01214	0.201111111	0.191626409	0.196531792	0.19760479	0.258064516	0.163669065	0.174170616	0.217391304	0.16	0.208333333	0.161290323	0.166666667	0.16733871	0.168	0.24137931	0.222222222	0.20441989	0.181818182	0.177545692	0.173913043	0.596270814	0.150877193	0.16286645	0.132132132	0.794520548	0.165413534	0.173913043	0.307692308	1	0.174041298	0.310843373	0.233333333	0.282051282	0.17535545	0.11884058	0.25	0.321904762	0.169497354	0.226475279	0.289473684	0.186878307	0.261006289	0.256410256	0.35483871	0.198130841	0.159603175	0.180055402	0.175644028	0.309285714
DB01215	0.210810811	0.276176024	0.213445378	0.245115453	0.169133192	0.238410596	0.265353418	0.357460317	0.176904762	0.283333333	0.209606987	0.151436031	0.295238095	0.129310345	0.194214876	0.357460317	0.198660714	0.215648855	0.174468085	0.259111901	0.357460317	0.357460317	0.357460317	0.96141655	0.137305699	0.204255319	0.113072888	0.358849206	0.141732283	0.235294118	0.203358209	0.21010101	0.129584352	0.267981439	0.270952381	0.135693593	0.192380952	0.35483871	0.259044863	0.157175399	0.363636364	0.172897196	0.131805158	0.161290323	0.253378378	0.263636364	0.385238095	0.503809524	0.264367816
DB01216	0.296146045	0.264475743	0.275925926	0.277246654	0.379310345	0.281362007	0.25921522	0.081662976	0.275862069	0.153846154	0.234597156	0.283018868	0.249034749	0.148148148	0.26744186	0.231428571	0.269521411	0.345211581	0.337628866	0.19858156	0.122047244	0.178571429	0.172413793	0.294117647	0.208333333	0.263033175	0.122047244	0.25	0.168604651	0.170854271	0.233333333	0.301149425	0.178571429	0.260404281	0.176470588	0.148148148	0.18537859	0.169054441	0.272036474	0.21483376	0.197530864	0.278108466	0.222972973	0.260869565	0.203735144	0.180586907	0.2319202	0.210191083	0.217475728
DB01217	0.18699187	0.652380952	0.171903882	0.176583493	0.178730159	0.164021164	0.183962264	0.319047619	0.169435216	0.118571429	0.24	0.165016502	0.18875502	0.25	0.175059952	0.205128205	0.223433243	0.178111588	0.168765743	0.18907563	0.173469388	0.541522736	0.131498471	0.140350877	0.181818182	0.365	0.173469388	0.219081272	0.188356164	0.333333333	0.175105485	0.161363636	0.218578644	0.179577465	0.214285714	0.10212766	0.183976261	0.192567568	0.236714286	0.127840909	0.211267606	0.186246418	0.185328185	0.202531646	0.285714286	0.166666667	0.196185286	0.173120729	0.169734151
DB01218	0.29047619	0.180327869	0.29047619	0.213389121	0.189189189	0.23047619	0.158711217	0.137931034	0.270916335	0.163809524	0.138888889	0.240310078	0.140816327	0.166666667	0.168797954	0.309160305	0.209302326	0.252427184	0.23495702	0.388888889	0.262820513	0.222222222	0.195035461	0.2	0.272	0.253333333	0.262820513	0.392857143	0.241106719	0.235294118	0.210161663	0.186104218	0.313363977	0.161290323	0.115853659	0.124378109	0.453368527	0.826666667	0.185126582	0.209375	0.323529412	0.300341297	0.286384977	0.230496454	0.189189189	0.135770235	0.285714286	0.226463104	0.176855895
DB01219	0.225177305	0.299093656	0.243288591	0.254355401	0.189189189	0.249185668	0.279953917	0.078571429	0.136138614	0.118571429	0.206315789	0.22	0.259459459	0.181818182	0.208502024	0.204488778	0.261904762	0.210332103	0.19706499	0.652380952	0.078571429	0.148717949	0.135135135	0.268292683	0.192708333	0.227272727	0.106666667	0.167958656	0.152284264	0.199074074	0.285714286	0.218934911	0.153477218	0.284064665	0.612059885	0.753333333	0.193396226	0.179487179	0.260992908	0.173719376	0.152380952	0.14254386	0.179487179	0.23	0.264119601	0.45	0.179265659	0.182509506	0.225631769
[truncated: 221 more rows]
[truncated: 868 more columns]
