# Supplementary material for: Inverse similarity and reliable negative samples for drug side-effect prediction
Source: BMC Bioinformatics. 2019 Feb 4;19(Suppl 13):554. doi: 10.1186/s12859-018-2563-x (PMC7402513; doi:10.1186/s12859-018-2563-x)
Supplement: Supplementary file 1 — Supplementary codes and data. The two datasets used in this work and the python codes of the proposed method. (ZIP 11,623 kb) [file 12859_2018_2563_MOESM1_ESM.zip › Additional file 3/Datasets/Our Dataset/sideeffect_list.csv]

nausea
headache
vomiting
rash
dizziness
diarrhoea
pruritus
hypersensitivity
urticaria
abdominal pain
body temperature increased
constipation
fatigue
asthenia
insomnia
infection
dyspnoea
pain
hypotension
hypertension
gastrointestinal disorder
anorexia
paraesthesia
thrombocytopenia
dyspepsia
nervous system disorder
dry mouth
oedema
tachycardia
myalgia
confusional state
arthralgia
anxiety
unspecified disorder of skin and subcutaneous tissue
palpitations
leukopenia
somnolence
anaemia
chest pain
vertigo
angioedema
syncope
convulsion
anaphylactic shock
malaise
cough
tremor
vision blurred
back pain
alopecia
flatulence
nervousness
agitation
mental disorder
malnutrition
arrhythmia
angiopathy
cardiac disorder
mediastinal disorder
immune system disorder
pharyngitis
urinary tract infection
tinnitus
erythema
flushing
hepatitis
sinusitis
hallucination
eye disorder
dysgeusia
oedema peripheral
rhinitis
haemorrhage
agranulocytosis
connective tissue disorder
pneumonia
epistaxis
myocardial infarction
stevens-johnson syndrome
urinary tract disorder
weight decreased
jaundice
conjunctivitis
chills
bradycardia
hepatobiliary disease
upper respiratory tract infection
hyperglycaemia
neutropenia
depression
erectile dysfunction
sweating
haematuria
weight increased
drowsiness
angina pectoris
blood and lymphatic system disorders
bronchitis
infestation nos
pollakiuria
pancreatitis
influenza
stomatitis
asthma
eosinophilia
gastritis
dysuria
erythema multiforme
dysphagia
hypoaesthesia
aspartate aminotransferase increased
toxic epidermal necrolysis
orthostatic hypotension
alanine aminotransferase increased
bronchospasm
ataxia
breast disorder
cramp muscle
renal failure
sweating increased
migraine
dry skin
dermatitis
cardiac failure
dehydration
cerebrovascular accident
muscle spasms
hypokalaemia
cardiac failure congestive
urinary retention
irritability
mood swings
arthritis
lethargy
diabetes mellitus
dermatitis exfoliative
renal impairment
psychotic disorder
atrial fibrillation
pancytopenia
eczema
face oedema
libido decreased
increased appetite
gastrointestinal haemorrhage
hypoglycaemia
decreased appetite
gastroenteritis
diplopia
cardiac arrest
photosensitivity
muscular weakness
hyperkinesia
liver function test abnormal
hepatic function abnormal
visual disturbance
haemolytic anaemia
shock
nasal congestion
eye pain
ear pain
thirst
nasopharyngitis
purpura
neuropathy peripheral
skin disorder
hyponatraemia
hepatic failure
hot flush
anaphylactoid reaction
renal failure acute
amnesia
neoplasm
lymphadenopathy
ear and labyrinth disorders
polyuria
euphoric mood
hypertonia
aplastic anaemia
oesophagitis
pain in extremity
gynaecomastia
cystitis
swelling
ecchymosis
inflammation
rash maculo-papular
disorientation
colitis
coma
discomfort
cramps of lower extremities
abnormal vision
abdominal distension
hypercholesterolaemia
nightmare
neoplasm malignant
dry eye
photophobia
melaena
pulmonary oedema
urinary incontinence
muscle twitching
photosensitivity reaction
sepsis
thrombophlebitis
neuropathy
vaginal inflammation
lightheadedness
eructation
vasculitis
herpes simplex
phosphatase alkaline increased
abdominal pain upper
ulcer
gout
dermatitis contact
coordination abnormal
drug interaction
neck pain
dysmenorrhoea
nocturia
pulmonary embolism
abdominal discomfort
blood urea increased
cardiovascular disorder
hyperhidrosis
viral infection
cellulitis
gastrooesophageal reflux disease
hyperkalaemia
contusion
arthropathy
bone pain
blood pressure increased
cough increased
glossitis
hiccups
sleep disorder
wheezing
rectal haemorrhage
phlebitis
mouth ulceration
rhabdomyolysis
proteinuria
hyperlipidaemia
jaundice cholestatic
thinking abnormal
hyperbilirubinaemia
ventricular tachycardia
musculoskeletal pain
salivary hypersecretion
leukocytosis
blood disorder
candida infection
abnormal dreams
injection site reaction
delirium
cataract
gait disturbance
hepatic enzyme increased
amenorrhoea
otitis media
blood bilirubin increased
vasodilation
accidental injury
hyperuricaemia
bone disorder
breast pain
aggression
apnoea
creatinine increased
ventricular extrasystoles
eye irritation
gingivitis
pallor
herpes zoster
mydriasis
rhinorrhoea
acne
oliguria
dysarthria
petechiae
hepatotoxicity
numbness
glaucoma
fungal infection
dyskinesia
myocardial ischaemia
rigors
endocrine disorder
hypocalcaemia
skin discolouration
respiratory tract infection
pleural effusion
deafness
rash erythematous
hearing impaired
albuminuria
ageusia
atrioventricular block
skin exfoliation
glycosuria
skin ulcer
peptic ulcer
speech disorder
heartburn
cholestasis
gamma-glutamyltransferase increased
abscess
ventricular arrhythmia
memory impairment
tenderness
stinging
laryngitis
amblyopia
nephritis interstitial
neuralgia
liver disorder
delusion
haemoptysis
menstrual disorder
depersonalisation
throat sore
nystagmus
metrorrhagia
seborrhoeic dermatitis
ventricular fibrillation
hyperaesthesia
suicidal ideation
respiratory depression
blister
laryngospasm
menorrhagia
hypothyroidism
haemoglobin decreased
scotoma
lung disorder
vaginal haemorrhage
influenza-like symptoms
neuritis
injection site pain
apathy
extrasystoles
abdominal cramps
hyperventilation
folliculitis
redness
hypertriglyceridaemia
calculus of kidney
haematemesis
myopathy
tingling sensation
haemorrhoids
stupor
oral candidiasis
bone marrow depression
toothache
torsade de pointes
loss of consciousness
blood creatinine increased
supraventricular tachycardia
psoriasis
cerebration impaired
keratitis
blepharitis
paralysis
hypokinesia
pharyngolaryngeal pain
tooth disorder
visual impairment
myoclonus
hypomagnesaemia
hypercalcaemia
digestion impaired
fracture
pregnancy
hepatomegaly
ileus
thrombosis
respiratory failure
upset stomach
gastrointestinal symptom nos
intestinal obstruction
sleep disturbance
cholelithiasis
dermatitis atopic
fatal outcomes
cyst
diabetic
libido increased
haematoma
deep vein thrombosis
cyanosis
fluid retention
encephalopathy
suicide attempt
serum creatinine increased
febrile neutropenia
hepatocellular injury
bursitis
electrocardiogram abnormal
hostility
galactorrhoea
nephropathy
respiratory distress
hepatic necrosis
block heart
influenza like illness
eruption
lacrimation
osteoporosis
platelet count decreased
polyp
myasthenia
hirsutism
transaminases increased
cholecystitis
gingival bleeding
nail disorder
chest discomfort
pelvic pain
laryngeal oedema
skin hyperpigmentation
inappropriate antidiuretic hormone secretion
bacterial infection
burning sensation
extravasation
disturbance in attention
meningitis
drug eruption
akathisia
sexual dysfunction
necrosis
micturition urgency
epilepsy
hypophosphataemia
mania
extrapyramidal symptoms
trauma
gastric ulcer
creatine phosphokinase increased
lymphopenia
thrombocytosis
local reaction
menstruation irregular
pseudomembranous colitis
aphasia
dysphonia
parosmia
muscle rigidity
sneezing
vaginal moniliasis
rheumatoid arthritis
body temperature decreased
vesiculobullous rash
peripheral vascular disorder
night sweats
transient ischaemic attack
faecal incontinence
mucosal inflammation
hypotonia
sudden death
neuroleptic malignant syndrome
tongue oedema
nephrotic syndrome
generalised oedema
visual acuity reduced
lower respiratory tract infection
depressed mood
myositis
breast cancer
ear disorder
hypertensive
ache
lactic dehydrogenase activity increased
lymphoma
serum sickness
coagulopathy
osteoarthritis
thrombocytopenic purpura
electrocardiogram qt prolonged
leukorrhea
lacrimation increased
extrapyramidal disorder
application site reaction
systemic lupus erythematosus
fungal skin infection
appetite absent
tendonitis
duodenal ulcer
loose stools
excitement
accommodation disorder
kidney function abnormal
cerebrovascular disorder
bundle branch block
eye haemorrhage
enlargement abdomen
pericarditis
