# Supplementary material for: Inverse similarity and reliable negative samples for drug side-effect prediction
Source: BMC Bioinformatics. 2019 Feb 4;19(Suppl 13):554. doi: 10.1186/s12859-018-2563-x (PMC7402513; doi:10.1186/s12859-018-2563-x)
Supplement: Supplementary file 1 — Supplementary codes and data. The two datasets used in this work and the python codes of the proposed method. (ZIP 11,623 kb) [file 12859_2018_2563_MOESM1_ESM.zip › Additional file 3/Datasets/Readme.txt]

The files are structured as follows:
1. drug_list_drugbank.csv: drug list of the DrugBank ids
2. sideeffect_list.csv: side-effect list of side-effect names
3. drug_sideeffect_matrix.csv: drug side-effect interaction matrix
4. drug_similarity_comprehensive_max.csv: drug similarity matrix using the comprehensive similarity and Max similarity integration method
5. drug_vector_comprehensive_max_.csv: drug vector obtained using the comprehensive similarity and Max similarity integration method
6. drug_list_pubmed.csv: drug list of the pubmed ids
