# Supplementary material for: Inverse similarity and reliable negative samples for drug side-effect prediction
Source: BMC Bioinformatics. 2019 Feb 4;19(Suppl 13):554. doi: 10.1186/s12859-018-2563-x (PMC7402513; doi:10.1186/s12859-018-2563-x)
Supplement: Supplementary file 1 — Supplementary codes and data. The two datasets used in this work and the python codes of the proposed method. (ZIP 11,623 kb) [file 12859_2018_2563_MOESM1_ESM.zip › Additional file 3/InverseSimilarityNS/MLHelper.py]

import sys
reload(sys)
sys.setdefaultencoding('utf8')
import numpy as np

# Multinomial Naive Bayes Classifier
def naive_bayes_classifier(train_x, train_y):
    from sklearn.naive_bayes import MultinomialNB
    model = MultinomialNB(alpha=0.01)
    model.fit(train_x, train_y)
    return model


# KNN Classifier
def knn_classifier(train_x, train_y):
    from sklearn.neighbors import KNeighborsClassifier
    model = KNeighborsClassifier()
    model.fit(train_x, train_y)
    return model


# Logistic Regression Classifier
def logistic_regression_classifier(train_x, train_y):
    from sklearn.linear_model import LogisticRegression
    model = LogisticRegression(penalty='l2')
    model.fit(train_x, train_y)
    return model


# Random Forest Classifier
def random_forest_classifier(train_x, train_y):
    from sklearn.ensemble import RandomForestClassifier
    model = RandomForestClassifier(n_estimators=8)
    model.fit(train_x, train_y)
    return model


# Decision Tree Classifier
def decision_tree_classifier(train_x, train_y):
    from sklearn import tree
    model = tree.DecisionTreeClassifier()
    model.fit(train_x, train_y)
    return model


# GBDT(Gradient Boosting Decision Tree) Classifier
def gradient_boosting_classifier(train_x, train_y):
    from sklearn.ensemble import GradientBoostingClassifier
    model = GradientBoostingClassifier(n_estimators=200)
    model.fit(train_x, train_y)
    return model


# SVM Classifier
def svm_classifier(train_x, train_y):
    from sklearn.svm import SVC
    model = SVC(kernel='rbf', probability=True)
    model.fit(train_x, train_y)
    return model


# SVM Classifier using cross validation
def svm_cross_validation(train_x, train_y):
    from sklearn.grid_search import GridSearchCV
    from sklearn.svm import SVC
    model = SVC(kernel='rbf', probability=True)
    param_grid = {'C': [1e-3, 1e-2, 1e-1, 1, 10, 100, 1000], 'gamma': [0.001, 0.0001]}
    grid_search = GridSearchCV(model, param_grid, n_jobs=1, verbose=1)
    grid_search.fit(train_x, train_y)
    best_parameters = grid_search.best_estimator_.get_params()
    for para, val in best_parameters.items():
        print para, val
    model = SVC(kernel='rbf', C=best_parameters['C'], gamma=best_parameters['gamma'], probability=True)
    model.fit(train_x, train_y)
    return model


# Xgboost classifier
def xgboost(train_x, train_y, rounds):
    import xgboost as xgb
    import numpy as np
    train_x = np.asarray(train_x);
    train_y = np.asarray(train_y);
    train_matrix = xgb.DMatrix(train_x, label=train_y);
    param = {
        'bst:max_depth': 2,
        'bst:eta': 1,
        'silent': 1,
        'objective': 'binary:logistic',
        'nthread': 4,
        'eval_metric': 'auc'
    };
    model = xgb.train(param, train_matrix, rounds);
    return model;


# Random classifier training
def random_classifier_train(train_x, train_y):
    ps_sample = 0
    ns_sample = 0
    for label in train_y:
        if float(label) == 0:
            ns_sample += 1
        else:
            ps_sample += 1
    return float(ps_sample)/len(train_y)


# Random classifier classification
def random_classifier_test(model_probability,test_x):
    test_size = len(test_x)
    random_array = np.random.permutation(range(test_size))
    predict_labels = [0]*test_size
    test_size = int(test_size*model_probability)
    for index in range(0,test_size):
        predict_labels[random_array[index]] = 1
    return predict_labels


# One class SVM
def one_class_SVM(train_x):
    from sklearn import svm
    model = svm.OneClassSVM(nu=0.1, kernel="linear", gamma=0.1)
    model.fit(train_x)
    return model
