# Supplementary material for: Inverse similarity and reliable negative samples for drug side-effect prediction
Source: BMC Bioinformatics. 2019 Feb 4;19(Suppl 13):554. doi: 10.1186/s12859-018-2563-x (PMC7402513; doi:10.1186/s12859-018-2563-x)
Supplement: Supplementary file 1 — Supplementary codes and data. The two datasets used in this work and the python codes of the proposed method. (ZIP 11,623 kb) [file 12859_2018_2563_MOESM1_ESM.zip › Additional file 3/InverseSimilarityNS/cross_validation.py]

import os
import tools
import MLHelper
import time
import negative_samples

# validate our model via cross validation
def cross_validation(drug_vector_map, sideeffect_drug_map, fold_num, save_dir):
    sideeffects = sideeffect_drug_map.keys()
    for sideeffect in sideeffects:
        start = time.clock()
        sideeffect_prediction_result = []
        # initiate positive drugs and negatives
        value = sideeffect_drug_map[sideeffect]
        positive_drugs = value[0]
        positive_drug_num = len(positive_drugs)
        candidate_drug_obs = value[1]
        candidate_drug_ob_num = len(candidate_drug_obs)
        negative_drugs = []
        if positive_drug_num > fold_num:
            if positive_drug_num < candidate_drug_ob_num:
                negative_drug_num = positive_drug_num
            else:
                negative_drug_num = candidate_drug_ob_num
            for i in range(0, negative_drug_num):
                negative_drugs.append(candidate_drug_obs[i].drug_pub_id)

            # split into folds
            pd_folds = tools.split_sample_folds(positive_drugs, fold_num)
            nd_folds = tools.split_sample_folds(negative_drugs, fold_num)

            for foldIndex1 in range(0, fold_num):
                # Initiate the test sample set
                test_drugs = []
                test_drug_vectors = []
                test_drug_labels = []
                test_drugs.extend(pd_folds[foldIndex1])
                test_drugs.extend(nd_folds[foldIndex1])
                temp_drug_vectors1, temp_drug_labels1 = tools.get_drug_vectors(drug_vector_map, pd_folds[foldIndex1], 1.0)
                temp_drug_vectors2, temp_drug_labels2 = tools.get_drug_vectors(drug_vector_map, nd_folds[foldIndex1], 0.0)
                test_drug_vectors.extend(temp_drug_vectors1)
                test_drug_vectors.extend(temp_drug_vectors2)
                test_drug_labels.extend(temp_drug_labels1)
                test_drug_labels.extend(temp_drug_labels2)

                # initiate the training sample set
                train_drug_vectors = []
                train_drug_labels = []
                for foldIndex2 in range(0, fold_num):
                    if not foldIndex1 == foldIndex2:
                        temp_drug_vectors3, temp_drug_labels3 = tools.get_drug_vectors(drug_vector_map, pd_folds[foldIndex2], 1.0)
                        temp_drug_vectors4, temp_drug_labels4 = tools.get_drug_vectors(drug_vector_map, nd_folds[foldIndex2], 0.0)
                        train_drug_vectors.extend(temp_drug_vectors3)
                        train_drug_vectors.extend(temp_drug_vectors4)
                        train_drug_labels.extend(temp_drug_labels3)
                        train_drug_labels.extend(temp_drug_labels4)
                # classification
                model = MLHelper.svm_classifier(train_drug_vectors, train_drug_labels)
                fold_predict_labels = model.predict(test_drug_vectors)
                fold_predict_scores = model.predict_proba(test_drug_vectors)
                fold_predict_prob = tools.get_ps_predict_prob(fold_predict_labels, fold_predict_scores)
                for index in range(0, len(fold_predict_prob)):
                    sideeffect_prediction_result.append(test_drugs[index] + "," + str(fold_predict_prob[index])+ "," + str(fold_predict_labels[index])+ "," +str(test_drug_labels[index]))
        print sideeffect + "," + str(time.clock() - start) + "s"
        tools.list_file_writer(sideeffect_prediction_result, save_dir + "/" + sideeffect.replace("|", "_") + ".csv")


# Main function
if __name__ == '__main__':
    '''Liu's dataset'''
    base_dir = os.path.abspath('..') + "/Datasets/Liu's Dataset/"
    drug_list_path = base_dir + "drug_list_pubmed.csv"
    sideeffect_list_path = base_dir + "sideeffect_list.csv"
    drug_sideeffect_matrix_path = base_dir + "drug_sideeffect_matrix.csv"
    drug_sim_matrix_path = base_dir + "drug_similarity_chemTar_max.csv"
    drug_vector_path = base_dir + "drug_vector_chemTar_max.csv"
    save_dir = base_dir + "Results"
    sideeffect_drug_map = negative_samples.sideeffect_drug_map(drug_list_path, sideeffect_list_path,
                                                               drug_sideeffect_matrix_path)
    sideeffect_drug_map_score = negative_samples.cal_candidate_drug_score(sideeffect_drug_map, drug_sim_matrix_path)
    drug_vector_map = tools.list_map_reader(drug_vector_path, 833, ",")
    cross_validation(drug_vector_map, sideeffect_drug_map_score, 5, save_dir)


    '''ISNRNS'''
    base_dir = os.path.abspath('..') + "/Datasets/Our Dataset/"
    drug_list_path = base_dir + "drug_list_drugbank.csv"
    sideeffect_list_path = base_dir + "sideeffect_list.csv"
    drug_sideeffect_matrix_path = base_dir + "drug_sideeffect_matrix.csv"
    drug_sim_matrix_path = base_dir + "drug_similarity_comprehensive_max.csv"
    drug_vector_path = base_dir + "drug_vector_comprehensive_max_.csv"
    save_dir = base_dir + "Results"

    sideeffect_drug_map = negative_samples.sideeffect_drug_map(drug_list_path, sideeffect_list_path,
                                                               drug_sideeffect_matrix_path)
    sideeffect_drug_map_score = negative_samples.cal_candidate_drug_score(sideeffect_drug_map, drug_sim_matrix_path)
    drug_vector_map = tools.list_map_reader(drug_vector_path, 918, ",")
    cross_validation(drug_vector_map, sideeffect_drug_map_score, 5, save_dir)
