# Supplementary material for: Inverse similarity and reliable negative samples for drug side-effect prediction
Source: BMC Bioinformatics. 2019 Feb 4;19(Suppl 13):554. doi: 10.1186/s12859-018-2563-x (PMC7402513; doi:10.1186/s12859-018-2563-x)
Supplement: Supplementary file 1 — Supplementary codes and data. The two datasets used in this work and the python codes of the proposed method. (ZIP 11,623 kb) [file 12859_2018_2563_MOESM1_ESM.zip › Additional file 3/InverseSimilarityNS/negative_samples.py]

import tools

# initiate side-effect map, the value are the positive drugs and candidate negative drugs
def sideeffect_drug_map(drug_list_path, sideeffect_list_path, drug_sideeffect_matrix_path):
    drug_list = tools.list_file_reader(drug_list_path)
    sideeffect_list = tools.list_file_reader(sideeffect_list_path)
    drug_sideeffect_matrix = tools.list_file_reader(drug_sideeffect_matrix_path)
    sideeffect_num = len(sideeffect_list)
    drug_num = len(drug_list)
    sideeffect_drug_map = {}
    for i in range(0, drug_num):
        drug = drug_list[i]
        items = drug_sideeffect_matrix[i].split(",")
        if len(items) == sideeffect_num:
            for j in range(0, sideeffect_num):
                sideeffect = sideeffect_list[j]
                if sideeffect_drug_map.__contains__(sideeffect):
                    temp_value = sideeffect_drug_map[sideeffect]
                    postive_drugs = temp_value[0]
                    candidate_drugs = temp_value[1]
                else:
                    postive_drugs = []
                    candidate_drugs = []
                if items[j] == "1":
                    postive_drugs.append(drug)
                elif items[j] == "0":
                    candidate_drugs.append(drug)
                else:
                    print "cell format not valid: " + items[j]
                value = []
                value.append(postive_drugs)
                value.append(candidate_drugs)
                sideeffect_drug_map[sideeffect]=value
        else:
            print "line format not valid: " + drug_sideeffect_matrix[i]
    return sideeffect_drug_map


# calculate similarity score for candidate drugs, rank them ascendingly
def cal_candidate_drug_score(sideeffect_drug_map, drug_sim_matrix_path):
    drug_sim_matrix = tools.map_reader(drug_sim_matrix_path)
    sideeffects = sideeffect_drug_map.keys()
    new_sideeffect_drug_map = {}
    for sideeffect in sideeffects:
        temp_value = sideeffect_drug_map[sideeffect]
        postive_drugs = temp_value[0]
        candidate_drugs = temp_value[1]
        ranked_candidate_drug_list = []
        for candidate_drug in candidate_drugs:
            sim_score = 0
            for postive_drug in postive_drugs:
                key = candidate_drug + "&&" + postive_drug
                if not drug_sim_matrix.__contains__(key):
                    key = postive_drug + "&&" + candidate_drug
                sim_score += float(drug_sim_matrix[key])
            ranked_candidate_drug_list.append(Candidate_Drug(candidate_drug, sim_score))
        ranked_candidate_drug_list = sorted(ranked_candidate_drug_list, reverse=False)
        value = []
        value.append(postive_drugs)
        value.append(ranked_candidate_drug_list)
        new_sideeffect_drug_map[sideeffect] = value
    return new_sideeffect_drug_map


# candidate drug and its score
class Candidate_Drug:
    def __init__(self, drug_pub_id, score):
        self.drug_pub_id = drug_pub_id
        self.score = score

    def __cmp__(self, other):
        return cmp(self.score, other.score)
