# Supplementary material for: Inverse similarity and reliable negative samples for drug side-effect prediction
Source: BMC Bioinformatics. 2019 Feb 4;19(Suppl 13):554. doi: 10.1186/s12859-018-2563-x (PMC7402513; doi:10.1186/s12859-018-2563-x)
Supplement: Supplementary file 1 — Supplementary codes and data. The two datasets used in this work and the python codes of the proposed method. (ZIP 11,623 kb) [file 12859_2018_2563_MOESM1_ESM.zip › Additional file 3/InverseSimilarityNS/tools.py]

import os
import csv
import random

# Read lines as a list from the specified file
def list_file_reader(file_path):
    file = open(file_path, 'r')
    list = []
    line = file.readline()
    while line:
        list.append(line.strip('\r\n'))
        line = file.readline()
    file.close()
    return list


# Save simple list into file
def list_file_writer(list,save_path):
    create_parent_dir_not_exist(save_path)
    file = open(save_path, 'w+')
    for item in list:
        file.write(str(item)+"\n")
    file.close()


# Map reader
def list_map_reader(file_path, col_num, separator):
    map = {}
    file = open(file_path, 'r')
    line = file.readline()
    while line:
        line = line.strip('\r\n')
        items = line.split(separator)
        if len(items) == col_num:
            list = []
            for i in range(1, len(items)):
                list.append(items[i])
            map[items[0]] = list
        else:
            print "format not valid: " + line
        line = file.readline()
    file.close()
    return map


# Save map to file, the value of the map is a list
def list_map_writer(map, save_path, separator):
    create_parent_dir_not_exist(save_path)
    file = open(save_path, 'w+')
    keys = map.keys()
    for key in keys:
        line = key + ","
        items = map[key]
        for item in items:
            line += str(item) + separator
        file.write(line + "\n")
    file.close()


# Read map from file, the value of the map is a string
def map_reader(file_path):
    file = open(file_path, 'r')
    map = {}
    line = file.readline()
    while line:
        line = line.strip('\r\n')
        index = line.find(",")
        key = line[0:index]
        value = line[index+1:len(line)]
        map[key] = value
        line = file.readline()
    file.close()
    return map


# Save map to file, the value of the map is a string
def map_writer(map, save_path, separator):
    create_parent_dir_not_exist(save_path)
    file = open(save_path, 'w+')
    keys = map.keys()
    for key in keys:
        file.write(key + separator + str(map[key]) + "\n")
    file.close()


# Save map to file, the value of the map is a string
def matrix_writer(matrix, save_path, separator):
    create_parent_dir_not_exist(save_path)
    file = open(save_path, 'w+')

    # for row in matrix:
    #     line = []
    #     for cell in row:
    #         line.append(str(cell))
    #     line = separator.join(line)
    #     file.write(line + "\n")

    # line = []
    # index = 1
    # for row in matrix:
    #     for cell in row:
    #         # line.append(str(index) + "," + str(cell))
    #         line.append(str(cell))
    #         index += 1
    # line = "\n".join(line)
    # file.write(line)

    file.close()


# Create file if not exist
def create_parent_dir_not_exist(file_path):
    parent_dir = os.path.dirname(file_path)
    if not os.path.exists(parent_dir):
        os.makedirs(parent_dir)


# Split positive/negative samples into x-fold
def split_sample_folds(sample_list, fold_num):
    sample_list_size = len(sample_list)
    random_index_list = get_random_num_list(sample_list_size)
    sample_num_per_fold = int(sample_list_size / fold_num)
    sample_folds = []
    for i in range(0, fold_num):
        start = i * sample_num_per_fold
        end = start + sample_num_per_fold
        sample_fold = []
        for j in range(start, end):
            sample_fold.append(sample_list[random_index_list[j]])
        sample_folds.append(sample_fold)
    for j in range(fold_num * sample_num_per_fold, sample_list_size):
        sample_folds[0].append(sample_list[random_index_list[j]])
    return sample_folds


# Get a random number list
def get_random_num_list(upper_limit):
    random_num_list = []
    for i in range(0, upper_limit):
        random_num_list.append(i)
    random.shuffle(random_num_list)
    return random_num_list


# Get vectors of the drugs
def get_drug_vectors(drug_vector_map, drugs, label):
    drug_vectors = []
    drug_labels = []
    for i in range(0, len(drugs)):
        drug_vectors.append(drug_vector_map[drugs[i]])
        drug_labels.append(label)
    return drug_vectors, drug_labels


# Get positive sample predict prob
def get_ps_predict_prob(predict_label_list,predict_score_list):
    list_len = len(predict_label_list)
    probability_list = []
    if list_len == len(predict_score_list):
        for index in range(0,list_len):
            p1 = predict_score_list[index][0]
            p2 = predict_score_list[index][1]
            if int(predict_label_list[index]) == 1:
                if p1 > p2:
                    probability = p1
                else:
                    probability = p2
            else:
                if p1 > p2:
                    probability = p2
                else:
                    probability = p1
            probability_list.append(probability)
    else:
        print "predict_label_list and predict_score_list size not equal."
    return probability_list


# Get files in the specified directory
def files_in_directory(dir):
    import os
    file_names = []
    walk = os.walk(dir)
    for path, dir_list, file_list in walk:
        for file_name in file_list:
            file_names.append(os.path.join(path, file_name))
    return file_names


# Prediction result reader
def prediction_result_reader(file_path):
    csvFile = open(file_path, "r")
    reader = csv.reader(csvFile)
    true_labels = []
    predict_labels = []
    predict_scores = []
    for cells in reader:
        if len(cells) == 4:
            predict_scores.append(float(cells[1]))
            predict_labels.append(float(cells[2]))
            true_labels.append(float(cells[3]))
    csvFile.close()
    return predict_scores, predict_labels, true_labels
