# Supplementary material for: Inverse similarity and reliable negative samples for drug side-effect prediction
Source: BMC Bioinformatics. 2019 Feb 4;19(Suppl 13):554. doi: 10.1186/s12859-018-2563-x (PMC7402513; doi:10.1186/s12859-018-2563-x)
Supplement: Supplementary file 2 — The supplementary results for this work. This file contains lists of researched drugs and side-effects, and all prediction results. Table S1: List of 917 drugs studied in this work. Drug names, drug target proteins, substituents of drugs, ATC codes and the SMILES strings are included as well. Table S2: List of 500 side-effect terms studied in this work. Table S3: F1-scores of different similarity measurements and different similarity integration methods using KNN. Table S4: F1-scores of different classifiers using the comprehensive similarity on balanced and imbalanced training sets. Table S5: F1-scores of different classifiers using the proposed negative sample selection method and random sample selection method. (XLSX 857 kb) [file 12859_2018_2563_MOESM2_ESM.xlsx]

## Sheet: Table S1
DrugBankId	DrugName	Substituents	ATC Code	Targets	Side-effects	Similes
DB00006	Bivalirudin	Fatty amide;N-acyl-alpha amino acid or derivatives;Phenylpropylamine;Guanidine;Amphetamine or derivatives;N-acyl-alpha-amino acid;Pyrrolidine carboxylic acid or derivatives;Secondary carboxylic acid amide;Alpha peptide;Amino fatty acid;Hydrocarbon derivative;Alpha-amino acid or derivatives;Amine;Carboxylic acid;Carboxylic acid amide;Primary aliphatic amine;Carboxamide group;Aralkylamine;N-substit…	B B01 B01A B01AE B01AE06;	P00734;	coronary stent thrombosis;haematuria;syncope;nervousness;gastrointestinal disorder;urinary retention;injection site discomfort;vomiting;catheter thrombosis;contusion;eye disorder;shock;pulmonary haemorrhage;heparin-induced thrombocytopenia;international normalised ratio increased;body temperature increased;cardiac tamponade;melaena;peritoneal haemorrhage;ear haemorrhage;st segment elevation myoca…	CC[C@H](C)[C@H](NC(=O)[C@H](CCC(O)=O)NC(=O)[C@H](CCC(O)=O)NC(=O)[C@H](CC1=CC=CC=C1)NC(=O)[C@H](CC(O)=O)NC(=O)CNC(=O)[C@H](CC(N)=O)NC(=O)CNC(=O)CNC(=O)CNC(=O)CNC(=O)[C@@H]1CCCN1C(=O)[C@H](CCCNC(N)=N)NC(=O)[C@@H]1CCCN1C(=O)[C@H](N)CC1=CC=CC=C1)C(=O)N1CCC[C@H]1C(=O)N[C@@H](CCC(O)=O)C(=O)N[C@@H](CCC(O)=O)C(=O)N[C@@H](CC1=CC=C(O)C=C1)C(=O)N[C@@H](CC(C)C)C(O)=O
DB00014	Goserelin	2-pyrrolidone;N-acyl-alpha amino acid or derivatives;Phenylpropylamine;Amphetamine or derivatives;Alcohol;Secondary carboxylic acid amide;Hydrazinecarboxamide;Hydrocarbon derivative;N-substituted-alpha-amino acid;Carbonyl group;Organoheterocyclic compound;Carboximidamide;Fatty acyl;Semicarbazide;Organonitrogen compound;Azacycle;Benzenoid;Organic 1 3-dipolar compound;Triptan;Phenol;Indole or deriv…	L L02 L02A L02AE L02AE03;	P22888;P30968;	haematuria;breast swelling;low density lipoprotein increased;urinary retention;fracture;lupus-like syndrome;flatulence;hypertonia;breast pain;shock;endometriosis;palpitations;vulvovaginitis;cerebrovascular accident;rectal haemorrhage;breast atrophy;dry skin;loss of libido;pollakiuria;pharyngitis;increased appetite;injection site reaction;erectile dysfunction;pituitary adenoma;breast enlargement;p…	CC(C)C[C@H](NC(=O)[C@@H](COC(C)(C)C)NC(=O)[C@H](CC1=CC=C(O)C=C1)NC(=O)[C@H](CO)NC(=O)[C@H](CC1=CNC2=CC=CC=C12)NC(=O)[C@H](CC1=CN=CN1)NC(=O)[C@@H]1CCC(=O)N1)C(=O)N[C@@H](CCCN=C(N)N)C(=O)N1CCC[C@H]1C(=O)NNC(N)=O
DB00035	Desmopressin	Macrolactam;Fatty amide;N-acyl-alpha amino acid or derivatives;Guanidine;Lactam;Pyrrolidine carboxylic acid or derivatives;Secondary carboxylic acid amide;Hydrocarbon derivative;Organic disulfide;Amine;Cyclic alcohol;Carboxylic acid amide;Carboxamide group;N-substituted-alpha-amino acid;Carbonyl group;Organoheterocyclic compound;Pyrrolidine;Alpha-amino acid amide;Carboximidamide;Fatty acyl;Tertia…	H H01 H01B H01BA H01BA02;	P47901;P37288;P30518;	depressed mood;syncope;gastrointestinal disorder;nervousness;fatigue;polydipsia;flatulence;chills;dehydration;injury;mucosal bleeding;nocturnal polyuria;vomiting;constipation;trauma;dizziness;influenza like illness;eye disorder;body temperature increased;palpitations;plasma osmolality decreased;dermatitis atopic;swelling;coma;hypernatraemia;cardiac disorder;hyponatraemic;malnutrition;throat sore;…	NC(=O)CC[C@@H]1NC(=O)[C@H](CC2=CC=CC=C2)NC(=O)[C@H](CC2=CC=C(O)C=C2)NC(=O)CCSSC[C@H](NC(=O)[C@H](CC(N)=O)NC1=O)C(=O)N1CCC[C@H]1C(=O)N[C@@H](CCCNC(N)=N)C(=O)NCC(N)=O
DB00050	Cetrorelix	Fatty amide;N-acyl-alpha amino acid or derivatives;Phenylpropylamine;Guanidine;Amphetamine or derivatives;Alcohol;Pyrrolidine carboxylic acid or derivatives;Secondary carboxylic acid amide;Alpha peptide;Hydrocarbon derivative;Amine;Heteroaromatic compound;Aryl halide;Carboxylic acid amide;Carboxamide group;Organohalogen compound;N-substituted-alpha-amino acid;Carbonyl group;Organoheterocyclic com…	H H01 H01C H01CC H01CC02;	P22888;P30968;	nevus;pruritus;hypersensitivity;klinefelter's syndrome;immune system disorder;stillbirth;anencephaly;injection site reaction;cough;common;menopause;ventricular septal defect;hot flush;trisomy 18;hypotension;ovarian hyperstimulation syndrome;fertilization;ovarian cancer;trisomy 21;contusion;developmental glaucoma;supernumerary nipple;swelling;congenital anomaly;local reaction;nausea;anaphylactoid …	CC(C)C[C@H](NC(=O)[C@@H](CCCNC(N)=O)NC(=O)[C@H](CC1=CC=C(O)C=C1)NC(=O)[C@H](CO)NC(=O)[C@@H](CC1=CN=CC=C1)NC(=O)[C@@H](CC1=CC=C(Cl)C=C1)NC(=O)[C@@H](CC1=CC2=CC=CC=C2C=C1)NC(C)=O)C(=O)N[C@@H](CCCNC(N)=N)C(=O)N1CCC[C@H]1C(=O)N[C@H](C)C(N)=O
DB00091	Cyclosporine	Tertiary carboxylic acid amide;Macrolactam;Organonitrogen compound;Lactam;Azacycle;Alcohol;Cyclic peptoid/peptide;Secondary carboxylic acid amide;Cyclosporin-backbone;Hydrocarbon derivative;Amine;Carboxylic acid derivative;Polypeptide;Carboxylic acid amide;Carboxamide group;Tertiary amine;Organooxygen compound;Carbonyl group;Organoheterocyclic compound;Secondary alcohol;Aliphatic heteromonocyclic…	L L04 L04A L04AD L04AD01; S S01 S01X S01XA S01XA18;	P49069;P62937;Q96LZ3;	haemolytic uraemic syndrome;hodgkin's disease;hallucination visual;haematuria;gastrointestinal symptom nos;gastrointestinal disorder;keratosis;papilloedema;fracture;rhabdomyolysis;flatulence;nephrotoxicity;creatinine increased;polyomavirus infections;blindness cortical;renal abscess;swelling face;trauma;breast pain;hiccups;pancreatitis acute;hypotrichosis;visual disturbance;glomerulosclerosis;pus…	[H]\C(C)=C(\[H])CC(C)C(O)C1N(C)C(=O)C(C(C)C)N(C)C(=O)C(CC(C)C)N(C)C(=O)C(CC(C)C)N(C)C(=O)C(C)N=C(O)C(C)N=C(O)C(CC(C)C)N(C)C(=O)C(N=C(O)C(CC(C)C)N(C)C(=O)CN(C)C(=O)C(CC)N=C1O)C(C)C
DB00104	Octreotide	Macrolactam;Fatty amide;N-acyl-alpha amino acid or derivatives;Indole;Lactam;Amphetamine or derivatives;3-alkylindole;Alcohol;Secondary carboxylic acid amide;Hydrocarbon derivative;Organic oxide;Organic disulfide;Alpha-amino acid or derivatives;Amine;Heteroaromatic compound;Alpha-oligopeptide;Primary aliphatic amine;Carboxamide group;Aralkylamine;Organic oxygen compound;Carbonyl group;Organoheter…	H H01 H01C H01CB H01CB02;	P35346;P30874;P30872;	breast mass;haematuria;syncope;gastrointestinal symptom nos;gastrointestinal disorder;hepatitis acute;fracture;carcinoid tumour;flatulence;carpal tunnel syndrome;appetite absent;dehydration;abnormal faeces;thymoma;trauma;pancreatitis acute;visual disturbance;contusion;pregnancy;shock;hyperkalaemia;steatorrhoea;asthma;palpitations;sinus bradycardia;rectal haemorrhage;weight decreased;insulinoma;ne…	[H][C@]1(NC(=O)[C@H](CCCCN)NC(=O)[C@@H](CC2=CNC3=C2C=CC=C3)NC(=O)[C@H](CC2=CC=CC=C2)NC(=O)[C@H](CSSC[C@H](NC1=O)C(=O)N[C@H](CO)[C@@H](C)O)NC(=O)[C@H](N)CC1=CC=CC=C1)[C@@H](C)O
DB00115	Cyanocobalamin	Cobalamin;Organic transition metal moeity;Alcohol;Secondary carboxylic acid amide;Hydrocarbon derivative;Transition metal cyanide salt;Carbonyl group;Metallotetrapyrrole skeleton;Secondary alcohol;Fatty acyl;Organonitrogen compound;1-ribofuranosylbenzimidazole;Azacycle;Benzenoid;Organic 1 3-dipolar compound;Monosaccharide phosphate;N-substituted imidazole;Imine;Dialkyl phosphate;Organic cyanide s…	B B03 B03A B03AE B03AE01; B B03 B03B B03BA B03BA01; B B03 B03B B03BA B03BA51;	Q9UBK8;P42898;Q9Y4U1;Q99707;	pruritus;glossitis;myalgia;gluten free diet;polycythaemia vera;nervousness;sprue;diphyllobothriasis;neoplasm malignant;tropical sprue;iron deficiency;vomiting;dizziness;pulmonary oedema;pernicious anaemia;swelling;dyspnoea;nausea;acquired immunodeficiency syndrome;haemolytic anaemia;intestinal parasitism unspecified;anxiety;coeliac disease;malnutrition;arthritis;dyspepsia;neoplasm;ileitis regiona…	OC[C@H]1O[C@@H]([C@H](O)[C@@H]1OP(O)(=O)O[C@]([H])(C)CNC(=O)CC[C@]1(C)[C@@H](CC(=O)N)[C@@]2([H])N([Co]C#N)\C1=C(C)/C1=N/C(=C\C3=N\C(=C(C)/C4=N[C@]2(C)[C@@](C)(CC(=O)N)[C@@H]4CCC(=O)N)\[C@@](C)(CC(=O)N)[C@@H]3CCC(=O)N)/C(C)(C)[C@@H]1CCC(=O)N)N1C=NC2=CC(C)=C(C)C=C12
DB00122	Choline	Hydrocarbon derivative;Amine;Organic cation;1 2-aminoalcohol;Choline;Alcohol;Organooxygen compound;Aliphatic acyclic compound;Alkanolamine;Primary alcohol;	N N02 N02B N02BA N02BA03;	O14939;P49585;Q8TCT1;Q13393;Q9Y5K3;P06276;P22303;	injection site reaction;	C[N+](C)(C)CCO
DB00136	Calcitriol	Steroid;Hydrocarbon derivative;Cyclic alcohol;Triterpenoid;Tertiary alcohol;Aliphatic homopolycyclic compound;Alcohol;Organooxygen compound;Cyclohexanol;Secondary alcohol;Polycyclic triterpenoid;	A A11 A11C A11CC A11CC04; D D05 D05A D05AX D05AX03;	P11473;	blood urea increased;hypermagnesaemia;fracture;polydipsia;sensory disturbance;dehydration;pth high;vomiting;constipation;pseudohypoparathyroidism;nephrocalcinosis;drowsiness;body temperature increased;osteodystrophy;neutrophil count increased;psoriasis;weight decreased;pancreatitis;skin disorder;asthenia;hyperparathyroidism secondary;osteopenia;urine abnormality;aspartate aminotransferase increas…	C[C@H](CCCC(C)(C)O)[C@@]1([H])CC[C@@]2([H])\C(CCC[C@]12C)=C\C=C1\C[C@@H](O)C[C@H](O)C1=C
DB00145	Glycine	Hydrocarbon derivative;Amine;Alpha-amino acid;Organonitrogen compound;Carboxylic acid;Primary aliphatic amine;Organooxygen compound;Aliphatic acyclic compound;Monocarboxylic acid or derivatives;Carbonyl group;Primary amine;	B B05 B05C B05CX B05CX03;	Q969I3;P48167;Q9Y345;Q7Z2H8;P48067;Q9P0Z9;O75311;Q9H598;Q14749;Q53ET4;Q6IB77;P21549;P23416;P41250;Q14032;P23415;P48637;Q8WU03;Q14330;	convulsion;oedema;hypersensitivity;salivation;rhinitis;diarrhoea;encephalopathy;thrombophlebitis;urinary retention;chills;lung disorder;pulmonary congestion;dehydration;angina pectoris;lightheadedness;vision blurred;vomiting;blindness transient;hypotension;pain;thirst;visual disturbance;fluid overload;disorders of fluid electrolyte and acid-base balance;digitalis toxicity;cardiovascular disorder;…	NCC(O)=O
DB00152	Thiamine	Azole;Organic cation;Organonitrogen compound;Imidolactam;Azacycle;Alcohol;Primary aromatic amine;Aromatic heteromonocyclic compound;4 5-disubstituted 1 3-thiazole;Primary alcohol;Aminopyrimidine;Hydrocarbon derivative;Amine;Heteroaromatic compound;Organooxygen compound;Primary amine;Thiazole;Thiamine;	A A11 A11D A11DA A11DA01;	Q9H3S4;O60779;	pruritus;throat tightness;hypersensitivity;oedema;anorexia;nystagmus;encephalopathy;vitamin b1 deficiency;angioedema;hyperthyroidism;ataxia;malabsorption;neuritis;cyanosis;vomiting;tenderness;wernicke's encephalopathy;pulmonary oedema;mental deterioration;haemorrhage;body temperature increased;neuropathy peripheral;ophthalmoplegia;cardiovascular disorder;coma;nausea;agitation;chronic fever;unspec…	CC1=C(CCO)SC=[N+]1CC1=CN=C(C)N=C1N
DB00153	Ergocalciferol	Steroid;Hydrocarbon derivative;Cyclic alcohol;Triterpenoid;Aliphatic homopolycyclic compound;Alcohol;Organooxygen compound;Cyclohexanol;Secondary alcohol;Polycyclic triterpenoid;	A A11 A11C A11CC A11CC01;	P11473;	polyuria;anorexia;vascular calcification;deposit calcium;hypophosphataemia;azotaemia;rickets (vitamin d resistant);mental retardation;polydipsia;dwarfism;irreversible renal failure;hypervitaminosis d;constipation;anaemia;nephrocalcinosis;hypoparathyroidism;osteoporosis;stiffness;nausea;ache;acidosis;rickets familial hypophosphataemic;weight decreased;nocturia;hypercalciuria;hypertension;rickets;a…	CC(C)[C@@H](C)\C=C\[C@@H](C)[C@@]1([H])CC[C@@]2([H])\C(CCC[C@]12C)=C\C=C1\C[C@@H](O)CCC1=C
DB00158	Folic Acid	N-acyl-alpha amino acid or derivatives;Hippuric acid;Phenylalkylamine;Secondary aliphatic/aromatic amine;Benzoyl;N-acyl-alpha-amino acid;Substituted aniline;Secondary carboxylic acid amide;Benzamide;Folic acid;Amino fatty acid;Pyrimidine;Hydrocarbon derivative;Alpha-amino acid or derivatives;Amine;Aniline;Heteroaromatic compound;Carboxylic acid;Carboxamide group;Aralkylamine;N-substituted-alpha-a…	B B03 B03A B03AE B03AE01; B B03 B03A B03AE B03AE02; B B03 B03B B03BB B03BB01; B B03 B03B B03BB B03BB51;	P14207;P41439;	pruritus;epilepsy;convulsion;anorexia;confusional state;folate deficiency;sensitisation;overactivity;flatulence;vitamin b12 deficiency;irritability;bad taste;anaemia;bronchospasm;anaemia megaloblastic;pernicious anaemia;excitement;dyspnoea;abdominal distension;nausea;digestion impaired;rash;coeliac disease;erythema;anaphylactic shock;judgement impaired;depression;malaise;	NC1=NC(=O)C2=NC(CNC3=CC=C(C=C3)C(=O)N[C@@H](CCC(O)=O)C(O)=O)=CN=C2N1
DB00165	Pyridoxine	Hydrocarbon derivative;Methylpyridine;Aromatic alcohol;Heteroaromatic compound;Organonitrogen compound;Hydroxypyridine;Azacycle;Alcohol;Organooxygen compound;Pyridoxine;Aromatic heteromonocyclic compound;Primary alcohol;	A A11 A11H A11HA A11HA02;	O00764;	convulsion;anaemia;anorexia;hyperoxaluria;somnolence;cheilosis;paraesthesia;neuropathy peripheral;inborn error of metabolism;nausea;neurological symptom;dermatitis;pyridoxine deficiency;headache;homocystinuria;neuritis;sideroblastic anaemia;vitamin b6 deficiency;vomiting;	CC1=C(O)C(CO)=C(CO)C=N1
DB00175	Pravastatin	Dicarboxylic acid or derivatives;Medium-chain hydroxy acid;Alcohol;Carbocyclic fatty acid;Medium-chain fatty acid;Carboxylic acid ester;Hydrocarbon derivative;Beta-hydroxy acid;Fatty alcohol;Carboxylic acid;Carboxylic acid derivative;Fatty acid ester;Aliphatic homopolycyclic compound;Branched fatty acid;Organooxygen compound;Carbonyl group;Secondary alcohol;Hydroxy acid;	C C10 C10A C10AA C10AA03; C C10 C10B C10BA C10BA03; C C10 C10B C10BX C10BX02;	P04035;	cholesterol serum elevated;musculoskeletal pain;polymyalgia;sleep disturbance;photosensitivity;lupus erythematosus;dysuria;nodule;nervousness;dysgeusia;low density lipoprotein increased;diabetic;fatigue;rhabdomyolysis;flatulence;tinnitus;chills;alanine aminotransferase increased;interstitial lung disease;transaminases increased;eosinophilia;abnormal faeces;hepatocellular carcinoma;vomiting;decrea…	[H][C@]12[C@H](C[C@H](O)C=C1C=C[C@H](C)[C@@H]2CC[C@@H](O)C[C@@H](O)CC(O)=O)OC(=O)[C@@H](C)CC
DB00176	Fluvoxamine	Organofluoride;Ether;Organonitrogen compound;Aromatic homomonocyclic compound;Dialkyl ether;Alkyl halide;Alkyl fluoride;Hydrocarbon derivative;Amine;Monocyclic benzene moiety;Primary aliphatic amine;Organohalogen compound;Organooxygen compound;Oxime ether;Primary amine;	N N06 N06A N06AB N06AB08;	P31645;	abnormal ejaculation;photosensitivity;haematuria;blepharitis;syncope;dyskinesia;hangover;urinary retention;supraventricular extrasystoles;rhabdomyolysis;flatulence;interstitial lung disease;manic psychosis;hypertonia;suicide attempt;dehydration;lacrimal disorder;mouth ulceration;breast pain;hiccups;extrasystoles;shock;anorgasmia;paralysis;palpitations;asthma;melaena;cardiovascular disorder;cerebr…	COCCCCC(=NOCCN)C1=CC=C(C=C1)C(F)(F)F
DB00177	Valsartan	N-acyl-alpha amino acid or derivatives;N-acyl-alpha-amino acid;Monocarboxylic acid or derivatives;Hydrocarbon derivative;Alpha-amino acid or derivatives;Amine;Biphenyltetrazole;Heteroaromatic compound;Carboxylic acid;Carboxamide group;Biphenyl;Carbonyl group;Tertiary carboxylic acid amide;Organonitrogen compound;Azacycle;Benzenoid;Aromatic heteromonocyclic compound;N-acyl-l-alpha-amino acid;Pheny…	C C09 C09C C09CA C09CA03; C C09 C09D C09DA C09DA03; C C09 C09D C09DB C09DB01; C C09 C09D C09DB C09DB08; C C09 C09D C09DX C09DX01; C C09 C09D C09DX C09DX02; C C09 C09D C09DX C09DX04; C C10 C10B C10BX C10BX10;	P30556;	microcytic anaemia;photosensitivity;blood urea increased;syncope;gastrointestinal disorder;dysgeusia;fatigue;rhabdomyolysis;flatulence;very rare;hamman-rich syndrome;abdominal pain upper;renal impairment;vomiting;constipation;dizziness;hyperkalaemia;palpitations;swelling;very rare ?€? common;cardiac disorder;cardiac failure chronic;taste disorders;malnutrition;hyponatraemia;unspecified disorder o…	CCCCC(=O)N(CC1=CC=C(C=C1)C1=CC=CC=C1C1=NNN=N1)[C@@H](C(C)C)C(O)=O
DB00178	Ramipril	N-acyl-alpha amino acid or derivatives;Phenylpropylamine;N-acyl-alpha-amino acid;Pyrrolidine carboxylic acid or derivatives;Alpha peptide;Alpha-amino acid ester;Hydrocarbon derivative;Alpha-amino acid or derivatives;Amine;Cyclic alcohol;Carboxylic acid;Fatty acid ester;Pyrrolidine carboxylic acid;Carboxamide group;Aralkylamine;N-substituted-alpha-amino acid;Carbonyl group;Organoheterocyclic compo…	C C09 C09A C09AA C09AA05; C C09 C09B C09BA C09BA05; C C09 C09B C09BB C09BB05; C C09 C09B C09BB C09BB07; C C10 C10B C10BX C10BX04; C C10 C10B C10BX C10BX06;	P12821;	onycholysis;depressed mood;photosensitivity;syncope;antinuclear antibody increased;gastrointestinal disorder;ischaemic stroke;creatinine increased;eosinophilia;polyneuritis;dermatitis psoriasiform;decreased appetite;palpitations;cerebrovascular accident;hyponatraemia;balance disorder;psoriasis flare-up;pancreatitis;red blood cell sedimentation rate increased;mediastinal disorder;erectile dysfunct…	[H][C@@]12CCC[C@]1([H])N([C@@H](C2)C(O)=O)C(=O)[C@H](C)N[C@@H](CCC1=CC=CC=C1)C(=O)OCC
DB00180	Flunisolide	Organofluoride;Alcohol;Aliphatic heteropolycyclic compound;Cyclic ketone;Alkyl halide;20-oxosteroid;Alkyl fluoride;11-beta-hydroxysteroid;Acetal;Hydrocarbon derivative;Cyclic alcohol;21-hydroxysteroid;Organohalogen compound;Pregnane-skeleton;Carbonyl group;Organoheterocyclic compound;Secondary alcohol;3-oxo-delta-1 4-steroid;6-halo-steroid;Progestogin-skeleton;Alpha-hydroxy ketone;Delta-1 4-stero…	R R01 R01A R01AD R01AD04; R R03 R03B R03BA R03BA03;	P04150;	dysmenorrhoea;eye infection;syncope;dysgeusia;ear infection;fatigue;chills;vomiting;decreased appetite;constipation;neck pain;dizziness;body temperature increased;palpitations;growth retardation;asthma;pleurisy;malnutrition;throat sore;sinusitis;asthenia;pharyngitis;infection;rhinorrhoea;increased appetite;tearing eyes;localised infection;accidental injury;chest tightness;numbness;sinus congestio…	[H][C@@]12C[C@@]3([H])[C@]4([H])C[C@H](F)C5=CC(=O)C=C[C@]5(C)[C@@]4([H])[C@@H](O)C[C@]3(C)[C@@]1(OC(C)(C)O2)C(=O)CO
DB00181	Baclofen	Chlorobenzene;Organochloride;Organonitrogen compound;Phenylpropylamine;Aryl chloride;Aromatic homomonocyclic compound;Benzenoid;Monocarboxylic acid or derivatives;3-phenylpropanoic-acid;Amino fatty acid;Gamma amino acid or derivatives;Hydrocarbon derivative;Amine;Monocyclic benzene moiety;Aryl halide;Carboxylic acid;Primary aliphatic amine;Organohalogen compound;Aralkylamine;Organooxygen compound…	M M03 M03B M03BX M03BX01;	Q9UBS5;O75899;	abnormal ejaculation;haematuria;syncope;gastrointestinal disorder;dyskinesia;urinary retention;flatulence;abdominal colic;common very common;hypertonia;suicide attempt;dehydration;decreased appetite;visual disturbance;personality disorder;palpitations;cerebrovascular accident;taste disorders;brain disorder nos;weight decreased;neck stiffness;ileus;mediastinal disorder;pollakiuria;ventricular arrh…	NCC(CC(O)=O)C1=CC=C(Cl)C=C1
DB00182	Amphetamine	Hydrocarbon derivative;Phenylpropane;Amine;Organonitrogen compound;Primary aliphatic amine;Amphetamine or derivatives;Aralkylamine;Aromatic homomonocyclic compound;Primary amine;	N N06 N06B N06BA N06BA01;	P31645;P08913;P25100;Q16568;P13945;P14416;P35368;Q05940;P18089;P35348;P18825;P07550;P23975;P27338;Q01959;Q96RJ0;P08588;	dysmenorrhoea;syncope;gastrointestinal disorder;nervousness;dysgeusia;dyskinesia;fatigue;rhabdomyolysis;chills;appetite absent;vomiting;constipation;dizziness;visual disturbance;extrasystoles;eye disorder;shock;body temperature increased;palpitations;growth retardation;coma;cerebrovascular accident;cardiac disorder;malnutrition;unspecified disorder of skin and subcutaneous tissue;mydriasis;weight…	CC(N)CC1=CC=CC=C1
DB00184	Nicotine	Organonitrogen compound;Tertiary aliphatic amine;Azacycle;Aromatic heteromonocyclic compound;Pyrrolidinylpyridine;Hydrocarbon derivative;Amine;Pyridine;Heteroaromatic compound;Aralkylamine;Tertiary amine;N-alkylpyrrolidine;Organoheterocyclic compound;Pyrrolidine;Alkaloid or derivatives;Nicotine;	N N07 N07B N07BA N07BA01;	Q15822;Q15825;P11511;P32297;P36544;Q9GZZ6;P30532;P17787;Q05901;P43681;P30926;P28329;Q9UGM1;	dysmenorrhoea;sleep disturbance;non-smoker;salivation;sickness;syncope;gastrointestinal disorder;nervousness;dysgeusia;cold sweat;fatigue;flatulence;hepatic insufficiency;abdominal pain upper;abnormal faeces;dreaming excessive;mouth ulceration;vomiting;renal impairment;constipation;aphasia;hiccups;dizziness;extrasystoles;shock;suicide;pregnancy;dysphagia;palpitations;body temperature increased;ca…	CN1CCCC1C1=CN=CC=C1
DB00185	Cevimeline	Thioether;Organonitrogen compound;Oxathiolane;Quinuclidine;Tertiary aliphatic amine;Azacycle;Aliphatic heteropolycyclic compound;Monothioacetal;Azaspirodecane;Hydrocarbon derivative;Amine;Oxacycle;Tertiary amine;Organooxygen compound;Piperidine;	N N07 N07A N07AX N07AX03;	P20309;P11229;	pyuria;musculoskeletal disorder;lupus erythematosus;eye infection;pruritus genital;blepharitis;haematuria;cholinergic syndrome;motion sickness;syncope;depression aggravated;eruption lichenoid;photopsia;dysaesthesia;dyskinesia;urinary retention;flatulence;carpal tunnel syndrome;manic psychosis;eosinophilia;hypertonia;dehydration;scleritis;urine flow decreased;trauma;aphasia;hiccups;personality dis…	CC1O[C@@]2(CS1)CN1CCC2CC1
DB00186	Lorazepam	Lactam;Secondary carboxylic acid amide;Alkanolamine;Hydrocarbon derivative;Aryl halide;Carboxylic acid amide;Carboxamide group;Organohalogen compound;Carbonyl group;Propargyl-type 1 3-dipolar organic compound;Chlorobenzene;Organochloride;Organonitrogen compound;Aryl chloride;Azacycle;Benzenoid;Organic 1 3-dipolar compound;Imine;1 4-benzodiazepine;Monocyclic benzene moiety;Carboxylic acid derivati…	N N05 N05B N05BA N05BA06; N N05 N05B N05BA N05BA56; N N05 N05C N05CD N05CD06;	P34903;P31644;Q9UN88;P30536;P47870;P28472;P78334;P14867;Q8N1C3;P47869;P18505;P18507;O00591;Q99928;P48169;O14764;Q16445;	sleep disturbance;gastrointestinal symptom nos;nervousness;fatigue;chills;vomiting;constipation;dizziness;visual disturbance;pulmonary haemorrhage;apnoea;suicidal ideation;paralysis;drowsiness;airway obstruction nos;coma;hyponatraemia;hypersomnia;anxiety disorder;asthenia;disinhibition;ventricular arrhythmia;infection;respiratory depression;stupor;injection site reaction;erectile dysfunction;peri…	OC1N=C(C2=CC=CC=C2Cl)C2=C(NC1=O)C=CC(Cl)=C2
DB00187	Esmolol	Ether;Organonitrogen compound;1 2-aminoalcohol;Aromatic homomonocyclic compound;Alcohol;Monocarboxylic acid or derivatives;Carboxylic acid ester;Hydrocarbon derivative;Amine;Secondary aliphatic amine;Carboxylic acid derivative;Fatty acid ester;Phenol ether;Alkyl aryl ether;Organooxygen compound;Carbonyl group;Secondary alcohol;Fatty acyl;Secondary amine;Methyl ester;	C C07 C07A C07AB C07AB09;	P08588;	coronary artery disease;pleuritic pain;dysuria;syncope;gastrointestinal disorder;dysgeusia;urinary retention;sinus arrest;fatigue;supraventricular extrasystoles;vomiting;constipation;dizziness;skin exfoliation;drowsiness;body temperature increased;supraventricular tachycardia;cardiac disorder;unspecified disorder of skin and subcutaneous tissue;psoriasis;asthenia;common cold;pharyngitis;infusion …	COC(=O)CCC1=CC=C(OCC(O)CNC(C)C)C=C1
DB00188	Bortezomib	Fatty amide;N-acyl-alpha amino acid or derivatives;Phenylpropylamine;Amphetamine or derivatives;Organoboron compound;Secondary carboxylic acid amide;Organic metalloid moeity;Hydrocarbon derivative;Heteroaromatic compound;Carboxylic acid amide;Carboxamide group;Boronic acid;Carbonyl group;Organoheterocyclic compound;Alpha-amino acid amide;Fatty acyl;Organonitrogen compound;Azacycle;Benzenoid;Organ…	L L01 L01X L01XX L01XX32;	P28066;P28074;Q99460;P28072;P28070;Q99436;O14818;P20618;P25789;P25788;P49721;P49720;P60900;Q13200;P25787;P25786;	haematuria;peripheral motor neuropathy;azotaemia;dysaesthesia;gastrointestinal disorder;rectal discharge;dyskinesia;urine analysis abnormal;hypermagnesaemia;electrolyte imbalance;ear infection;ascites;toxoplasmosis;lung disorder;dehydration;hordeolum;abnormal faeces;aplasia;mouth ulceration;haemorrhagic stroke;peripheral embolism;pancreatitis acute;bronchopneumonia;platelet count decreased;perito…	CC(C)C[C@H](NC(=O)[C@H](CC1=CC=CC=C1)NC(=O)C1=CN=CC=N1)B(O)O
DB00191	Phentermine	Hydrocarbon derivative;Phenylpropane;Amine;Organonitrogen compound;Primary aliphatic amine;Amphetamine or derivatives;Aralkylamine;Aromatic homomonocyclic compound;Primary amine;	A A08 A08A A08AA A08AA01;	P31645;P21397;P23975;P27338;Q01959;	allergic urticaria;abdominal cramps;oedema;hallucination;pulmonary hypertension;myocardial infarction;diarrhoea;nervousness;cardiac arrest;primary pulmonary hypertension;erectile dysfunction;fatigue;drug abuse;dysphoria;dyspnoea exertional;insulin resistant diabetes;dependence;angina pectoris;euphoric mood;obesity;vomiting;constipation;tremor;dizziness;glucose tolerance impaired;palpitations;psyc…	CC(C)(N)CC1=CC=CC=C1
DB00193	Tramadol	Ether;Organonitrogen compound;Methoxybenzene;Tertiary aliphatic amine;Aromatic homomonocyclic compound;Alcohol;Hydrocarbon derivative;Amine;Cyclic alcohol;Anisole;Tertiary alcohol;Alkyl aryl ether;Aralkylamine;Tertiary amine;Organooxygen compound;Cyclohexanol;	N N02 N02A N02AX N02AX02; N N02 N02A N02AX N02AX52;	P31645;P28335;P41145;P20309;P41143;P35372;P23975;Q693P7;	musculoskeletal disorder;haematuria;blepharitis;gastrointestinal disorder;low density lipoprotein increased;ear infection;haematocrit decreased;cyst epidermal;eczema exacerbated;carpal tunnel syndrome;dehydration;hordeolum;lacrimal disorder;breast pain;influenza like illness;visual disturbance;contusion;shock;melaena;dyspepsia aggravated;hyponatraemia;neck stiffness;skin disorder;tendonitis;dry s…	COC1=CC=CC(=C1)[C@@]1(O)CCCC[C@@H]1CN(C)C
DB00195	Betaxolol	Ether;Organonitrogen compound;1 2-aminoalcohol;Aromatic homomonocyclic compound;Alcohol;Dialkyl ether;Hydrocarbon derivative;Amine;Secondary aliphatic amine;Phenol ether;Alkyl aryl ether;Organooxygen compound;Secondary alcohol;Secondary amine;Tyrosol derivative;	C C07 C07A C07AB C07AB05; S S01 S01E S01ED S01ED02; S S01 S01E S01ED S01ED52;	P07550;P08588;	lupus erythematosus;blepharitis;syncope;gastrointestinal disorder;hypertonia;arterial thrombosis;mouth ulceration;breast pain;hyperkalaemia;palpitations;asthma;lacrimation;intermittent claudication;sensation of foreign body;corneal sensitivity decreased;asthenopia;weight decreased;skin disorder;tendonitis;mediastinal disorder;respiratory distress;pharyngitis;rhinorrhoea;increased appetite;thyroto…	CC(C)NCC(O)COC1=CC=C(CCOCC2CC2)C=C1
DB00196	Fluconazole	Organofluoride;Azole;Aromatic alcohol;Organonitrogen compound;Phenylpropylamine;1 2 4-triazole;Aryl fluoride;Azacycle;Alcohol;Aromatic heteromonocyclic compound;Hydrocarbon derivative;Fluorobenzene;Heteroaromatic compound;Aryl halide;Tertiary alcohol;Organohalogen compound;Organooxygen compound;Halobenzene;Organoheterocyclic compound;	D D01 D01A D01AC D01AC15; J J01 J01R J01RA J01RA07; J J02 J02A J02AC J02AC01;	P10613;	dysmenorrhoea;shallow breathing;pruritus genital;salivation;nervousness;gastrointestinal disorder;dysgeusia;acute hepatic failure;candidemia;cryptococcosis;fatigue;fungal infection;flatulence;oesophageal candidiasis;oropharyngeal candidiasis;alanine aminotransferase increased;hypertonia;skin odour abnormal;vomiting;cyanosis;constipation;yeast infection;dizziness;vaginal yeast;peritonitis;vaginal …	OC(CN1C=NC=N1)(CN1C=NC=N1)C1=C(F)C=C(F)C=C1
DB00197	Troglitazone	Thioether;Ether;Organonitrogen compound;1-benzopyran;Azacycle;Benzenoid;Thiazolidinedione;Hydrocarbon derivative;Monocyclic benzene moiety;Oxacycle;Carboxylic acid derivative;Phenol ether;Alkyl aryl ether;Carboxamide group;Organooxygen compound;Carbonyl group;Aromatic heteropolycyclic compound;Thiazolidine;	A A10 A10B A10BG A10BG01;	P37231;Q99808;P05121;P11474;O60488;P62508;	anaemia;oedema;anorexia;volume plasma increased;idiosyncratic drug reaction;body temperature increased;syncope;jaundice;cardiac failure congestive;hepatitis;nausea;abdominal pain;fatigue;weight increased;alanine aminotransferase increased;laboratory test abnormal;type 2 diabetes mellitus;hyperglycaemia;liver function test abnormal;malaise;hepatic function abnormal;vomiting;	CC1=C(C)C2=C(CCC(C)(COC3=CC=C(CC4SC(=O)NC4=O)C=C3)O2)C(C)=C1O
DB00198	Oseltamivir	Ether;Organonitrogen compound;Monocarboxylic acid or derivatives;Secondary carboxylic acid amide;Acetamide;Dialkyl ether;Gamma amino acid or derivatives;Carboxylic acid ester;Hydrocarbon derivative;Aliphatic homomonocyclic compound;Amine;Enoate ester;Alpha beta-unsaturated carboxylic ester;Carboxylic acid amide;Primary aliphatic amine;Carboxamide group;Organooxygen compound;Carbonyl group;Primary…	J J05 J05A J05AH J05AH02;	P23141;Q9Y3R4;Q99519;P11485;	dysmenorrhoea;gastrointestinal disorder;encephalopathy;tympanic membrane disorder;fatigue;chills;abdominal pain upper;vomiting;nasopharyngitis;dizziness;influenza like illness;visual disturbance;dermatitis diaper;eye disorder;asthma;body temperature increased;swelling;hemorrhagic colitis;cardiac disorder;throat sore;unspecified disorder of skin and subcutaneous tissue;sinusitis;mediastinal disord…	CCOC(=O)C1=C[C@@H](OC(CC)CC)[C@H](NC(C)=O)[C@@H](N)C1
DB00199	Erythromycin	Amino saccharide;Tertiary aliphatic amine;Alcohol;Monocarboxylic acid or derivatives;Cyclic ketone;Dialkyl ether;Acetal;Hydrocarbon derivative;Amine;Tertiary alcohol;Amino sugar;Desosamine;Carbonyl group;Polyol;Organoheterocyclic compound;Secondary alcohol;1 2-diol;Aliphatic heteromonocyclic compound;Saccharide;Ether;Organonitrogen compound;1 2-aminoalcohol;Lactone;Ketone;Macrolide;Carboxylic aci…	D D10 D10A D10AF D10AF02; D D10 D10A D10AF D10AF52; J J01 J01F J01FA J01FA01; S S01 S01A S01AA S01AA17;	Q96FL8;P60725;P61177;P08183;P02768;P08684;Q16850;Q12809;O43193;	superinfection;eye infection;localized exfoliation;pertussis;chlamydia trachomatis infection;tetanus;tinnitus;skin tenderness;chlamydial infection;inclusion conjunctivitis;skin irritation;vomiting;renal impairment;trauma;dizziness;bilious vomiting;skin exfoliation;palpitations;acne vulgaris;rheumatic heart disease;pancreatitis;ventricular arrhythmia;infection;pharyngitis;idiopathic hypertrophic s…	CC[C@H]1OC(=O)[C@H](C)[C@@H](O[C@H]2C[C@@](C)(OC)[C@@H](O)[C@H](C)O2)[C@H](C)[C@@H](O[C@@H]2O[C@H](C)C[C@@H]([C@H]2O)N(C)C)[C@](C)(O)C[C@@H](C)C(=O)[C@H](C)[C@@H](O)[C@]1(C)O
DB00200	Hydroxocobalamin	Cobalamin;Fatty amide;Organic phosphoric acid derivative;Alcohol;Secondary carboxylic acid amide;Organic transition metal salt;Hydrocarbon derivative;Oxolane;Phosphoethanolamine;Heteroaromatic compound;Benzimidazole;Carboxylic acid amide;Imidazole;N-glycosyl compound;Carboxamide group;Organic metal salt;Carbonyl group;Metallotetrapyrrole skeleton;Propargyl-type 1 3-dipolar organic compound;Pyrrol…	B B03 B03B B03BA B03BA03; B B03 B03B B03BA B03BA53; V V03 V03A V03AB V03AB33;	Q9BXJ7;O60494;Q9UBK8;Q9Y4U1;Q99707;P20061;	throat tightness;gastrointestinal disorder;tropical sprue;chills;smoke inhalation;vomiting;trauma;dizziness;eye disorder;shock;dysphagia;apnoea;body temperature increased;swelling;coma;cardiac disorder;intestinal parasitism unspecified;coeliac disease;malnutrition;unspecified disorder of skin and subcutaneous tissue;mydriasis;blood pressure increased;neoplasm;amblyopia tobacco;mediastinal disorde…	[H]O[Co+]N1\C2=C(C)/C3=N/C(=C\C4=N\C(=C(C)/C5=N[C@@](C)([C@@]1([H])[C@H](CC(=O)N)[C@@]2(C)CCC(=O)NC[C@@H](C)OP(=O)([O-])O[C@H]1[C@@H](O)[C@H](O[C@@H]1CO)N1C=NC2=CC(C)=C(C)C=C12)[C@@](C)(CC(N)=O)[C@@H]5CCC(=O)N)\[C@@](C)(CC(=O)N)[C@@H]4CCC(=O)N)/C(C)(C)[C@@H]3CCC(=O)N
DB00201	Caffeine	Azole;Organonitrogen compound;Imidazopyrimidine;Lactam;Azacycle;Pyrimidone;N-substituted imidazole;Xanthine;Vinylogous amide;Purinone;Pyrimidine;Hydrocarbon derivative;Urea;Heteroaromatic compound;Imidazole;Organooxygen compound;6-oxopurine;Purine;Organoheterocyclic compound;Aromatic heteropolycyclic compound;Alkaloid or derivatives;	N N06 N06B N06BC N06BC01; V V04 V04C V04CG V04CG30;	P21817;P78527;P29274;Q13315;P30542;	gastrointestinal disorder;creatinine increased;rare;regurgitation;hyperglycaemia;deafness;gastritis;impaired healing;pulmonary oedema;irritability;skin breakdown;apnoea;dyspnoea;cardiac disorder;agitation;malnutrition;renal failure;tachycardia;dry skin;sepsis;infusion site phlebitis;cerebral haemorrhage;infection;convulsion;hypersensitivity;immune system disorder;infestation nos;haemoglobin decre…	CN1C=NC2=C1C(=O)N(C)C(=O)N2C
DB00202	Succinylcholine	Carboxylic acid ester;Dicarboxylic acid or derivatives;Hydrocarbon derivative;Amine;Organic cation;Acyl choline;Carboxylic acid derivative;Fatty acid ester;Organooxygen compound;Aliphatic acyclic compound;Carbonyl group;Fatty acyl;	M M03 M03A M03AB M03AB01;	Q9GZZ6;Q693P7;P20309;P11229;P08172;	respiratory depression;hypersensitivity;myalgia;myasthenia gravis;cardiac arrest;rhabdomyolysis;hypertonia;myoglobinuria;flushing;renal failure acute;hypotension;ventricular fibrillation;pulmonary oedema;bronchospasm;salivary hypersecretion;fasciculation;shock;tachyphylaxis;apnoea;hyperkalaemia;body temperature increased;porphyrin metabolism disorder;myoglobinaemia;intraocular pressure increased;…	C[N+](C)(C)CCOC(=O)CCC(=O)OCC[N+](C)(C)C
DB00204	Dofetilide	Sulfonamide;Ether;Organonitrogen compound;Sulfonic acid derivative;Tertiary aliphatic amine;Sulfanilide;Aromatic homomonocyclic compound;Phenethylamine;Hydrocarbon derivative;Amine;Organosulfur compound;Phenol ether;Alkyl aryl ether;Aralkylamine;Tertiary amine;Organooxygen compound;Sulfonyl;Aminosulfonyl compound;	C C01 C01B C01BD C01BD04;	Q12809;O95069;Q14500;	oedema;atrial flutter;myocardial infarction;syncope;cerebral ischaemia;arrhythmia supraventricular;atrial fibrillation;angina pectoris;dizziness;hepatocellular injury;paralysis;palpitations;supraventricular tachycardia;dyspnoea;cerebrovascular accident;nausea;cardiac disorder;anxiety;ventricular tachycardia;cardiac flutter;asthenia;cardiac failure;influenza;ventricular arrhythmia;arthralgia;facia…	CN(CCOC1=CC=C(NS(C)(=O)=O)C=C1)CCC1=CC=C(NS(C)(=O)=O)C=C1
DB00205	Pyrimethamine	Chlorobenzene;Organochloride;Organonitrogen compound;Imidolactam;Aryl chloride;Azacycle;Benzenoid;Primary aromatic amine;Aromatic heteromonocyclic compound;5-phenylpyrimidine;Aminopyrimidine;Hydrocarbon derivative;Amine;Heteroaromatic compound;Monocyclic benzene moiety;Aryl halide;Organohalogen compound;Halobenzene;Primary amine;	P P01 P01B P01BD P01BD01; P P01 P01B P01BD P01BD51; P P01 P01B P01BF P01BF04;	P13922;P00374;	hypersensitivity;anorexia;anaemia megaloblastic;thrombocytopenia;pulmonary eosinophilia;haematuria;pancytopenia;malaria;erythema multiforme;toxic epidermal necrolysis;leukopenia;stevens-johnson syndrome;atrophic glossitis;toxoplasmosis;anaphylactic shock;vomiting;	CCC1=C(C(N)=NC(N)=N1)C1=CC=C(Cl)C=C1
DB00206	Reserpine	Gallic acid or derivatives;Pyridoindole;Yohimbine;Methoxybenzene;Indole;Tertiary aliphatic amine;Benzoyl;Dialkyl ether;Benzylether;Beta-carboline;Hydrocarbon derivative;Amine;Heteroaromatic compound;Alkyl aryl ether;Aralkylamine;Yohimbine alkaloid;Carbonyl group;M-methoxybenzoic acid or derivatives;Organoheterocyclic compound;Piperidine;Dicarboxylic acid or derivatives;Ether;Organonitrogen compou…	C C02 C02A C02AA C02AA02; C C02 C02A C02AA C02AA52; C C02 C02L C02LA C02LA01; C C02 C02L C02LA C02LA51; C C02 C02L C02LA C02LA71;	P54219;Q05940;	pruritus;oedema;anorexia;parkinsonism;glaucoma;dysuria;breast engorgement;syncope;schizophrenia;diarrhoea;nervousness;erectile dysfunction;weight increased;angina pectoris;deafness;purpura;epistaxis;vomiting;dizziness;gynaecomastia;nasal congestion;essential hypertension;drowsiness;uveitis;psychotic disorder;dyspnoea;nightmare;nausea;optic atrophy;conjunctival hyperaemia;agitation;anxiety;rash;ac…	[H][C@]12C[C@@H](OC(=O)C3=CC(OC)=C(OC)C(OC)=C3)[C@H](OC)[C@@H](C(=O)OC)[C@@]1([H])C[C@@]1([H])N(CCC3=C1NC1=C3C=CC(OC)=C1)C2
DB00207	Azithromycin	Amino saccharide;Tertiary aliphatic amine;Alcohol;Monocarboxylic acid or derivatives;Dialkyl ether;Acetal;Hydrocarbon derivative;Amine;Tertiary alcohol;Amino sugar;Desosamine;Carbonyl group;Polyol;Organoheterocyclic compound;Secondary alcohol;1 2-diol;Aliphatic heteromonocyclic compound;Saccharide;Ether;Organonitrogen compound;1 2-aminoalcohol;Azacycle;Lactone;Macrolide;Carboxylic acid ester;Mono…	J J01 J01F J01FA J01FA10; J J01 J01R J01RA J01RA07; S S01 S01A S01AA S01AA26;	P08684;P60725;Q9UM07;P61177;	photosensitivity;community acquired pneumonia;syncope;gastrointestinal disorder;pertussis;ear infection;flatulence;hepatic insufficiency;eosinophilia;dehydration;abnormal faeces;swelling face;platelet count decreased;palpitations;asthma;melaena;rectal haemorrhage;potassium low;sinusitis bacterial;pancreatitis;common cold;pollakiuria;pharyngitis;viral infection;breast feeding;phosphatase alkaline …	CC[C@H]1OC(=O)[C@H](C)[C@@H](O[C@H]2C[C@@](C)(OC)[C@@H](O)[C@H](C)O2)[C@H](C)[C@@H](O[C@@H]2O[C@H](C)C[C@@H]([C@H]2O)N(C)C)[C@](C)(O)C[C@@H](C)CN(C)[C@H](C)[C@@H](O)[C@]1(C)O
DB00208	Ticlopidine	Chlorobenzene;Organochloride;Organonitrogen compound;Tertiary aliphatic amine;Aryl chloride;Azacycle;Benzenoid;Thienopyridine;Thiophene;Hydrocarbon derivative;Amine;Phenylmethylamine;Pyridine;Heteroaromatic compound;Monocyclic benzene moiety;Aryl halide;Organohalogen compound;Aralkylamine;Tertiary amine;Halobenzene;Benzylamine;Aromatic heteropolycyclic compound;	B B01 B01A B01AC B01AC05;	Q9H244;	pruritus;cholesterol serum elevated;colitis;myalgia;traumatic haemorrhage;lupus erythematosus;myositis;haematuria;conjunctival haemorrhage;nephrotic syndrome;cramp muscle;aplastic anaemia;stevens-johnson syndrome;flatulence;tinnitus;lung disorder;eosinophilia;gastrointestinal fullness;jaundice cholestatic;liver function test abnormal;epistaxis;vomiting;dizziness;contusion;neutropenia;body tempera…	ClC1=CC=CC=C1CN1CCC2=C(C1)C=CS2
DB00209	Trospium	Organic nitrogen compound;Diphenylmethane;Organic cation;Aromatic alcohol;Organonitrogen compound;Azacycle;Alcohol;Tetraalkylammonium salt;Monocarboxylic acid or derivatives;Carboxylic acid ester;Hydrocarbon derivative;Organic oxide;Quaternary ammonium salt;Amine;Carboxylic acid derivative;Tertiary alcohol;Organic oxygen compound;Organooxygen compound;N-alkylpyrrolidine;Carbonyl group;Organoheter…	A A03 A03D A03DA A03DA06; G G04 G04B G04BD G04BD09;	P11229;	coronary artery disease;dysuria;haematuria;syncope;dry eye;gastrointestinal disorder;dysgeusia;urinary retention;fatigue;rhabdomyolysis;supraventricular extrasystoles;flatulence;abdominal pain upper;mouth ulceration;vomiting;decreased appetite;constipation;nasopharyngitis;dizziness;vaginal pain;influenza like illness;bladder pain;eye disorder;nasal dryness;palpitations;supraventricular tachycardi…	[H][C@]12CC[C@]([H])(C[C@@H](C1)OC(=O)C(O)(C1=CC=CC=C1)C1=CC=CC=C1)[N+]21CCCC1
DB00210	Adapalene	Ether;Adapalene;Methoxybenzene;Benzenoid;Benzoyl;Monocarboxylic acid or derivatives;Aromatic homopolycyclic compound;Hydrocarbon derivative;Phenylnaphthalene;Naphthalene;Monocyclic benzene moiety;Carboxylic acid;Carboxylic acid derivative;Phenol ether;Anisole;2-naphthalenecarboxylic acid or derivatives;Alkyl aryl ether;Organooxygen compound;2-naphthalenecarboxylic acid;Carbonyl group;	D D10 D10A D10AD D10AD03; D D10 D10A D10AD D10AD53;	P10826;P19793;P13631;P48443;P28702;P10276;	pruritus;eyelid oedema;lack of drug effect;stinging;vesiculobullous rash;herpes labialis;papilloedema;swelling of eyelid;rare;eczema;rash vesicular;eyelids pruritus;eye pain;skin irritation;skin oedema;dermatitis irritant contact;comedone;skin exfoliation;dermatitis atopic;erythema of eyelid;acne pustular;acne vulgaris;erythema;application site pain;pain of skin;dry skin;keratoconjunctivitis;conv…	COC1=C(C=C(C=C1)C1=CC2=C(C=C1)C=C(C=C2)C(O)=O)C12CC3CC(CC(C3)C1)C2
DB00211	Midodrine	Aromatic alcohol;Ether;Organonitrogen compound;Methoxybenzene;Aromatic homomonocyclic compound;Benzenoid;Alcohol;Secondary carboxylic acid amide;Dimethoxybenzene;Hydrocarbon derivative;Amine;Monocyclic benzene moiety;Phenol ether;Anisole;Carboxylic acid amide;Primary aliphatic amine;Alkyl aryl ether;Carboxamide group;Organooxygen compound;P-dimethoxybenzene;Carbonyl group;Secondary alcohol;Alpha-…	C C01 C01C C01CA C01CA17;	P35368;P35348;P25100;	pruritus;central retinal vein occlusion;dysuria;confusional state;gastrointestinal disorder;nervousness;paresthesia of scalp;urinary retention;diabetic;stevens-johnson syndrome;flatulence;aphthous stomatitis;chills;rare;hypotension;orthostatic hypotension;dizziness;irritability;reflex bradycardia;hepatic enzyme increased;dyspnoea;cramps of lower extremities;nausea;cardiac disorder;dry mouth;agita…	COC1=CC(C(O)CNC(=O)CN)=C(OC)C=C1
DB00213	Pantoprazole	Organofluoride;Azole;Ether;Organonitrogen compound;Azacycle;Benzenoid;Sulfinylbenzimidazole;Halomethane;Alkyl halide;Alkyl fluoride;Hydrocarbon derivative;Pyridine;Heteroaromatic compound;Organosulfur compound;Imidazole;Alkyl aryl ether;Organohalogen compound;Sulfoxide;Organooxygen compound;Aromatic heteropolycyclic compound;Sulfinyl compound;	A A02 A02B A02BC A02BC02; A A02 A02B A02BD A02BD04; A A02 A02B A02BD A02BD11;	P20648;	gastric polyps;musculoskeletal disorder;photosensitivity;haematuria;syncope;eruption lichenoid;gastrointestinal disorder;fracture;rhabdomyolysis;flatulence;creatinine increased;haematocrit decreased;lung disorder;eosinophilia;hypertonia;dehydration;abnormal faeces;mouth ulceration;oesophageal achalasia;decreased appetite;hiccups;breast pain;influenza like illness;visual disturbance;contusion;shoc…	COC1=C(OC)C(CS(=O)C2=NC3=C(N2)C=C(OC(F)F)C=C3)=NC=C1
DB00214	Torasemide	Sulfonamide;Organonitrogen compound;Sulfonic acid derivative;Toluene;Azacycle;Benzenoid;Substituted aniline;Aromatic heteromonocyclic compound;Pyridine-3-sulfonamide;Aminotoluene;Hydrocarbon derivative;Amine;Aniline;Heteroaromatic compound;Monocyclic benzene moiety;Organosulfur compound;Sulfonylurea;Organooxygen compound;Sulfonyl;Aminosulfonyl compound;Aminopyridine;Secondary amine;	C C03 C03C C03CA C03CA04;	Q13621;	myalgia;oedema;syncope;nervousness;cough;toxic epidermal necrolysis;leukopenia;atrial fibrillation;stevens-johnson syndrome;hyperglycaemia;dehydration;vomiting;renal impairment;constipation;hypotension;dizziness;nausea;rectal haemorrhage;throat sore;hyponatraemia;arthritis;ventricular tachycardia;dyspepsia;gout;excessive thirst;pancreatitis;diuresis;alkalosis hypochloraemic;asthenia;hyperuricaemi…	CC(C)NC(=O)NS(=O)(=O)C1=C(NC2=CC=CC(C)=C2)C=CN=C1
DB00215	Citalopram	Organofluoride;Nitrile;Ether;Organonitrogen compound;Tertiary aliphatic amine;Aryl fluoride;Carbonitrile;Dialkyl ether;Benzonitrile;Hydrocarbon derivative;Fluorobenzene;Amine;Oxacycle;Aryl halide;Organohalogen compound;Aralkylamine;Phenylbutylamine;Tertiary amine;Organooxygen compound;Halobenzene;Organoheterocyclic compound;Aromatic heteropolycyclic compound;	N N06 N06A N06AB N06AB04;	P31645;P35367;P11229;P35348;	abnormal ejaculation;gastric polyps;throat tightness;depressed mood;vulvovaginal mycotic infection;eye infection;depression aggravated;syncope;eruption lichenoid;photopsia;dysaesthesia;urinary retention;menopausal symptoms;ejaculation failure;ear infection;flatulence;lip dry;salpingitis;carpal tunnel syndrome;unintended pregnancy;manic psychosis;suicide attempt;hypertonia;jaw stiffness;decreased …	CN(C)CCCC1(OCC2=C1C=CC(=C2)C#N)C1=CC=C(F)C=C1
DB00216	Eletriptan	Organonitrogen compound;Sulfone;Indole;Tertiary aliphatic amine;Azacycle;Benzenoid;Hydrocarbon derivative;Amine;Heteroaromatic compound;Monocyclic benzene moiety;Organosulfur compound;Pyrrole;Aralkylamine;Tertiary amine;Sulfonyl;N-alkylpyrrolidine;Pyrrolidine;Aromatic heteropolycyclic compound;Substituted pyrrole;	N N02 N02C N02CC N02CC06;	P28566;P34969;P28222;P41595;P28221;P08908;P30939;	throat tightness;syncope;gastrointestinal disorder;flatulence;manic psychosis;hypertonia;lacrimal disorder;aphasia;hiccups;breast pain;shock;paralysis;palpitations;asthma;vasospasm;rare infrequent;weight decreased;dementia;skin disorder;dry skin;pollakiuria;ventricular arrhythmia;leukorrhea;pharyngitis;viral infection;increased appetite;erectile dysfunction;ataxia;peripheral vascular disorder;che…	CN1CCC[C@@H]1CC1=CNC2=C1C=C(CCS(=O)(=O)C1=CC=CC=C1)C=C2
DB00218	Moxifloxacin	Organofluoride;Pyridine carboxylic acid or derivatives;Dihydroquinoline;Aryl fluoride;Monocarboxylic acid or derivatives;Vinylogous amide;Pyridine carboxylic acid;Hydrocarbon derivative;Fluorobenzene;Amine;Cyclic alcohol;Heteroaromatic compound;Aryl halide;Carboxylic acid;Quinoline-3-carboxylic acid;Alkyl aryl ether;Organohalogen compound;Methoxyaniline;Fluoroquinolone;Carbonyl group;Piperidine;P…	J J01 J01M J01MA J01MA14; S S01 S01A S01AE S01AE07;	P43700;P43702;P11388;	pyuria;vulvovaginal mycotic infection;community acquired pneumonia;haematuria;gastrointestinal disorder;dysaesthesia;haematocrit decreased;lung disorder;salpingitis;suicide attempt;eosinophilia;dehydration;mouth ulceration;visual disturbance;peritonitis;shock;international normalised ratio increased;supraventricular tachycardia;lacrimation;melaena;cerebrovascular accident;sinusitis bacterial;panc…	[H][C@]12CN(C[C@@]1([H])NCCC2)C1=C(F)C=C2C(=O)C(=CN(C3CC3)C2=C1OC)C(O)=O
DB00220	Nelfinavir	Thioether;Tertiary aliphatic amine;Benzoyl;Alcohol;Secondary carboxylic acid amide;Benzamide;Piperidinecarboxylic acid;Sulfenyl compound;Hydrocarbon derivative;Amine;Alkylarylthioether;Carboxylic acid amide;Carboxamide group;Carbonyl group;Organoheterocyclic compound;Piperidine;Secondary alcohol;Alpha-amino acid amide;Piperidinecarboxamide;O-cresol;Organonitrogen compound;1 2-aminoalcohol;Toluene…	J J05 J05A J05AE J05AE04;	O90777;	gastrointestinal disorder;opportunistic infection;rhabdomyolysis;flatulence;alanine aminotransferase increased;hyperglycaemia;dehydration;blood amylase increased;mouth ulceration;vomiting;dizziness;eye disorder;suicide;body temperature increased;malnutrition;electrocardiogram qt corrected interval prolonged;unspecified disorder of skin and subcutaneous tissue;sinusitis;pancreatitis;asthenia;aspar…	[H][C@@]12CCCC[C@]1([H])CN(C[C@@H](O)[C@H](CSC1=CC=CC=C1)NC(=O)C1=C(C)C(O)=CC=C1)[C@@H](C2)C(=O)NC(C)(C)C
DB00222	Glimepiride	Pyrroline carboxylic acid or derivatives;Sulfonamide;Ureide;Cyclohexylamine;Organonitrogen compound;Sulfonic acid derivative;Azacycle;Aromatic heteromonocyclic compound;Phenethylamine;Benzenesulfonamide;Hydrocarbon derivative;Urea;Amine;Pyrroline;Carboxylic acid derivative;Organosulfur compound;Sulfonylurea;Carboxamide group;Tertiary amine;Organooxygen compound;Sulfonyl;Carbonyl group;Organoheter…	A A10 A10B A10BB A10BB12; A A10 A10B A10BD A10BD04; A A10 A10B A10BD A10BD06;	Q14654;P48048;Q09428;	shallow breathing;gastrointestinal symptom nos;nervousness;diabetic;alanine aminotransferase increased;eosinophilia;hyperglycaemia;vomiting;aphasia;dizziness;shock;drowsiness;palpitations;gastrointestinal pain;coma;cerebrovascular accident;haemolytic anaemia;malnutrition;hyponatraemia;weight decreased;porphyria cutanea tarda;asthenia;porphyria hepatic;pollakiuria;increased appetite;angioedema;acc…	CCC1=C(C)CN(C(=O)NCCC2=CC=C(C=C2)S(=O)(=O)NC(=O)NC2CCC(C)CC2)C1=O
DB00224	Indinavir	Piperazine-2-carboxamide;Fatty amide;N-alkylpiperazine;Phenylpropylamine;Tertiary aliphatic amine;Alcohol;Secondary carboxylic acid amide;Hydrocarbon derivative;Amine;Heteroaromatic compound;Piperazine;Carboxylic acid amide;Carboxamide group;Aralkylamine;Carbonyl group;Organoheterocyclic compound;Secondary alcohol;Alpha-amino acid amide;Fatty acyl;Organonitrogen compound;1 2-aminoalcohol;Azacycle…	J J05 J05A J05AE J05AE02;	Q72874;	pyuria;haematuria;syncope;skin hyperpigmentation;gastrointestinal disorder;dysaesthesia;microscopic hematuria;rhabdomyolysis;flatulence;creatinine increased;influenza like illness;platelet count decreased;leg pain;palpitations;stiffness;cardiovascular disorder;taste disorders;neutrophil count increased;nephrolithiasis;pancreatitis;skin disorder;dry skin;pollakiuria;pharyngitis;orbital oedema;incr…	CC(C)(C)NC(=O)[C@@H]1CN(CC2=CN=CC=C2)CCN1C[C@@H](O)C[C@@H](CC1=CC=CC=C1)C(=O)N[C@@H]1[C@H](O)CC2=CC=CC=C12
DB00227	Lovastatin	Dicarboxylic acid or derivatives;Saccharide;Delta_valerolactone;Alcohol;Aliphatic heteropolycyclic compound;Carboxylic acid ester;Hydrocarbon derivative;Delta valerolactone;Oxacycle;Carboxylic acid derivative;Fatty acid ester;Organooxygen compound;Carbonyl group;Secondary alcohol;Fatty acyl;Oxane;	C C10 C10A C10AA C10AA02; C C10 C10B C10BA C10BA01;	P20701;P04035;Q92769;	cholesterol serum elevated;coronary artery disease;photosensitivity;lupus erythematosus;nodule;dysgeusia;low density lipoprotein increased;nephrotic syndrome;lupus-like syndrome;rhabdomyolysis;fatigue;flatulence;chills;transaminases increased;eosinophilia;hepatocellular carcinoma;vomiting;constipation;atherosclerosis;dizziness;gynaecomastia;leg pain;pregnancy;hepatitis chronic active;body tempera…	[H][C@]12[C@H](C[C@@H](C)C=C1C=C[C@H](C)[C@@H]2CC[C@@H]1C[C@@H](O)CC(=O)O1)OC(=O)[C@@H](C)CC
DB00228	Enflurane	Hydrocarbon derivative;Organochloride;Organofluoride;Organooxygen compound;Aliphatic acyclic compound;Halomethane;Alkyl chloride;Alkyl fluoride;	N N01 N01A N01AB N01AB04;	P34903;P31644;Q9UN88;Q09470;P47870;P48167;P28472;P78334;P42261;P14867;Q8N1C3;P47869;P18505;P18507;O00591;Q99928;P48169;O14764;O15554;Q16445;P23415;P98194;	hypotension;convulsion;liver injury;respiratory depression;hypocapnia;hyperkalaemia;body temperature increased;uterine haemorrhage;uterine relaxation;nausea;shivering;hepatic failure;arrhythmia;hepatic necrosis;hepatotoxicity;vomiting;	FC(F)OC(F)(F)C(F)Cl
DB00230	Pregabalin	Organonitrogen compound;Aliphatic acyclic compound;Medium-chain fatty acid;Monocarboxylic acid or derivatives;Amino fatty acid;Gamma amino acid or derivatives;Hydrocarbon derivative;Amine;Carboxylic acid;Fatty acid;Primary aliphatic amine;Branched fatty acid;Organooxygen compound;Carbonyl group;Primary amine;Fatty acyl;	N N03 N03A N03AX N03AX16;	O00555;	pyuria;abnormal ejaculation;blepharitis;haematuria;gastrointestinal disorder;dyskinesia;papilloedema;ascites;lung disorder;eosinophilia;suicide attempt;dehydration;lacrimal disorder;abnormal faeces;mouth ulceration;oesophageal achalasia;breast pain;anorgasmia;melaena;cerebrovascular accident;hyponatraemia;rare infrequent;balance disorder;neck stiffness;pancreatitis;skin disorder;dry skin;leukorrh…	CC(C)C[C@H](CN)CC(O)=O
DB00231	Temazepam	Lactam;Alkanolamine;Hydrocarbon derivative;Amine;Aryl halide;Carboxamide group;Organohalogen compound;Carbonyl group;Propargyl-type 1 3-dipolar organic compound;Chlorobenzene;Tertiary carboxylic acid amide;Organochloride;Organonitrogen compound;Aryl chloride;Azacycle;Benzenoid;Organic 1 3-dipolar compound;Imine;1 4-benzodiazepine;Monocyclic benzene moiety;Carboxylic acid derivative;Ketimine;Terti…	N N05 N05C N05CD N05CD07;	P31644;P34903;Q9UN88;P30536;P28476;P47870;P28472;P78334;P14867;Q8N1C3;P47869;P18505;P18507;A8MPY1;O00591;Q99928;P48169;O14764;Q16445;P24046;	pruritus;hallucination;sleep disturbance;confusional state;syncope;nervousness;hangover;body temperature decreased;equilibrium loss;rash macular;sciatica;fatigue;dreaming excessive;terminal insomnia;vision blurred;vomiting;constipation;hypotension;dizziness;abdominal discomfort;irritability;visual disturbance;apnoea;suicidal ideation;drowsiness;palpitations;excitement;nightmare;dyspnoea;cramps of…	CN1C2=C(C=C(Cl)C=C2)C(=NC(O)C1=O)C1=CC=CC=C1
DB00232	Methyclothiazide	Benzothiadiazine;Chlorobenzene;Organochloride;Sulfonamide;Organonitrogen compound;Sulfonic acid derivative;Secondary aliphatic/aromatic amine;Aryl chloride;Azacycle;Benzenoid;Alkyl halide;Benzenesulfonamide;Hydrocarbon derivative;Amine;Aryl halide;Organosulfur compound;Organohalogen compound;Sulfonyl;Aminosulfonyl compound;Aromatic heteropolycyclic compound;Secondary amine;Alkyl chloride;	C C03 C03A C03AA C03AA08; C C03 C03A C03AB C03AB08;	P22748;Q13621;P00915;P00918;	oedema;photosensitivity;nephrotic syndrome;aplastic anaemia;hypercalcaemia;cramp muscle;electrolyte imbalance;leukopenia;stevens-johnson syndrome;hyperglycaemia;vision blurred;glycosuria;vomiting;constipation;orthostatic hypotension;dizziness;pulmonary oedema;xanthopsia;gastric irritation;body temperature increased;nausea;haemolytic anaemia;agitation;malnutrition;vertigo;pancreatitis;angiitis nec…	CN1C(CCl)NC2=CC(Cl)=C(C=C2S1(=O)=O)S(N)(=O)=O
DB00233	Aminosalicylic Acid	Benzoic acid;Vinylogous acid;Salicylic acid;Organonitrogen compound;Aminobenzoic acid or derivatives;Aromatic homomonocyclic compound;Benzoyl;Substituted aniline;Primary aromatic amine;Monocarboxylic acid or derivatives;Aminobenzoic acid;Hydrocarbon derivative;Phenol;Amine;Aniline;Carboxylic acid;Carboxylic acid derivative;Aminophenol;Aminosalicylic acid;Organooxygen compound;Carbonyl group;Prima…	J J04 J04A J04AA J04AA01;	Q9NZK7;P35354;P09917;O15111;P64143;	soft stools;gastrointestinal disorder;encephalopathy;leukopenia;vomiting;dizziness;tuberculosis;body temperature increased;neuropathy peripheral;nausea;optic neuritis;haemolytic anaemia;malnutrition;unspecified disorder of skin and subcutaneous tissue;peptic ulcer;weight decreased;hypersensitivity;methaemoglobinaemia;taste metallic;anorexia;hypothyroidism;thrombocytopenia;tendon pain;diarrhoea;ab…	NC1=CC(O)=C(C=C1)C(O)=O
DB00234	Reboxetine	Oxazinane;Ether;Organonitrogen compound;Azacycle;Aromatic heteromonocyclic compound;Dialkyl ether;Hydrocarbon derivative;Morpholine;Amine;Oxacycle;Secondary aliphatic amine;Phenol ether;Alkyl aryl ether;Aralkylamine;Organooxygen compound;Organoheterocyclic compound;Secondary amine;	N N06 N06A N06AX N06AX18;	P23975;	prostatic disorder;dysuria;syncope;dyspareunia;gastrointestinal disorder;nervousness;dysgeusia;urinary retention;chills;tinnitus;alanine aminotransferase increased;nuchal rigidity;depressive disorder;hyperglycaemia;dehydration;neurosis;hair colour changes;major depression;decreased appetite;vomiting;constipation;aphasia;dizziness;neck pain;personality disorder;eye disorder;anorgasmia;palpitations…	[H][C@@](OC1=CC=CC=C1OCC)(C1=CC=CC=C1)[C@@]1([H])CNCCO1
DB00238	Nevirapine	Pyrido-para-diazepine;Methylpyridine;Alkyldiarylamine;Imidolactam;Lactam;Azacycle;Secondary carboxylic acid amide;Para-diazepine;Vinylogous amide;Hydrocarbon derivative;Pyridine;Heteroaromatic compound;Carboxylic acid derivative;Carboxamide group;Organooxygen compound;Carbonyl group;Organoheterocyclic compound;Aromatic heteropolycyclic compound;	J J05 J05A J05AG J05AG01; J J05 J05A J05AR J05AR05; J J05 J05A J05AR J05AR07;	Q72547;	blood phosphorus decreased;vertical infection transmission;gastrointestinal disorder;opportunistic infection;hepatitis acute;fatigue;rhabdomyolysis;hypertransaminasaemia;alanine aminotransferase increased;transaminases increased;eosinophilia;hyperglycaemia;vomiting;skin exfoliation;body temperature increased;acquired immunodeficiency syndrome;unspecified disorder of skin and subcutaneous tissue;b…	CC1=C2NC(=O)C3=C(N=CC=C3)N(C3CC3)C2=NC=C1
DB00239	Oxiconazole	Organochloride;Azole;Organonitrogen compound;Aryl chloride;Azacycle;N-substituted imidazole;Aromatic heteromonocyclic compound;1 3-dichlorobenzene;Hydrocarbon derivative;Heteroaromatic compound;Aryl halide;Imidazole;Organohalogen compound;Organooxygen compound;Oxime ether;Organoheterocyclic compound;	D D01 D01A D01AC D01AC11; G G01 G01A G01AF G01AF17;	P10613;Q04782;	pruritus;tinea cruris;pain;infection;dyshidrotic eczema;stinging;allergic contact dermatitis;papule;tinea infection;nodule;rash;erythema;folliculitis;body tinea;pityriasis;tingling sensation;tinea pedis;	ClC1=CC(Cl)=C(CO\N=C(/CN2C=CN=C2)C2=CC=C(Cl)C=C2Cl)C=C1
DB00240	Alclometasone	Alcohol;Cyclic ketone;Alkyl halide;20-oxosteroid;11-beta-hydroxysteroid;Hydrocarbon derivative;Cyclic alcohol;21-hydroxysteroid;Tertiary alcohol;Organohalogen compound;Pregnane-skeleton;Carbonyl group;Secondary alcohol;17-hydroxysteroid;7-halo-steroid;3-oxo-delta-1 4-steroid;Organochloride;Progestogin-skeleton;Alpha-hydroxy ketone;Delta-1 4-steroid;Ketone;Primary alcohol;Halo-steroid;Oxosteroid;A…	D D07 D07A D07AB D07AB10; S S01 S01B S01BA S01BA10;	P04150;	pruritus;skin striae;dermatitis perioral;allergic contact dermatitis;secondary infection;miliaria;acneiform eruption;rash;erythema;folliculitis;skin atrophy;skin disorder;leukoderma;	[H][C@@]12C[C@@H](C)[C@](O)(C(=O)CO)[C@@]1(C)C[C@H](O)[C@@]1([H])[C@@]2([H])[C@H](Cl)CC2=CC(=O)C=C[C@]12C
DB00242	Cladribine	Alcohol;Pyrimidine;Hydrocarbon derivative;Oxolane;Amine;Heteroaromatic compound;Aryl halide;Purine 3'-deoxyribonucleoside;Imidazole;Organohalogen compound;Organoheterocyclic compound;Secondary alcohol;Saccharide;Organochloride;Azole;Organonitrogen compound;Imidazopyrimidine;Imidolactam;Aryl chloride;Azacycle;Primary aromatic amine;N-substituted imidazole;6-aminopurine;Primary alcohol;Aminopyrimid…	L L01 L01B L01BB L01BB04;	Q7LG56;P00491;Q07864;P09884;P31350;P23921;P56282;Q9NR33;Q9NRF9;	musculoskeletal pain;blepharitis;peripheral motor neuropathy;mucosal inflammation;gastrointestinal disorder;opportunistic infection;fatigue;fungal infection;quadriparesis;flatulence;chills;interstitial lung disease;very rare;hairy cell leukaemia;renal impairment;decreased appetite;vomiting;constipation;dizziness;herpes zoster;contusion;eye disorder;paralysis;body temperature increased;swelling;ga…	NC1=C2N=CN([C@H]3C[C@H](O)[C@@H](CO)O3)C2=NC(Cl)=N1
DB00243	Ranolazine	N-piperazineacetamide;N-alkylpiperazine;Methoxybenzene;Tertiary aliphatic amine;Alcohol;N-arylamide;Secondary carboxylic acid amide;Hydrocarbon derivative;Amine;Piperazine;Carboxylic acid amide;Alkyl aryl ether;Carboxamide group;Carbonyl group;Organoheterocyclic compound;Secondary alcohol;Alpha-amino acid amide;Ether;Organonitrogen compound;1 2-aminoalcohol;Azacycle;Benzenoid;Aromatic heteromonoc…	C C01 C01E C01EB C01EB18;	Q14524;Q15858;	throat tightness;hypoaesthesia oral;dysuria;haematuria;blood urea increased;syncope;duodenitis haemorrhagic;gastrointestinal disorder;urinary retention;cold sweat;joint swelling;fatigue;flatulence;tinnitus;creatinine increased;eosinophilia;dehydration;vomiting;decreased appetite;renal impairment;constipation;dizziness;visual disturbance;partial hearing loss;eye disorder;palpitations;dermatitis at…	COC1=CC=CC=C1OCC(O)CN1CCN(CC(=O)NC2=C(C)C=CC=C2C)CC1
DB00244	Mesalazine	Benzoic acid;Vinylogous acid;Salicylic acid;Organonitrogen compound;Aromatic homomonocyclic compound;Benzoyl;Substituted aniline;Primary aromatic amine;Monocarboxylic acid or derivatives;Aminobenzoic acid;Hydrocarbon derivative;Salicylic acid or derivatives;Phenol;Amine;Aniline;Carboxylic acid;Carboxylic acid derivative;Aminophenol;Organooxygen compound;Hydroxybenzoic acid;Carbonyl group;Primary …	A A07 A07E A07EC A07EC02;	P37231;P09917;O15111;P23219;P0A5L8;P05164;P35354;O14920;	lupus erythematosus;photosensitivity;haematuria;syncope;gastrointestinal symptom nos;gastrointestinal disorder;rectal discharge;lupus-like syndrome;flatulence;nephrotoxicity;interstitial lung disease;haematocrit decreased;lung disorder;hypertonia;eosinophilia;drug fever;lacrimal disorder;mouth ulceration;dyschezia;decreased appetite;breast pain;pancreatitis acute;influenza like illness;platelet c…	NC1=CC(C(O)=O)=C(O)C=C1
DB00246	Ziprasidone	N-alkylpiperazine;Tertiary aliphatic amine;Lactam;Secondary carboxylic acid amide;Phenethylamine;1 2-benzothiazole;Hydrocarbon derivative;Amine;Heteroaromatic compound;Aryl halide;Carboxylic acid amide;Carboxamide group;Organohalogen compound;Aralkylamine;N-arylpiperazine;Carbonyl group;Dihydroindole;Chlorobenzene;Organochloride;Azole;Organonitrogen compound;Imidolactam;Aryl chloride;Azacycle;Ben…	N N05 N05A N05AE N05AE04;	P08912;P08913;P28566;P34969;P28222;P28223;P11229;P46098;P28221;P14416;P18089;P21728;P35462;P28335;P35368;P35367;P21918;P50406;P08908;P21917;P35348;P20309;P18825;P08172;P08173;	abnormal ejaculation;throat tightness;blepharitis;haematuria;syncope;gastrointestinal disorder;dyskinesia;urinary retention;flatulence;creatinine increased;hypochloraemia;hypertonia;eosinophilia;dehydration;skin irritation;swelling face;hiccups;visual disturbance;restless legs syndrome;anorgasmia;hyperkalaemia;paralysis;palpitations;melaena;cerebrovascular accident;rectal haemorrhage;rare infrequ…	ClC1=C(CCN2CCN(CC2)C2=NSC3=CC=CC=C23)C=C2CC(=O)NC2=C1
DB00247	Methysergide	Benzoquinoline;Indole;Tertiary aliphatic amine;Quinoline-3-carboxamide;Alcohol;Secondary carboxylic acid amide;Tetrahydropyridine;Hydrocarbon derivative;Amine;Heteroaromatic compound;Carboxylic acid amide;Carboxamide group;Aralkylamine;Quinoline;Carbonyl group;Organoheterocyclic compound;Substituted pyrrole;Pyrroloquinoline;Organonitrogen compound;Isoindole or derivatives;Azacycle;Benzenoid;Prima…	N N02 N02C N02CA N02CA04;	P28566;P28335;P34969;P28222;P41595;P28223;P08908;P30939;	leriche syndrome;oedema;myalgia;dysuria;retroperitoneal fibrosis;blood urea increased;gastrointestinal symptom nos;peyronie's disease;fatigue;weight increased;vascular headache;leg edema;eosinophilia;vomiting;gravitational oedema;constipation;orthostatic hypotension;dizziness;telangiectasia;leg pain;drowsiness;neutropenia;body temperature increased;dyspnoea;cardiac murmur;nausea;alopecia;mydriasi…	[H][C@@]12CC3=CN(C)C4=C3C(=CC=C4)C1=C[C@H](CN2C)C(=O)NC(CC)CO
DB00248	Cabergoline	Benzoquinoline;Indole;Tertiary aliphatic amine;Quinoline-3-carboxamide;Piperidinecarboxylic acid;Hydrocarbon derivative;Lysergic acid or derivatives;Amine;Heteroaromatic compound;Carboxamide group;Aralkylamine;Quinoline;Carbonyl group;Organoheterocyclic compound;Piperidine;Piperidinecarboxamide;Pyrroloquinoline;Ureide;Organonitrogen compound;Isoindole or derivatives;Azacycle;Benzenoid;3-piperidin…	G G02 G02C G02CB G02CB03; N N04 N04B N04BC N04BC06;	P08913;P28335;P34969;P28222;P28223;P25100;P28221;P35368;P14416;P21918;P18089;P08908;P21917;P35348;P41595;P18825;P21728;P35462;P07550;P08588;	dysmenorrhoea;musculoskeletal pain;empty sella syndrome;prostatic disorder;retroperitoneal fibrosis;excessive daytime sleepiness;syncope;pericarditis constrictive;nervousness;dyskinesia;fatigue;hemianopia;flatulence;vomiting;constipation;breast pain;dizziness;hypersexuality;palpitations;vasospasm;breast pain female;pleurisy;cardiac disorder;toothache;weight decreased;fibrosis;asthenia;oligomenorr…	[H][C@@]12CC3=CNC4=CC=CC(=C34)[C@@]1([H])C[C@H](CN2CC=C)C(=O)N(CCCN(C)C)C(=O)NCC
DB00249	Idoxuridine	Lactam;Alcohol;Pyrimidone;Hydropyrimidine;Vinylogous amide;Pyrimidine;Hydrocarbon derivative;Oxolane;Heteroaromatic compound;Aryl halide;Organohalogen compound;Organoheterocyclic compound;Secondary alcohol;Saccharide;Organonitrogen compound;Azacycle;Aromatic heteromonocyclic compound;Primary alcohol;Urea;Halopyrimidine;Aryl iodide;Oxacycle;Organooxygen compound;Pyrimidine 2'-deoxyribonucleoside;O…	D D06 D06B D06BB D06BB01; J J05 J05A J05AB J05AB02; S S01 S01A S01AD S01AD01;	Q9QNF7;	conjunctival hyperaemia;keratitis;eye irritation;blepharitis;swelling;follicular conjunctivitis;herpes simplex;	OC[C@H]1O[C@H](C[C@@H]1O)N1C=C(I)C(=O)NC1=O
DB00250	Dapsone	Hydrocarbon derivative;Amine;Organonitrogen compound;Sulfone;Organosulfur compound;Aromatic homomonocyclic compound;Substituted aniline;Sulfonylaniline;Primary aromatic amine;Sulfonyl;Primary amine;	D D10 D10A D10AX D10AX05; J J04 J04B J04BA J04BA02;	P0C0X2;P0C0X1;	influenza;pharyngitis;application site burn;proteinuria;pulmonary eosinophilia;cough;infertility male;localized exfoliation;nephrotic syndrome;sensitisation;application site erythema;abdominal pain;tinnitus;hypoalbuminaemia;nerve injury;suicide attempt;application site pruritus;vision blurred;infectious mononucleosis;vomiting;swelling face;muscular weakness;nasopharyngitis;leprosy;tonic clonic mo…	NC1=CC=C(C=C1)S(=O)(=O)C1=CC=C(N)C=C1
DB00251	Terconazole	N-alkylpiperazine;Tertiary aliphatic amine;Substituted aniline;Phenylpiperazine;1 3-dichlorobenzene;Acetal;Hydrocarbon derivative;Amine;Aniline;Heteroaromatic compound;Aryl halide;Alkyl aryl ether;Organohalogen compound;N-arylpiperazine;Chlorobenzene;Organochloride;Azole;Ether;Organonitrogen compound;1 2 4-triazole;Aryl chloride;Azacycle;Benzenoid;Aromatic heteromonocyclic compound;Meta-dioxolane…	G G01 G01A G01AG G01AG02;	P10613;	pruritus;dysmenorrhoea;hypersensitivity;myalgia;arthralgia;toxic epidermal necrolysis;vulvovaginal candidiasis;abdominal pain;chills;vomiting;pain;dizziness;influenza like illness;bronchospasm;vulvovaginal pruritus;body temperature increased;candida infection;vulvovaginitis;nausea;rash;urticaria;anaphylactic shock;headache;asthenia;malaise;face oedema;	CC(C)N1CCN(CC1)C1=CC=C(OC[C@H]2CO[C@@](CN3C=NC=N3)(O2)C2=C(Cl)C=C(Cl)C=C2)C=C1
DB00252	Phenytoin	Diphenylmethane;5-phenylhydantoin;Ureide;Organonitrogen compound;Azacycle;Benzenoid;Aromatic heteromonocyclic compound;Phenylimidazolidine;Hydrocarbon derivative;Urea;Monocyclic benzene moiety;Carboxylic acid derivative;5-monosubstituted hydantoin;Carboxamide group;Organooxygen compound;Carbonyl group;	N N03 N03A N03AB N03AB02; N N03 N03A N03AB N03AB52;	Q14524;P35498;	hodgkin's disease;tonic convulsion;lupus erythematosus;skin nodule;syncope;gastrointestinal disorder;dyskinesia;cryptococcosis;urinary retention;fracture;flatulence;eosinophilia;appetite absent;dehydration;aphasia;personality disorder;shock;hyperkalaemia;paralysis;asthma;palpitations;sinus bradycardia;cerebral infarction;weight decreased;ileus;osteomalacia;pharyngitis;ketosis;nystagmus;akathisia;…	O=C1NC(=O)C(N1)(C1=CC=CC=C1)C1=CC=CC=C1
DB00253	Medrysone	Hydroxysteroid;Progestogin-skeleton;3-oxo-delta-4-steroid;Alcohol;Cyclic ketone;Ketone;20-oxosteroid;11-beta-hydroxysteroid;Delta-4-steroid;Hydrocarbon derivative;Cyclic alcohol;Oxosteroid;Aliphatic homopolycyclic compound;3-oxosteroid;Organooxygen compound;11-hydroxysteroid;Carbonyl group;Secondary alcohol;	S S01 S01B S01BA S01BA08;	P04150;	anterior uveitis;hypersensitivity;viral infection;visual disturbance;stinging;eye infection;glaucoma;episcleritis;vernal conjunctivitis;conjunctivitis;posterior subcapsular cataract;conjunctival hyperaemia;conjunctivitis allergic;keratitis;sensation of foreign body;ulcerative keratitis;hyperadrenocorticism;mydriasis;nerve injury;eye irritation;vision blurred;impaired healing;	[H][C@@]12CC[C@H](C(C)=O)[C@@]1(C)C[C@H](O)[C@@]1([H])[C@@]2([H])C[C@H](C)C2=CC(=O)CC[C@]12C
DB00254	Doxycycline	Vinylogous acid;Tetralin;Tertiary aliphatic amine;Enol;Aryl ketone;Alcohol;Aromatic homopolycyclic compound;Hydrocarbon derivative;Amine;Carboxylic acid amide;Tertiary alcohol;Carboxamide group;Aralkylamine;Carbonyl group;Polyol;Secondary alcohol;Tetracene;Organonitrogen compound;Primary carboxylic acid amide;Naphthacene;Benzenoid;Ketone;Tetracycline;Anthracene carboxylic acid or derivatives;Carb…	A A01 A01A A01AB A01AB22; J J01 J01A J01AA J01AA02;	Q9UM07;P61769;P0A7V8;P0A7X3;	hypoplasia enamel;vulvovaginal mycotic infection;photosensitivity;plague;periodontal disease;ear infection;pseudotumor;eosinophilia;inclusion conjunctivitis;q fever;bronchopneumonia;tooth loss;toothache;henoch-schonlein purpura;common cold;pharyngitis;trachoma;diarrhoea clostridium difficile;low back pain;staphylococcal infection;soft tissue infection;typhus;hypoaesthesia;phlebitis;sore mouth;cha…	[H][C@@]12[C@@H](C)C3=C(C(O)=CC=C3)C(=O)C1=C(O)[C@]1(O)C(=O)C(C(N)=O)=C(O)[C@@H](N(C)C)[C@]1([H])[C@H]2O
DB00256	Lymecycline	Vinylogous acid;Tetralin;Tertiary aliphatic amine;Enol;Aryl ketone;Alcohol;Monocarboxylic acid or derivatives;Secondary carboxylic acid amide;Amino fatty acid;Aromatic homopolycyclic compound;Hydrocarbon derivative;Alpha-amino acid or derivatives;Amine;Carboxylic acid;Carboxylic acid amide;Primary aliphatic amine;Tertiary alcohol;Carboxamide group;Aralkylamine;Carbonyl group;Polyol;Fatty acyl;Sec…	J J01 J01A J01AA J01AA04;	P0A7V8;P0A7X3;	pruritus;hypoplasia enamel;glossitis;vaginal inflammation;photosensitivity;pseudomembranous colitis;gastrointestinal disorder;stevens-johnson syndrome;transaminases increased;chlamydial infection;vision blurred;vomiting;dizziness;benign intracranial hypertension;visual disturbance;pigmentation disorder;eye disorder;unspecified non-gonococcal urethritis (ngu);dysphagia;neutropenia;blood bilirubin …	[H][C@@]12C[C@@]3([H])C(C(=O)C4=C(O)C=CC=C4[C@@]3(C)O)=C(O)[C@]1(O)C(=O)C(C(=O)NCNCCCC[C@H](N)C(O)=O)=C(O)[C@H]2N(C)C
DB00257	Clotrimazole	Chlorobenzene;Organochloride;Azole;Organonitrogen compound;Aryl chloride;Azacycle;N-substituted imidazole;Aromatic heteromonocyclic compound;Hydrocarbon derivative;Heteroaromatic compound;Aryl halide;Imidazole;Organohalogen compound;Organoheterocyclic compound;	A A01 A01A A01AB A01AB18; D D01 D01A D01AC D01AC01; G G01 G01A G01AF G01AF02;	P10613;O15554;	pollakiuria;pruritus;aspartate aminotransferase increased;infection;solid tumour;abdominal cramps;oedema;paronychia;stinging;blister;immunocompromised;vaginal moniliasis;localized exfoliation;cramp muscle;burning feeling vagina;abdominal bloating;vulvovaginal candidiasis;oropharyngeal candidiasis;burning sensation;cystitis;liver function test abnormal;skin irritation;vomiting;tinea cruris;haemorr…	ClC1=CC=CC=C1C(N1C=CN=C1)(C1=CC=CC=C1)C1=CC=CC=C1
DB00259	Sulfanilamide	Sulfonamide;Organonitrogen compound;Sulfonic acid derivative;Aromatic homomonocyclic compound;Substituted aniline;Sulfonylaniline;Primary aromatic amine;Aminobenzenesulfonamide;Hydrocarbon derivative;Amine;Aniline;Organosulfur compound;Sulfonyl;Aminosulfonyl compound;Primary amine;	D D06 D06B D06BA D06BA05; J J01 J01E J01EB J01EB06;	P0AC13;	vulvovaginitis;burning sensation;discomfort;	NC1=CC=C(C=C1)S(N)(=O)=O
DB00260	Cycloserine	Organonitrogen compound;Azacycle;Isoxazolidine;Hydrocarbon derivative;Oxazolidinone;Alpha-amino acid or derivatives;Amine;Oxacycle;Primary aliphatic amine;Carboxamide group;Organooxygen compound;Carbonyl group;Organoheterocyclic compound;Primary amine;Aliphatic heteromonocyclic compound;	J J04 J04A J04AB J04AB01;	P0A6J8;Q9L888;	convulsion;infection;hypersensitivity;confusional state;clonic convulsion;hyperreflexia;dysarthria;paresis;neurological symptom;tremor;disorientation;extrapulmonary tuberculosis;somnolence;drowsiness;paraesthesia;aggression;cardiac failure congestive;psychotic disorder;coma;rash;vertigo;nephropathy;liver disorder;headache;drug hypersensitivity;urinary tract infection;	N[C@@H]1CONC1=O
DB00264	Metoprolol	Ether;Organonitrogen compound;1 2-aminoalcohol;Aromatic homomonocyclic compound;Alcohol;Dialkyl ether;Hydrocarbon derivative;Amine;Secondary aliphatic amine;Phenol ether;Alkyl aryl ether;Organooxygen compound;Secondary alcohol;Secondary amine;Tyrosol derivative;	C C07 C07A C07AB C07AB02; C C07 C07A C07AB C07AB52; C C07 C07B C07BB C07BB02; C C07 C07B C07BB C07BB52; C C07 C07C C07CB C07CB02; C C07 C07F C07FB C07FB02;	P07550;P08588;	coronary artery disease;musculoskeletal pain;sleep disturbance;photosensitivity;retroperitoneal fibrosis;syncope;nervousness;dry eye;gastrointestinal disorder;dysgeusia;sinus arrest;fatigue;hyperthyroidism;flatulence;tinnitus;very rare;common very common;dermatitis psoriasiform;vomiting;cyanosis;constipation;very rare ?€? rare;dizziness;visual disturbance;personality disorder;eye disorder;shock;p…	COCCC1=CC=C(OCC(O)CNC(C)C)C=C1
DB00268	Ropinirole	Organonitrogen compound;Tertiary aliphatic amine;Lactam;Azacycle;Benzenoid;Secondary carboxylic acid amide;Phenethylamine;Hydrocarbon derivative;Amine;Carboxylic acid derivative;Carboxylic acid amide;Carboxamide group;Aralkylamine;Tertiary amine;Organooxygen compound;Carbonyl group;Dihydroindole;Aromatic heteropolycyclic compound;	N N04 N04B N04BC N04BC04;	P08913;P28335;P28222;P28223;P28221;P14416;P21918;P18089;P08908;P21917;P41595;P18825;P21728;P35462;	pyuria;blepharitis;haematuria;syncope;conjunctival haemorrhage;dyskinesia;flatulence;carpal tunnel syndrome;eosinophilia;dehydration;atherosclerosis;aphasia;hiccups;pancreatitis acute;influenza like illness;extrasystoles;hyperkalaemia;asthma;palpitations;melaena;cardiovascular disorder;rare infrequent;hyponatraemia;toothache;viral diarrhoea;weight decreased;tendonitis;viral infection;duodenitis;o…	CCCN(CCC)CCC1=C2CC(=O)NC2=CC=C1
DB00270	Isradipine	Enamine;Furazan;Oxadiazole;Vinylogous amide;Hydropyridine;Hydrocarbon derivative;Amine;Heteroaromatic compound;Alpha beta-unsaturated carboxylic ester;Benzoxadiazole;Carbonyl group;Dihydropyridine;Dicarboxylic acid or derivatives;Azole;Organonitrogen compound;Dihydropyridinecarboxylic acid derivative;Azacycle;Benzenoid;Carboxylic acid ester;Oxacycle;Carboxylic acid derivative;Enoate ester;Organoo…	C C08 C08C C08CA C08CA03;	Q13698;P54289;Q01668;O95180;Q9NY47;Q13936;Q08289;	pruritus;oedema;myocardial infarction;syncope;gastrointestinal disorder;nervousness;cough;cramp muscle;raised liver function tests;fatigue;atrial fibrillation;transient ischaemic attack;leukopenia;weight increased;very rare;angina pectoris;vision blurred;vomiting;decreased appetite;hypotension;constipation;dizziness;abdominal discomfort;visual disturbance;gynaecomastia;eye disorder;drowsiness;pal…	COC(=O)C1=C(C)NC(C)=C(C1C1=CC=CC2=NON=C12)C(=O)OC(C)C
DB00273	Topiramate	Meta-dioxolane;Acetal;Hydrocarbon derivative;Monosaccharide;Oxacycle;Organic sulfuric acid or derivatives;Aliphatic heteropolycyclic compound;Organooxygen compound;Dioxolopyran;Oxane;	N N03 N03A N03AX N03AX11;	P34903;P31644;Q9UN88;P47870;P28472;P78334;P14867;P35498;Q8N1C3;P00918;P22748;P47869;P18505;P18507;O00591;Q99928;P48169;O14764;Q16445;	depressed mood;haematuria;syncope;depression aggravated;dyskinesia;urinary retention;flatulence;suicide attempt;eosinophilia;dehydration;decreased appetite;breast pain;aphasia;personality disorder;leg pain;very rare ?€? frequent;melaena;cardiovascular disorder;taste disorders;rare infrequent;balance disorder;toothache;weight decreased;skin disorder;pollakiuria;leukorrhea;pharyngitis;viral infecti…	[H][C@@]12CO[C@@]3(COS(N)(=O)=O)OC(C)(C)O[C@@]3([H])[C@]1([H])OC(C)(C)O2
DB00275	Olmesartan	Aromatic alcohol;Organonitrogen compound;Azacycle;Benzenoid;Alcohol;Monocarboxylic acid or derivatives;N-substituted imidazole;Aromatic heteromonocyclic compound;1 2 4 5-tetrasubstituted imidazole;Hydrocarbon derivative;Biphenyltetrazole;Phenylmethylamine;Heteroaromatic compound;Monocyclic benzene moiety;Carboxylic acid;Carboxylic acid derivative;Imidazole;Tertiary alcohol;Biphenyl;Organooxygen c…	C C09 C09C C09CA C09CA08; C C09 C09D C09DA C09DA08; C C09 C09D C09DB C09DB02; C C09 C09D C09DX C09DX03;	P30556;	blood potassium decreased;sleep disturbance;lupus erythematosus;haematuria;blood urea increased;syncope;gastrointestinal disorder;diabetic;electrolyte imbalance;fatigue;rhabdomyolysis;alanine aminotransferase increased;transaminases increased;hyperglycaemia;eosinophilia;appetite absent;vomiting;glycosuria;nasopharyngitis;constipation;dizziness;influenza like illness;hyperkalaemia;xanthopsia;palpi…	CCCC1=NC(=C(N1CC1=CC=C(C=C1)C1=C(C=CC=C1)C1=NN=NN1)C(O)=O)C(C)(C)O
DB00276	Amsacrine	Acridine;Sulfonic acid derivative;Methoxybenzene;Substituted aniline;Hydrocarbon derivative;Amine;Aniline;Heteroaromatic compound;Alkyl aryl ether;Methoxyaniline;Aminopyridine;Secondary amine;Sulfonamide;Ether;Organonitrogen compound;Sulfanilide;Azacycle;Benzenoid;Pyridine;Monocyclic benzene moiety;Organosulfur compound;Phenol ether;Anisole;Aminoquinoline;Organooxygen compound;Sulfonyl;Aminosulfo…	L L01 L01X L01XX L01XX01;	Q12809;P11388;	musculoskeletal pain;ejection fraction decreased;haematuria;blood urea increased;confusional state;mucosal inflammation;gastrointestinal disorder;aplastic anaemia;atrial fibrillation;fatigue;leukopenia;weight increased;urine color abnormal;creatinine increased;hepatic insufficiency;aplasia;vision blurred;vomiting;hypotension;urine output;dizziness;dysphagia;blood bilirubin increased;body temperat…	COC1=C(NC2=C3C=CC=CC3=NC3=CC=CC=C23)C=CC(NS(C)(=O)=O)=C1
DB00277	Theophylline	Azole;Organonitrogen compound;Imidazopyrimidine;Lactam;Azacycle;Pyrimidone;Xanthine;Vinylogous amide;Purinone;Pyrimidine;Hydrocarbon derivative;Urea;Heteroaromatic compound;Imidazole;Organooxygen compound;6-oxopurine;Purine;Organoheterocyclic compound;Aromatic heteropolycyclic compound;Alkaloid or derivatives;	R R03 R03D R03DA R03DA04; R R03 R03D R03DA R03DA54; R R03 R03D R03DA R03DA74; R R03 R03D R03DB R03DB04;	Q92769;P29274;P30542;P29275;	pruritus;haematuria;nervousness;intoxication;hypercalcaemia;urinary retention;respiratory arrest;atrial fibrillation;rhabdomyolysis;hyperthyroidism;lung disorder;hyperglycaemia;vomiting;hypotension;asthma chronic;dizziness;irritability;extrasystoles;fluid overload;shock;gastric irritation;supraventricular tachycardia;body temperature increased;palpitations;asthma;coma;nausea;bronchitis chronic;ag…	CN1C2=C(NC=N2)C(=O)N(C)C1=O
DB00278	Argatroban	Sulfonic acid derivative;Guanidine;Secondary aliphatic/aromatic amine;Monocarboxylic acid or derivatives;Alpha peptide;Benzenesulfonamide;Piperidinecarboxylic acid;Tetrahydroquinoline;Hydrocarbon derivative;Alpha-amino acid or derivatives;Amine;Carboxylic acid;N-acyl-piperidine;Carboxamide group;Aralkylamine;Carbonyl group;Organoheterocyclic compound;Piperidine;Propargyl-type 1 3-dipolar organic …	B B01 B01A B01AE B01AE03;	P00734;	haemorrhage intracranial;myocardial infarction;haematuria;confusional state;gastrointestinal disorder;cough;atrial fibrillation;angina pectoris;arterial thrombosis;vomiting;hypotension;constipation;dizziness;pulmonary oedema;coronary artery occlusion;retroperitoneal haemorrhage;heparin-induced thrombocytopenia;apnoea;body temperature increased;dyspnoea;respiratory insufficiency;cerebrovascular di…	C[C@@H]1CCN([C@H](C1)C(O)=O)C(=O)[C@H](CCCN=C(N)N)NS(=O)(=O)C1=CC=CC2=C1NC[C@H](C)C2
DB00279	Liothyronine	Amphetamine or derivatives;Aromatic homomonocyclic compound;Monocarboxylic acid or derivatives;Iodobenzene;Amino fatty acid;Hydrocarbon derivative;Alpha-amino acid or derivatives;Amine;Aryl halide;Carboxylic acid;Primary aliphatic amine;Organohalogen compound;Aralkylamine;Carbonyl group;Fatty acyl;Ether;Organonitrogen compound;2-iodophenol;3-phenylpropanoic-acid;L-alpha-amino acid;2-halophenol;Ph…	H H03 H03A H03AA H03AA02; H H03 H03A H03AA H03AA03;	P10827;P10828;	hypotension;precoma;myocardial infarction;body temperature increased;cardiac failure congestive;cardio-respiratory arrest;arrhythmia;tachycardia;angina pectoris;hypertension;phlebitis;muscle twitching;myxoedema coma;	N[C@@H](CC1=CC(I)=C(OC2=CC(I)=C(O)C=C2)C(I)=C1)C(O)=O
DB00280	Disopyramide	Phenylacetamide;Fatty amide;Organonitrogen compound;Phenylpropylamine;Pheniramine;Primary carboxylic acid amide;Tertiary aliphatic amine;Azacycle;Benzenoid;Aromatic heteromonocyclic compound;Hydrocarbon derivative;Amine;Heteroaromatic compound;Monocyclic benzene moiety;Carboxylic acid derivative;Carboxylic acid amide;Carboxamide group;Aralkylamine;Tertiary amine;Organooxygen compound;Carbonyl gro…	C C01 C01B C01BA C01BA03;	Q14524;P20309;P11229;P08172;Q9NZV8;Q9UK17;	lupus erythematosus;depressed mood;dysuria;blood urea increased;syncope;nervousness;dry eye;proarrhythmia;urinary retention;sinus arrest;cardiac fibrillation;fatigue;flatulence;acute psychosis;creatinine increased;sustained ventricular tachycardia;hepatic insufficiency;cyanosis;vomiting;renal impairment;constipation;dizziness;bad taste;gynaecomastia;shock;apnoea;nasal dryness;drowsiness;body temp…	CC(C)N(CCC(C(N)=O)(C1=CC=CC=C1)C1=NC=CC=C1)C(C)C
DB00281	Lidocaine	Organonitrogen compound;Tertiary aliphatic amine;Aromatic homomonocyclic compound;Benzenoid;N-arylamide;Secondary carboxylic acid amide;Hydrocarbon derivative;Amine;Monocyclic benzene moiety;Carboxylic acid amide;Carboxamide group;Tertiary amine;Organooxygen compound;Carbonyl group;Alpha-amino acid amide;	C C01 C01B C01BB C01BB01; C C05 C05A C05AD C05AD01; D D04 D04A D04AB D04AB01; N N01 N01B N01BB N01BB02; N N01 N01B N01BB N01BB52; R R02 R02A R02AD R02AD02; S S01 S01H S01HA S01HA07; S S02 S02D S02DA S02DA01;	Q14524;Q9Y5Y9;P00533;Q15858;	total spinal block;papule;gastrointestinal disorder;nervousness;dysgeusia;urinary retention;numbness of tongue;tinnitus;nerve injury;cauda equina syndrome;skin irritation;vomiting;endotracheal tube obstruction;dizziness;visual disturbance;contusion;eye disorder;pregnancy;shock;skin exfoliation;apnoea;dysphagia;drowsiness;paralysis;asthma;coma;cardiac disorder;throat sore;cranial nerve paralysis;o…	CCN(CC)CC(=O)NC1=C(C)C=CC=C1C
DB00282	Pamidronate	Hydrocarbon derivative;Bisphosphonate;Amine;1 3-aminoalcohol;Organonitrogen compound;Primary aliphatic amine;Organooxygen compound;Organophosphonic acid;Aliphatic acyclic compound;Primary amine;	M M05 M05B M05BA M05BA03;	P14324;	hallucination visual;musculoskeletal pain;metastatic bone pain;haematuria;syncope;hyperparathyroidism;gastrointestinal disorder;nervousness;dysgeusia;nephrotic syndrome;periodontal disease;electrolyte imbalance;fatigue;interstitial lung disease;very rare;serum creatinine abnormal;scleritis;oral disorder;vomiting;constipation;trauma;dizziness;herpes zoster;fluid overload;eye disorder;hyperkalaemia…	NCCC(O)(P(O)(O)=O)P(O)(O)=O
DB00283	Clemastine	Chlorobenzene;Diphenylmethane;Organochloride;Ether;Organonitrogen compound;Tertiary aliphatic amine;Aryl chloride;Azacycle;Aromatic heteromonocyclic compound;Dialkyl ether;Benzylether;Hydrocarbon derivative;Amine;Aryl halide;Organohalogen compound;Tertiary amine;Organooxygen compound;N-alkylpyrrolidine;Halobenzene;Organoheterocyclic compound;Pyrrolidine;	D D04 D04A D04AA D04AA14; R R06 R06A R06AA R06AA04; R R06 R06A R06AA R06AA54;	P35367;	pruritus;photosensitivity;confusional state;nervousness;wheezing;urinary retention;fatigue;tinnitus;chills;neuritis;vision blurred;vomiting;constipation;hypotension;dizziness;irritability;sweating increased;extrasystoles;drowsiness;palpitations;lacrimation;hysteria;labyrinthitis;nausea;haemolytic anaemia;agitation;vertigo;tachycardia;pollakiuria;convulsion;anorexia;epigastric distress;rhinorrhoea…	CN1CCC[C@@H]1CCO[C@](C)(C1=CC=CC=C1)C1=CC=C(Cl)C=C1
DB00284	Acarbose	Glucosamine;Glycosyl compound;Organonitrogen compound;1 2-aminoalcohol;Amino saccharide;Oligosaccharide;Alcohol;Cyclitol derivative;Hemiacetal;Primary alcohol;Acetal;Hydrocarbon derivative;Amine;Oxacycle;Secondary aliphatic amine;Polyol;O-glycosyl compound;Organoheterocyclic compound;Secondary alcohol;Oxane;Secondary amine;1 2-diol;Aliphatic heteromonocyclic compound;	A A10 A10B A10BD A10BD17; A A10 A10B A10BF A10BF01;	P04746;P10253;	liver injury;oedema;hypersensitivity;immune system disorder;thrombocytopenia;gastrointestinal symptom nos;diabetes mellitus;diarrhoea;gastrointestinal disorder;abdominal pain;flatulence;fatal outcomes;subileus;type 2 diabetes mellitus;pneumoperitoneum;liver function test abnormal;intestinal haemorrhage;hepatic function abnormal;vomiting;constipation;intestinal obstruction;pneumatosis cystoides in…	C[C@H]1O[C@H](O[C@@H]2[C@@H](CO)O[C@H](O[C@@H]3[C@@H](CO)O[C@@H](O)[C@H](O)[C@H]3O)[C@H](O)[C@H]2O)[C@H](O)[C@@H](O)[C@@H]1N[C@H]1C=C(CO)[C@H](O)[C@H](O)[C@H]1O
DB00285	Venlafaxine	1 3-aminoalcohol;Ether;Organonitrogen compound;Phenylpropylamine;Methoxybenzene;Tertiary aliphatic amine;Aromatic homomonocyclic compound;Alcohol;Hydrocarbon derivative;Amine;Cyclic alcohol;Phenol ether;Anisole;Tertiary alcohol;Alkyl aryl ether;Aralkylamine;Tertiary amine;Organooxygen compound;Cyclohexanol;	N N06 N06A N06AX N06AX16;	P31645;P23975;Q01959;	abnormal ejaculation;pyuria;haematuria;blepharitis;syncope;urinary retention;flatulence;manic psychosis;hypertonia;suicide attempt;dehydration;mouth ulceration;decreased appetite;breast pain;aphasia;visual disturbance;bladder pain;extrasystoles;anorgasmia;very rare ?€? frequent;palpitations;asthma;melaena;cold hands;cardiovascular disorder;rectal haemorrhage;rare infrequent;weight decreased;neck …	COC1=CC=C(C=C1)C(CN(C)C)C1(O)CCCCC1
DB00286	Conjugated Estrogens	Organic zwitterion;Tetralin;Estrane-skeleton;Phenanthrene;Sulfuric acid ester;Benzenoid;Organic sulfuric acid or derivatives;Sulfated steroid skeleton;3-sulfated steroid;Organic sodium salt;Sulfated steroid;Ketone;Aromatic homopolycyclic compound;Hydrocarbon derivative;Oxosteroid;Organic salt;17-oxosteroid;Organooxygen compound;Sulfate-ester;Carbonyl group;Organic alkali metal salt;Sulfuric acid …	G G03 G03C G03CA G03CA57; G G03 G03C G03CC G03CC07;	P03372;	dysmenorrhoea;musculoskeletal pain;breast discharge;atrophy of vulva;genital haemorrhage;imbalance hormonal;dysuria;pruritus genital;syncope;breast swelling;dyspareunia;nervousness;fracture;menopausal symptoms;fatigue;flatulence;dermatitis hemorrhagic;hyperglycaemia;ectropion of cervix;abdominal pain upper;skin irritation;vomiting;breast pain;dizziness;breast discomfort;visual disturbance;warmth;…	[Na+].[H][C@@]12CCC(=O)[C@@]1(C)CC[C@]1([H])C3=CC=C(OS([O-])(=O)=O)C=C3CC[C@@]21[H]
DB00287	Travoprost	Organofluoride;Ether;Aromatic homomonocyclic compound;Benzenoid;Alcohol;Monocarboxylic acid or derivatives;Cyclopentanol;Alkyl halide;Alkyl fluoride;Carboxylic acid ester;Hydrocarbon derivative;Cyclic alcohol;Monocyclic benzene moiety;Carboxylic acid derivative;Fatty acid ester;Phenol ether;Alkyl aryl ether;Organohalogen compound;Organooxygen compound;Carbonyl group;Secondary alcohol;Prostaglandi…	S S01 S01E S01EE S01EE04;	P43088;	musculoskeletal pain;prostatic disorder;dysuria;blepharitis;skin hyperpigmentation;dry eye;gastrointestinal disorder;photopsia;dysgeusia;fatigue;halo vision;tinnitus;pigment dispersion syndrome;open angle glaucoma;hair colour changes;eyelids pruritus;anterior chamber cell;constipation;dizziness;hyperaemia;choroidal nevus;vitreous detachment;eye disorder;anterior chamber inflammation;nasal dryness…	CC(C)OC(=O)CCC\C=C/C[C@H]1[C@@H](O)C[C@@H](O)[C@@H]1\C=C\[C@@H](O)COC1=CC=CC(=C1)C(F)(F)F
DB00288	Amcinonide	Organofluoride;Hydroxysteroid;Alcohol;Aliphatic heteropolycyclic compound;Cyclic ketone;Alkyl halide;20-oxosteroid;Alkyl fluoride;11-beta-hydroxysteroid;Acetal;Hydrocarbon derivative;Cyclic alcohol;Organohalogen compound;Halohydrin;Carbonyl group;Organoheterocyclic compound;Secondary alcohol;3-oxo-delta-1 4-steroid;9-halo-steroid;Progestogin-skeleton;Alpha-acyloxy ketone;Acetate salt;Delta-1 4-st…	D D07 D07A D07AC D07AC11;	P04150;P04083;	pruritus;skin striae;tenderness;pustule;telangiectasia;dermatitis perioral;stinging;allergic contact dermatitis;dermatitis atopic;secondary infection;miliaria;pyoderma;acneiform eruption;hypertrichosis;cataract subcapsular;secondary adrenocortical insufficiency;folliculitis;psoriasis;skin atrophy;atrophy;neurodermatitis;skin disorder;leukoderma;	[H][C@@]12C[C@@]3([H])[C@]4([H])CCC5=CC(=O)C=C[C@]5(C)[C@@]4(F)[C@@H](O)C[C@]3(C)[C@@]1(OC1(CCCC1)O2)C(=O)COC(C)=O
DB00289	Atomoxetine	Ether;Organonitrogen compound;Phenylpropylamine;Toluene;Aromatic homomonocyclic compound;Hydrocarbon derivative;Amine;Secondary aliphatic amine;Phenol ether;Alkyl aryl ether;Aralkylamine;Organooxygen compound;Secondary amine;	N N06 N06B N06BA N06BA09;	P31645;P23975;Q01959;	dysmenorrhoea;depressed mood;dysuria;syncope;gastrointestinal symptom nos;gastrointestinal disorder;nervousness;dysgeusia;urinary retention;ejaculation failure;ear infection;fatigue;flatulence;chills;hepatic insufficiency;suicide attempt;abdominal pain upper;urine flow decreased;major depression;decreased appetite;vomiting;completed suicide;constipation;nasopharyngitis;dizziness;suicidal ideation…	CNCC[C@@H](OC1=CC=CC=C1C)C1=CC=CC=C1
DB00290	Bleomycin	N-acyl-alpha amino acid or derivatives;Organic cation;Alcohol;Fatty acyl glycoside of mono- or disaccharide;Secondary carboxylic acid amide;Disaccharide;Hydrocarbon derivative;Alpha-amino acid or derivatives;Primary aliphatic amine;Aralkylamine;N-substituted-alpha-amino acid;Carbonyl group;Organoheterocyclic compound;Secondary alcohol;Fatty acyl;Secondary amine;1 2-diol;Hybrid glycopeptide;Organo…	L L01 L01D L01DC L01DC01;	P18858;P49916;	hodgkin's disease;pleuritic pain;haematuria;mucosal inflammation;skin hyperpigmentation;localized exfoliation;chest x-ray normal;dysplasia;pulmonary toxicity;chills;skin tenderness;hamman-rich syndrome;acute chest pain;vomiting;trauma;skin thickening;scleroderma;skin exfoliation;body temperature increased;cerebrovascular accident;weight decreased;neoplasm;asthenia;infection;lung infiltration;func…	C[C@@H](O)[C@H](NC(=O)[C@@H](C)[C@H](O)[C@@H](C)NC(=O)[C@@H](NC(=O)C1=C(C)C(N)=NC(=N1)[C@H](CC(N)=O)NC[C@H](N)C(N)=O)[C@@H](OC1OC(CO)C(O)C(O)C1OC1OC(CO)C(O)C(OC(N)=O)C1O)C1=CN=CN1)C(=O)NCCC1=NC(=CS1)C1=NC(=CS1)C(=O)NCCC[S+](C)C
DB00292	Etomidate	Organonitrogen compound;Azacycle;Benzenoid;Monocarboxylic acid or derivatives;N-substituted imidazole;Aromatic heteromonocyclic compound;Carboxylic acid ester;Hydrocarbon derivative;Heteroaromatic compound;Monocyclic benzene moiety;Carboxylic acid derivative;Organooxygen compound;Carbonyl group;	N N01 N01A N01AX N01AX07;	P34903;P31644;Q9UN88;P47870;P28472;P78334;P14867;P18089;Q8N1C3;P47869;P18505;P18507;O00591;Q99928;P48169;O14764;Q16445;	hypotension;hiccups;pain;convulsion;hypoventilation;apnoea;nausea postoperative;myoclonus;upper airway obstruction;arrhythmia;hyperventilation;snoring;laryngospasm;tachycardia;bradycardia;hypertension;vein pain;vomiting;disinhibition;	CCOC(=O)C1=CN=CN1[C@H](C)C1=CC=CC=C1
DB00293	Raltitrexed	N-acyl-alpha-amino acid;Pyrimidone;Secondary carboxylic acid amide;Thiophene;Vinylogous amide;Thiophene carboxylic acid or derivatives;Amino fatty acid;Pyrimidine;Thiophene carboxamide;Hydrocarbon derivative;Amine;Heteroaromatic compound;Carboxylic acid;Carboxamide group;Carbonyl group;Organoheterocyclic compound;Fatty acyl;2 5-disubstituted thiophene;Dicarboxylic acid or derivatives;Organonitrog…	L L01 L01B L01BA L01BA03;	P04818;	pruritus;oedema;dysgeusia;cough;leukopenia;atrial fibrillation;neoplasm malignant;hypertonia;dehydration;mouth ulceration;vomiting;renal impairment;constipation;colorectal cancer;skin exfoliation;neutropenia;body temperature increased;supraventricular tachycardia;nausea;influenza-like symptoms;alopecia;gastrooesophageal cancer;dyspepsia;weight decreased;asthenia;sepsis;infection;stomatitis;anorex…	CN(CC1=CC2=C(NC(C)=NC2=O)C=C1)C1=CC=C(S1)C(=O)N[C@@H](CCC(O)=O)C(O)=O
DB00294	Etonogestrel	Hydroxysteroid;Ynone;3-oxo-delta-4-steroid;Alcohol;Cyclic ketone;Ketone;Delta-4-steroid;Hydrocarbon derivative;Cyclic alcohol;Oxosteroid;Tertiary alcohol;Aliphatic homopolycyclic compound;3-oxosteroid;Organooxygen compound;Carbonyl group;Estrogen-skeleton;17-hydroxysteroid;	G G03 G03A G03AC G03AC08;	P06401;P03372;	dysmenorrhoea;musculoskeletal pain;depressed mood;breast discharge;dysuria;pruritus genital;nervousness;gastrointestinal disorder;fatigue;flatulence;unintended pregnancy;premenstrual tension;vomiting;decreased appetite;constipation;breast pain;dizziness;influenza like illness;contusion;pregnancy;body temperature increased;asthma;swelling;implant site pain;breast pain female;hereditary angioedema;…	[H][C@@]12CC[C@@](O)(C#C)[C@@]1(CC)CC(=C)[C@]1([H])[C@@]3([H])CCC(=O)C=C3CC[C@@]21[H]
DB00295	Morphine	Tetralin;Phenanthrene;Ether;Organonitrogen compound;Tertiary aliphatic amine;Azacycle;Benzenoid;Alcohol;Benzylisoquinoline;Hydrocarbon derivative;Amine;Oxacycle;Benzofuran;Alkyl aryl ether;Aralkylamine;Tertiary amine;Organooxygen compound;Organoheterocyclic compound;Piperidine;Secondary alcohol;Morphinan;Aromatic heteropolycyclic compound;	A A07 A07D A07DA A07DA52; N N02 N02A N02AA N02AA01; N N02 N02A N02AA N02AA51; N N02 N02A N02AG N02AG01;	P41143;P41145;P35372;	abnormal ejaculation;hallucination visual;hypercapnia;syncope;gastrointestinal disorder;dyskinesia;urinary retention;respiratory failure aggravated;rhabdomyolysis;urethral stenosis;flatulence;haematocrit decreased;lung disorder;abdominal colic;hypertonia;eosinophilia;appetite absent;dehydration;hiccups;haemorrhagic urticaria;visual disturbance;dependence physiological;shock;hypersexuality;palpita…	[H][C@@]12OC3=C(O)C=CC4=C3[C@@]11CCN(C)[C@]([H])(C4)[C@]1([H])C=C[C@@H]2O
DB00296	Ropivacaine	Piperidinecarboxamide;Organonitrogen compound;Tertiary aliphatic amine;Azacycle;Benzenoid;N-arylamide;Secondary carboxylic acid amide;Aromatic heteromonocyclic compound;Piperidinecarboxylic acid;Hydrocarbon derivative;Amine;Monocyclic benzene moiety;Carboxylic acid amide;Carboxamide group;Tertiary amine;Organooxygen compound;Carbonyl group;Organoheterocyclic compound;Piperidine;Alpha-amino acid a…	N N01 N01B N01BB N01BB09;	Q9Y5Y9;	pyuria;total spinal block;respiratory disorder neonatal;dysuria;hypercapnia;haematuria;neonatal infection;syncope;nervousness;dyskinesia;urinary retention;unexpected therapeutic effect;prothrombin level decreased;chills;alanine aminotransferase increased;tinnitus;hyperglycaemia;cauda equina syndrome;vomiting;needle injury;constipation;dizziness;extrasystoles;shock;pregnancy;apnoea;hyperkalaemia;d…	CCCN1CCCC[C@H]1C(=O)NC1=C(C)C=CC=C1C
DB00297	Bupivacaine	Piperidinecarboxamide;Organonitrogen compound;Tertiary aliphatic amine;Azacycle;Benzenoid;N-arylamide;Secondary carboxylic acid amide;Aromatic heteromonocyclic compound;Piperidinecarboxylic acid;Hydrocarbon derivative;Amine;Monocyclic benzene moiety;Carboxylic acid amide;Carboxamide group;Tertiary amine;Organooxygen compound;Carbonyl group;Organoheterocyclic compound;Piperidine;Alpha-amino acid a…	N N01 N01B N01BB N01BB01; N N01 N01B N01BB N01BB51;	Q9Y5Y9;P34995;	total spinal block;depressed mood;hypercapnia;haematuria;syncope;gastrointestinal disorder;rectal discharge;dysaesthesia;urinary retention;numbness of tongue;cold sweat;supraventricular extrasystoles;anaemia postoperative;flatulence;wound discharge increased;sensory disturbance;urine flow decreased;cauda equina syndrome;dyschezia;decreased appetite;swelling face;trauma;breast pain;extrasystoles;s…	CCCCN1CCCCC1C(=O)NC1=C(C)C=CC=C1C
DB00299	Penciclovir	Azole;Organonitrogen compound;Azacycle;Alcohol;Primary aromatic amine;Pyrimidone;N-substituted imidazole;Vinylogous amide;Primary alcohol;Pyrimidine;Hydrocarbon derivative;Amine;Heteroaromatic compound;Imidazole;Hypoxanthine;Organooxygen compound;6-oxopurine;Primary amine;Aromatic heteropolycyclic compound;	D D06 D06B D06BB D06BB06; J J05 J05A J05AB J05AB13;	P04293;P06478;	pruritus;dysmenorrhoea;hallucination;confusional state;immunocompromised;dysgeusia;herpes labialis;toxic epidermal necrolysis;fatigue;leukopenia;stevens-johnson syndrome;flatulence;jaundice cholestatic;liver function test abnormal;vomiting;dizziness;herpes zoster;neutropenia;palpitations;ophthalmic herpes zoster;genital herpes;nausea;cardiac disorder;unspecified disorder of skin and subcutaneous …	NC1=NC(=O)C2=C(N1)N(CCC(CO)CO)C=N2
DB00301	Flucloxacillin	Thioether;Organofluoride;Dialkylthioether;N-acyl-alpha amino acid or derivatives;Aryl fluoride;Oxazole;Monocarboxylic acid or derivatives;Secondary carboxylic acid amide;Hydrocarbon derivative;Fluorobenzene;Alpha-amino acid or derivatives;Amine;Heteroaromatic compound;Aryl halide;Carboxylic acid;Carboxamide group;Organohalogen compound;Penicillin;Carbonyl group;Chlorobenzene;Tertiary carboxylic a…	J J01 J01C J01CF J01CF05;	Q8XJ01;	myalgia;colitis;oral candidiasis;haematuria;enteritis;pseudomembranous colitis;gastrointestinal disorder;furunculosis;toxic epidermal necrolysis;nephritis;leukopenia;stevens-johnson syndrome;septicemia;very rare;eczema;eosinophilia;appetite absent;jaundice cholestatic;vomiting;renal impairment;constipation;dizziness;bad taste;neutropenia;body temperature increased;glossodynia;nausea;haemolytic an…	[H][C@]12SC(C)(C)[C@@H](N1C(=O)[C@H]2NC(=O)C1=C(C)ON=C1C1=C(F)C=CC=C1Cl)C(O)=O
DB00302	Tranexamic Acid	Hydrocarbon derivative;Aliphatic homomonocyclic compound;Amine;Organonitrogen compound;Carboxylic acid;Primary aliphatic amine;Organooxygen compound;Monocarboxylic acid or derivatives;Carbonyl group;Primary amine;	B B02 B02A B02AA B02AA02;	P00747;	musculoskeletal pain;gastrointestinal symptom nos;gastrointestinal disorder;fatigue;abdominal tenderness;intracranial aneurysm;chromatopsia;vomiting;renal impairment;dizziness;visual disturbance;eye disorder;allergic sinusitis;dermatitis atopic;swelling;cerebrovascular accident;renal cortical necrosis;cardiovascular disorder;cardiac disorder;hepatic impairment;menorrhagia;multiple allergies;sinus…	NC[C@H]1CC[C@@H](CC1)C(O)=O
DB00303	Ertapenem	Benzoic acid;Thioether;Pyrroline carboxylic acid or derivatives;Vinylogous thioester;Benzoyl;Alcohol;N-arylamide;Pyrrolidine carboxylic acid or derivatives;Secondary carboxylic acid amide;Sulfenyl compound;Aminobenzoic acid;Hydrocarbon derivative;Alpha-amino acid or derivatives;Amine;Carboxylic acid;Carboxylic acid amide;Carboxamide group;Carbonyl group;Pyrrolidine;Secondary alcohol;Alpha-amino a…	J J01 J01D J01DH J01DH03;	P02919;P02918;P08506;P0AD68;P0AD65;P45059;P24228;P44469;	community acquired pneumonia;haematuria;syncope;gastrointestinal disorder;dyskinesia;abortion infected;urinary retention;ear infection;flatulence;haematocrit decreased;injection site induration;eosinophilia;dehydration;mouth ulceration;decreased appetite;hiccups;dermatitis diaper;platelet count decreased;small intestinal obstruction;postoperative wound infection;infusion site burning;voice distur…	[H][C@]12[C@@H](C)C(S[C@]3([H])CN[C@@]([H])(C3)C(=O)NC3=CC=CC(=C3)C(O)=O)=C(N1C(=O)[C@]2([H])[C@@H](C)O)C(O)=O
DB00304	Desogestrel	Delta-4-steroid;Hydrocarbon derivative;Estrane-skeleton;Hydroxysteroid;Cyclic alcohol;Tertiary alcohol;Aliphatic homopolycyclic compound;Ynone;Alcohol;Organooxygen compound;17-hydroxysteroid;	G G03 G03A G03AA G03AA09; G G03 G03A G03AB G03AB05; G G03 G03A G03AC G03AC09; G G03 G03F G03FB G03FB10;	P06401;P03372;	hypersensitivity;immune system disorder;depressed mood;breast discharge;fluid retention;diarrhoea;gastrointestinal disorder;breast tenderness;hirsutism;abdominal pain;weight increased;breast enlargement;libido increased;chloasma;vomiting;breast pain;mood swings;migraine;cataract;eye disorder;breast cancer;mental disorder;erythema multiforme;nausea;rash;malnutrition;contact lens intolerance;unspec…	[H][C@@]12CC[C@@](O)(C#C)[C@@]1(CC)CC(=C)[C@]1([H])[C@@]3([H])CCCC=C3CC[C@@]21[H]
DB00307	Bexarotene	Benzoic acid;Tetralin;Bexarotene;Bisabolane sesquiterpenoid;Benzenoid;Benzoyl;Monocarboxylic acid or derivatives;Benzoic acid or derivatives;Aromatic homopolycyclic compound;Hydrocarbon derivative;Monocyclic benzene moiety;Carboxylic acid;Carboxylic acid derivative;Phenylpropene;Styrene;Organooxygen compound;Carbonyl group;Sesquiterpenoid;	L L01 L01X L01XX L01XX25;	P48443;P19793;P28702;	skin nodule;haematuria;blepharitis;syncope;eruption lichenoid;gastrointestinal disorder;urinary retention;flatulence;creatinine increased;lung disorder;eosinophilia;hypertonia;dehydration;lacrimal disorder;abnormal faeces;mouth ulceration;breast pain;pancreatitis acute;hyperkalaemia;palpitations;melaena;cerebrovascular accident;hyponatraemia;weight decreased;pancreatitis;skin disorder;dry skin;ph…	CC1=CC2=C(C=C1C(=C)C1=CC=C(C=C1)C(O)=O)C(C)(C)CCC2(C)C
DB00308	Ibutilide	Sulfonamide;Aromatic alcohol;Organonitrogen compound;Sulfonic acid derivative;Tertiary aliphatic amine;Sulfanilide;Aromatic homomonocyclic compound;Alcohol;Hydrocarbon derivative;Amine;Organosulfur compound;Aralkylamine;Phenylbutylamine;Tertiary amine;Organooxygen compound;Sulfonyl;Secondary alcohol;Aminosulfonyl compound;	C C01 C01B C01BD C01BD05;	Q9H252;P54289;Q14654;O00180;Q02641;Q9Y257;Q9NS40;Q13936;Q06432;Q12809;	atrial flutter;multifocal ventricular tachycardia;syncope;monomorphic ventricular tachycardia;supraventricular extrasystoles;atrial fibrillation;rhythm idioventricular;sinus rhythm;nodal arrhythmia;bundle branch block;hypotension;orthostatic hypotension;sinus tachycardia;supraventricular tachycardia;palpitations;cardiac failure congestive;sinus bradycardia;nausea;atrial arrhythmia;atrioventricula…	CCCCCCCN(CC)CCCC(O)C1=CC=C(NS(C)(=O)=O)C=C1
DB00310	Chlorthalidone	Sulfonic acid derivative;Lactam;Secondary carboxylic acid amide;Alkanolamine;Benzenesulfonamide;Hydrocarbon derivative;Isoindolone;Aryl halide;Carboxamide group;Organohalogen compound;Carbonyl group;Chlorobenzene;Organochloride;Sulfonamide;Organonitrogen compound;Isoindole;Aryl chloride;Azacycle;Benzenoid;Monocyclic benzene moiety;Carboxylic acid derivative;Organosulfur compound;Organooxygen comp…	C C03 C03B C03BA C03BA04; C C03 C03B C03BB C03BB04; C C03 C03E C03EA C03EA06;	Q13621;	oedema;photosensitivity;nephrotic syndrome;hypercalcaemia;aplastic anaemia;toxic epidermal necrolysis;cramp muscle;leukopenia;ascites;cholestasis intrahepatic;very rare;rare;hyperglycaemia;appetite absent;eosinophilia;jaundice cholestatic;glycosuria;vomiting;gravitational oedema;constipation;orthostatic hypotension;dizziness;pulmonary oedema;pregnancy;xanthopsia;gastric irritation;nausea;cardiac …	NS(=O)(=O)C1=C(Cl)C=CC(=C1)C1(O)NC(=O)C2=CC=CC=C12
DB00312	Pentobarbital	Hydrocarbon derivative;Urea;1 3-diazinane;Ureide;Organonitrogen compound;Carboxylic acid derivative;Barbiturate;Carboxamide group;Azacycle;Organooxygen compound;Carbonyl group;Aliphatic heteromonocyclic compound;	N N05 N05C N05CA N05CA01;	P31644;P34903;Q9UN88;P47870;P28472;P78334;P14867;P36544;Q8N1C3;P47869;P18505;P18507;P42262;O00591;P43681;Q99928;P48169;O14764;Q16445;	hypersensitivity;hallucination;cns depression nos;confusional state;syncope;injection site reaction;nervousness;angioedema;tetanus;ataxia;cholera;vomiting;constipation;hypotension;dizziness;anaemia megaloblastic;hypoventilation;hepatocellular injury;somnolence;meningitis;apnoea;body temperature increased;nightmare;nausea;insomnia;agitation;anxiety;rash;status epilepticus;dermatitis exfoliative;hy…	CCCC(C)C1(CC)C(=O)NC(=O)NC1=O
DB00313	Valproic Acid	Hydrocarbon derivative;Carboxylic acid;Carboxylic acid derivative;Methyl-branched fatty acid;Organooxygen compound;Aliphatic acyclic compound;Monocarboxylic acid or derivatives;Carbonyl group;	N N03 N03A N03AG N03AG01;	Q14524;Q9Y5Y9;Q8IWT1;Q92769;Q15858;Q07699;O60939;P35499;P35498;Q99250;Q9NY72;Q9UQD0;Q9NY46;Q01118;Q9UKV0;Q9UI33;	petit mal status epileptic;photosensitivity;lupus erythematosus;depressed mood;cerebral atrophy;gastrointestinal disorder;fracture;amenorrhea secondary;flatulence;eosinophilia;hypertonia;dehydration;mouth ulceration;hiccups;pancreatitis acute;personality disorder;contusion;palpitations;bleeding time prolonged;distress gastrointestinal;hyponatraemia;weight decreased;neck stiffness;erythema nodosum…	CCCC(CCC)C(O)=O
DB00315	Zolmitriptan	Tryptamine;Organonitrogen compound;Indole;Tertiary aliphatic amine;Azacycle;Benzenoid;Monocarboxylic acid or derivatives;Hydrocarbon derivative;Oxazolidinone;Amine;Heteroaromatic compound;Oxacycle;Oxazolidine;Pyrrole;Aralkylamine;Tertiary amine;Organooxygen compound;Aromatic heteropolycyclic compound;Substituted pyrrole;	N N02 N02C N02CC N02CC03;	P28222;P08908;P30939;P28221;	throat tightness;photosensitivity;haematuria;syncope;gastrointestinal disorder;unintended pregnancy;manic psychosis;eosinophilia;hypertonia;dehydration;hiccups;extrasystoles;palpitations;lacrimation;melaena;vasospasm;stiffness;rare infrequent;pancreatitis;skin disorder;tardive dyskinesia;pollakiuria;pharyngitis;increased appetite;akathisia;ataxia;chest heaviness;chest tightness;phosphatase alkali…	CN(C)CCC1=CNC2=CC=C(C[C@H]3COC(=O)N3)C=C12
DB00316	Acetaminophen	Organonitrogen compound;Acetanilide;Aromatic homomonocyclic compound;N-arylamide;Secondary carboxylic acid amide;Acetamide;Hydrocarbon derivative;Phenol;Carboxylic acid derivative;Carboxylic acid amide;Carboxamide group;Organooxygen compound;Carbonyl group;	N N02 N02B N02BE N02BE01; N N02 N02B N02BE N02BE51; N N02 N02B N02BE N02BE71;	P23219;P35354;	photosensitivity;dysuria;gastrointestinal disorder;nervousness;dyskinesia;acute hepatic failure;urinary retention;fatigue;anaemia postoperative;prostatic hypertrophy;very rare;rheumatism;hyperglycaemia;vomiting;constipation;dizziness;pancreatitis acute;fluid overload;eye disorder;shock;drowsiness;neuralgia;body temperature increased;palpitations;asthma;dermatitis atopic;hypotonia;coma;cardiac dis…	CC(=O)NC1=CC=C(O)C=C1
DB00317	Gefitinib	Organofluoride;Oxazinane;Tertiary aliphatic amine;Aryl fluoride;Dialkyl ether;Quinazolinamine;Pyrimidine;Hydrocarbon derivative;Fluorobenzene;Amine;Heteroaromatic compound;Aryl halide;Alkyl aryl ether;Organohalogen compound;Secondary amine;Chlorobenzene;Organochloride;Ether;Organonitrogen compound;Imidolactam;Aryl chloride;Azacycle;Benzenoid;Aminopyrimidine;Morpholine;Monocyclic benzene moiety;Ox…	L L01 L01X L01XE L01XE02;	P00533;	haematuria;blepharitis;gastrointestinal disorder;dry eye;nettle rash;pulmonary toxicity;fatigue;alanine aminotransferase increased;interstitial lung disease;very rare;necrolysis epidermal;appetite absent;dehydration;mouth ulceration;vomiting;constipation;eye disorder;shock;pulmonary haemorrhage;body temperature increased;melaena;idiopathic pulmonary fibrosis;cardiac disorder;scrotal oedema;malnut…	COC1=C(OCCCN2CCOCC2)C=C2C(NC3=CC(Cl)=C(F)C=C3)=NC=NC2=C1
DB00318	Codeine	Tetralin;Phenanthrene;Ether;Organonitrogen compound;Tertiary aliphatic amine;Azacycle;Benzenoid;Alcohol;Benzylisoquinoline;Hydrocarbon derivative;Amine;Oxacycle;Anisole;Benzofuran;Alkyl aryl ether;Aralkylamine;Tertiary amine;Organooxygen compound;Organoheterocyclic compound;Piperidine;Secondary alcohol;Morphinan;Aromatic heteropolycyclic compound;	N N02 N02A N02AA N02AA59; N N02 N02A N02AA N02AA79; R R05 R05D R05DA R05DA04;	P41143;P41145;P35372;	pruritus;hallucination;confusional state;syncope;gastrointestinal disorder;nervousness;body temperature decreased;cough;cramp muscle;urinary retention;excitation cerebral;respiratory arrest;fatigue;dysphoria;dehydration;vomiting;constipation;hypotension;orthostatic hypotension;dizziness;irritability;visual disturbance;sweating increased;diuretic effect;eye disorder;shock;drowsiness;body temperatu…	[H][C@@]12OC3=C(OC)C=CC4=C3[C@@]11CCN(C)[C@]([H])(C4)[C@]1([H])C=C[C@@H]2O
DB00319	Piperacillin	Thioether;Dialkylthioether;N-acyl-alpha amino acid or derivatives;N-alkylpiperazine;Dioxopiperazine;Monocarboxylic acid or derivatives;Secondary carboxylic acid amide;Hydrocarbon derivative;Alpha-amino acid or derivatives;Amine;Carboxylic acid;Piperazine;Carboxylic acid amide;Carboxamide group;Penicillin;N-substituted-alpha-amino acid;Carbonyl group;Alpha-amino acid amide;Phenylacetamide;Tertiary…	J J01 J01C J01CA J01CA12; J J01 J01C J01CR J01CR05;	Q8DNB6;Q75Y35;P0A3M6;Q7CRA4;	superinfection;blood urea increased;fatigue;alanine aminotransferase increased;very rare;eosinophilia;drug fever;activated partial thromboplastin time prolonged;vomiting;constipation;dizziness;shock;loose stools;body temperature increased;bleeding time prolonged;coombs direct test positive;haemolytic anaemia;malnutrition;unspecified disorder of skin and subcutaneous tissue;diarrhoea haemorrhagic;…	[H][C@]12SC(C)(C)[C@@H](N1C(=O)[C@H]2NC(=O)[C@H](NC(=O)N1CCN(CC)C(=O)C1=O)C1=CC=CC=C1)C(O)=O
DB00320	Dihydroergotamine	Benzoquinoline;N-acyl-alpha amino acid or derivatives;N-alkylpiperazine;Indole;Tertiary aliphatic amine;Lactam;Quinoline-3-carboxamide;Secondary carboxylic acid amide;Alkanolamine;Piperidinecarboxylic acid;Hybrid peptide;Hydrocarbon derivative;Amine;Heteroaromatic compound;Piperazine;Carboxylic acid amide;Carboxamide group;Aralkylamine;Ergotamine;Quinoline;Carbonyl group;Organoheterocyclic compou…	N N02 N02C N02CA N02CA01; N N02 N02C N02CA N02CA51;	P08913;P28222;P41595;P28221;	coronary artery disease;pleuritic pain;retroperitoneal fibrosis;lacrimation abnormal nos;nervousness;cold sweat;fatigue;tinnitus;vomiting;cyanosis;trauma;hiccups;dizziness;shock;dysphagia;body temperature increased;palpitations;peripheral arterial disease;vasospasm;swelling;stiffness;cerebrovascular accident;cardiovascular disorder;hepatic impairment;sinusitis;blood pressure increased;fibrosis;as…	[H][C@@]12CCCN1C(=O)[C@H](CC1=CC=CC=C1)N1C(=O)[C@](C)(NC(=O)[C@H]3CN(C)[C@]4([H])CC5=CNC6=CC=CC(=C56)[C@@]4([H])C3)O[C@@]21O
DB00321	Amitriptyline	Aromatic homopolycyclic compound;Hydrocarbon derivative;Amine;Organonitrogen compound;Tertiary aliphatic amine;Tertiary amine;Dibenzocycloheptene;	N N06 N06A N06AA N06AA09; N N06 N06C N06CA N06CA01;	P08912;P08913;P34969;P28222;P28223;P11229;Q09470;P28221;P13945;Q9UK17;Q99720;P07550;P08588;Q9H3N8;P31645;P25021;P28335;P25100;P35368;O43526;P35367;P04629;O43525;P50406;P08908;P35348;P41145;P20309;P41143;P08172;Q9NZV8;P08173;P35372;P23975;Q16620;	sleep disturbance;syncope;lupus-like syndrome;urinary retention;fatigue;tinnitus;eosinophilia;endogenous depression;major depression;vomiting;constipation;paresthesia of limbs;dizziness;gynaecomastia;drowsiness;body temperature increased;palpitations;coma;cerebrovascular accident;antinuclear antibody positive;qrs complex;electrocardiogram qt corrected interval prolonged;mydriasis;asthenia;tardive…	CN(C)CCC=C1C2=CC=CC=C2CCC2=CC=CC=C12
DB00323	Tolcapone	Diphenylmethane;Organic zwitterion;1 2-diphenol;Nitrobenzene;Organonitrogen compound;Allyl-type 1 3-dipolar organic compound;Toluene;Organic nitro compound;Aromatic homomonocyclic compound;Aryl ketone;Benzoyl;Organic 1 3-dipolar compound;Ketone;Benzophenone;Hydrocarbon derivative;Phenol;C-nitro compound;Nitrophenol derivative;Organic salt;Acetophenone;Organooxygen compound;Propargyl-type 1 3-dipo…	N N04 N04B N04BX N04BX01;	P21964;	haematuria;syncope;gastrointestinal disorder;dyskinesia;urinary retention;fracture;rhabdomyolysis;flatulence;manic psychosis;hypertonia;dehydration;lacrimal disorder;abnormal faeces;mouth ulceration;hiccups;hypersexuality;palpitations;asthma;stiffness;cerebrovascular accident;cardiovascular disorder;weight decreased;skin disorder;uterine atony;mediastinal disorder;pollakiuria;pharyngitis;viral in…	CC1=CC=C(C=C1)C(=O)C1=CC(=C(O)C(O)=C1)[N+]([O-])=O
DB00324	Fluorometholone	Organofluoride;Hydroxysteroid;Alcohol;Cyclic ketone;Alkyl halide;20-oxosteroid;Alkyl fluoride;11-beta-hydroxysteroid;Hydrocarbon derivative;Cyclic alcohol;Tertiary alcohol;Organohalogen compound;Halohydrin;Carbonyl group;Secondary alcohol;17-hydroxysteroid;3-oxo-delta-1 4-steroid;9-halo-steroid;Progestogin-skeleton;Alpha-hydroxy ketone;Delta-1 4-steroid;Ketone;Fluorohydrin;Halo-steroid;Oxosteroid…	C C05 C05A C05AA C05AA06; D D07 D07A D07AB D07AB06; D D07 D07C D07CB D07CB03; D D07 D07X D07XB D07XB04; D D10 D10A D10AA D10AA01; S S01 S01B S01BA S01BA07; S S01 S01B S01BB S01BB03; S S01 S01C S01CA S01CA07; S S01 S01C S01CB S01CB05;	P04150;	scotoma;eyelid oedema;hypersensitivity;viral infection;stinging;eye infection;glaucoma;ocular discomfort;foreign body sensation in eyes;posterior subcapsular cataract;dysgeusia;inflammation;eye irritation;nerve injury;lacrimation increased;eye pain;vision blurred;impaired healing;anterior uveitis;visual disturbance;cataract;eye disorder;eye pruritus;erythema of eyelid;conjunctivitis;ocular hypera…	[H][C@@]12CC[C@](O)(C(C)=O)[C@@]1(C)C[C@H](O)[C@@]1(F)[C@@]2([H])C[C@H](C)C2=CC(=O)C=C[C@]12C
DB00325	Nitroprusside	Hydrocarbon derivative;Organic cyanide salt;Organic anion;Organonitrogen compound;Organic transition metal moeity;Organometallic compound;Aliphatic acyclic compound;Organic metal salt;Organic transition metal salt;	C C02 C02D C02DD C02DD01;	P16066;	methaemoglobinaemia;hypothyroidism;apprehension;hyperreflexia;abdominal pain;tinnitus;miosis;flushing;hypertensive crisis;hypotension;dizziness;platelet count decreased;sweating increased;palpitations;haemorrhage;cardiac failure congestive;retching;nausea;agitation;rash;intracranial pressure increased;retrosternal discomfort;electrocardiogram change;ileus;headache;tachycardia;bradycardia;muscle t…	O=N[Fe--](C#N)(C#N)(C#N)(C#N)C#N
DB00327	Hydromorphone	Tetralin;Phenanthrene;Ether;Organonitrogen compound;Tertiary aliphatic amine;Azacycle;Benzenoid;Benzylisoquinoline;Ketone;Hydrocarbon derivative;Amine;Cyclohexanone;Oxacycle;Benzofuran;Isoquinolone;Alkyl aryl ether;Aralkylamine;Tertiary amine;Organooxygen compound;Carbonyl group;Organoheterocyclic compound;Piperidine;Morphinan;Aromatic heteropolycyclic compound;	N N02 N02A N02AA N02AA03; N N02 N02A N02AG N02AG04;	P41143;P41145;P35372;	syncope;gastrointestinal disorder;dyskinesia;hangover;urinary retention;urethral stenosis;flatulence;lung disorder;appetite absent;dehydration;abnormal faeces;decreased appetite;dyschezia;trauma;hiccups;visual disturbance;extrasystoles;dependence physiological;contusion;shock;asthma;palpitations;tremor muscle;hyponatraemia;asthenic conditions;balance disorder;weight decreased;ileus;mediastinal di…	[H][C@@]12OC3=C(O)C=CC4=C3[C@@]11CCN(C)[C@]([H])(C4)[C@]1([H])CCC2=O
DB00328	Indomethacin	Indole-3-acetic acid derivative;Indole;Benzoyl;Monocarboxylic acid or derivatives;Hydrocarbon derivative;Benzoylindole;Heteroaromatic compound;Aryl halide;Carboxylic acid;Alkyl aryl ether;Carboxamide group;Organohalogen compound;Indolecarboxylic acid derivative;Carbonyl group;Substituted pyrrole;Chlorobenzene;Organochloride;Ether;Indolyl carboxylic acid derivative;Organonitrogen compound;Aryl chl…	C C01 C01E C01EB C01EB03; M M01 M01A M01AB M01AB01; M M01 M01A M01AB M01AB51; M M02 M02A M02AA M02AA23; S S01 S01B S01BC S01BC01; S S01 S01C S01CC S01CC02;	P37231;P23219;Q07869;Q04760;Q9Y5Y4;P35354;Q8N8N7;	musculoskeletal disorder;secondary anemia;haematuria;syncope;nervousness;nephrotic syndrome;fracture;electrolyte imbalance;fatigue;corneal deposits;bursitis;flatulence;tinnitus;necrolysis epidermal;hyperglycaemia;acute anaphylaxis;patent ductus arteriosus;vomiting;decreased appetite;glycosuria;renal impairment;constipation;dizziness;platelet count decreased;gynaecomastia;nephritic syndrome;shock;…	COC1=CC2=C(C=C1)N(C(=O)C1=CC=C(Cl)C=C1)C(C)=C2CC(O)=O
DB00330	Ethambutol	Hydrocarbon derivative;Secondary aliphatic amine;1 2-aminoalcohol;Alcohol;Organooxygen compound;Aliphatic acyclic compound;Secondary amine;Primary alcohol;	J J04 J04A J04AK J04AK02; J J04 J04A J04AM J04AM03; J J04 J04A J04AM J04AM06;	P72030;P0A560;P72059;	pruritus;hallucination;miliary tuberculosis;neuritis retrobulbar;confusional state;lymphadenopathy;toxic epidermal necrolysis;nephritis;pulmonary tuberculosis;tingling of extremity;leukopenia;stevens-johnson syndrome;optic nerve disorder;eosinophilia;neuritis;tuberculosis of genitourinary system;liver function test abnormal;vision blurred;vomiting;dizziness;blindness;myocarditis;eye disorder;tube…	CC[C@@H](CO)NCCN[C@@H](CC)CO
DB00331	Metformin	Hydrocarbon derivative;Amine;Tertiary amine;Aliphatic acyclic compound;Biguanide;Imine;Carboximidamide;	A A10 A10B A10BA A10BA02; A A10 A10B A10BD A10BD02; A A10 A10B A10BD A10BD03; A A10 A10B A10BD A10BD05; A A10 A10B A10BD A10BD07; A A10 A10B A10BD A10BD08; A A10 A10B A10BD A10BD10; A A10 A10B A10BD A10BD11; A A10 A10B A10BD A10BD13; A A10 A10B A10BD A10BD14; A A10 A10B A10BD A10BD15; A A10 A10B A10BD A10BD16; A A10 A10B A10BD A10BD17; A A10 A10B A10BD A10BD18; A A10 A10B A10BD A10BD20;	Q9Y478;	gastrointestinal symptom nos;syncope;azotaemia;ketoacidosis;gastrointestinal disorder;dysgeusia;diabetic;fatigue;fungal infection;flatulence;chills;very rare;appetite absent;hyperglycaemia;dehydration;abdominal pain upper;abnormal faeces;vomiting;constipation;dizziness;contusion;eye disorder;drowsiness;loose stools;palpitations;coma;cardiac disorder;taste disorders;malnutrition;unspecified disord…	CN(C)C(=N)NC(N)=N
DB00332	Ipratropium bromide	Phenylacetate;Organic cation;Organonitrogen compound;Azacycle;Alcohol;Monocarboxylic acid or derivatives;Organic bromide salt;Primary alcohol;Carboxylic acid ester;Hydrocarbon derivative;Quaternary ammonium salt;Beta-hydroxy acid;Amine;Carboxylic acid derivative;Organic salt;Tropane alkaloid;Organooxygen compound;N-alkylpyrrolidine;Carbonyl group;Organoheterocyclic compound;Piperidine;Pyrrolidine…	R R01 R01A R01AX R01AX03; R R03 R03A R03AL R03AL01; R R03 R03A R03AL R03AL02; R R03 R03B R03BB R03BB01;	P20309;P11229;P08172;	tongue oedema;dysuria;nasal itching;nervousness;gastrointestinal disorder;dysgeusia;urinary retention;halo vision;fatigue;glaucoma both eyes;flatulence;tinnitus;lung disorder;vomiting;constipation;nasal mucus blood tinged;dizziness;bad taste;eye disorder;pregnancy;nasal dryness;dysphagia;palpitations;asthma;supraventricular tachycardia;swelling;cardiovascular disorder;bronchoconstriction;cardiac …	[Br-].[H][C@]12CC[C@]([H])(C[C@@H](C1)OC(=O)C(CO)C1=CC=CC=C1)[N@+]2(C)C(C)C
DB00333	Methadone	Diphenylmethane;Organonitrogen compound;Phenylpropylamine;Tertiary aliphatic amine;Aromatic homomonocyclic compound;Ketone;Gamma-aminoketone;Hydrocarbon derivative;Amine;Aralkylamine;Tertiary amine;Organooxygen compound;Carbonyl group;	N N02 N02A N02AC N02AC52; N N07 N07B N07BC N07BC02;	Q9GZZ6;P46098;P41143;P35372;	syncope;fracture;urinary retention;chills;lung disorder;analgesic effect;vomiting;constipation;dizziness;haemorrhagic urticaria;visual disturbance;extrasystoles;shock;drowsiness;body temperature increased;palpitations;lacrimation;swelling;hypogonadism;serum testosterone decreased;mydriasis;weight decreased;dependence on opiates;asthenia;bowel spasm;respiratory depression;rhinorrhoea;head injury;m…	CCC(=O)C(CC(C)N(C)C)(C1=CC=CC=C1)C1=CC=CC=C1
DB00334	Olanzapine	2 3 5-trisubstituted thiophene;N-alkylpiperazine;Organonitrogen compound;Imidolactam;Tertiary aliphatic amine;Benzodiazepine;Azacycle;Benzenoid;Organic 1 3-dipolar compound;Thieno-para-diazepine;Thiophene;Para-diazepine;N-methylpiperazine;Hydrocarbon derivative;Amidine;Amine;Heteroaromatic compound;Carboxylic acid amidine;Piperazine;1 4-diazinane;Tertiary amine;Propargyl-type 1 3-dipolar organic …	N N05 N05A N05AH N05AH03;	P08912;P08913;P28566;P34969;P34903;P28222;P28223;P11229;P46098;P28221;P13945;P14416;P18089;Q8N1C3;P41595;P21728;P35462;O00591;Q99928;P07550;P48169;O14764;P47898;P08588;Q9H3N8;P25021;P28335;P31644;Q9UN88;P47870;P28472;P78334;P35368;P14867;P35367;P21918;P50406;P08908;P21917;P35348;P47869;P18505;P20309;P18825;P18507;P08172;P08173;Q16445;	pyuria;abnormal ejaculation;hallucination visual;blepharitis;haematuria;gastrointestinal disorder;hangover;dyskinesia;very rare infrequent;haematocrit decreased;manic psychosis;unintended pregnancy;eosinophilia;suicide attempt;dehydration;mouth ulceration;breast pain;platelet count decreased;paralysis;melaena;cerebrovascular accident;hyponatraemia;rare infrequent;neck stiffness;dementia;pancreati…	CN1CCN(CC1)C1=NC2=CC=CC=C2NC2=C1C=C(C)S2
DB00335	Atenolol	Phenylacetamide;Ether;Organonitrogen compound;1 2-aminoalcohol;Primary carboxylic acid amide;Aromatic homomonocyclic compound;Alcohol;Hydrocarbon derivative;Amine;Secondary aliphatic amine;Carboxylic acid derivative;Phenol ether;Carboxylic acid amide;Alkyl aryl ether;Carboxamide group;Organooxygen compound;Carbonyl group;Secondary alcohol;Secondary amine;	C C07 C07A C07AB C07AB03; C C07 C07B C07BB C07BB03; C C07 C07C C07CB C07CB03; C C07 C07C C07CB C07CB53; C C07 C07D C07DB C07DB01; C C07 C07F C07FB C07FB03;	P07550;P08588;	systolic hypertension;syncope;nervousness;dry eye;sinus arrest;fatigue;tinnitus;cholestasis intrahepatic;arterial thrombosis;sick sinus syndrome;dermatitis psoriasiform;constipation;dizziness;visual disturbance;leg pain;drowsiness;supraventricular tachycardia;body temperature increased;palpitations;asthma;intermittent claudication;throat sore;psoriasis flare-up;respiratory distress;ventricular ar…	CC(C)NCC(O)COC1=CC=C(CC(N)=O)C=C1
DB00337	Pimecrolimus	Lactam;Alcohol;Aliphatic heteropolycyclic compound;Monocarboxylic acid or derivatives;Cyclic ketone;Dialkyl ether;Alkyl halide;Alpha-amino acid ester;Hydrocarbon derivative;Organic oxide;Alpha-amino acid or derivatives;Carboxamide group;Organohalogen compound;Organic oxygen compound;Carbonyl group;Organoheterocyclic compound;Piperidine;Secondary alcohol;Organic nitrogen compound;Tertiary carboxyl…	D D11 D11A D11AH D11AH02;	P42345;P62942;	dysmenorrhoea;skin cancer;herpes simplex dermatitis;superinfection;eye infection;skin hyperpigmentation;gastrointestinal disorder;ear infection;carcinoma colon;abdominal pain upper;vomiting;nasopharyngitis;constipation;influenza like illness;eye disorder;other conjunctivitis;skin exfoliation;loose stools;body temperature increased;asthma;swelling;dermatitis atopic;throat sore;malnutrition;unspeci…	[H][C@]1(CC[C@H](Cl)[C@@H](C1)OC)\C=C(/C)[C@@]1([H])OC(=O)[C@]2([H])CCCCN2C(=O)C(=O)[C@]2(O)O[C@@]([H])([C@H](C[C@H]2C)OC)[C@H](C[C@@H](C)C\C(C)=C\[C@@H](CC)C(=O)C[C@H](O)[C@H]1C)OC
DB00338	Omeprazole	Azole;Methylpyridine;Ether;Organonitrogen compound;Azacycle;Benzenoid;Sulfinylbenzimidazole;Hydrocarbon derivative;Pyridine;Heteroaromatic compound;Organosulfur compound;Anisole;Imidazole;Alkyl aryl ether;Sulfoxide;Organooxygen compound;Aromatic heteropolycyclic compound;Sulfinyl compound;	A A02 A02B A02BC A02BC01; A A02 A02B A02BD A02BD01; A A02 A02B A02BD A02BD05;	P20648;	pyuria;photosensitivity;haematuria;depression aggravated;gastrointestinal disorder;dysaesthesia;fracture;dysplasia;carcinoid tumour;flatulence;oesophageal candidiasis;creatinine increased;hypertonia;hiccups;visual disturbance;leg pain;shock;palpitations;melaena;hyponatraemia;weight decreased;elevated liver enzyme levels;pancreatitis;bacterial infection due to helicobacter pylori (h. pylori);dry s…	COC1=CC2=C(C=C1)N=C(N2)S(=O)CC1=NC=C(C)C(OC)=C1C
DB00341	Cetirizine	Diphenylmethane;N-alkylpiperazine;Tertiary aliphatic amine;Monocarboxylic acid or derivatives;Dialkyl ether;Hydrocarbon derivative;Amine;Aryl halide;Carboxylic acid;Piperazine;Organohalogen compound;Aralkylamine;Carbonyl group;Organoheterocyclic compound;Chlorobenzene;Organochloride;Ether;Organonitrogen compound;Aryl chloride;Azacycle;Aromatic heteromonocyclic compound;Carboxylic acid derivative;…	R R06 R06A R06AE R06AE07;	P35367;	skin nodule;perennial allergic rhinitis;haematuria;syncope;gastrointestinal disorder;dyskinesia;urinary retention;fracture;flatulence;unintended pregnancy;hypertonia;dehydration;impaired healing;visual disturbance;blindness;paralysis;palpitations;lacrimation;melaena;rectal haemorrhage;skin disorder;dry skin;pollakiuria;leukorrhea;pharyngitis;viral infection;rhinorrhoea;increased appetite;stillbir…	OC(=O)COCCN1CCN(CC1)C(C1=CC=CC=C1)C1=CC=C(Cl)C=C1
DB00343	Diltiazem	Thioether;Methoxybenzene;Tertiary aliphatic amine;Lactam;Hydrocarbon derivative;Amine;Alkylarylthioether;Alkyl aryl ether;Benzothiazepine;Carboxamide group;Carbonyl group;Tertiary carboxylic acid amide;Ether;Organonitrogen compound;Azacycle;Benzenoid;Acetate salt;Carboxylic acid ester;Monocyclic benzene moiety;Carboxylic acid derivative;Phenol ether;Anisole;Tertiary amine;Organooxygen compound;Ar…	C C05 C05A C05AE C05AE03; C C08 C08D C08DB C08DB01;	Q06432;	drug-induced parkinsonism;photosensitivity;syncope;skin hyperpigmentation;gastrointestinal disorder;flatulence;hypertonia;extrasystoles;palpitations;bleeding time prolonged;supraventricular tachycardia;vasospasm;sinus bradycardia;electrocardiogram st segment elevation;neck stiffness;wolff-parkinson-white syndrome;mediastinal disorder;respiratory distress;nevus;pollakiuria;ventricular arrhythmia;p…	COC1=CC=C(C=C1)[C@@H]1SC2=CC=CC=C2N(CCN(C)C)C(=O)[C@@H]1OC(C)=O
DB00344	Protriptyline	Aromatic homopolycyclic compound;Hydrocarbon derivative;Amine;Organonitrogen compound;Secondary aliphatic amine;Aralkylamine;Dibenzocycloheptene;Secondary amine;	N N06 N06A N06AA N06AA11;	P31645;P23975;	pruritus;oedema;hallucination;myocardial infarction;confusional state;urinary retention;fatigue;leukopenia;weight increased;tinnitus;eosinophilia;drug fever;vision blurred;vomiting;constipation;hypotension;paresthesia of limbs;orthostatic hypotension;dizziness;accommodation disorder;gynaecomastia;drowsiness;palpitations;neuropathy peripheral;nightmare;cerebrovascular accident;hypomania;nausea;dry…	CNCCCC1C2=CC=CC=C2C=CC2=CC=CC=C12
DB00346	Alfuzosin	Secondary carboxylic acid amide;Dialkyl ether;Quinazolinamine;Pyrimidine;Hydrocarbon derivative;Oxolane;Amine;Heteroaromatic compound;Carboxylic acid amide;Alkyl aryl ether;Carboxamide group;Carbonyl group;Saccharide;Ether;Organonitrogen compound;Imidolactam;Azacycle;Benzenoid;Primary aromatic amine;Aminopyrimidine;Oxacycle;Carboxylic acid derivative;Anisole;Tertiary amine;Organooxygen compound;P…	G G04 G04C G04CA G04CA01; G G04 G04C G04CA G04CA51;	P35368;P25100;Q12809;P35348;	pruritus;coronary artery disease;oedema;syncope;gastrointestinal disorder;calculus of kidney;toxic epidermal necrolysis;cardiac fibrillation;fatigue;atrial fibrillation;bursitis;oedema due to cardiac disease;inflicted injury;very rare;angina pectoris;change in blood pressure;vomiting;constipation;hypotension;orthostatic hypotension;dizziness;eye disorder;hepatocellular injury;arthritis aggravated…	COC1=C(OC)C=C2C(N)=NC(=NC2=C1)N(C)CCCNC(=O)C1CCCO1
DB00347	Trimethadione	Organonitrogen compound;Azacycle;Monocarboxylic acid or derivatives;Hydrocarbon derivative;Oxazolidinedione;Amine;Oxacycle;Carboxylic acid derivative;Carboxamide group;Tertiary amine;Organooxygen compound;Carbonyl group;Aliphatic heteromonocyclic compound;	N N03 N03A N03AC N03AC02;	O43497;	pruritus;distress;blindness day;anorexia;thrombocytopenia;lupus erythematosus;hepatosplenomegaly;pancytopenia;lymphadenopathy;aplastic anaemia;abdominal pain;diplopia;fatigue;leukopenia;hypoplastic anaemia;gingival bleeding;eosinophilia;nephrosis;myasthenia gravis-like syndrome;change in blood pressure;epistaxis;vomiting;hiccups;irritability;lymphoma;drowsiness;neutropenia;paraesthesia;tonic-clon…	CN1C(=O)OC(C)(C)C1=O
DB00348	Nitisinone	Organofluoride;Allyl-type 1 3-dipolar organic compound;Aromatic homomonocyclic compound;Aryl ketone;Benzoyl;Cyclic ketone;Alkyl halide;Alkyl fluoride;Hydrocarbon derivative;Cyclohexanone;Organohalogen compound;Acetophenone;Carbonyl group;Propargyl-type 1 3-dipolar organic compound;Organic nitrite;Aryl alkyl ketone;Organic zwitterion;Nitrobenzene;Organonitrogen compound;Organic nitro compound;Orga…	A A16 A16A A16AX A16AX04;	P32754;	pruritus;tyrosinaemia;otitis;brain neoplasm;blepharitis;nervousness;encephalopathy;leukopenia;neoplasm malignant;septicemia;dehydration;eye pain;gastritis;cyanosis;epistaxis;eye disorder;enanthema;porphyrin metabolism disorder;melaena;photophobia;respiratory insufficiency;corneal opacity;keratitis;unspecified disorder of skin and subcutaneous tissue;alopecia;dry skin;infection;convulsion;liver no…	[O-][N+](=O)C1=C(C=CC(=C1)C(F)(F)F)C(=O)C1C(=O)CCCC1=O
DB00349	Clobazam	Chlorobenzene;Tertiary carboxylic acid amide;Organochloride;Organonitrogen compound;Aryl chloride;Benzodiazepine;Lactam;Azacycle;Benzenoid;Para-diazepine;Hydrocarbon derivative;Amine;Monocyclic benzene moiety;Aryl halide;Carboxylic acid derivative;Carboxamide group;Organohalogen compound;Tertiary amine;Organooxygen compound;1 3-dicarbonyl compound;Carbonyl group;Aromatic heteropolycyclic compound;	N N05 N05B N05BA N05BA09;	P34903;P31644;Q9UN88;P47870;P28472;P78334;P14867;Q8N1C3;P47869;P18505;P18507;O00591;Q99928;P48169;O14764;Q16445;	sleep disturbance;gastrointestinal disorder;nervousness;hangover;fatigue;eosinophilia;appetite absent;vomiting;decreased appetite;constipation;dizziness;eye disorder;dysphagia;drowsiness;body temperature increased;asthma;stiffness;malnutrition;unspecified disorder of skin and subcutaneous tissue;asthenia;loss of libido;respiratory depression;infection;infestation nos;increased appetite;nystagmus;…	CN1C2=C(C=C(Cl)C=C2)N(C2=CC=CC=C2)C(=O)CC1=O
DB00350	Minoxidil	Organic zwitterion;Imidolactam;Azacycle;Primary aromatic amine;Aromatic heteromonocyclic compound;Pyrimidine;Aminopyrimidine;Hydrocarbon derivative;Heteroaromatic compound;Organic salt;Organoheterocyclic compound;Piperidine;Primary amine;Dialkylarylamine;	C C02 C02D C02DC C02DC01; D D11 D11A D11AX D11AX01;	P23219;P48048;	oedema;thrombocytopenia;dermatitis bullous;fluid retention;electrocardiogram st segment;cardiac output increased;gastrointestinal disorder;breast tenderness;encephalopathy;toxic epidermal necrolysis;refractory hypertension;pericardial effusion;bullous eruption;vascular resistance systemic;leukopenia;stevens-johnson syndrome;weight increased;pericarditis;water retention;phosphatase alkaline increa…	NC1=CC(=NC(N)=[N+]1[O-])N1CCCCC1
DB00353	Methylergometrine	Benzoquinoline;Indole;Tertiary aliphatic amine;Quinoline-3-carboxamide;Alcohol;Secondary carboxylic acid amide;Tetrahydropyridine;Hydrocarbon derivative;Amine;Heteroaromatic compound;Carboxylic acid amide;Carboxamide group;Aralkylamine;Quinoline;Carbonyl group;Organoheterocyclic compound;Pyrroloquinoline;Organonitrogen compound;Isoindole or derivatives;Azacycle;Benzenoid;Primary alcohol;Indoloqui…	G G02 G02A G02AB G02AB01; G G02 G02A G02AC G02AC01;	P21728;	convulsion;hallucination;uterine contractions;haematuria;diarrhoea;thrombophlebitis;abdominal pain;tinnitus;arterial spasm;angina pectoris;vomiting;hypotension;ventricular fibrillation;dizziness;water intoxication;sweating increased;nasal congestion;paraesthesia;palpitations;haemorrhage;uterine haemorrhage;vasospasm;dyspnoea;cramps of lower extremities;cerebrovascular accident;cardiac disorder;na…	[H][C@@]12CC3=CNC4=CC=CC(=C34)C1=C[C@H](CN2C)C(=O)N[C@@H](CC)CO
DB00355	Aztreonam	Organic zwitterion;Azole;N-acyl-alpha amino acid or derivatives;Organonitrogen compound;Monobactam;Azacycle;Organic sulfuric acid or derivatives;Monocarboxylic acid or derivatives;Secondary carboxylic acid amide;Aromatic heteromonocyclic compound;Azetidine;Hydrocarbon derivative;Heteroaromatic compound;Carboxylic acid;Carboxylic acid derivative;2 4-disubstituted 1 3-thiazole;Carboxylic acid amide…	J J01 J01D J01DF J01DF01;	P42971;P05193;	joint swelling;pyelonephritis;nephrotoxicity;alanine aminotransferase increased;tinnitus;eosinophilia;mouth ulceration;vomiting;dizziness;peritonitis;body temperature increased;swelling;asthenia;pseudomonas infection;aspartate aminotransferase increased;infection;coombs test positive;endometritis;vaginal moniliasis;abscess;thrombophlebitis;angioedema;flushing;phlebitis;purpura;taste altered;leuko…	C[C@H]1[C@H](NC(=O)C(=N/OC(C)(C)C(=O)O)\C2=CSC([NH3+])=N2)C(=O)N1S([O-])(=O)=O
DB00356	Chlorzoxazone	Chlorobenzene;Organochloride;Azole;Organonitrogen compound;Aryl chloride;Oxazole;Azacycle;Benzenoid;Monocarboxylic acid or derivatives;Benzoxazolone;Hydrocarbon derivative;Heteroaromatic compound;Oxacycle;Aryl halide;Organohalogen compound;Organooxygen compound;Aromatic heteropolycyclic compound;	M M03 M03B M03BB M03BB03; M M03 M03B M03BB M03BB53; M M03 M03B M03BB M03BB73;	Q12791;	dizziness;drowsiness;digestion impaired;angioedema;rash;urine color abnormal;petechiae;discomfort;anaphylactic shock;gastrointestinal haemorrhage;lightheadedness;ecchymosis;malaise;	ClC1=CC2=C(OC(=O)N2)C=C1
DB00357	Aminoglutethimide	Delta-lactam;Organonitrogen compound;Piperidinone;Carboxylic acid imide n-unsubstituted;Lactam;Azacycle;Benzenoid;Substituted aniline;Primary aromatic amine;Aromatic heteromonocyclic compound;Carboxylic acid imide;Hydrocarbon derivative;Amine;Aniline;Monocyclic benzene moiety;Carboxylic acid derivative;Phenylpiperidine;Carboxamide group;Organooxygen compound;Piperidinedione;Dicarboximide;Carbonyl…	L L02 L02B L02BG L02BG01;	P11511;	pruritus;hypersensitivity;myalgia;anorexia;hypothyroidism;alveolitis allergic;pancytopenia;pituitary-dependent cushing's syndrome;hirsutism;leukopenia;neoplasm malignant;haematocrit decreased;goitre;vomiting;hypotension;dizziness;anaemia;precocious puberty;drowsiness;neutropenia;body temperature increased;adrenal adenoma;nausea;haemolytic anaemia;rash;adrenal insufficiency;agranulocytosis;hepatot…	CCC1(CCC(=O)NC1=O)C1=CC=C(N)C=C1
DB00358	Mefloquine	Organofluoride;Aromatic alcohol;Organonitrogen compound;1 2-aminoalcohol;Azacycle;Benzenoid;Alcohol;Alkyl halide;Alkyl fluoride;Hydrocarbon derivative;Amine;Pyridine;Heteroaromatic compound;Secondary aliphatic amine;Organohalogen compound;Aralkylamine;Quinoline;Organooxygen compound;Piperidine;Secondary alcohol;Aromatic heteropolycyclic compound;Secondary amine;	P P01 P01B P01BC P01BC02; P P01 P01B P01BF P01BF02;	P69905;P29274;	musculoskeletal disorder;syncope;peripheral motor neuropathy;immune status;gastrointestinal disorder;encephalopathy;fatigue;tinnitus;chills;haematocrit decreased;aphagia;appetite absent;vomiting;decreased appetite;dizziness;visual disturbance;extrasystoles;eye disorder;suicide;pregnancy;suicidal ideation;emotional problems;loose stools;body temperature increased;palpitations;cardiovascular disord…	OC(C1CCCCN1)C1=CC(=NC2=C1C=CC=C2C(F)(F)F)C(F)(F)F
DB00359	Sulfadiazine	Sulfonamide;Organonitrogen compound;Sulfonic acid derivative;Azacycle;Substituted aniline;Sulfonylaniline;Primary aromatic amine;Aromatic heteromonocyclic compound;Pyrimidine;Aminobenzenesulfonamide;Hydrocarbon derivative;Amine;Aniline;Heteroaromatic compound;Organosulfur compound;Sulfonyl;Organoheterocyclic compound;Aminosulfonyl compound;Primary amine;	J J01 J01E J01EC J01EC02; J J01 J01E J01EE J01EE02; J J01 J01E J01EE J01EE06;	Q27738;	pruritus;hallucination;lupus erythematosus;eosinophilic myocarditis;rheumatic fever;aplastic anaemia;pyelonephritis;leukopenia;stevens-johnson syndrome;separation;tinnitus;chills;goitre;necrolysis epidermal;drug fever;burns third degree;nephrosis;inclusion conjunctivitis;neuritis;pneumonia due to streptococcus group b;polyarteritis nodosa;meningitis meningococcal;vomiting;wound sepsis;otitis medi…	NC1=CC=C(C=C1)S(=O)(=O)NC1=NC=CC=N1
DB00360	Sapropterin	1 3-aminoalcohol;Organonitrogen compound;1 2-aminoalcohol;Imidolactam;Secondary aliphatic/aromatic amine;Lactam;Azacycle;Alcohol;Primary aromatic amine;Pyrimidone;Vinylogous amide;Pyrimidine;Hydrocarbon derivative;Amine;Heteroaromatic compound;Organooxygen compound;Biopterin;Secondary alcohol;Primary amine;Aromatic heteropolycyclic compound;Secondary amine;1 2-diol;	A A16 A16A A16AX A16AX07;	P00439;P07101;P17752;	infection;pharyngitis;convulsion;hypersensitivity;polyuria;infestation nos;rhinorrhoea;myocardial infarction;arthralgia;diarrhoea;gastrointestinal disorder;cough;abdominal pain;carcinoma testes;post procedural haemorrhage;abdominal pain upper;phenylketonuria;gastritis;gastrointestinal haemorrhage;vomiting;spinal cord injury;oesophageal pain;dizziness;irritability;nasal congestion;oedema periphera…	CC(O)C(O)C1CNC2=C(N1)C(=O)N=C(N)N2
DB00361	Vinorelbine	Indole;Tertiary aliphatic amine;Alcohol;Tetrahydropyridine;Hydrocarbon derivative;Amine;Cyclic alcohol;Heteroaromatic compound;Tertiary alcohol;Alkyl aryl ether;Aralkylamine;N-alkylpyrrolidine;Carbonyl group;Organoheterocyclic compound;Pyrrolidine;Vinca alkaloid skeleton;Dicarboxylic acid or derivatives;Ether;Organonitrogen compound;Azacycle;Benzenoid;Acetate salt;Catharanthine skeleton;Carbazole…	L L01 L01C L01CA L01CA04;	P07437;	acute myocardial ischemia;carcinoma of lung;mucosal inflammation;gastrointestinal disorder;electrolyte imbalance;pulmonary toxicity;fatigue;creatinine increased;lung disorder;transaminases increased;hepatic insufficiency;small cell lung cancer;vomiting;constipation;dizziness;ovarian cancer;dysphagia;body temperature increased;palpitations;gastrointestinal toxicity;cerebrovascular accident;cardiov…	[H][C@@]12N(C)C3=CC(OC)=C(C=C3[C@@]11CCN3CC=C[C@@](CC)([C@@H](OC(C)=O)[C@@]2(O)C(=O)OC)[C@@]13[H])[C@]1(C[C@@]2([H])CN(CC(CC)=C2)CC2=C1NC1=CC=CC=C21)C(=O)OC
DB00363	Clozapine	N-alkylpiperazine;Tertiary aliphatic amine;N-methylpiperazine;Hydrocarbon derivative;Amine;Aryl halide;Carboxylic acid amidine;Piperazine;Organohalogen compound;Propargyl-type 1 3-dipolar organic compound;Secondary amine;Chlorobenzene;Organochloride;Organonitrogen compound;Imidolactam;Aryl chloride;Azacycle;Benzenoid;Organic 1 3-dipolar compound;1 4-benzodiazepine;Amidine;1 4-diazinane;Tertiary a…	N N05 N05A N05AH N05AH02;	P08912;P08913;P28566;P34969;P28222;P28223;P11229;P46098;P28221;P14416;P18089;P21728;P35462;Q9H3N8;P28335;P35368;P35367;P50406;P08908;P21917;P35348;Q9NYX4;P20309;P18825;P08172;P08173;	abnormal ejaculation;throat tightness;photosensitivity;cholinergic syndrome;syncope;ketoacidosis;gastrointestinal disorder;urinary retention;rhabdomyolysis;eosinophilia;abnormal faeces;breast pain;pancreatitis acute;visual disturbance;contusion;shock;palpitations;cardiovascular disorder;rectal haemorrhage;hyponatraemia;diabetic hyperosmolar coma;electrocardiogram change;weight decreased;dementia;…	CN1CCN(CC1)C1=NC2=CC(Cl)=CC=C2NC2=CC=CC=C12
DB00367	Levonorgestrel	Hydroxysteroid;Ynone;3-oxo-delta-4-steroid;Alcohol;Cyclic ketone;Ketone;Delta-4-steroid;Hydrocarbon derivative;Cyclic alcohol;Oxosteroid;Tertiary alcohol;Aliphatic homopolycyclic compound;3-oxosteroid;Organooxygen compound;Carbonyl group;Estrogen-skeleton;17-hydroxysteroid;	G G03 G03A G03AA G03AA07; G G03 G03A G03AB G03AB03; G G03 G03A G03AC G03AC03; G G03 G03A G03AD G03AD01; G G03 G03F G03FA G03FA11; G G03 G03F G03FB G03FB09;	P18405;P03372;P10275;P06401;	depressed mood;pruritus genital;syncope;gastrointestinal disorder;corpus luteum cyst;flatulence;unintended pregnancy;breast pain;leg pain;contusion;pregnancy;endometriosis;asthma;palpitations;vulvovaginitis;iud expelled;toothache;weight decreased;acute tonsillitis;ovarian disorder;skin disorder;tendonitis;dry skin;mediastinal disorder;pollakiuria;leukorrhea;pharyngitis;increased appetite;breast f…	[H][C@@]12CC[C@@](O)(C#C)[C@@]1(CC)CC[C@]1([H])[C@@]3([H])CCC(=O)C=C3CC[C@@]21[H]
DB00368	Norepinephrine	Aromatic alcohol;Organonitrogen compound;1 2-aminoalcohol;Aromatic homomonocyclic compound;Alcohol;Catecholamine;Hydrocarbon derivative;Amine;Primary aliphatic amine;Aralkylamine;Organooxygen compound;Secondary alcohol;Primary amine;	C C01 C01C C01CA C01CA03;	P08913;P25100;P18825;P00439;P13945;P35368;P07550;Q05940;P18089;P54219;P35348;P08588;	violent;myocardial infarction;cardiac arrest;extravasation;hyperthyroidism;septicemia;poliomyelitis;gangrene;intermittent headache;vomiting;hypotension;lactic acidosis;dyspnoea;photophobia;injection site necrosis;hypotensive;anxiety;arrhythmia;blood pressure increased;headache;retrosternal pain;pallor;bradycardia;hypertension;sweating;hypovolaemia;	NC[C@H](O)C1=CC(O)=C(O)C=C1
DB00369	Cidofovir	Organonitrogen compound;Imidolactam;Azacycle;Alcohol;Primary aromatic amine;Pyrimidone;Aromatic heteromonocyclic compound;Hydropyrimidine;Organophosphorus compound;Primary alcohol;Aminopyrimidine;Hydrocarbon derivative;Amine;Heteroaromatic compound;Organophosphonic acid derivative;Organooxygen compound;Organophosphonic acid;Primary amine;	J J05 J05A J05AB J05AB12;	P08546;	haematuria;syncope;gastrointestinal disorder;cryptococcosis;urinary retention;flatulence;nephrotoxicity;retinitis;lung disorder;hypertonia;dehydration;mouth ulceration;hiccups;personality disorder;blindness;shock;hyperkalaemia;asthma;melaena;cardiovascular disorder;hypouricaemia;hyponatraemia;weight decreased;dementia;pancreatitis;skin disorder;splenomegaly;dry skin;mediastinal disorder;fanconi s…	NC1=NC(=O)N(C[C@@H](CO)OCP(O)(O)=O)C=C1
DB00370	Mirtazapine	N-alkylpiperazine;Organonitrogen compound;Imidolactam;Tertiary aliphatic amine;Azacycle;Benzenoid;N-methylpiperazine;Hydrocarbon derivative;Amine;Pyridine;Azepine;Heteroaromatic compound;Piperazine;1 4-diazinane;Aralkylamine;Tertiary amine;Benzazepine;Aromatic heteropolycyclic compound;Dialkylarylamine;Piperazino-azepine;	N N06 N06A N06AX N06AX11;	P31645;P08913;P28335;P34969;Q9Y5N1;P28223;P25100;P46098;P14416;P35368;P35367;P21918;P35348;P41145;P41595;P18825;P35462;P21728;P07550;P23975;P08588;Q01959;	abnormal ejaculation;hypoaesthesia oral;haematuria;blepharitis;breast engorgement;syncope;gastrointestinal disorder;dyskinesia;urinary retention;flatulence;manic psychosis;eosinophilia;hypertonia;dehydration;acid phosphatase high;lacrimal disorder;impaired healing;breast pain;aphasia;hiccups;restless legs syndrome;paralysis;asthma;palpitations;hyponatraemia;weight decreased;neck stiffness;dementi…	CN1CCN2C(C1)C1=CC=CC=C1CC1=C2N=CC=C1
DB00371	Meprobamate	Hydrocarbon derivative;Organooxygen compound;Aliphatic acyclic compound;Organonitrogen compound;	N N05 N05B N05BC N05BC01; N N05 N05B N05BC N05BC51; N N05 N05C N05CX N05CX01;	P31644;P34903;Q9UN88;P47870;P28472;P78334;P14867;Q8N1C3;P47869;P18505;P18507;O00591;Q99928;P48169;O14764;Q16445;	pruritus;syncope;lymphadenopathy;aplastic anaemia;purpura non-thrombocytopenic;leukopenia;stevens-johnson syndrome;chills;eosinophilia;vomiting;dizziness;tension;drowsiness;body temperature increased;palpitations;excitement;nausea;anxiety;vertigo;tachycardia;anxiety disorder;asthenia;hypersensitivity;stomatitis;dermatitis bullous;diarrhoea;angioedema;fixed drug eruption;dermatitis;ataxia;purpura;…	CCCC(C)(COC(N)=O)COC(N)=O
DB00373	Timolol	Azole;Oxazinane;Ether;1 2-aminoalcohol;Imidolactam;Azacycle;Alcohol;Aromatic heteromonocyclic compound;Dialkyl ether;Thiadiazole;Hydrocarbon derivative;Morpholine;3-amino-1 2 5-thiadiazole;Heteroaromatic compound;Oxacycle;Secondary aliphatic amine;Alkyl aryl ether;Organooxygen compound;Organoheterocyclic compound;Secondary alcohol;Secondary amine;Dialkylarylamine;	C C07 C07A C07AA C07AA06; C C07 C07B C07BA C07BA06; C C07 C07D C07DA C07DA06; S S01 S01E S01ED S01ED01; S S01 S01E S01ED S01ED51;	P07550;P00720;P08588;	coronary artery disease;chronic open angle glaucoma;otitis;lupus erythematosus;retroperitoneal fibrosis;blepharitis;blood urea increased;bronchial obstruction;syncope;nervousness;gastrointestinal disorder;dry eye;diabetic;fatigue;tinnitus;open angle glaucoma;hyperglycaemia;arterial thrombosis;dreaming excessive;skin irritation;dermatitis psoriasiform;vomiting;dizziness;hyperaemia;visual disturban…	CC(C)(C)NCC(O)COC1=NSN=C1N1CCOCC1
DB00374	Treprostinil	Tetralin;Phenoxyacetate;Ether;Alcohol;Monocarboxylic acid or derivatives;Aromatic homopolycyclic compound;Hydrocarbon derivative;Cyclic alcohol;Fatty alcohol;Carboxylic acid;Carboxylic acid derivative;Alkyl aryl ether;Organooxygen compound;Carbonyl group;Secondary alcohol;Fatty acyl;	B B01 B01A B01AC B01AC21;	P43119;Q03181;Q9H244;	pruritus;oedema;myalgia;pulmonary hypertension;haematuria;syncope;nervousness;wheezing;cough;fatigue;dehydration;obesity;vomiting;epistaxis;renal impairment;hypotension;bone pain;hypoxia;dizziness;abdominal discomfort;neck pain;contusion;body temperature increased;palpitations;melaena;prolonged menses;dyspnoea;cramps of lower extremities;nausea;rectal haemorrhage;anxiety;pharyngolaryngeal pain;er…	[H][C@]12C[C@@H](O)[C@H](CC[C@@H](O)CCCCC)[C@@]1([H])CC1=C(C2)C(OCC(O)=O)=CC=C1
DB00376	Trihexyphenidyl	1 3-aminoalcohol;Aromatic alcohol;Organonitrogen compound;Phenylpropylamine;Tertiary aliphatic amine;Azacycle;Alcohol;Aromatic heteromonocyclic compound;Hydrocarbon derivative;Amine;Tertiary alcohol;Aralkylamine;Tertiary amine;Organooxygen compound;Organoheterocyclic compound;Piperidine;	N N04 N04A N04AA N04AA01;	P08912;P20309;P11229;P08172;P08173;	delusion;hallucination;parkinsonism;confusional state;urinary hesitation;nervousness;extrapyramidal disorder;arteriosclerosis;angle closure glaucoma;cycloplegia;parotitis;memory impairment;euphoric mood;vision blurred;vomiting;constipation;dizziness;tension;blindness;neuroleptic malignant syndrome;forgetfulness;drowsiness;paranoia;psychotic disorder;sinus bradycardia;nausea;intraocular pressure i…	OC(CCN1CCCCC1)(C1CCCCC1)C1=CC=CC=C1
DB00377	Palonosetron	Organic nitrogen compound;Tertiary carboxylic acid amide;Tetralin;Organonitrogen compound;Quinuclidine;Tertiary aliphatic amine;Lactam;Tetrahydroisoquinoline;Azacycle;Benzenoid;Hydrocarbon derivative;Organic oxide;Amine;Carboxylic acid derivative;Isoquinolone;Carboxamide group;Tertiary amine;Organic oxygen compound;Organooxygen compound;Amino acid or derivatives;Piperidine;Aromatic heteropolycycl…	A A04 A04A A04AA A04AA05; A A04 A04A A04AA A04AA55;	P46098;	sinus arrhythmia;motion sickness;gastrointestinal disorder;dysgeusia;dyskinesia;urinary retention;fatigue;supraventricular extrasystoles;flatulence;tinnitus;chills;hyperglycaemia;abdominal pain upper;vomiting;cyanosis;glycosuria;decreased appetite;electrocardiogram t wave amplitude decreased;constipation;hiccups;dizziness;influenza like illness;platelet count decreased;extrasystoles;eye disorder;…	[H][C@]12CCCC3=C1C(=CC=C3)C(=O)N(C2)[C@@H]1CN2CCC1CC2
DB00379	Mexiletine	Hydrocarbon derivative;Amine;Ether;Organonitrogen compound;Phenol ether;Primary aliphatic amine;Alkyl aryl ether;Aromatic homomonocyclic compound;Organooxygen compound;Primary amine;	C C01 C01B C01BB C01BB02;	Q14524;P35869;	oedema;hallucination;confusional state;cardiogenic shock;syncope;nervousness;cramp muscle;pulmonary toxicity;fatigue;leukopenia;stevens-johnson syndrome;tinnitus;sustained ventricular tachycardia;pulmonary fibrosis;angina pectoris;liver function test abnormal;vision blurred;vomiting;constipation;hypotension;hiccups;dizziness;myelofibrosis;visual disturbance;sweating increased;dysphagia;drowsiness…	CC(N)COC1=C(C)C=CC=C1C
DB00380	Dexrazoxane	N-alkylpiperazine;Organonitrogen compound;Carboxylic acid imide n-unsubstituted;Tertiary aliphatic amine;Dioxopiperazine;Azacycle;Carboxylic acid imide;Hydrocarbon derivative;Alpha-amino acid or derivatives;Amine;Piperazine;1 4-diazinane;Carboxamide group;Tertiary amine;Organooxygen compound;Dicarboximide;Carbonyl group;Organoheterocyclic compound;Aliphatic heteromonocyclic compound;	V V03 V03A V03AF V03AF02;	Q02880;P11388;	pruritus;myalgia;thrombophlebitis superficial;syncope;gastrointestinal disorder;cough;lactic dehydrogenase activity increased;fatigue;leukopenia;neurotoxicity;neoplasm malignant;creatinine increased;alanine aminotransferase increased;injection site induration;vomiting;decreased appetite;constipation;dizziness;platelet count decreased;infusion site burning;dysphagia;neutropenia;postoperative infec…	C[C@@H](CN1CC(=O)NC(=O)C1)N1CC(=O)NC(=O)C1
DB00381	Amlodipine	Enamine;Dialkyl ether;Vinylogous amide;Hydrocarbon derivative;Amine;Aryl halide;Alpha beta-unsaturated carboxylic ester;Primary aliphatic amine;Organohalogen compound;Carbonyl group;Chlorobenzene;Dicarboxylic acid or derivatives;Organochloride;Ether;Organonitrogen compound;Dihydropyridinecarboxylic acid derivative;Aryl chloride;Azacycle;Benzenoid;Aromatic heteromonocyclic compound;Carboxylic acid…	C C08 C08C C08CA C08CA01; C C08 C08G C08GA C08GA02; C C09 C09B C09BB C09BB03; C C09 C09B C09BB C09BB04; C C09 C09B C09BB C09BB07; C C09 C09B C09BX C09BX01; C C09 C09D C09DB C09DB01; C C09 C09D C09DB C09DB02; C C09 C09D C09DB C09DB04; C C09 C09D C09DB C09DB05; C C09 C09D C09DB C09DB06; C C09 C09D C09DB C09DB07; C C09 C09D C09DX C09DX01; C C09 C09D C09DX C09DX03; C C09 C09X C09XA C09XA53; C C09 C09…	Q13698;P54289;Q01668;P00915;Q00975;Q6TME4;Q13936;P17405;Q08289;Q8IZS8;	coronary artery disease;dysuria;syncope;gastrointestinal disorder;nervousness;dysgeusia;fatigue;flatulence;tinnitus;hyperglycaemia;hypertonia;vomiting;constipation;dizziness;visual disturbance;gynaecomastia;extrasystoles;eye disorder;dysphagia;loose stools;palpitations;vasospasm;cardiac disorder;malnutrition;unspecified disorder of skin and subcutaneous tissue;acute hypotension;weight decreased;p…	CCOC(=O)C1=C(COCCN)NC(C)=C(C1C1=CC=CC=C1Cl)C(=O)OC
DB00384	Triamterene	Aminopyrazine;Organonitrogen compound;Imidolactam;Azacycle;Benzenoid;Primary aromatic amine;Pteridine;Pyrimidine;Aminopyrimidine;Hydrocarbon derivative;Amine;Heteroaromatic compound;Monocyclic benzene moiety;Pyrazine;Primary amine;Aromatic heteropolycyclic compound;	C C03 C03D C03DB C03DB02;	P37088;P51168;P51170;P51172;	hypersensitivity;oedema;thrombocytopenia;photosensitivity;blood urea increased;azotaemia;diarrhoea;calculus of kidney;nephrotic syndrome;acute interstitial nephritis;fatigue;irreversible renal failure;idiopathic edema;secondary aldosteronism;renal failure acute;vomiting;gravitational oedema;dizziness;anaemia megaloblastic;hypokalaemia;diuretic effect;pregnancy;hyperkalaemia;jaundice;pre-eclampsia…	NC1=NC(N)=C2N=C(C(N)=NC2=N1)C1=CC=CC=C1
DB00388	Phenylephrine	Aromatic alcohol;Organonitrogen compound;1 2-aminoalcohol;Aromatic homomonocyclic compound;Alcohol;Hydrocarbon derivative;Phenol;Amine;Secondary aliphatic amine;Aralkylamine;Organooxygen compound;Secondary alcohol;Secondary amine;	C C01 C01C C01CA C01CA06; R R01 R01A R01AA R01AA04; R R01 R01A R01AB R01AB01; R R01 R01B R01BA R01BA03; R R01 R01B R01BA R01BA53; S S01 S01F S01FB S01FB01; S S01 S01G S01GA S01GA05; S S01 S01G S01GA S01GA55;	P35368;P35348;P25100;	pruritus;blanching;stinging;myocardial infarction;paroxysmal supraventricular tachycardia;syncope;gastrointestinal disorder;nervousness;cycloplegia;open angle glaucoma;eye pain;vision blurred;vomiting;posterior synechiae of iris;orthostatic hypotension;neck pain;pulmonary oedema;hyperaemia;sweating increased;extrasystoles;reflex bradycardia;shock;palpitations;lacrimation;uveitis;dyspnoea;photopho…	CNC[C@H](O)C1=CC(O)=CC=C1
DB00389	Carbimazole	Azole;Organonitrogen compound;Azacycle;Monocarboxylic acid or derivatives;N-substituted imidazole;Aromatic heteromonocyclic compound;Imidazole-2-thione;Hydrocarbon derivative;Heteroaromatic compound;Organosulfur compound;Imidazole;Organooxygen compound;Thiourea;	H H03 H03B H03BB H03BB01;	P07202;	pruritus;distress;infection;bone marrow depression;hypersensitivity;myalgia;thrombocytopenia;thyrotoxicosis;arthralgia;pancytopenia;aplastic anaemia;angioedema;leukopenia;hyperthyroidism;eosinophilia;jaundice cholestatic;liver function test abnormal;mouth ulceration;myopathy;contusion;neutropenia;hepatitis cholestatic;body temperature increased;haemorrhage;jaundice;hypogeusia;hepatitis;toxic nodu…	CCOC(=O)N1C=CN(C)C1=S
DB00390	Digoxin	Dihydrofuran;12-hydroxysteroid;Hydroxysteroid;Alcohol;Aliphatic heteropolycyclic compound;Monocarboxylic acid or derivatives;Cardanolide-glycoside;Acetal;Hydrocarbon derivative;2-furanone;Cyclic alcohol;Alpha beta-unsaturated carboxylic ester;Tertiary alcohol;Carbonyl group;Organoheterocyclic compound;Secondary alcohol;1 2-diol;Saccharide;Oligosaccharide;Lactone;Carboxylic acid ester;Steroidal gl…	C C01 C01A C01AA C01AA05;	P05023;	hallucination;confusional state;atrial fibrillation;ventricular bigeminy;vision blurred;vomiting;dizziness;visual disturbance;gynaecomastia;xanthopsia;palpitations;digoxin toxicity;sinus bradycardia;nausea;cardiac disorder;atrial tachycardia;anxiety;ventricular tachycardia;atrioventricular dissociation;electrocardiogram change;tachycardia;ventricular extrasystoles;asthenia;cardiac failure;ventric…	[H][C@]12CC[C@]3([H])[C@]([H])(C[C@@H](O)[C@]4(C)[C@H](CC[C@]34O)C3=CC(=O)OC3)[C@@]1(C)CC[C@@H](C2)O[C@H]1C[C@H](O)[C@H](O[C@H]2C[C@H](O)[C@H](O[C@H]3C[C@H](O)[C@H](O)[C@@H](C)O3)[C@@H](C)O2)[C@@H](C)O1
DB00393	Nimodipine	Allyl-type 1 3-dipolar organic compound;Enamine;Dialkyl ether;Vinylogous amide;Hydrocarbon derivative;Amine;Alpha beta-unsaturated carboxylic ester;Carbonyl group;Propargyl-type 1 3-dipolar organic compound;Organic nitrite;Dicarboxylic acid or derivatives;Organic zwitterion;Nitrobenzene;Ether;Organonitrogen compound;Dihydropyridinecarboxylic acid derivative;Organic nitro compound;Azacycle;Benzeno…	C C08 C08C C08CA C08CA06;	O00305;Q13698;Q01668;P35869;Q02641;O60840;P54284;Q13936;Q08289;P08235;	pruritus;oedema;myalgia;gastrointestinal symptom nos;gastrointestinal disorder;wheezing;cramp muscle;lactic dehydrogenase activity increased;alanine aminotransferase increased;liver function test abnormal;vomiting;hypotension;dizziness;platelet count decreased;sweating increased;palpitations;vasospasm;dyspnoea;nausea;cardiac disorder;vasospasm cerebral;hyponatraemia;ileus;tachycardia;hypersensiti…	COCCOC(=O)C1=C(C)NC(C)=C(C1C1=CC(=CC=C1)[N+]([O-])=O)C(=O)OC(C)C
DB00394	Beclomethasone dipropionate	Hydroxysteroid;Alcohol;Cyclic ketone;Alkyl halide;20-oxosteroid;11-beta-hydroxysteroid;Steroid ester;Hydrocarbon derivative;Cyclic alcohol;Organohalogen compound;Halohydrin;Carbonyl group;Secondary alcohol;Dicarboxylic acid or derivatives;3-oxo-delta-1 4-steroid;Organochloride;9-halo-steroid;Progestogin-skeleton;Alpha-acyloxy ketone;Delta-1 4-steroid;Ketone;Carboxylic acid ester;Chlorohydrin;Carb…	A A07 A07E A07EA A07EA07; D D07 D07A D07AC D07AC15; D D07 D07C D07CC D07CC04; R R01 R01A R01AD R01AD01; R R03 R03A R03AK R03AK08; R R03 R03B R03BA R03BA01;	P04150;	pruritus;dysmenorrhoea;glaucoma;wheezing;cough;dysphonia;discoid lupus erythematosus;oropharyngeal candidiasis;skin atrophy;eczema;epistaxis;type iv hypersensitivity reaction;skin striae;growth retardation;asthma;nausea;hypertrichosis;cataract subcapsular;secondary adrenocortical insufficiency;hyperadrenocorticism;cushing's syndrome;psoriasis;sinusitis;skin disorder;infection;pharyngitis;rhinorrh…	[H][C@@]12C[C@H](C)[C@](OC(=O)CC)(C(=O)COC(=O)CC)[C@@]1(C)C[C@H](O)[C@@]1(Cl)[C@@]2([H])CCC2=CC(=O)C=C[C@]12C
DB00396	Progesterone	Delta-4-steroid;Hydrocarbon derivative;Progestogin-skeleton;Oxosteroid;Aliphatic homopolycyclic compound;3-oxo-delta-4-steroid;3-oxosteroid;Organooxygen compound;Carbonyl group;Cyclic ketone;Ketone;20-oxosteroid;	G G03 G03D G03DA G03DA04; G G03 G03F G03FA G03FA04;	P41145;P03372;P06401;P08235;	throat tightness;musculoskeletal disorder;withdrawal bleed;vaginal irritation;uterine cancer;pruritus genital;syncope;breast swelling;gastrointestinal disorder;amenorrhea secondary;flatulence;hypertonia;decreased appetite;breast pain;pancreatitis acute;visual disturbance;personality disorder;ovarian cancer;blindness;leg pain;shock;pregnancy;endometriosis;asthma;palpitations;cerebrovascular accide…	[H][C@@]12CC[C@H](C(C)=O)[C@@]1(C)CC[C@@]1([H])[C@@]2([H])CCC2=CC(=O)CC[C@]12C
DB00397	Phenylpropanolamine	Aromatic alcohol;Organonitrogen compound;1 2-aminoalcohol;Aromatic homomonocyclic compound;Alcohol;Hydrocarbon derivative;Phenylpropane;Amine;Primary aliphatic amine;Aralkylamine;Organooxygen compound;Secondary alcohol;Primary amine;	R R01 R01B R01BA R01BA01; R R01 R01B R01BA R01BA51;	P07550;P08913;P21728;P35348;P08588;	respiratory depression;hypersensitivity;hallucination;rhinorrhoea;confusional state;urinary hesitation;coordination abnormal;nervousness;dyskinesia;cough;urinary retention;dysphoria;ataxia;nephrosis lower nephron;sneezing;flushing;euphoric mood;vision blurred;vomiting;constipation;hypotension;tremor;dizziness;irritability;pain;seasonal allergy;nasal congestion;hepatocellular injury;drowsiness;bod…	C[C@@H](N)[C@@H](O)C1=CC=CC=C1
DB00398	Sorafenib	Organofluoride;Pyridine carboxylic acid or derivatives;Secondary carboxylic acid amide;Alkyl halide;Alkyl fluoride;Hydrocarbon derivative;Heteroaromatic compound;Aryl halide;Carboxamide group;Organohalogen compound;Carbonyl group;Pyridinecarboxamide;Organoheterocyclic compound;Chlorobenzene;Organochloride;Organonitrogen compound;N-phenylurea;Aryl chloride;Azacycle;Benzenoid;Aromatic heteromonocyc…	L L01 L01X L01XE L01XE05;	P04049;P35968;P15056;P11362;P07949;P35916;P17948;P09619;P10721;P36888;	skin cancer;hepatic pain;syncope;gastrointestinal symptom nos;mucosal inflammation;gastrointestinal disorder;dysgeusia;nephrotic syndrome;fatigue;rhabdomyolysis;thyroid carcinoma;hyperthyroidism;ascites;abdominal tenderness;tinnitus;interstitial lung disease;vascular headache;alanine aminotransferase increased;oral pain;dehydration;abdominal pain upper;hepatocellular carcinoma;mouth ulceration;de…	CNC(=O)C1=NC=CC(OC2=CC=C(NC(=O)NC3=CC(=C(Cl)C=C3)C(F)(F)F)C=C2)=C1
DB00399	Zoledronic acid	Hydrocarbon derivative;Azole;Bisphosphonate;Heteroaromatic compound;Organonitrogen compound;Imidazole;Azacycle;Organooxygen compound;Organophosphonic acid;N-substituted imidazole;Aromatic heteromonocyclic compound;Organoheterocyclic compound;	M M05 M05B M05BA M05BA08; M M05 M05B M05BB M05BB08;	P14324;O95749;	musculoskeletal disorder;haematuria;syncope;azotaemia;gastrointestinal disorder;hypermagnesaemia;fracture;interstitial lung disease;serum creatinine abnormal;dehydration;scleritis;decreased appetite;influenza like illness;shock;hyperkalaemia;palpitations;asthma;stiffness;atypical femur fracture;very rare ?€? uncommon;toothache;weight decreased;mediastinal disorder;pollakiuria;orbital oedema;ostei…	OC(CN1C=CN=C1)(P(O)(O)=O)P(O)(O)=O
DB00400	Griseofulvin	Aryl alkyl ketone;Chlorobenzene;Organochloride;Ether;Aryl chloride;Aryl ketone;Benzenoid;Cyclic ketone;Ketone;Hydrocarbon derivative;Oxacycle;Aryl halide;Anisole;Benzofuran;Alkyl aryl ether;Organohalogen compound;Organooxygen compound;Carbonyl group;Aromatic heteropolycyclic compound;Vinylogous ester;	D D01 D01A D01AA D01AA08; D D01 D01B D01BA D01BA01;	P87066;P10875;	infection;hypersensitivity;epigastric distress;tinea capitis;chromoblastomycosis;proteinuria;tinea infection;oral candidiasis;confusional state;nocardiosis;coagulopathy;diarrhoea;cryptococcosis;angioedema;fatigue;leukopenia;systemic lupus erythematosus;hyperbilirubinaemia;nephrosis;histoplasmosis;gastrointestinal haemorrhage;vomiting;tinea cruris;dizziness;blastomycosis;tinea barbae;actinomycosis…	COC1=CC(OC)=C(Cl)C2=C1C(=O)[C@]1(O2)[C@H](C)CC(=O)C=C1OC
DB00401	Nisoldipine	Allyl-type 1 3-dipolar organic compound;Enamine;Vinylogous amide;Hydrocarbon derivative;Amine;Alpha beta-unsaturated carboxylic ester;Carbonyl group;Propargyl-type 1 3-dipolar organic compound;Organic nitrite;Dicarboxylic acid or derivatives;Organic zwitterion;Nitrobenzene;Organonitrogen compound;Dihydropyridinecarboxylic acid derivative;Organic nitro compound;Azacycle;Benzenoid;Organic 1 3-dipol…	C C08 C08C C08CA C08CA07;	Q13698;P54289;Q01668;Q13936;Q08289;	dysuria;blepharitis;haematuria;blood urea increased;syncope;nervousness;dysgeusia;flatulence;tinnitus;chills;hypertonia;mouth ulceration;dizziness;herpes zoster;gynaecomastia;dysphagia;palpitations;asthma;body temperature increased;supraventricular tachycardia;melaena;cerebrovascular accident;weight decreased;sinusitis;dry skin;pollakiuria;pharyngitis;increased appetite;tearing eyes;atrioventricu…	COC(=O)C1=C(C)NC(C)=C(C1C1=CC=CC=C1[N+]([O-])=O)C(=O)OCC(C)C
DB00402	Eszopiclone	Piperazine-1-carboxylic acid;N-alkylpiperazine;Tertiary aliphatic amine;Lactam;Monocarboxylic acid or derivatives;Cyclopyrrolone;N-methylpiperazine;Hydrocarbon derivative;Amine;Heteroaromatic compound;Aryl halide;Piperazine;Carboxamide group;Organohalogen compound;Carbonyl group;Aminopyridine;Organochloride;Organonitrogen compound;Imidolactam;Aryl chloride;Azacycle;Pyridine;Carboxylic acid deriva…	N N05 N05C N05CF N05CF04;	P31644;P34903;Q9UN88;P30536;P47870;P28472;P78334;P14867;Q8N1C3;P47869;P18505;P18507;O00591;Q99928;P48169;O14764;Q16445;	nocturnal awakening;photosensitivity;haematuria;breast engorgement;ejaculation failure;hypertonia;dehydration;mouth ulceration;hiccups;breast pain;pregnancy;asthma;palpitations;melaena;stiffness;rectal haemorrhage;rare infrequent;weight decreased;neck stiffness;dry skin;pollakiuria;pharyngitis;viral infection;nystagmus;increased appetite;somnambulism;erectile dysfunction;ataxia;breast enlargement…	CN1CCN(CC1)C(=O)O[C@@H]1N(C(=O)C2=NC=CN=C12)C1=NC=C(Cl)C=C1
DB00404	Alprazolam	Chlorobenzene;Organochloride;Azole;Triazole;Organonitrogen compound;1 2 4-triazole;Aryl chloride;Azacycle;Benzenoid;Organic 1 3-dipolar compound;Phenyl-1 3 4-triazole;Imine;1 4-benzodiazepine;Hydrocarbon derivative;Heteroaromatic compound;Monocyclic benzene moiety;Aryl halide;Organohalogen compound;Ketimine;Phenyl-1 2 4-triazole;Propargyl-type 1 3-dipolar organic compound;Phenyltriazole;Aromatic …	N N05 N05B N05BA N05BA12;	P34903;P31644;Q9UN88;P47870;P28472;P78334;P14867;Q8N1C3;P47869;P18505;P18507;O00591;Q99928;P48169;O14764;Q16445;	depressed mood;fear of death;social phobia;syncope;gastrointestinal symptom nos;gastrointestinal disorder;dyskinesia;hangover;urinary retention;major depression;decreased appetite;phobic avoidance;palpitations;talkativeness;anxiety state;road traffic accident;balance disorder;weight decreased;hypersomnia;mediastinal disorder;pollakiuria;rhinorrhoea;increased appetite;apprehension;akathisia;hyperp…	CC1=NN=C2CN=C(C3=CC=CC=C3)C3=C(C=CC(Cl)=C3)N12
DB00408	Loxapine	N-alkylpiperazine;Tertiary aliphatic amine;N-methylpiperazine;Hydrocarbon derivative;Amine;Dibenzoxazepine;Aryl halide;Carboxylic acid amidine;Piperazine;Organohalogen compound;Propargyl-type 1 3-dipolar organic compound;Chlorobenzene;Organochloride;Ether;Organonitrogen compound;Imidolactam;Aryl chloride;Azacycle;Benzenoid;Organic 1 3-dipolar compound;Amidine;Oxacycle;Diaryl ether;1 4-diazinane;T…	N N05 N05A N05AH N05AH01;	P08912;P08913;P28566;P34969;P28222;P28223;P11229;P46098;P28221;P14416;P18089;P21728;P35462;P47898;P08588;Q9H3N8;P31645;P25021;P28335;P35368;P35367;P21918;P50406;P08908;P21917;P35348;P20309;P18825;P08172;P08173;P23975;Q01959;	throat tightness;photosensitivity;syncope;gastrointestinal disorder;dry eye;dysgeusia;dyskinesia;urinary retention;fatigue;polydipsia;staggering gait;lung disorder;motor restlessness;vomiting;constipation;dizziness;gynaecomastia;dysphagia;drowsiness;asthma;cerebrovascular accident;weight decreased;dementia;asthenia;mediastinal disorder;tardive dyskinesia;respiratory depression;gait shuffling;very…	CN1CCN(CC1)C1=NC2=CC=CC=C2OC2=C1C=C(Cl)C=C2
DB00410	Mupirocin	Alcohol;Dialkyl ether;Heterocyclic fatty acid;Hydrocarbon derivative;Epoxy fatty acid;Carboxylic acid;Fatty acid ester;Alpha beta-unsaturated carboxylic ester;Branched fatty acid;Carbonyl group;Organoheterocyclic compound;Secondary alcohol;1 2-diol;Aliphatic heteromonocyclic compound;Dicarboxylic acid or derivatives;Saccharide;Ether;Oxirane;Medium-chain fatty acid;Carboxylic acid ester;Monosaccha…	D D06 D06A D06AX D06AX09; R R01 R01A R01AX R01AX06;	P41972;	pruritus;stinging;cross resistance;blepharitis;herpes nos;furunculosis;cough;dysgeusia;very rare;eczema;epistaxis;dizziness;ecthyma;eczema infected;epidermolysis bullosa;swelling;dermatitis atopic;nausea;dry mouth;erythema;unspecified disorder of skin and subcutaneous tissue;folliculitis;psoriasis;skin infection;skin disorder;dry skin;rash generalised;pharyngitis;infection;hypersensitivity;immune…	C[C@H](O)[C@H](C)[C@@H]1O[C@H]1C[C@H]1CO[C@@H](C\C(C)=C\C(=O)OCCCCCCCCC(O)=O)[C@H](O)[C@@H]1O
DB00411	Carbachol	Hydrocarbon derivative;Organic zwitterion;Amine;Choline;Organic salt;Organooxygen compound;Aliphatic acyclic compound;Organic chloride salt;	N N07 N07A N07AB N07AB01; S S01 S01E S01EB S01EB02;	Q15822;P11229;P08172;	hypotension;abdominal cramps;epigastric distress;stinging;sweating increased;glaucoma;salivation;asthma;syncope;diarrhoea;corneal opacity;cramp muscle;bullous keratopathy;conjunctival hyperaemia;arrhythmia;miosis;eye irritation;iritis;flushing;headache;retinal detachment;sweating;vomiting;ciliary muscle spasm;	[Cl-].C[N+](C)(C)CCOC(N)=O
DB00412	Rosiglitazone	Thioether;Ether;Organonitrogen compound;Imidolactam;Azacycle;Aromatic heteromonocyclic compound;Thiazolidinedione;Hydrocarbon derivative;Amine;Pyridine;Heteroaromatic compound;Carboxylic acid derivative;Phenol ether;Alkyl aryl ether;Carboxamide group;Tertiary amine;Organooxygen compound;Carbonyl group;Organoheterocyclic compound;Aminopyridine;Dialkylarylamine;Thiazolidine;	A A10 A10B A10BD A10BD03; A A10 A10B A10BD A10BD04; A A10 A10B A10BG A10BG02;	P37231;O60488;	pruritus;oedema;myalgia;myocardial infarction;gastrointestinal disorder;fracture;diabetic;fatigue;leukopenia;stevens-johnson syndrome;weight increased;high cholesterol;haematocrit decreased;very rare;rare;hyperglycaemia;nasopharyngitis;constipation;pulmonary oedema;dizziness;eye disorder;hepatic enzyme increased;cerebrovascular accident;cardiac disorder;nausea;malnutrition;ischaemia;weight decrea…	CN(CCOC1=CC=C(CC2SC(=O)NC2=O)C=C1)C1=CC=CC=N1
DB00413	Pramipexole	Hydrocarbon derivative;Azole;Heteroaromatic compound;Secondary aliphatic amine;Aralkylamine;Azacycle;Primary aromatic amine;Organoheterocyclic compound;Primary amine;Thiazole;Aromatic heteropolycyclic compound;Secondary amine;	N N04 N04B N04BC N04BC05;	P08913;P28335;P28222;P28223;P28221;P14416;P21918;P18089;P08908;P21917;P41595;P18825;P21728;P35462;	eye infection;blepharitis;haematuria;syncope;gastrointestinal disorder;dyskinesia;flatulence;ascites;bladder cancer;carpal tunnel syndrome;hypertonia;dehydration;hordeolum;decreased appetite;hiccups;aphasia;bronchopneumonia;visual disturbance;hypersexuality;asthma;umbilical hernia;hyponatraemia;sleep attacks;balance disorder;cerebral infarction;weight decreased;acute tonsillitis;skin disorder;los…	CCCN[C@H]1CCC2=C(C1)SC(N)=N2
DB00415	Ampicillin	Thioether;Dialkylthioether;N-acyl-alpha amino acid or derivatives;Monocarboxylic acid or derivatives;Secondary carboxylic acid amide;Hydrocarbon derivative;Alpha-amino acid or derivatives;Amine;Carboxylic acid;Carboxylic acid amide;Primary aliphatic amine;Carboxamide group;Penicillin;Aralkylamine;Carbonyl group;Alpha-amino acid amide;Phenylacetamide;Tertiary carboxylic acid amide;Organonitrogen c…	J J01 J01C J01CA J01CA01; J J01 J01C J01CA J01CA51; J J01 J01C J01CR J01CR01; S S01 S01A S01AA S01AA19;	Q8DR59;Q16348;Q02763;Q75Y35;Q7CRA4;Q8DNB6;P46059;P0A3M6;	pruritus;glossitis;gonorrhoea;infection;stomatitis;hypersensitivity;thrombocytopenia;typhoid fever;pseudomembranous colitis;meningitis bacterial;diarrhoea;enterocolitis;leukopenia;septicemia;laryngospasm;eosinophilia;serum sickness;endocarditis;respiratory tract infection;purpura;pneumonia due to streptococcus group b;vomiting;sore mouth;anaemia;seasonal allergy;thrombocytopenic purpura;meningiti…	[H][C@]12SC(C)(C)[C@@H](N1C(=O)[C@H]2NC(=O)[C@H](N)C1=CC=CC=C1)C(O)=O
DB00418	Secobarbital	Hydrocarbon derivative;Urea;1 3-diazinane;Ureide;Organonitrogen compound;Carboxylic acid derivative;Barbiturate;Carboxamide group;Azacycle;Organooxygen compound;Carbonyl group;Aliphatic heteromonocyclic compound;	N N05 N05C N05CA N05CA06;	P31644;P34903;P47869;P42262;P14867;P43681;P36544;P48169;Q16445;	hypersensitivity;hallucination;cns depression nos;confusional state;syncope;injection site reaction;nervousness;angioedema;ataxia;vomiting;constipation;hypotension;dizziness;anaemia megaloblastic;hypoventilation;hepatocellular injury;somnolence;apnoea;body temperature increased;nightmare;nausea;insomnia;agitation;anxiety;rash;dermatitis exfoliative;thinking abnormal;hyperkinesia;headache;bradycar…	CCCC(C)C1(CC=C)C(=O)NC(=O)NC1=O
DB00419	Miglustat	Organonitrogen compound;1 2-aminoalcohol;Tertiary aliphatic amine;Azacycle;Alcohol;Primary alcohol;Hydrocarbon derivative;Amine;Tertiary amine;Organooxygen compound;Polyol;Piperidine;Secondary alcohol;1 2-diol;Aliphatic heteromonocyclic compound;	A A16 A16A A16AX A16AX06;	Q16739;	cerebellar syndrome;musculoskeletal disorder;gastrointestinal disorder;cramp muscle;fatigue;flatulence;chills;bladder cancer;appetite absent;neuritis;vomiting;decreased appetite;constipation;dizziness;heaviness in limbs;visual disturbance;leg pain;neuropathy peripheral;cramps of lower extremities;nausea;influenza-like symptoms;dry mouth;malnutrition;vertigo;dyspepsia;weight decreased;neuropathy;d…	CCCCN1C[C@H](O)[C@@H](O)[C@H](O)[C@H]1CO
DB00421	Spironolactone	Thioether;Gamma butyrolactone;3-oxo-delta-4-steroid;Aliphatic heteropolycyclic compound;Lactone;Monocarboxylic acid or derivatives;Thiocarboxylic acid or derivatives;Cyclic ketone;Ketone;Sulfenyl compound;Carboxylic acid ester;Delta-4-steroid;Hydrocarbon derivative;Oxolane;Oxacycle;Spironolactone;Carboxylic acid derivative;Organosulfur compound;Oxosteroid;Thiocarboxylic acid ester;3-oxosteroid;Or…	C C03 C03D C03DA C03DA01;	O00305;Q13698;Q9P0X4;O43497;Q13936;P10275;Q8IZS8;Q08289;P31213;Q01668;O95180;O60840;Q6TME4;Q00975;Q9NY47;P54284;P06401;P54289;Q9H8P0;Q06432;O00555;P18405;Q02641;P04150;P08235;P04278;	pruritus;oedema;myocardial infarction;confusional state;gastrointestinal symptom nos;adenoma benign;nephrotic syndrome;toxic epidermal necrolysis;cramp muscle;leukopenia;stevens-johnson syndrome;ascites;eosinophilia;drug fever;alkalosis hypokalaemic;angina pectoris;gastritis;vomiting;gravitational oedema;hypotension;breast pain;dizziness;gynaecomastia;pregnancy;hyperkalaemia;drowsiness;body tempe…	[H][C@@]12CC[C@@]3(CCC(=O)O3)[C@@]1(C)CC[C@@]1([H])[C@@]2([H])[C@@]([H])(CC2=CC(=O)CC[C@]12C)SC(C)=O
DB00422	Methylphenidate	Phenylacetate;Organonitrogen compound;Azacycle;Monocarboxylic acid or derivatives;Aromatic heteromonocyclic compound;Carboxylic acid ester;Hydrocarbon derivative;Amine;Secondary aliphatic amine;Carboxylic acid derivative;Aralkylamine;Organooxygen compound;Carbonyl group;Organoheterocyclic compound;Piperidine;Secondary amine;Methyl ester;	N N06 N06B N06BA N06BA04;	P31645;P23975;Q01959;	hallucination visual;depressed mood;photosensitivity;haematuria;motion sickness;syncope;skin hyperpigmentation;gastrointestinal disorder;dyskinesia;ear infection;suicide attempt;appetite absent;dehydration;skin irritation;decreased appetite;hiccups;visual disturbance;platelet count decreased;extrasystoles;personality disorder;contusion;daytime sleepiness;paralysis;palpitations;supraventricular ta…	COC(=O)C(C1CCCCN1)C1=CC=CC=C1
DB00423	Methocarbamol	Hydrocarbon derivative;Ether;Organonitrogen compound;Anisole;Alkyl aryl ether;Aromatic homomonocyclic compound;Alcohol;Organooxygen compound;Secondary alcohol;	M M03 M03B M03BA M03BA03; M M03 M03B M03BA M03BA53; M M03 M03B M03BA M03BA73;	P00915;	pruritus;epilepsy;convulsion;hypersensitivity;taste metallic;nystagmus;confusional state;syncope;thrombophlebitis;angioedema;diplopia;leukopenia;convulsive seizure;flushing;jaundice cholestatic;lightheadedness;vision blurred;vomiting;hypotension;trauma;dizziness;pain;nasal congestion;drowsiness;body temperature increased;jaundice;muscular incoordination;conjunctivitis;nausea;insomnia;rash;amnesia…	COC1=CC=CC=C1OCC(O)COC(N)=O
DB00424	Hyoscyamine	Phenylacetate;Organonitrogen compound;Tertiary aliphatic amine;Azacycle;Alcohol;Monocarboxylic acid or derivatives;Primary alcohol;Carboxylic acid ester;Hydrocarbon derivative;Beta-hydroxy acid;Amine;Carboxylic acid derivative;Tertiary amine;Tropane alkaloid;Organooxygen compound;N-alkylpyrrolidine;Carbonyl group;Organoheterocyclic compound;Piperidine;Pyrrolidine;Hydroxy acid;Aromatic heteropolyc…	A A03 A03B A03BA A03BA03; A A03 A03C A03CB A03CB31;	P20309;P11229;P08172;P08173;	eye infection;heat intolerance;sweating decreased;blepharitis;syncope;urinary retention;supraventricular extrasystoles;abdominal colic;hypertonia;dehydration;labile blood pressure;extrasystoles;blindness;shock;paralysis;palpitations;supraventricular tachycardia;lacrimation;sinus bradycardia;qrs complex;hyponatraemia;atrioventricular dissociation;dry skin;loss of libido;common cold;ventricular arr…	CN1[C@H]2CC[C@@H]1C[C@@H](C2)OC(=O)[C@H](CO)C1=CC=CC=C1
DB00425	Zolpidem	Tertiary carboxylic acid amide;Methylpyridine;Organonitrogen compound;Toluene;Azacycle;Benzenoid;N-substituted imidazole;4-phenylimidazole;Hydrocarbon derivative;5-phenylimidazole;Amine;Pyridine;Heteroaromatic compound;Monocyclic benzene moiety;Carboxylic acid derivative;Carboxamide group;Tertiary amine;Imidazopyridine;Organooxygen compound;Carbonyl group;Aromatic heteropolycyclic compound;	N N05 N05C N05CF N05CF02;	P14867;P34903;P47869;	depressed mood;syncope;photopsia;urinary retention;flatulence;manic psychosis;suicide attempt;scleritis;trauma;hiccups;breast pain;visual disturbance;influenza like illness;personality disorder;extrasystoles;restless legs syndrome;contusion;shock;palpitations;rectal haemorrhage;balance disorder;asthenopia;weight decreased;dementia;red blood cell sedimentation rate increased;tendonitis;dizziness p…	CN(C)C(=O)CC1=C(N=C2C=CC(C)=CN12)C1=CC=C(C)C=C1
DB00426	Famciclovir	Azole;Organonitrogen compound;Azacycle;Primary aromatic amine;Acetate salt;Monocarboxylic acid or derivatives;N-substituted imidazole;Pyrimidine;Carboxylic acid ester;Hydrocarbon derivative;Amine;Heteroaromatic compound;Carboxylic acid derivative;Imidazole;Organooxygen compound;Purine;Carbonyl group;Primary amine;Aromatic heteropolycyclic compound;	J J05 J05A J05AB J05AB09; S S01 S01A S01AD S01AD07;	P09252;P04293;	pruritus;eyelid oedema;dysmenorrhoea;musculoskeletal disorder;myalgia;hallucination;confusional state;immunocompromised;gastrointestinal disorder;herpes labialis;toxic epidermal necrolysis;fatigue;leukopenia;fungal infection;stevens-johnson syndrome;flatulence;tinnitus;abdominal pain upper;gamma-glutamyltransferase increased;jaundice cholestatic;liver function test abnormal;vomiting;nasopharyngit…	CC(=O)OCC(CCN1C=NC2=CN=C(N)N=C12)COC(C)=O
DB00428	Streptozocin	Glucosamine;Organonitrogen compound;N-methylnitrosourea;Alcohol;Hemiacetal;Organic nitrosamine;Primary alcohol;Nitrosamide;Hydrocarbon derivative;Nitrosourea;Monosaccharide;Oxacycle;Amino sugar;N-nitroso compound;Polyol;Organoheterocyclic compound;Secondary alcohol;Oxane;Semicarbazide;1 2-diol;Aliphatic heteromonocyclic compound;	L L01 L01A L01AD L01AD04;	Q89ZI2;	violent;oedema;blood urea increased;confusional state;azotaemia;leukopenia;neoplasm malignant;carcinoid tumour;nephrotoxicity;hypoalbuminaemia;haematocrit decreased;eosinophilia;glycosuria;vomiting;metastatic disease;neutropenia;body temperature increased;blood bilirubin increased;hepatic enzyme increased;syndrome fanconi-like;nausea;erythema;pancreatic carcinoma;insulinoma;neoplasm;lethargy;neph…	CN(N=O)C(=O)N[C@H]1[C@@H](O)O[C@H](CO)[C@@H](O)[C@@H]1O
DB00431	Lindane	Hydrocarbon derivative;Organochloride;Aliphatic homomonocyclic compound;Alkyl halide;Alkyl chloride;	P P03 P03A P03AB P03AB02;	O75311;P18505;P23415;P48167;P23416;	pruritus;dermatitis irritant contact;pain;dizziness;convulsion;infestation nos;scabies;paraesthesia;dermatitis;alopecia;urticaria;lice infestation;headache;	Cl[C@H]1[C@H](Cl)[C@@H](Cl)[C@@H](Cl)[C@H](Cl)[C@H]1Cl
DB00432	Trifluridine	Saccharide;Organofluoride;Organonitrogen compound;Lactam;Azacycle;Alcohol;Pyrimidone;Aromatic heteromonocyclic compound;Hydropyrimidine;Alkyl halide;Vinylogous amide;Alkyl fluoride;Primary alcohol;Pyrimidine;Hydrocarbon derivative;Urea;Oxolane;Heteroaromatic compound;Oxacycle;Organohalogen compound;Organooxygen compound;Pyrimidine 2'-deoxyribonucleoside;Organoheterocyclic compound;Secondary alcoh…	L L01 L01B L01BC L01BC59; S S01 S01A S01AD S01AD02;	P04818;	eyelid oedema;keratopathy;keratitis sicca;punctate keratitis;hyperaemia;hypersensitivity;stinging;ocular toxicity;nausea;intraocular pressure increased;herpes simplex;superficial punctate keratopathy;keratitis;corneal stromal edema;keratoconjunctivitis;vision blurred;	OC[C@H]1O[C@H](C[C@@H]1O)N1C=C(C(=O)NC1=O)C(F)(F)F
DB00433	Prochlorperazine	Thioether;Organochloride;N-alkylpiperazine;Organonitrogen compound;Alkyldiarylamine;Tertiary aliphatic amine;Aryl chloride;Azacycle;Diarylthioether;N-methylpiperazine;Hydrocarbon derivative;Amine;Aryl halide;Piperazine;1 4-diazinane;Organohalogen compound;Tertiary amine;Aromatic heteropolycyclic compound;Para-thiazine;Phenothiazine;	N N05 N05A N05AB N05AB04;	P14416;	edema cerebral;throat tightness;tetanus-like;photosensitivity;dyskinesia;urinary retention;corneal deposits;eosinophilia;hyperglycaemia;motor restlessness;obstipation;cyanosis;glycosuria;vomiting;constipation;dizziness;gynaecomastia;pregnancy;apnoea;dysphagia;drowsiness;asthma;body temperature increased;coma;haemolytic anaemia;throat sore;mydriasis;skin disorder;tardive dyskinesia;keratopathy;inf…	CN1CCN(CCCN2C3=CC=CC=C3SC3=C2C=C(Cl)C=C3)CC1
DB00434	Cyproheptadine	Hydrocarbon derivative;Amine;Organonitrogen compound;Tertiary aliphatic amine;Azacycle;Tertiary amine;Dibenzocycloheptene;Organoheterocyclic compound;Piperidine;Aromatic heteropolycyclic compound;	R R06 R06A R06AX R06AX02;	P28335;P35367;P28223;P20309;P11229;P08172;	oedema;hallucination;photosensitivity;confusional state;syncope;nervousness;wheezing;urinary retention;fatigue;leukopenia;weight increased;tinnitus;chills;neuritis;vision blurred;vomiting;constipation;hypotension;dizziness;irritability;sweating increased;extrasystoles;nasal dryness;drowsiness;cold urticaria;palpitations;hysteria;labyrinthitis;nausea;haemolytic anaemia;agitation;cholestasis;vertig…	CN1CCC(CC1)=C1C2=CC=CC=C2C=CC2=CC=CC=C12
DB00435	Nitric Oxide	Acyclic compound;Homogeneous other non metal;Inorganic oxide;	R R07 R07A R07AX R07AX01;	P33402;	convulsion;methaemoglobinaemia;thrombocytopenia;haemorrhage intracranial;pulmonary hypertension;atelectasis;gastrointestinal haemorrhage;hypotension;hypoxia;dizziness;shock;pulmonary haemorrhage;pregnancy;haemorrhage;dyspnoea;cardiac disorder;angiopathy;periventricular leukomalacia;chest discomfort;cerebral infarction;blood and lymphatic system disorders;respiratory failure;dry throat;headache;ne…	[N]=O
DB00437	Allopurinol	Hydrocarbon derivative;Azole;Pyrazolopyrimidine;Heteroaromatic compound;Organonitrogen compound;Azacycle;Organooxygen compound;Pyrimidone;Vinylogous amide;Aromatic heteropolycyclic compound;Pyrazole;Pyrimidine;	M M04 M04A M04AA M04AA01; M M04 M04A M04AA M04AA51;	P47989;	onycholysis;skin scaly;haematuria;gastrointestinal disorder;secondary gout;retinitis;flatulence;creatinine increased;eosinophilia;myeloid metaplasia;aplasia;swelling face;contusion;hyperkalaemia;paralysis;asthma;steatorrhoea;cardiovascular disorder;cerebrovascular accident;hyponatraemia;cerebral infarction;splenomegaly;loss of libido;pharyngitis;septic shock;injection site reaction;erectile dysfu…	O=C1N=CN=C2NNC=C12
DB00438	Ceftazidime	Thioether;Dialkylthioether;N-acyl-alpha amino acid or derivatives;Enamine;Secondary carboxylic acid amide;Hydrocarbon derivative;Meta-thiazine;Alpha-amino acid or derivatives;Amine;Heteroaromatic compound;Carboxylic acid;Carboxylic acid amide;Carboxamide group;Carboxylic acid salt;Oxime ether;Carbonyl group;Dicarboxylic acid or derivatives;Tertiary carboxylic acid amide;Organic zwitterion;Azole;O…	J J01 J01D J01DD J01DD02; J J01 J01D J01DD J01DD52;	P02919;P02918;P0AD68;P72161;P0AD65;Q8DR59;Q75Y35;Q9X6V3;Q9X6W0;	gastrointestinal symptom nos;gastrointestinal disorder;encephalopathy;bursitis;very rare;eosinophilia;vomiting;renal impairment;dizziness;bronchopneumonia;bad taste;peritonitis;skin exfoliation;body temperature increased;pleurisy;coma;haemolytic anaemia;osteomyelitis;unspecified disorder of skin and subcutaneous tissue;pseudomonas infection;infection;infestation nos;coombs test positive;endometri…	[O-]C(=O)C1=C(CS[C@]2([H])[C@H](NC(=O)C(=N/OC(C)(C)C(O)=O)\C3=CSC(N)=N3)C(=O)N12)C[N+]1=CC=CC=C1
DB00439	Cerivastatin	Organofluoride;Aryl fluoride;Alcohol;Monocarboxylic acid or derivatives;Dialkyl ether;Heterocyclic fatty acid;Hydrocarbon derivative;Beta-hydroxy acid;Fluorobenzene;4-phenylpyridine;Heteroaromatic compound;Aryl halide;Carboxylic acid;Fatty acid;Organohalogen compound;Carbonyl group;Secondary alcohol;Hydroxy acid;Fatty acyl;Ether;Organonitrogen compound;Medium-chain hydroxy acid;Azacycle;Benzenoid…	C C10 C10A C10AA C10AA06;	P04035;	photosensitivity;lupus erythematosus;nodule;gastrointestinal disorder;dysgeusia;low density lipoprotein increased;rhabdomyolysis;flatulence;chills;transaminases increased;eosinophilia;hypertonia;hepatocellular carcinoma;vomiting;constipation;dizziness;visual disturbance;gynaecomastia;leg pain;hepatitis chronic active;paralysis;body temperature increased;carotid artery disease;antinuclear antibody…	COCC1=C(C2=CC=C(F)C=C2)C(\C=C\[C@@H](O)C[C@@H](O)CC(O)=O)=C(C(C)C)N=C1C(C)C
DB00440	Trimethoprim	Ether;Organonitrogen compound;Imidolactam;Azacycle;Primary aromatic amine;Aromatic heteromonocyclic compound;Pyrimidine;Aminopyrimidine;Hydrocarbon derivative;Amine;Heteroaromatic compound;Anisole;Alkyl aryl ether;Organooxygen compound;Organoheterocyclic compound;Primary amine;	J J01 J01E J01EA J01EA01; J J01 J01E J01EE J01EE01; J J01 J01E J01EE J01EE02; J J01 J01E J01EE J01EE03; J J01 J01E J01EE J01EE04; J J01 J01E J01EE J01EE05; J J01 J01E J01EE J01EE07;	P00374;P04818;	pruritus;glossitis;myalgia;hallucination;photosensitivity;haematuria;confusional state;abnormal behaviour;pseudomembranous colitis;syncope;wheezing;gastrointestinal disorder;cough;dyskinesia;aplastic anaemia;toxic epidermal necrolysis;leukopenia;stevens-johnson syndrome;tinnitus;very rare;eosinophilia;drug fever;neuritis;jaundice cholestatic;vomiting;epistaxis;renal impairment;constipation;dizzin…	COC1=CC(CC2=CN=C(N)N=C2N)=CC(OC)=C1OC
DB00441	Gemcitabine	Organofluoride;Alcohol;Pyrimidone;Hydropyrimidine;Alkyl halide;Alkyl fluoride;Pyrimidine;Hydrocarbon derivative;Oxolane;Amine;Heteroaromatic compound;Organohalogen compound;Halohydrin;Organoheterocyclic compound;Secondary alcohol;Saccharide;Organonitrogen compound;Imidolactam;Azacycle;Primary aromatic amine;Aromatic heteromonocyclic compound;Primary alcohol;Aminopyrimidine;Fluorohydrin;Oxacycle;O…	L L01 L01B L01BC L01BC05;	P30085;P04818;P23921;	haemolytic uraemic syndrome;hodgkin's disease;traffic accident;traumatic lung injury;carcinoma of lung;haematuria;blood urea increased;peripheral motor neuropathy;gastrointestinal disorder;respiratory distress syndrome;pulmonary toxicity;fatigue;alanine aminotransferase increased;creatinine increased;chills;very rare;bladder cancer;transaminases increased;hepatic insufficiency;common very common;…	NC1=NC(=O)N(C=C1)[C@@H]1O[C@H](CO)[C@@H](O)C1(F)F
DB00444	Teniposide	Tetralin;Gamma butyrolactone;Podophyllotoxin;Methoxybenzene;1-aryltetralin lignan;Alcohol;Monocarboxylic acid or derivatives;Methoxyphenol;Thiophene;Dimethoxybenzene;Acetal;Hydrocarbon derivative;Oxolane;Heteroaromatic compound;M-dimethoxybenzene;Alkyl aryl ether;Pyranodioxin;Carbonyl group;Organoheterocyclic compound;Secondary alcohol;1 2-diol;Benzodioxole;Meta-dioxane;Ether;Benzenoid;Lactone;Ca…	L L01 L01C L01CB L01CB02;	P11388;	pruritus;solid tumour;hodgkin's disease;oedema;brain neoplasm;carcinoma of lung;neuroblastoma;confusional state;mucosal inflammation;raised liver function tests;leukopenia;neurotoxicity;neoplasm malignant;nephrotoxicity;chills;retinoblastoma;vomiting;cyanosis;hypotension;neutropenia;body temperature increased;neuropathy peripheral;gastrointestinal toxicity;dyspnoea;nausea;haemolytic anaemia;agita…	[H][C@]12COC(=O)[C@]1([H])[C@]([H])(C1=CC(OC)=C(O)C(OC)=C1)C1=CC3=C(OCO3)C=C1[C@@]2([H])O[C@]1([H])O[C@]2([H])CO[C@]([H])(O[C@@]2([H])[C@]([H])(O)[C@@]1([H])O)C1=CC=CS1
DB00445	Epirubicin	Vinylogous acid;Tetralin;Amino saccharide;Aryl ketone;Alcohol;Acetal;Hydrocarbon derivative;Amine;Tetracenequinone;Primary aliphatic amine;Tertiary alcohol;Alkyl aryl ether;Amino sugar;Carbonyl group;Polyol;Organoheterocyclic compound;Secondary alcohol;Anthracene;Ether;Organonitrogen compound;1 2-aminoalcohol;Anthracyclinone-skeleton;9 10-anthraquinone;Alpha-hydroxy ketone;Ketone;Primary alcohol;…	L L01 L01D L01DB L01DB03;	P11388;O14646;	hodgkin's disease;skin scaly;skin nodule;haematuria;peripheral motor neuropathy;immune status;skin hyperpigmentation;gastrointestinal disorder;dysaesthesia;dyskinesia;hypermagnesaemia;ascites;toxoplasmosis;bladder cancer;lung disorder;eosinophilia;dehydration;mouth ulceration;breast pain;influenza like illness;ovarian cancer;shock;paralysis;lacrimation;melaena;cerebrovascular accident;hyponatraem…	COC1=CC=CC2=C1C(=O)C1=C(O)C3=C(C[C@](O)(C[C@@H]3O[C@H]3C[C@H](N)[C@@H](O)[C@H](C)O3)C(=O)CO)C(O)=C1C2=O
DB00446	Chloramphenicol	Organic zwitterion;Organochloride;Aromatic alcohol;Organonitrogen compound;Allyl-type 1 3-dipolar organic compound;Organic nitro compound;Aromatic homomonocyclic compound;Organic 1 3-dipolar compound;Alcohol;Secondary carboxylic acid amide;Alkyl halide;Primary alcohol;Hydrocarbon derivative;C-nitro compound;Organic salt;Organohalogen compound;Organooxygen compound;Carbonyl group;Propargyl-type 1 …	D D06 D06A D06AX D06AX02; D D10 D10A D10AF D10AF03; G G01 G01A G01AA G01AA05; J J01 J01B J01BA J01BA01; S S01 S01A S01AA S01AA01; S S02 S02A S02AA S02AA01; S S03 S03A S03AA S03AA08;	P08174;P24093;P0ADY7;	pruritus;glossitis;stinging;eye infection;respiration irregularity;typhoid fever;confusional state;jarisch-herxheimer reaction;aplastic anaemia;chronic suppurative otitis media;leukopenia;eye irritation;rash vesicular;neuritis;cyanosis;vomiting;eye disorder;body temperature increased;otitis externa;nausea;ocular hyperaemia;conjunctival hyperaemia;unspecified disorder of skin and subcutaneous tiss…	OC[C@@H](NC(=O)C(Cl)Cl)[C@H](O)C1=CC=C(C=C1)[N+]([O-])=O
DB00448	Lansoprazole	Organofluoride;Azole;Methylpyridine;Ether;Organonitrogen compound;Azacycle;Benzenoid;Sulfinylbenzimidazole;Alkyl halide;Alkyl fluoride;Hydrocarbon derivative;Pyridine;Heteroaromatic compound;Organosulfur compound;Imidazole;Alkyl aryl ether;Organohalogen compound;Sulfoxide;Organooxygen compound;Aromatic heteropolycyclic compound;Sulfinyl compound;	A A02 A02B A02BC A02BC03; A A02 A02B A02BC A02BC53; A A02 A02B A02BD A02BD02; A A02 A02B A02BD A02BD03; A A02 A02B A02BD A02BD07; A A02 A02B A02BD A02BD09; A A02 A02B A02BD A02BD10;	P20648;	throat tightness;crystal urine present;musculoskeletal disorder;haematuria;blepharitis;syncope;gastrointestinal disorder;fracture;urinary retention;flatulence;creatinine increased;eosinophilia;hypertonia;dehydration;abnormal faeces;mouth ulceration;oesophageal achalasia;hiccups;breast pain;restless legs syndrome;contusion;shock;asthma;palpitations;melaena;cerebrovascular accident;hyponatraemia;ne…	CC1=C(OCC(F)(F)F)C=CN=C1CS(=O)C1=NC2=CC=CC=C2N1
DB00449	Dipivefrin	Dicarboxylic acid or derivatives;Phenol ester;Aromatic alcohol;Organonitrogen compound;1 2-aminoalcohol;Aromatic homomonocyclic compound;Alcohol;Carboxylic acid ester;Hydrocarbon derivative;Amine;Secondary aliphatic amine;Carboxylic acid derivative;Aralkylamine;Organooxygen compound;Carbonyl group;Secondary alcohol;Secondary amine;	S S01 S01E S01EA S01EA02;	P07550;P08913;P06276;P22303;P35348;	chronic open angle glaucoma;lenticular opacities;hypersensitivity;stinging;cataract;primary open angle glaucoma;glaucoma;spasm of accommodation;mydriasis;arrhythmia;miosis;tachycardia;hypertension;follicular conjunctivitis;night blindness;vision blurred;	CNCC(O)C1=CC(OC(=O)C(C)(C)C)=C(OC(=O)C(C)(C)C)C=C1
DB00450	Droperidol	Organofluoride;Tertiary aliphatic amine;Aryl fluoride;Aryl ketone;Benzoyl;Tetrahydropyridine;Gamma-aminoketone;Hydropyridine;Hydrocarbon derivative;Amine;Heteroaromatic compound;Aryl halide;Benzimidazole;Imidazole;Organohalogen compound;Acetophenone;Carbonyl group;Organoheterocyclic compound;Aryl alkyl ketone;Azole;Organonitrogen compound;Azacycle;N-substituted imidazole;Ketone;Butyrophenone;Urea…	N N05 N05A N05AD N05AD08;	P14416;P35348;	hallucination;light anaesthesia;syncope;dysphoria;chills;laryngospasm;hyperglycaemia;consciousness abnormal;vomiting;hypotension;dizziness;gynaecomastia;shock;drowsiness;body temperature increased;palpitations;nausea;agitation;anxiety;ventricular tachycardia;blood pressure increased;muscle rigidity;tachycardia;tardive dyskinesia;ventricular arrhythmia;hypersensitivity;akathisia;hyperprolactinaemi…	FC1=CC=C(C=C1)C(=O)CCCN1CCC(=CC1)N1C(=O)NC2=CC=CC=C12
DB00451	Levothyroxine	Amphetamine or derivatives;Aromatic homomonocyclic compound;Monocarboxylic acid or derivatives;Iodobenzene;Amino fatty acid;Hydrocarbon derivative;Alpha-amino acid or derivatives;Amine;Aryl halide;Carboxylic acid;Primary aliphatic amine;Organohalogen compound;Aralkylamine;Carbonyl group;Fatty acyl;Ether;Organonitrogen compound;2-iodophenol;3-phenylpropanoic-acid;L-alpha-amino acid;2-halophenol;Ph…	H H03 H03A H03AA H03AA01;	P10827;P10828;	pruritus;myocardial infarction;heat intolerance;confusional state;nervousness;wheezing;choking;thyroiditis subacute;fatigue;hyperthyroidism;neoplasm malignant;goitre;slipped femoral capital epiphysis;angina pectoris;subclinical hypothyroidism;vomiting;irritability;benign intracranial hypertension;sweating increased;shock;dysphagia;body temperature increased;palpitations;dyspnoea;fluid loss;coma;n…	N[C@@H](CC1=CC(I)=C(OC2=CC(I)=C(O)C(I)=C2)C(I)=C1)C(O)=O
DB00454	Pethidine	Phenylacetate;Organonitrogen compound;Tertiary aliphatic amine;Azacycle;Monocarboxylic acid or derivatives;Aromatic heteromonocyclic compound;Piperidinecarboxylic acid;Carboxylic acid ester;Hydrocarbon derivative;Amine;Carboxylic acid derivative;Phenylpiperidine;Aralkylamine;Tertiary amine;Organooxygen compound;Carbonyl group;	N N02 N02A N02AB N02AB02; N N02 N02A N02AB N02AB52; N N02 N02A N02AB N02AB72; N N02 N02A N02AG N02AG03;	P31645;P08912;P41145;P11229;P20309;P08172;P35372;P08173;P23975;Q01959;	pruritus;oedema;hallucination;confusional state;syncope;cough;urinary retention;respiratory arrest;dysphoria;neurotoxicity;analgesic effect;vomiting;narcosis;renal impairment;constipation;hypotension;orthostatic hypotension;dizziness;irritability;pancreatitis acute;visual disturbance;shock;drowsiness;paralysis;palpitations;paranoia;coma;hypomania;circulatory depression;nausea;withdrawal syndrome;…	CCOC(=O)C1(CCN(C)CC1)C1=CC=CC=C1
DB00455	Loratadine	Chlorobenzene;Organochloride;Organonitrogen compound;Aryl chloride;Azacycle;Benzenoid;Monocarboxylic acid or derivatives;Benzocycloheptapyridine;Piperidinecarboxylic acid;Hydrocarbon derivative;Amine;Pyridine;Heteroaromatic compound;Aryl halide;Organohalogen compound;Tertiary amine;Organooxygen compound;Piperidine;Aromatic heteropolycyclic compound;	R R06 R06A R06AX R06AX13;	P35367;	pruritus;myalgia;perennial allergic rhinitis;syncope;nervousness;gastrointestinal disorder;cough;fatigue;urine color abnormal;tinnitus;gastritis;epistaxis;vomiting;constipation;hypotension;dizziness;salivary hypersecretion;nasal dryness;drowsiness;palpitations;body temperature increased;nightmare;cardiovascular disorder;nausea;dry mouth;unspecified disorder of skin and subcutaneous tissue;alopeci…	CCOC(=O)N1CCC(CC1)=C1C2=C(CCC3=C1N=CC=C3)C=C(Cl)C=C2
DB00457	Prazosin	Furan;Quinazolinamine;Pyrimidine;Hydrocarbon derivative;Amine;Heteroaromatic compound;Alkyl aryl ether;Carboxamide group;N-arylpiperazine;Carbonyl group;Ether;Organonitrogen compound;Imidolactam;Azacycle;Benzenoid;Primary aromatic amine;Aminopyrimidine;Oxacycle;Carboxylic acid derivative;Anisole;Tertiary amine;Organooxygen compound;Quinazoline;Primary amine;Aromatic heteropolycyclic compound;Dial…	C C02 C02C C02CA C02CA01; C C02 C02L C02LE C02LE01;	P08913;Q9H252;P25100;P35368;Q9NS40;P18089;Q12809;P35348;	pruritus;oedema;hallucination;narcolepsy;myocardial infarction;syncope;nervousness;fatigue;tinnitus;angina pectoris;eye pain;vision blurred;vomiting;epistaxis;renal impairment;constipation;hypotension;orthostatic hypotension;dizziness;abdominal discomfort;sweating increased;gynaecomastia;drowsiness;palpitations;body temperature increased;dyspnoea;hypertensive;cerebrovascular disorder;nausea;antin…	COC1=C(OC)C=C2C(N)=NC(=NC2=C1)N1CCN(CC1)C(=O)C1=CC=CO1
DB00458	Imipramine	Hydrocarbon derivative;Amine;Azepine;Organonitrogen compound;Alkyldiarylamine;Tertiary aliphatic amine;Azacycle;Benzenoid;Tertiary amine;Aromatic heteropolycyclic compound;Dibenzazepine;	N N06 N06A N06AA N06AA02;	P08912;P31645;P28335;P34969;P28223;P25100;P11229;Q9UK17;P35368;P14416;P35367;P50406;P21918;P08908;Q12809;P35348;P20309;P21728;P08172;Q9NZV8;P08173;P23975;Q01959;	sleep disturbance;syncope;skin hyperpigmentation;gastrointestinal disorder;nervousness;urinary retention;fatigue;tinnitus;very rare;eosinophilia;drug fever;endogenous depression;vomiting;constipation;paresthesia of limbs;dizziness;gynaecomastia;personality disorder;eye disorder;drowsiness;palpitations;body temperature increased;dermatitis atopic;vasospasm;cerebrovascular accident;cardiac disorder…	CN(C)CCCN1C2=CC=CC=C2CCC2=CC=CC=C12
DB00459	Acitretin	Ether;Aromatic homomonocyclic compound;Benzenoid;Carbocyclic fatty acid;Medium-chain fatty acid;Monocarboxylic acid or derivatives;Hydrocarbon derivative;Cyclofarsesane sesquiterpenoid;Carboxylic acid;Carboxylic acid derivative;Phenol ether;Anisole;Fatty acid;Alkyl aryl ether;Styrene;Branched fatty acid;Methyl-branched fatty acid;Organooxygen compound;Unsaturated fatty acid;Carbonyl group;Retinoi…	D D05 D05B D05BB D05BB02;	P10826;P48443;P09455;P19793;P13631;P28702;P10276;	photosensitivity;skin nodule;monocyte count decreased;blepharitis;haematuria;conjunctival haemorrhage;gastrointestinal disorder;papilloedema;creatinine increased;lip dry;hypertonia;hordeolum;skin irritation;dermatitis psoriasiform;impaired healing;breast pain;capillary leak syndrome;visual disturbance;scleroderma;bleeding time prolonged;ectropion;melaena;vulvovaginitis;intermittent claudication;c…	COC1=C(C)C(C)=C(\C=C\C(\C)=C\C=C\C(\C)=C\C(O)=O)C(C)=C1
DB00461	Nabumetone	Aromatic homopolycyclic compound;Hydrocarbon derivative;Naphthalene;Ether;Anisole;Alkyl aryl ether;Organooxygen compound;Carbonyl group;Ketone;	M M01 M01A M01AX M01AX01;	P23219;P35354;	photosensitivity;dysuria;haematuria;azotaemia;syncope;nervousness;nephrotic syndrome;fatigue;flatulence;tinnitus;chills;hyperglycaemia;eosinophilic pneumonia;vomiting;constipation;dizziness;pseudoporphyria;nephritic syndrome;dysphagia;asthma;body temperature increased;palpitations;melaena;rheumatoid arthritis;rectal haemorrhage;taste disorders;peptic ulcer;weight decreased;pancreatitis;asthenia;i…	COC1=CC2=C(C=C1)C=C(CCC(C)=O)C=C2
DB00465	Ketorolac	Organonitrogen compound;Pyrrolizine;Aryl ketone;Azacycle;Benzoyl;Monocarboxylic acid or derivatives;Ketone;Hydrocarbon derivative;Heteroaromatic compound;Carboxylic acid;Carboxylic acid derivative;Pyrrole;Acetophenone;Organooxygen compound;Carbonyl group;Organoheterocyclic compound;Aromatic heteropolycyclic compound;Substituted pyrrole;	M M01 M01A M01AB M01AB15; S S01 S01B S01BC S01BC05;	P23219;P35354;	haemolytic uraemic syndrome;tongue oedema;photosensitivity;eye infection;dysuria;haematuria;azotaemia;syncope;nervousness;dry eye;urinary retention;flatulence;tinnitus;rhinalgia;hyperglycaemia;eosinophilia;vomiting;constipation;dizziness;pancreatitis acute;visual disturbance;hyperkalaemia;drowsiness;asthma;body temperature increased;palpitations;bleeding time prolonged;lacrimation;melaena;gastroi…	OC(=O)C1CCN2C1=CC=C2C(=O)C1=CC=CC=C1
DB00468	Quinine	Quinuclidine;Tertiary aliphatic amine;Alcohol;Hydrocarbon derivative;Amine;Heteroaromatic compound;Alkyl aryl ether;Aralkylamine;Quinoline;Organoheterocyclic compound;Piperidine;Secondary alcohol;Aromatic alcohol;Ether;Organonitrogen compound;1 2-aminoalcohol;Azacycle;Benzenoid;Hydroxyquinoline;Pyridine;Anisole;Tertiary amine;Organooxygen compound;Cinchonan-skeleton;Aromatic heteropolycyclic comp…	M M09 M09A M09AA M09AA72; P P01 P01B P01BC P01BC01;	P14770;O15554;	cerebral hypoperfusion;haemolytic uraemic syndrome;photosensitivity;lupus erythematosus;syncope;gastrointestinal symptom nos;nodule;nervousness;gastrointestinal disorder;haemoglobinuria;uraemic syndrome;lupus-like syndrome;fatigue;tinnitus;chills;sustained ventricular tachycardia;dermatitis psoriasiform;vomiting;renal impairment;aphasia;dizziness;blindness both eyes;visual disturbance;blindness;e…	[H][C@]1(C[C@@H]2CC[N@]1C[C@@H]2C=C)[C@H](O)C1=CC=NC2=CC=C(OC)C=C12
DB00470	Dronabinol	Hydrocarbon derivative;Ether;Oxacycle;2 2-dimethyl-1-benzopyran;Alkyl aryl ether;Benzenoid;Organooxygen compound;Aromatic heteropolycyclic compound;	A A04 A04A A04AD A04AD10;	P34972;P21554;	pruritus;myalgia;hallucination;confusional state;nervousness;cough;fatigue;neoplasm malignant;chills;tinnitus;dependence psychological;vomiting;hypotension;dizziness;drowsiness;palpitations;nightmare;underweight;acquired immunodeficiency syndrome;nausea;dry mouth;anxiety;paranoid reaction;unspecified disorder of skin and subcutaneous tissue;weight decreased;sinusitis;thinking abnormal;tachycardia…	[H][C@@]12C=C(C)CC[C@@]1([H])C(C)(C)OC1=C2C(O)=CC(CCCCC)=C1
DB00471	Montelukast	Thia fatty acid;Thioether;Chloroquinoline;Dialkylthioether;Alcohol;Monocarboxylic acid or derivatives;Sulfenyl compound;Hydrocarbon derivative;Phenylpropane;Heteroaromatic compound;Linear 1 3-diarylpropanoid;Aryl halide;Carboxylic acid;Tertiary alcohol;Organohalogen compound;Quinoline;Carbonyl group;Organoheterocyclic compound;Fatty acyl;Organochloride;Aromatic alcohol;Organonitrogen compound;Ary…	R R03 R03D R03DC R03DC03; R R03 R03D R03DC R03DC53;	P09917;Q9Y271;	pyuria;vasculitic rash;hallucination visual;otitis;perennial allergic rhinitis;hepatic infiltration eosinophilic;gastrointestinal disorder;fatigue;alanine aminotransferase increased;eosinophilia;suicide attempt;vomiting;trauma;asthma chronic;dizziness;contusion;suicide;suicidal ideation;drowsiness;body temperature increased;asthma;palpitations;dermatitis atopic;bronchoconstriction;cardiac disorde…	OC(=O)CC1(CC1)CS[C@H](CCC1=CC=CC=C1C(O)(C)C)C1=CC=CC(\C=C\C2=NC3=C(C=CC(Cl)=C3)C=C2)=C1
DB00472	Fluoxetine	Organofluoride;Ether;Organonitrogen compound;Phenylpropylamine;Aromatic homomonocyclic compound;Alkyl halide;Alkyl fluoride;Hydrocarbon derivative;Amine;Secondary aliphatic amine;Phenol ether;Alkyl aryl ether;Organohalogen compound;Aralkylamine;Organooxygen compound;Secondary amine;	N N06 N06A N06AB N06AB03; N N06 N06C N06CA N06CA03;	P31645;	abnormal ejaculation;haematuria;blepharitis;breast engorgement;syncope;gastrointestinal disorder;dyskinesia;urinary retention;very rare infrequent;flatulence;manic psychosis;hypertonia;suicide attempt;dehydration;scleritis;mouth ulceration;hiccups;breast pain;personality disorder;shock;anorgasmia;hyperkalaemia;palpitations;asthma;melaena;vasospasm;cerebrovascular accident;rare infrequent;balance …	CNCCC(OC1=CC=C(C=C1)C(F)(F)F)C1=CC=CC=C1
DB00474	Methohexital	Ureide;Organonitrogen compound;Barbiturate;Azacycle;Hydrocarbon derivative;Urea;1 3-diazinane;Amine;Carboxylic acid derivative;Carboxamide group;Tertiary amine;Organooxygen compound;Carbonyl group;Aliphatic heteromonocyclic compound;	N N01 N01A N01AF N01AF01; N N05 N05C N05CA N05CA15;	P14867;	pruritus;convulsion;respiratory depression;postoperative pain;injection site pain;salivation;rhinitis;thrombophlebitis;abdominal pain;laryngospasm;liver function test abnormal;delirium;vomiting;hypotension;hiccups;bronchospasm;shock;apnoea;cardio-respiratory arrest;dyspnoea;circulatory depression;nausea;agitation;anxiety;erythema;urticaria;anaphylactic shock;hyperkinesia;headache;tachycardia;musc…	CCC#CC(C)C1(CC=C)C(=O)NC(=O)N(C)C1=O
DB00475	Chlordiazepoxide	Organochloride;Organic cation;Organonitrogen compound;Imidolactam;Allyl-type 1 3-dipolar organic compound;Nitrone;Aryl chloride;Azacycle;Benzenoid;Organic 1 3-dipolar compound;1 4-benzodiazepine;Hydrocarbon derivative;Amidine;Monocyclic benzene moiety;Aryl halide;Carboxylic acid amidine;Organic salt;Organohalogen compound;Propargyl-type 1 3-dipolar organic compound;Aromatic heteropolycyclic compo…	N N05 N05B N05BA N05BA02;	P34903;P31644;Q9UN88;P47870;P28472;P78334;P14867;Q8N1C3;P47869;P18505;P18507;O00591;Q99928;P48169;O14764;Q16445;	constipation;tension;oedema;apprehension;blood disorder;confusional state;drowsiness;jaundice;syncope;nausea;anxiety;ataxia;menstruation irregular;alcoholism;agranulocytosis;eruption;withdrawal symptom;anxiety disorder;libido decreased;extrapyramidal symptoms;hepatic function abnormal;	CNC1=NC2=C(C=C(Cl)C=C2)C(C2=CC=CC=C2)=N(=O)C1
DB00476	Duloxetine	Ether;Organonitrogen compound;Thiophene;Hydrocarbon derivative;Amine;Naphthalene;Heteroaromatic compound;Secondary aliphatic amine;Alkyl aryl ether;Aralkylamine;Organooxygen compound;Organoheterocyclic compound;Aromatic heteropolycyclic compound;Secondary amine;	N N06 N06A N06AX N06AX21;	P31645;P23975;Q01959;	systolic hypertension;throat tightness;oesophageal stenosis acquired;depressed mood;syncope;photopsia;gastrointestinal disorder;dyskinesia;urinary retention;menopausal symptoms;ejaculation failure;cold sweat;rhabdomyolysis;flatulence;suicide attempt;dehydration;urine flow decreased;decreased appetite;influenza like illness;visual disturbance;restless legs syndrome;poor quality sleep;contusion;ano…	CNCC[C@H](OC1=CC=CC2=CC=CC=C12)C1=CC=CS1
DB00477	Chlorpromazine	Thioether;Organochloride;Organonitrogen compound;Alkyldiarylamine;Tertiary aliphatic amine;Aryl chloride;Azacycle;Benzenoid;Diarylthioether;Hydrocarbon derivative;Amine;Aryl halide;Organohalogen compound;Tertiary amine;Aromatic heteropolycyclic compound;Para-thiazine;Phenothiazine;	N N05 N05A N05AA N05AA01;	P34969;P08913;P28223;P11229;P14416;P18089;P19652;P17405;Q12809;P41595;P21728;P35462;P62158;P02763;Q9H3N8;P28335;P25100;P35368;P35367;P21918;P50406;P08908;P21917;P35348;P20309;P18825;	edema cerebral;throat tightness;photosensitivity;breast engorgement;syncope;urinary retention;tetanus;eosinophilia;hyperglycaemia;motor restlessness;obstipation;glycosuria;vomiting;constipation;dizziness;gynaecomastia;shock;frustration;dysphagia;drowsiness;asthma;body temperature increased;porphyria acute;haemolytic anaemia;throat sore;mydriasis;tardive dyskinesia;keratopathy;infection;gait shuff…	CN(C)CCCN1C2=CC=CC=C2SC2=C1C=C(Cl)C=C2
DB00478	Rimantadine	Aliphatic homopolycyclic compound;Hydrocarbon derivative;Primary aliphatic amine;	J J05 J05A J05AC J05AC02;	P21430;	hallucination;confusional state;syncope;gastrointestinal symptom nos;nervousness;cough;fatigue;tinnitus;eye pain;vomiting;constipation;dizziness;influenza like illness;sweating increased;cerebration impaired;dysphagia;palpitations;body temperature increased;dyspnoea;cerebrovascular disorder;nausea;dry mouth;agitation;anxiety;foot edema;dyspepsia;tachycardia;asthenia;cardiac failure;pollakiuria;in…	CC(N)C12CC3CC(CC(C3)C1)C2
DB00479	Amikacin	Fatty amide;Glucosamine;Cyclohexylamine;Alcohol;Secondary carboxylic acid amide;Gamma amino acid or derivatives;Acetal;Hydrocarbon derivative;Amine;Cyclic alcohol;Carboxylic acid amide;Primary aliphatic amine;Amino sugar;Carboxamide group;4 6-disubstituted 2-deoxystreptamine;Carbonyl group;Polyol;Organoheterocyclic compound;Secondary alcohol;Fatty acyl;1 2-diol;Aliphatic heteromonocyclic compound…	D D06 D06A D06AX D06AX12; J J01 J01G J01GB J01GB06; J J01 J01R J01RA J01RA06; S S01 S01A S01AA S01AA21;	P0A7S3;	infection;high frequency deafness;arthralgia;infarction;bacterial sepsis;azotaemia;recurrent urinary tract infection;staphylococcal infection;neurotoxicity;nephrotoxicity;eosinophilia;drug fever;renal failure acute;vomiting;renal impairment;hypotension;hypomagnesaemia;tremor;oliguria;anaemia;peritonitis;meningitis;apnoea;paraesthesia;paralysis;nausea;albuminuria;rash;hearing impaired;sepsis neona…	NCC[C@H](O)C(=O)N[C@@H]1C[C@H](N)[C@@H](O[C@H]2O[C@H](CN)[C@@H](O)[C@H](O)[C@H]2O)[C@H](O)[C@H]1O[C@H]1O[C@H](CO)[C@@H](O)[C@H](N)[C@H]1O
DB00480	Lenalidomide	Delta-lactam;Organonitrogen compound;Piperidinone;Carboxylic acid imide n-unsubstituted;Isoindole;Lactam;Azacycle;Benzenoid;Primary aromatic amine;Carboxylic acid imide;3-aminopiperidine;Hydrocarbon derivative;Isoindolone;Amine;Carboxylic acid derivative;Carboxamide group;Tertiary amine;Organooxygen compound;Piperidinedione;Dicarboximide;Carbonyl group;Piperidine;Primary amine;Aromatic heteropoly…	L L04 L04A L04AX L04AX04;	P35354;O14788;Q96SW2;P33151;	central line infection;haematuria;peripheral motor neuropathy;azotaemia;skin hyperpigmentation;gastrointestinal disorder;ear infection;lip dry;sensory disturbance;dehydration;hordeolum;mouth ulceration;swelling face;influenza like illness;visual disturbance;aml progression;contusion;cataract unilateral;supraventricular tachycardia;melaena;stiffness;cerebrovascular accident;hyponatraemia;cerebella…	NC1=CC=CC2=C1CN(C1CCC(=O)NC1=O)C2=O
DB00481	Raloxifene	Ether;Organonitrogen compound;Tertiary aliphatic amine;Aryl ketone;Azacycle;Benzenoid;Benzoyl;Ketone;Thiophene carboxylic acid or derivatives;Hydrocarbon derivative;Phenol;Amine;Benzothiophene;Heteroaromatic compound;Monocyclic benzene moiety;Phenol ether;Alkyl aryl ether;Acetophenone;Tertiary amine;Organooxygen compound;Piperidine;3-aroylthiophene;Aromatic heteropolycyclic compound;	G G03 G03X G03XC G03XC01;	Q92731;P03372;	vaginal inflammation;myalgia;cholelithiasis;thrombophlebitis superficial;syncope;gastrointestinal symptom nos;tendon disorder;gastrointestinal disorder;menopausal symptoms;weight increased;neoplasm malignant;flatulence;menopause;bladder cancer;vomiting;breast pain;ovarian cancer;vaginal haemorrhage;neuralgia;body temperature increased;uterine haemorrhage;osteoporosis;cramps of lower extremities;c…	OC1=CC=C(C=C1)C1=C(C(=O)C2=CC=C(OCCN3CCCCC3)C=C2)C2=C(S1)C=C(O)C=C2
DB00482	Celecoxib	Organofluoride;Sulfonamide;Organonitrogen compound;Sulfonic acid derivative;Toluene;Azacycle;Benzenoid;Aromatic heteromonocyclic compound;Alkyl halide;Benzenesulfonamide;Alkyl fluoride;Hydrocarbon derivative;Phenylpyrazole;Heteroaromatic compound;Monocyclic benzene moiety;Organosulfur compound;Organohalogen compound;Sulfonyl;Aminosulfonyl compound;	L L01 L01X L01XX L01XX33; M M01 M01A M01AH M01AH01;	O15530;P35354;	photosensitivity;skin nodule;haematuria;syncope;gastrointestinal disorder;conjunctival haemorrhage;urine analysis abnormal;fracture;menopausal symptoms;ear infection;ischaemic stroke;flatulence;creatinine increased;haematocrit decreased;eosinophilia;hypertonia;mouth ulceration;breast pain;pancreatitis acute;palpitations;melaena;stiffness;cerebrovascular accident;sinus bradycardia;vertigo cns orig…	CC1=CC=C(C=C1)C1=CC(=NN1C1=CC=C(C=C1)S(N)(=O)=O)C(F)(F)F
DB00484	Brimonidine	Quinoxaline;Organonitrogen compound;Guanidine;Aryl bromide;Azacycle;Benzenoid;Organic 1 3-dipolar compound;Hydrocarbon derivative;Heteroaromatic compound;2-imidazoline;Aryl halide;2-bromoaniline;Pyrazine;Organohalogen compound;Organobromide;Propargyl-type 1 3-dipolar organic compound;Carboximidamide;Aromatic heteropolycyclic compound;	D D11 D11A D11AX D11AX21; S S01 S01E S01EA S01EA05;	P18825;P08913;P18089;	blanching;chronic open angle glaucoma;systemic allergic reaction;eye infection;erythema facial;blepharitis;gastrointestinal symptom nos;syncope;vitreous disorder;dry eye;gastrointestinal disorder;conjunctival haemorrhage;dysgeusia;fatigue;very rare;open angle glaucoma;common very common;eyelids pruritus;hordeolum;skin irritation;cyanosis;nasopharyngitis;dizziness;hyperaemia;visual disturbance;vit…	BrC1=C(NC2=NCCN2)C=CC2=NC=CN=C12
DB00485	Dicloxacillin	Thioether;Dialkylthioether;N-acyl-alpha amino acid or derivatives;Oxazole;Monocarboxylic acid or derivatives;Secondary carboxylic acid amide;1 3-dichlorobenzene;Hydrocarbon derivative;Alpha-amino acid or derivatives;Amine;Heteroaromatic compound;Aryl halide;Carboxylic acid;Carboxamide group;Organohalogen compound;Penicillin;Carbonyl group;Chlorobenzene;Tertiary carboxylic acid amide;Organochlorid…	J J01 J01C J01CF J01CF01;	Q8DR59;Q75Y35;B8DD61;B8DCL9;Q7CRA4;Q8DNB6;P0A3M6;	pruritus;epilepsy;myalgia;haematuria;pseudomembranous colitis;confusional state;wheezing;leukopenia;neurotoxicity;flatulence;alanine aminotransferase increased;very rare;rare;laryngospasm;eosinophilia;liver function test abnormal;vomiting;renal impairment;hypotension;shock;loose stools;neutropenia;body temperature increased;renal tubular disorder;nausea;haemolytic anaemia;osteomyelitis;bone disor…	[H][C@]12SC(C)(C)[C@@H](N1C(=O)[C@H]2NC(=O)C1=C(C)ON=C1C1=C(Cl)C=CC=C1Cl)C(O)=O
DB00486	Nabilone	Benzopyran;Chromane;Ether;1-benzopyran;2 2-dimethyl-1-benzopyran;Benzenoid;Cyclic ketone;Ketone;Naphthopyranone;Hydrocarbon derivative;Cyclohexanone;Oxacycle;Alkyl aryl ether;Organooxygen compound;Carbonyl group;Aromatic heteropolycyclic compound;	A A04 A04A A04AD A04AD11;	P34972;P21554;	psychiatric symptom;tongue oedema;sleep disturbance;photosensitivity;perceptual disturbance;syncope;nervousness;dry eye;urinary retention;fatigue;tinnitus;chills;vomiting;constipation;dizziness;neck pain;visual disturbance;coordination disturbance;eye disorder;nasal dryness;drowsiness;body temperature increased;palpitations;coma;hypotonia;cerebrovascular accident;phobia;depersonalization syndrome…	[H][C@@]12CC(=O)CC[C@@]1([H])C(C)(C)OC1=CC(=CC(O)=C21)C(C)(C)CCCCCC
DB00489	Sotalol	Sulfonamide;Aromatic alcohol;Organonitrogen compound;Sulfonic acid derivative;1 2-aminoalcohol;Sulfanilide;Aromatic homomonocyclic compound;Alcohol;Hydrocarbon derivative;Amine;Secondary aliphatic amine;Organosulfur compound;Aralkylamine;Organooxygen compound;Sulfonyl;Secondary alcohol;Aminosulfonyl compound;Secondary amine;	C C07 C07A C07AA C07AA07; C C07 C07A C07AA C07AA57; C C07 C07B C07BA C07BA07;	P07550;Q12809;P08588;	sleep disturbance;retroperitoneal fibrosis;syncope;proarrhythmia;dysgeusia;diabetic;fatigue;flatulence;sustained ventricular tachycardia;eosinophilia;hyperglycaemia;arterial thrombosis;vomiting;decreased appetite;renal impairment;dizziness;visual disturbance;cardiac index;paralysis;drowsiness;palpitations;body temperature increased;asthma;cardiovascular disorder;cerebrovascular accident;cardiac d…	CC(C)NCC(O)C1=CC=C(NS(C)(=O)=O)C=C1
DB00490	Buspirone	N-alkylpiperazine;Piperidinone;Tertiary aliphatic amine;Lactam;Pyrimidine;Hydrocarbon derivative;Amine;Heteroaromatic compound;Carboxamide group;Piperidinedione;Dicarboximide;N-arylpiperazine;Carbonyl group;Piperidine;Azaspirodecanedione;Delta-lactam;Organonitrogen compound;Carboxylic acid imide n-substituted;Azacycle;Azaspirodecane;Carboxylic acid imide;Carboxylic acid derivative;Tertiary amine;…	N N05 N05B N05BE N05BE01;	P14416;P08908;	sore eye;dysuria;salivation;syncope;nervousness;dyskinesia;decreased interest;urinary retention;fatigue;flatulence;tinnitus;chills;depressive disorder;claustrophobia;eosinophilia;vomiting;fear;renal impairment;constipation;hiccups;dizziness;tunnel vision;cold intolerance;restless legs syndrome;suicidal ideation;drowsiness;palpitations;body temperature increased;cerebrovascular accident;rectal hae…	O=C1CC2(CCCC2)CC(=O)N1CCCCN1CCN(CC1)C1=NC=CC=N1
DB00491	Miglitol	Organonitrogen compound;1 2-aminoalcohol;Tertiary aliphatic amine;Azacycle;Alcohol;Alkanolamine;Primary alcohol;Hydrocarbon derivative;Amine;Tertiary amine;Organooxygen compound;Polyol;Piperidine;Secondary alcohol;1 2-diol;Aliphatic heteromonocyclic compound;	A A10 A10B A10BF A10BF02;	Q8TET4;P10253;Q14697;	constipation;intestinal obstruction;pneumatosis cystoides intestinalis;volvulus;gastrointestinal symptom nos;diarrhoea;gastrointestinal disorder;gastrointestinal pain;abdominal distension;nausea;rectal haemorrhage;rash;abdominal pain;intestinal perforation;ileus paralytic;flatulence;subileus;type 2 diabetes mellitus;pneumoperitoneum;ileus;intussusception;intestinal haemorrhage;	OCCN1C[C@H](O)[C@@H](O)[C@H](O)[C@H]1CO
DB00492	Fosinopril	Dicarboxylic acid or derivatives;Tertiary carboxylic acid amide;Organonitrogen compound;Azacycle;Benzenoid;N-acyl-alpha-amino acid;Pyrrolidine carboxylic acid or derivatives;Aromatic heteromonocyclic compound;N-acylpyrrolidine;Organophosphorus compound;Carboxylic acid ester;Hydrocarbon derivative;Phosphinic acid ester;Amine;Monocyclic benzene moiety;Carboxylic acid;Pyrrolidine carboxylic acid;Car…	C C09 C09A C09AA C09AA09; C C09 C09B C09BA C09BA09;	P12821;	photosensitivity;syncope;ear infection;flatulence;creatinine increased;haematocrit decreased;skull hypoplasia;hepatic insufficiency;eosinophilia;abnormal faeces;decreased appetite;trauma;shock;pregnancy;hyperkalaemia;cardiac index;xanthopsia;asthma;cardiac tamponade;palpitations;pleurisy;cerebrovascular accident;hyponatraemia;cerebral infarction;weight decreased;pancreatitis;tendonitis;dry skin;r…	CCC(=O)OC(OP(=O)(CCCCC1=CC=CC=C1)CC(=O)N1C[C@@H](C[C@H]1C(O)=O)C1CCCCC1)C(C)C
DB00493	Cefotaxime	Thioether;Dialkylthioether;N-acyl-alpha amino acid or derivatives;Enamine;Monocarboxylic acid or derivatives;Secondary carboxylic acid amide;Hydrocarbon derivative;Meta-thiazine;Alpha-amino acid or derivatives;Amine;Heteroaromatic compound;Carboxylic acid;Carboxylic acid amide;Carboxamide group;Oxime ether;Carbonyl group;Tertiary carboxylic acid amide;Azole;Organonitrogen compound;Azacycle;Primar…	J J01 J01D J01DD J01DD01; J J01 J01D J01DD J01DD51;	B2ZTR6;Q16348;Q9Y694;Q8DNB6;Q8DR59;Q7CRA4;P02768;Q4U2R8;P46059;Q9NSA0;P42971;P0A3M6;Q8TCC7;	pruritus;vaginal inflammation;colitis;superinfection;gynecological infection;pseudomembranous colitis;ventriculitis;encephalopathy;aplastic anaemia;toxic epidermal necrolysis;leukopenia;stevens-johnson syndrome;septicemia;nephrotoxicity;eosinophilia;renal impairment;vomiting;peritonitis;shock;neutropenia;parametritis;body temperature increased;candida infection;local reaction;nausea;bronchitis ch…	[H][C@]12SCC(COC(C)=O)=C(N1C(=O)[C@H]2NC(=O)C(=N/OC)\C1=CSC(N)=N1)C(O)=O
DB00494	Entacapone	1 2-diphenol;Nitrile;Hydroxycinnamic acid or derivatives;Allyl-type 1 3-dipolar organic compound;Aromatic homomonocyclic compound;Carbonitrile;Hydrocarbon derivative;Amine;Phenylpropene;Carboxamide group;Carbonyl group;Propargyl-type 1 3-dipolar organic compound;Organic nitrite;Tertiary carboxylic acid amide;Organic zwitterion;Nitrobenzene;Organonitrogen compound;Organic nitro compound;Benzenoid;…	N N04 N04B N04BX N04BX02;	P21964;	cholelithiasis;sleep disturbance;dysuria;haematuria;salivation;excessive daytime sleepiness;syncope;gastrointestinal symptom nos;gastrointestinal disorder;nervousness;photopsia;dyskinesia;dysgeusia;fatigue;rhabdomyolysis;urine color abnormal;bursitis;hyperthyroidism;flatulence;very rare;carpal tunnel syndrome;hyperglycaemia;diverticulitis;vomiting;constipation;dizziness;extrasystoles;leg pain;dys…	CCN(CC)C(=O)C(=C\C1=CC(=C(O)C(O)=C1)[N+]([O-])=O)\C#N
DB00495	Zidovudine	Saccharide;Organic zwitterion;Organonitrogen compound;Azo imide;Lactam;Azacycle;Alcohol;Pyrimidone;Aromatic heteromonocyclic compound;Hydropyrimidine;Vinylogous amide;Primary alcohol;Pyrimidine;Azo compound;Hydrocarbon derivative;Urea;Oxolane;Heteroaromatic compound;Oxacycle;Organic salt;Organooxygen compound;Organoheterocyclic compound;Pyrimidine nucleoside;	J J05 J05A J05AF J05AF01; J J05 J05A J05AR J05AR01; J J05 J05A J05AR J05AR04; J J05 J05A J05AR J05AR05;	O14746;Q72547;	musculoskeletal pain;body odor;tongue oedema;rash follicular;dysuria;haematuria;sickness;syncope;gastrointestinal disorder;nervousness;opportunistic infection;dysgeusia;rhabdomyolysis;fatigue;flatulence;chills;mouth ulceration;vomiting;constipation;dizziness;gynaecomastia;pregnancy;dysphagia;red cell aplasia;body temperature increased;gastrointestinal pain;acquired immunodeficiency syndrome;cardi…	CC1=CN([C@H]2C[C@H](N=[N+]=[N-])[C@@H](CO)O2)C(=O)NC1=O
DB00496	Darifenacin	Diphenylmethane;Phenylpropylamine;Tertiary aliphatic amine;Phenethylamine;Hydrocarbon derivative;Amine;Carboxylic acid amide;Alkyl aryl ether;Carboxamide group;Aralkylamine;N-alkylpyrrolidine;Carbonyl group;Organoheterocyclic compound;Pyrrolidine;Phenylacetamide;Ether;Organonitrogen compound;Primary carboxylic acid amide;Azacycle;Oxacycle;Carboxylic acid derivative;Benzofuran;Tertiary amine;Organ…	G G04 G04B G04BD G04BD10;	P08912;P20309;P11229;P08172;P08173;	pruritus;vaginal inflammation;oedema;hallucination;depressed mood;benign prostatic hypertrophy;confusional state;syncope;dry eye;gastrointestinal disorder;cough;dysgeusia;urinary retention;weight increased;flatulence;alanine aminotransferase increased;mouth ulceration;vision blurred;vomiting;constipation;detrusor hyperreflexia;dizziness;gallbladder disorder;visual disturbance;bladder pain;eye dis…	NC(=O)C([C@@H]1CCN(CCC2=CC3=C(OCC3)C=C2)C1)(C1=CC=CC=C1)C1=CC=CC=C1
DB00497	Oxycodone	Tetralin;Tertiary aliphatic amine;Alcohol;Hydrocarbon derivative;Amine;Cyclic alcohol;Cyclohexanone;Tertiary alcohol;Alkyl aryl ether;Aralkylamine;Carbonyl group;Organoheterocyclic compound;Piperidine;Phenanthrene;Ether;Organonitrogen compound;1 2-aminoalcohol;Azacycle;Benzenoid;Benzylisoquinoline;Ketone;Oxacycle;Anisole;Benzofuran;Isoquinolone;Tertiary amine;Organooxygen compound;Morphinan;Aroma…	N N02 N02A N02AA N02AA05; N N02 N02A N02AA N02AA55;	P41145;P19652;P41143;P02763;P35372;	haematuria;syncope;gastrointestinal disorder;urinary retention;urethral stenosis;flatulence;lung disorder;abdominal colic;hypertonia;appetite absent;dehydration;lacrimal disorder;decreased appetite;hiccups;spasm of sphincter of oddi;personality disorder;dependence physiological;shock;palpitations;asthma;supraventricular tachycardia;lacrimation;melaena;hyponatraemia;asthenic conditions;weight decr…	[H][C@@]12OC3=C(OC)C=CC4=C3[C@@]11CCN(C)[C@]([H])(C4)[C@]1(O)CCC2=O
DB00499	Flutamide	Organofluoride;Allyl-type 1 3-dipolar organic compound;Aromatic homomonocyclic compound;N-arylamide;Secondary carboxylic acid amide;Alkyl halide;Alkyl fluoride;Hydrocarbon derivative;Carboxylic acid amide;Carboxamide group;Organohalogen compound;Carbonyl group;Propargyl-type 1 3-dipolar organic compound;Organic nitrite;Organic zwitterion;Nitrobenzene;Organic nitro compound;Benzenoid;Organic 1 3-d…	L L02 L02B L02BB L02BB01;	P10275;P35869;	breast mass;pruritus;oedema;benign prostatic hypertrophy;haematuria;anaemia macrocytic;blood urea increased;metastatic carcinoma;confusional state;nodule;nervousness;breast neoplasm nos male;breast tenderness;fatigue;leukopenia;urine color abnormal;interstitial lung disease;transaminases increased;necrolysis epidermal;hyperglycaemia;jaundice cholestatic;vomiting;constipation;dizziness;herpes zost…	CC(C)C(=O)NC1=CC(=C(C=C1)[N+]([O-])=O)C(F)(F)F
DB00500	Tolmetin	Organonitrogen compound;Toluene;Aryl ketone;Azacycle;Benzoyl;Monocarboxylic acid or derivatives;Aromatic heteromonocyclic compound;Ketone;Hydrocarbon derivative;Heteroaromatic compound;N-methylpyrrole;Carboxylic acid;Carboxylic acid derivative;Pyrrole;Acetophenone;Organooxygen compound;Carbonyl group;Organoheterocyclic compound;Substituted pyrrole;	M M01 M01A M01AB M01AB03; M M02 M02A M02AA M02AA21;	P23219;P35354;	glossitis;oedema;dysuria;haematuria;blood urea increased;lymphadenopathy;toxic epidermal necrolysis;weight increased;flatulence;tinnitus;optic nerve disorder;gastritis;skin irritation;epistaxis;vomiting;constipation;dizziness;visual disturbance;drowsiness;body temperature increased;rheumatoid arthritis;nausea;haemolytic anaemia;distress gastrointestinal;peptic ulcer;dyspepsia;weight decreased;ren…	CN1C(CC(O)=O)=CC=C1C(=O)C1=CC=C(C)C=C1
DB00501	Cimetidine	Thioether;Dialkylthioether;Organonitrogen compound;Guanidine;Azacycle;Organic 1 3-dipolar compound;Aromatic heteromonocyclic compound;Imine;Sulfenyl compound;Hydrocarbon derivative;Heteroaromatic compound;Organosulfur compound;Imidazole;Propargyl-type 1 3-dipolar organic compound;Carboximidamide;	A A02 A02B A02BA A02BA01; A A02 A02B A02BA A02BA51;	P25021;	musculoskeletal pain;myalgia;hallucination;erosive oesophagitis;duodenal ulcer;confusional state;sickness;immunocompromised;adenoma benign;systemic mastocytosis;aplastic anaemia;urinary retention;fatigue;leukopenia;stevens-johnson syndrome;flatulence;rare;necrolysis epidermal;hepatic insufficiency;stress ulcer;vomiting;renal impairment;constipation;zollinger-ellison syndrome;dizziness;gynaecomast…	C\N=C(\NCCSCC1=C(C)NC=N1)NC#N
DB00502	Haloperidol	Organofluoride;Tertiary aliphatic amine;Aryl fluoride;Aryl ketone;Benzoyl;Alcohol;Gamma-aminoketone;Hydrocarbon derivative;Fluorobenzene;Amine;Aryl halide;Tertiary alcohol;Organohalogen compound;Acetophenone;Aralkylamine;Carbonyl group;Aryl alkyl ketone;Chlorobenzene;Organochloride;Organonitrogen compound;Aryl chloride;Azacycle;Benzenoid;Aromatic heteromonocyclic compound;Ketone;Butyrophenone;Mon…	N N05 N05A N05AD N05AD01;	P14416;P28223;P21728;P35462;	dysmenorrhoea;throat tightness;photosensitivity;breast engorgement;gastrointestinal disorder;acute hepatic failure;dyskinesia;urinary retention;hyperglycaemia;hypertonia;heat stroke;vomiting;constipation;breast pain;dizziness;breast discomfort;visual disturbance;gynaecomastia;extrasystoles;pregnancy;eye disorder;frustration;dysphagia;drowsiness;body temperature increased;cardiac disorder;malnutri…	OC1(CCN(CCCC(=O)C2=CC=C(F)C=C2)CC1)C1=CC=C(Cl)C=C1
DB00503	Ritonavir	Fatty amide;Amphetamine or derivatives;Alcohol;Monocarboxylic acid or derivatives;Secondary carboxylic acid amide;Hydrocarbon derivative;Amine;Heteroaromatic compound;Carboxylic acid amide;Carboxamide group;Carbonyl group;Organoheterocyclic compound;Secondary alcohol;Alpha-amino acid amide;Fatty acyl;N-carbamoyl-alpha-amino acid or derivatives;Azole;Organonitrogen compound;Azacycle;Benzenoid;Arom…	J J05 J05A J05AE J05AE03; J J05 J05A J05AR J05AR10; J J05 J05A J05AX J05AX66; J J05 J05A J05AX J05AX67;	Q72874;	blepharitis;haematuria;syncope;gastrointestinal symptom nos;gastrointestinal disorder;urinary retention;electrolyte imbalance;flatulence;lung disorder;manic psychosis;dehydration;abnormal faeces;mouth ulceration;aphasia;hiccups;breast pain;personality disorder;paralysis;asthma;palpitations;vasospasm;melaena;cardiovascular disorder;rectal haemorrhage;weight decreased;neck stiffness;dementia;pancre…	CC(C)[C@H](NC(=O)N(C)CC1=CSC(=N1)C(C)C)C(=O)N[C@H](C[C@H](O)[C@H](CC1=CC=CC=C1)NC(=O)OCC1=CN=CS1)CC1=CC=CC=C1
DB00507	Nitazoxanide	2 5-disubstituted 1 3-thiazole;Phenol ester;Allyl-type 1 3-dipolar organic compound;Benzoyl;N-arylamide;Monocarboxylic acid or derivatives;Secondary carboxylic acid amide;Benzamide;Hydrocarbon derivative;Heteroaromatic compound;Carboxamide group;Carbonyl group;Organoheterocyclic compound;Propargyl-type 1 3-dipolar organic compound;Organic nitrite;Organic zwitterion;Azole;Organonitrogen compound;N…	P P01 P01A P01AX P01AX11;	P94692;	pruritus;oedema;myalgia;dysuria;syncope;urine color abnormal;flatulence;chills;creatinine increased;alanine aminotransferase increased;lung disorder;metrorrhagia;vomiting;epistaxis;constipation;dizziness;body temperature increased;cramps of lower extremities;nausea;dry mouth;dyspepsia;tachycardia;asthenia;influenza;infection;pharyngitis;hypersensitivity;anorexia;renal pain;increased appetite;rhin…	CC(=O)OC1=CC=CC=C1C(=O)NC1=NC=C(S1)[N+]([O-])=O
DB00512	Vancomycin	N-acyl-alpha amino acid or derivatives;Amino saccharide;Alcohol;Monocarboxylic acid or derivatives;Secondary carboxylic acid amide;Disaccharide;Resorcinol;Hydrocarbon derivative;Alpha-amino acid or derivatives;Primary aliphatic amine;Amino sugar;Organohalogen compound;N-substituted-alpha-amino acid;Carbonyl group;Polyol;Organoheterocyclic compound;Secondary alcohol;Fatty acyl;Secondary amine;1 2-…	A A07 A07A A07AA A07AA09; J J01 J01X J01XA J01XA01;	P02768;Q06241;P96558;	azotaemia;gastrointestinal disorder;intestinal infection due to staphylococcus;fatigue;fungal infection;flatulence;nephrotoxicity;tinnitus;chills;creatinine increased;eosinophilia;drug fever;vomiting;renal impairment;constipation;dizziness;pregnancy;body temperature increased;palpitations;osteomyelitis;malnutrition;unspecified disorder of skin and subcutaneous tissue;red man syndrome;red neck;inf…	CN[C@H](CC(C)C)C(=O)N[C@@H]1[C@H](O)C2=CC=C(OC3=C(O[C@@H]4O[C@H](CO)[C@@H](O)[C@H](O)[C@H]4O[C@H]4C[C@](C)(N)[C@H](O)[C@H](C)O4)C4=CC(=C3)[C@@H](NC(=O)[C@H](CC(N)=O)NC1=O)C(=O)N[C@@H]1C3=CC(=C(O)C=C3)C3=C(O)C=C(O)C=C3[C@H](NC(=O)[C@@H](NC1=O)[C@H](O)C1=CC(Cl)=C(O4)C=C1)C(O)=O)C(Cl)=C2
DB00513	Aminocaproic Acid	Organonitrogen compound;Aliphatic acyclic compound;Medium-chain fatty acid;Monocarboxylic acid or derivatives;Amino fatty acid;Hydrocarbon derivative;Amine;Carboxylic acid;Carboxylic acid derivative;Primary aliphatic amine;Organooxygen compound;Straight chain fatty acid;Carbonyl group;Primary amine;	B B02 B02A B02AA B02AA01;	P00747;P00750;P08519;	pruritus;oedema;myalgia;hallucination;myositis;urogenital disorder;blood urea increased;haematuria;confusional state;syncope;aplastic anaemia;leukopenia;rhabdomyolysis;tinnitus;vomiting;hypotension;trauma;dizziness;anoxia;shock;dyspnoea;cerebrovascular accident;local reaction;nausea;renal failure;premature separation of placenta;prostate carcinoma;convulsion;hypersensitivity;thrombocytopenia;crea…	NCCCCCC(O)=O
DB00514	Dextromethorphan	Tetralin;Phenanthrene;Ether;Organonitrogen compound;Tertiary aliphatic amine;Azacycle;Benzenoid;Benzylisoquinoline;Hydrocarbon derivative;Amine;Anisole;Alkyl aryl ether;Aralkylamine;Tertiary amine;Benzazocine;Organooxygen compound;Organoheterocyclic compound;Piperidine;Morphinan;Aromatic heteropolycyclic compound;	N N07 N07X N07XX N07XX59; R R05 R05D R05DA R05DA09;	Q15822;P31645;P32297;O00264;P36544;P04839;P13498;P14598;P17787;Q15080;P19878;Q99720;P41145;P41143;P15153;P35372;P63000;P43681;P30926;P23975;	respiratory depression;hypersensitivity;hallucination;immune system disorder;upset stomach;confusional state;gastrointestinal disorder;diarrhoea;nervousness;cough;fatigue;abdominal pain;common;very rare;vomiting;constipation;dizziness;irritability;fructose intolerance;hypoglycaemia;somnolence;drowsiness;mental disorder;psychotic disorder;nausea;digestion impaired;agitation;serotonin syndrome;nerv…	[H][C@]12CC3=C(C=C(OC)C=C3)[C@@]3(CCCC[C@]13[H])CCN2C
DB00518	Albendazole	Thioether;Azole;Organonitrogen compound;Azacycle;Benzenoid;Monocarboxylic acid or derivatives;Sulfenyl compound;Hydrocarbon derivative;Alkylarylthioether;Heteroaromatic compound;Organosulfur compound;Benzimidazole;Imidazole;Organooxygen compound;Aminoimidazole;Aromatic heteropolycyclic compound;	P P02 P02C P02CA P02CA03;	P83223;Q71U36;P68371;F1L7U3;	infection;hypersensitivity;oedema;immune system disorder;thrombocytopenia;echinococciasis;pancytopenia;acute hepatic failure;aplastic anaemia;abdominal pain;leukopenia;stevens-johnson syndrome;neurocysticercosis;liver function test abnormal;renal failure acute;vomiting;dizziness;neutropenia;body temperature increased;hepatitis;hepatobiliary disease;erythema multiforme;nausea;rash;intracranial pre…	CCCSC1=CC2=C(C=C1)N=C(NC(=O)OC)N2
DB00519	Trandolapril	N-acyl-alpha amino acid or derivatives;Phenylpropylamine;N-acyl-alpha-amino acid;Pyrrolidine carboxylic acid or derivatives;Alpha peptide;Alpha-amino acid ester;Hydrocarbon derivative;Alpha-amino acid or derivatives;Amine;Carboxylic acid;Fatty acid ester;Pyrrolidine carboxylic acid;Carboxamide group;Aralkylamine;N-substituted-alpha-amino acid;Carbonyl group;Organoheterocyclic compound;Pyrrolidine…	C C09 C09A C09AA C09AA10; C C09 C09B C09BB C09BB10;	P12821;	photosensitivity;blood urea increased;blepharitis;syncope;azotaemia;gastrointestinal disorder;dysgeusia;fatigue;flatulence;creatinine increased;haematocrit decreased;tinnitus;alanine aminotransferase increased;transaminases increased;eosinophilia;hyperglycaemia;vomiting;renal impairment;constipation;dizziness;visual disturbance;platelet count decreased;migraine without aura;eye disorder;hyperkala…	[H][C@@]12C[C@H](N(C(=O)[C@H](C)N[C@@H](CCC3=CC=CC=C3)C(=O)OCC)[C@@]1([H])CCCC2)C(O)=O
DB00521	Carteolol	Ether;Organonitrogen compound;1 2-aminoalcohol;Lactam;Azacycle;Benzenoid;Alcohol;Secondary carboxylic acid amide;Tetrahydroquinoline;Hydrocarbon derivative;Amine;Secondary aliphatic amine;Carboxylic acid derivative;Carboxylic acid amide;Tetrahydroquinolone;Alkyl aryl ether;Carboxamide group;Organooxygen compound;Carbonyl group;Secondary alcohol;Aromatic heteropolycyclic compound;Secondary amine;	C C07 C07A C07AA C07AA15; S S01 S01E S01ED S01ED05; S S01 S01E S01ED S01ED55;	P07550;P08588;	chronic open angle glaucoma;rash generalised;oedema;hypersensitivity;syncope;cerebral ischaemia;dysgeusia;diabetic;diplopia;eye irritation;vision blurred;eyelid ptosis;hypotension;dizziness;visual disturbance;bronchospasm;hypoglycaemia;primary open angle glaucoma;palpitations;lacrimation;corneal staining;cardiac failure congestive;dyspnoea;photophobia;cerebrovascular accident;nausea;insomnia;conj…	CC(C)(C)NCC(O)COC1=CC=CC2=C1CCC(=O)N2
DB00523	Alitretinoin	Carbocyclic fatty acid;Medium-chain fatty acid;Monocarboxylic acid or derivatives;Hydrocarbon derivative;Diterpenoid;Aliphatic homomonocyclic compound;Carboxylic acid;Carboxylic acid derivative;Fatty acid;Branched fatty acid;Methyl-branched fatty acid;Organooxygen compound;Unsaturated fatty acid;Carbonyl group;Retinoid skeleton;Fatty acyl;	D D11 D11A D11AH D11AH04; L L01 L01X L01XX L01XX22;	P10826;P19793;P13631;P48443;P28702;P10276;	erythema facial;blepharitis;haematuria;skin hyperpigmentation;gastrointestinal disorder;papilloedema;ascites;excessive granulation tissue;lip dry;lung disorder;sensory disturbance;suicide attempt;dehydration;hordeolum;pancreatitis acute;visual disturbance;contusion;shock;wegener's granulomatosis;cerebrovascular accident;ochronosis;xeroderma;asthenopia;post-traumatic pain;dementia;pancreatitis;ski…	C\C(\C=C\C1=C(C)CCCC1(C)C)=C\C=C\C(\C)=C\C(O)=O
DB00524	Metolazone	Sulfonic acid derivative;Secondary aliphatic/aromatic amine;Lactam;Vinylogous amide;Hydrocarbon derivative;Amine;Aryl halide;Carboxamide group;Organohalogen compound;Carbonyl group;Secondary amine;Organochloride;Sulfonamide;Organonitrogen compound;Toluene;Aryl chloride;Azacycle;Benzenoid;Aminotoluene;Monocyclic benzene moiety;Carboxylic acid derivative;Organosulfur compound;Tertiary amine;Organoo…	C C03 C03B C03BA C03BA08; C C03 C03E C03EA C03EA12;	P55017;	photosensitivity;syncope;nervousness;nephrotic syndrome;fatigue;tinnitus;chills;hypochloraemia;hyperglycaemia;glycosuria;vomiting;constipation;dizziness;pregnancy;drowsiness;palpitations;swelling;throat sore;hyponatraemia;pancreatitis;alkalosis hypochloraemic;dry skin;asthenia;erectile dysfunction;purpura;hypomagnesaemia;sinus congestion;taste bitter;hypokalaemia;eye pruritus;essential hypertensi…	CC1NC2=CC(Cl)=C(C=C2C(=O)N1C1=CC=CC=C1C)S(N)(=O)=O
DB00528	Lercanidipine	Diphenylmethane;Phenylpropylamine;Allyl-type 1 3-dipolar organic compound;Enamine;Tertiary aliphatic amine;Vinylogous amide;Hydropyridine;Hydrocarbon derivative;Amine;Alpha beta-unsaturated carboxylic ester;Aralkylamine;Carbonyl group;Dihydropyridine;Organoheterocyclic compound;Propargyl-type 1 3-dipolar organic compound;Organic nitrite;Dicarboxylic acid or derivatives;Organic zwitterion;Nitroben…	C C08 C08C C08CA C08CA13; C C09 C09B C09BB C09BB02; C C09 C09D C09DB C09DB08;	Q06432;	photosensitivity;blood urea increased;syncope;gastrointestinal disorder;nervousness;dysgeusia;diabetic;fatigue;tinnitus;alanine aminotransferase increased;abdominal pain upper;eosinophilic pneumonia;vomiting;constipation;dizziness;gynaecomastia;eye disorder;hyperkalaemia;palpitations;asthma;body temperature increased;dermatitis atopic;cardiovascular disorder;cerebrovascular accident;cardiac disor…	COC(=O)C1=C(C)NC(C)=C(C1C1=CC(=CC=C1)[N+]([O-])=O)C(=O)OC(C)(C)CN(C)CCC(C1=CC=CC=C1)C1=CC=CC=C1
DB00529	Foscarnet	Hydrocarbon derivative;Organooxygen compound;Organophosphonic acid;Aliphatic acyclic compound;Monocarboxylic acid or derivatives;	J J05 J05A J05AD J05AD01;	P04293;P08546;	dysuria;haematuria;blood urea increased;nervousness;urinary retention;electrolyte imbalance;fatigue;fungal infection;rhabdomyolysis;nephrotoxicity;flatulence;retinitis;alanine aminotransferase increased;dehydration;vomiting;renal impairment;constipation;aphasia;dizziness;dysphagia;body temperature increased;palpitations;melaena;cerebrovascular disorder;coma;acquired immunodeficiency syndrome;rect…	OC(=O)P(O)(O)=O
DB00530	Erlotinib	Ether;Organonitrogen compound;Imidolactam;Azacycle;Benzenoid;Dialkyl ether;Quinazolinamine;Pyrimidine;Aminopyrimidine;Hydrocarbon derivative;Amine;Heteroaromatic compound;Monocyclic benzene moiety;Alkyl aryl ether;Organooxygen compound;Aromatic heteropolycyclic compound;Secondary amine;	L L01 L01X L01XE L01XE03;	O75469;P00533;	musculoskeletal pain;syncope;mucosal inflammation;skin hyperpigmentation;gastrointestinal disorder;pulmonary toxicity;fatigue;rhabdomyolysis;flatulence;interstitial lung disease;alanine aminotransferase increased;lung disorder;dehydration;vomiting;decreased appetite;renal impairment;constipation;dizziness;pustule;eye disorder;skin exfoliation;dysphagia;body temperature increased;melaena;uveitis;c…	COCCOC1=C(OCCOC)C=C2C(NC3=CC=CC(=C3)C#C)=NC=NC2=C1
DB00532	Mephenytoin	5-phenylhydantoin;Ureide;Organonitrogen compound;Azacycle;Benzenoid;Aromatic heteromonocyclic compound;Phenylimidazolidine;Hydrocarbon derivative;Urea;Amine;Monocyclic benzene moiety;Carboxylic acid derivative;Carboxamide group;Tertiary amine;Organooxygen compound;Carbonyl group;	N N03 N03A N03AB N03AB04; N N03 N03A N03AB N03AB54;	Q14524;	polyarthropathy;hodgkin's disease;pigmentation skin;oedema;lupus erythematosus;confusional state;nervousness;lymphadenopathy;aplastic anaemia;toxic epidermal necrolysis;fatigue;leukopenia;stevens-johnson syndrome;weight increased;pulmonary fibrosis;eosinophilia;nephrosis;vomiting;dizziness;irritability;temporal lobe epilepsy;anaemia megaloblastic;drowsiness;neutropenia;photophobia;nausea;haemolyt…	CCC1(NC(=O)N(C)C1=O)C1=CC=CC=C1
DB00533	Rofecoxib	Dihydrofuran;Sulfone;Benzenoid;Lactone;Monocarboxylic acid or derivatives;Aromatic heteromonocyclic compound;Carboxylic acid ester;Hydrocarbon derivative;2-furanone;Monocyclic benzene moiety;Oxacycle;Carboxylic acid derivative;Enoate ester;Organosulfur compound;Alpha beta-unsaturated carboxylic ester;Organooxygen compound;Sulfonyl;Carbonyl group;Organoheterocyclic compound;Stilbene;	M M01 M01A M01AH M01AH02;	P15502;P35354;	breast mass;syncope;gastrointestinal symptom nos;xerosis;urinary retention;menopausal symptoms;flatulence;mouth ulceration;trauma;pseudoporphyria;contusion;hyperkalaemia;asthma;palpitations;cerebrovascular accident;hyponatraemia;toothache;pancreatitis;tendonitis;pharyngitis;osteoarthritis;cerumen impaction;epigastric pain;gastric perforation;urolithiasis;upper limb oedema;hypercholesterolaemia;hy…	CS(=O)(=O)C1=CC=C(C=C1)C1=C(C(=O)OC1)C1=CC=CC=C1
DB00535	Cefdinir	Thioether;Dialkylthioether;N-acyl-alpha amino acid or derivatives;Enamine;Oxime;Monocarboxylic acid or derivatives;Secondary carboxylic acid amide;Hydrocarbon derivative;Meta-thiazine;Alpha-amino acid or derivatives;Amine;Heteroaromatic compound;Carboxylic acid;Carboxylic acid amide;Carboxamide group;Carbonyl group;Tertiary carboxylic acid amide;Azole;Organonitrogen compound;Azacycle;Primary arom…	J J01 J01D J01DD J01DD15;	P08149;Q60FT7;P05164;	community acquired pneumonia;hepatitis acute;microscopic hematuria;rhabdomyolysis;flatulence;abnormal faeces;eosinophilic pneumonia;renal impairment;vomiting;constipation;dizziness;dermatitis diaper;shock;body temperature increased;melaena;hemorrhagic colitis;bronchitis chronic;haemolytic anaemia;skin candida;peptic ulcer;erythema nodosum;ileus;diarrhoea haemorrhagic;asthenia;leukorrhea;aspartate…	[H][C@]12SCC(C=C)=C(N1C(=O)[C@H]2NC(=O)C(=N/O)\C1=CSC(N)=N1)C(O)=O
DB00537	Ciprofloxacin	Organofluoride;Pyridine carboxylic acid or derivatives;Dihydroquinoline;Aryl fluoride;Monocarboxylic acid or derivatives;Vinylogous amide;Pyridine carboxylic acid;Hydrocarbon derivative;Fluorobenzene;Amine;Heteroaromatic compound;Aryl halide;Carboxylic acid;Piperazine;Quinoline-3-carboxylic acid;Organohalogen compound;Fluoroquinolone;N-arylpiperazine;Carbonyl group;Secondary amine;Dihydroquinolon…	J J01 J01M J01MA J01MA02; J J01 J01R J01RA J01RA10; J J01 J01R J01RA J01RA11; J J01 J01R J01RA J01RA12; S S01 S01A S01AE S01AE03; S S02 S02A S02AA S02AA15; S S03 S03A S03AA S03AA07;	P43700;P43702;P20831;P0AES4;P0C1U9;B4YQT9;Q59192;C3T8E2;Q12809;P11388;P05653;	photosensitivity;pruritus genital;haematuria;syncope;skin hyperpigmentation;serum sickness-like reaction;dysaesthesia;photopsia;gastrointestinal disorder;urinary retention;corneal deposits;rhabdomyolysis;blood monocytes increased;flatulence;chromatopsia;manic psychosis;eosinophilia;hypertonia;hordeolum;mouth ulceration;polyneuritis;decreased appetite;hiccups;breast pain;paranasal sinus hypersecre…	OC(=O)C1=CN(C2CC2)C2=CC(N3CCNCC3)=C(F)C=C2C1=O
DB00539	Toremifene	Diphenylmethane;Organochloride;Ether;Organonitrogen compound;Tertiary aliphatic amine;Aromatic homomonocyclic compound;Benzenoid;Alkyl halide;Hydrocarbon derivative;Amine;Monocyclic benzene moiety;Phenol ether;Phenylpropene;Alkyl aryl ether;Organohalogen compound;Tertiary amine;Organooxygen compound;Alkyl chloride;Stilbene;	L L02 L02B L02BA L02BA02;	P03372;	pruritus;oedema;glaucoma;myocardial infarction;dry eye;gastrointestinal disorder;hypercalcaemia;fatigue;leukopenia;weight increased;oestrogenic effect;appetite absent;angina pectoris;liver function test abnormal;vision blurred;vomiting;constipation;dizziness;eye disorder;vaginal haemorrhage;uterine polyp;neuropathy peripheral;uterine haemorrhage;stiffness;dyspnoea;corneal opacity;nausea;malnutrit…	CN(C)CCOC1=CC=C(C=C1)C(=C(\CCCl)C1=CC=CC=C1)\C1=CC=CC=C1
DB00540	Nortriptyline	Aromatic homopolycyclic compound;Hydrocarbon derivative;Amine;Organonitrogen compound;Secondary aliphatic amine;Dibenzocycloheptene;Secondary amine;	N N06 N06A N06AA N06AA10;	P08912;P08913;P28223;P11229;P13945;P14416;O00264;P18089;Q99720;P07550;P08588;P31645;P28335;P25100;P35368;P08909;P35367;P50406;P08908;P35348;P20309;P18825;P08172;P08173;P23975;	tongue oedema;syncope;nervousness;urinary retention;fatigue;tinnitus;eosinophilia;drug fever;appetite absent;endogenous depression;vomiting;constipation;paresthesia of limbs;dizziness;gynaecomastia;eye disorder;suicidal ideation;drowsiness;body temperature increased;palpitations;cerebrovascular accident;qrs complex;taste disorders;throat sore;electrocardiogram qt corrected interval prolonged;mydr…	CNCCC=C1C2=CC=CC=C2CCC2=CC=CC=C12
DB00541	Vincristine	Indole;Tertiary aliphatic amine;Alcohol;Tetrahydropyridine;Hydrocarbon derivative;Amine;Cyclic alcohol;Heteroaromatic compound;Tertiary alcohol;Alkyl aryl ether;Aralkylamine;N-alkylpyrrolidine;Carbonyl group;Organoheterocyclic compound;Piperidine;Pyrrolidine;Vinca alkaloid skeleton;Dicarboxylic acid or derivatives;Tertiary carboxylic acid amide;Ether;Organonitrogen compound;1 2-aminoalcohol;Azacy…	L L01 L01C L01CA L01CA02;	P07437;P68366;	coronary artery disease;musculoskeletal pain;hodgkin's disease;dysuria;neuroblastoma;peripheral motor neuropathy;azotaemia;gastrointestinal disorder;urinary retention;peroneal muscular atrophy;fatigue;blindness cortical;abdominal colic;colonic pseudo-obstruction;dehydration;rhabdomyosarcoma;mouth ulceration;urine sodium increased;decreased appetite;vomiting;constipation;dizziness;brain infarction…	[H][C@@]12N3CC[C@@]11C4=CC(=C(OC)C=C4N(C=O)[C@@]1([H])[C@](O)([C@H](OC(C)=O)[C@]2(CC)C=CC3)C(=O)OC)[C@]1(C[C@]2([H])CN(C[C@](O)(CC)C2)CCC2=C1NC1=CC=CC=C21)C(=O)OC
DB00542	Benazepril	Phenylpropylamine;Lactam;Alpha-amino acid ester;Hydrocarbon derivative;Amine;Carboxylic acid;Fatty acid ester;Carboxamide group;Aralkylamine;Carbonyl group;Organoheterocyclic compound;Fatty acyl;Secondary amine;Dicarboxylic acid or derivatives;Tertiary carboxylic acid amide;Organonitrogen compound;Azacycle;Benzenoid;Carboxylic acid ester;Azepine;Monocyclic benzene moiety;Secondary aliphatic amine…	C C09 C09A C09AA C09AA07; C C09 C09B C09BA C09BA07;	P12821;	pruritus;musculoskeletal pain;oedema;myalgia;photosensitivity;myocardial infarction;blood urea increased;syncope;nervousness;cough;fatigue;leukopenia;stevens-johnson syndrome;flatulence;pemphigus;tinnitus;eosinophilia;hypertonia;angina pectoris;gastritis;jaundice cholestatic;vomiting;renal impairment;hypotension;constipation;orthostatic hypotension;dizziness;small bowel angioedema;shock;hyperkala…	CCOC(=O)[C@H](CCC1=CC=CC=C1)N[C@H]1CCC2=CC=CC=C2N(CC(O)=O)C1=O
DB00543	Amoxapine	Hydrocarbon derivative;Amine;Dibenzoxazepine;Aryl halide;Carboxylic acid amidine;Piperazine;Organohalogen compound;Propargyl-type 1 3-dipolar organic compound;Secondary amine;Organochloride;Ether;Organonitrogen compound;Imidolactam;Aryl chloride;Azacycle;Benzenoid;Organic 1 3-dipolar compound;Amidine;Oxacycle;Secondary aliphatic amine;Diaryl ether;1 4-diazinane;Tertiary amine;Organooxygen compoun…	N N06 N06A N06AA N06AA17;	P08912;P08913;P34969;P34903;P28222;P28223;P11229;P46098;P14416;P18089;Q8N1C3;P41595;P21728;P35462;O00591;Q99928;P48169;O14764;Q9H3N8;P31645;P28335;P31644;Q9UN88;P25100;P47870;P28472;P78334;P14867;P35368;P35367;P50406;P08908;P21917;P35348;P47869;P18505;P18825;P20309;P18507;P08172;P08173;P23975;Q16445;Q01959;	pruritus;oedema;hallucination;myocardial infarction;confusional state;syncope;nervousness;urinary retention;atrial fibrillation;fatigue;leukopenia;weight increased;flatulence;tinnitus;depressive disorder;eosinophilia;drug fever;vision blurred;vomiting;constipation;hypotension;paresthesia of limbs;dizziness;accommodation disorder;gynaecomastia;depressive symptom;cerebration impaired;drowsiness;bod…	ClC1=CC2=C(OC3=CC=CC=C3N=C2N2CCNCC2)C=C1
DB00544	Fluorouracil	Organofluoride;Organonitrogen compound;Aryl fluoride;Lactam;Azacycle;Pyrimidone;Aromatic heteromonocyclic compound;Hydropyrimidine;Vinylogous amide;Hydrocarbon derivative;Urea;Halopyrimidine;Heteroaromatic compound;Aryl halide;Organohalogen compound;Organooxygen compound;	L L01 L01B L01BC L01BC02; L L01 L01B L01BC L01BC52;	P04818;	skin cancer;cerebellar syndrome;superinfection;photosensitivity;blepharitis;gastrointestinal symptom nos;skin hyperpigmentation;dysaesthesia;encephalopathy;keratosis;acute pulmonary oedema;demyelination;carcinoma colon;eosinophilia;skin irritation;vomiting;dizziness;telangiectasia;dysphagia;body temperature increased;lacrimation;swelling;cerebrovascular disorder;coma;electrocardiogram change;sinu…	FC1=CNC(=O)NC1=O
DB00545	Pyridostigmine	Hydrocarbon derivative;Amine;Organic cation;Heteroaromatic compound;Organonitrogen compound;Pyridinium;Azacycle;Tertiary amine;Organooxygen compound;Monocarboxylic acid or derivatives;Aromatic heteromonocyclic compound;	N N07 N07A N07AA N07AA02;	P22303;P06276;	dysmenorrhoea;hallucination visual;myalgia;depressed mood;increased bronchial secretion;confusional state;nicotinic effects;cramp muscle;numbness of tongue;urinary retention;borborygmi;tingling of extremity;flatulence;paranoid delusions;hypertonia;eye pain;epistaxis;vomiting;hypotension;neck pain;pulmonary oedema;sweating increased;salivary hypersecretion;fasciculation;drowsiness;asthma;lacrimati…	CN(C)C(=O)OC1=C[N+](C)=CC=C1
DB00547	Desoximetasone	Organofluoride;Alcohol;Cyclic ketone;Alkyl halide;20-oxosteroid;Alkyl fluoride;11-beta-hydroxysteroid;Hydrocarbon derivative;Cyclic alcohol;21-hydroxysteroid;Organohalogen compound;Halohydrin;Pregnane-skeleton;Carbonyl group;Secondary alcohol;3-oxo-delta-1 4-steroid;9-halo-steroid;Progestogin-skeleton;Alpha-hydroxy ketone;Delta-1 4-steroid;Ketone;Primary alcohol;Fluorohydrin;Halo-steroid;Oxostero…	D D07 D07A D07AC D07AC03; D D07 D07X D07XC D07XC02;	P04150;	pruritus;pigmentation skin;stinging;burning sensation;skin atrophy;hyperglycaemia;application site pruritus;glycosuria;leukoderma;comedone;application site irritation;skin striae;telangiectasia;dermatitis perioral;allergic contact dermatitis;secondary infection;miliaria;application site dryness;pyoderma;acneiform eruption;hypertrichosis;erythema;cataract subcapsular;secondary adrenocortical insuf…	[H][C@@]12C[C@@H](C)[C@H](C(=O)CO)[C@@]1(C)C[C@H](O)[C@@]1(F)[C@@]2([H])CCC2=CC(=O)C=C[C@]12C
DB00548	Azelaic Acid	Dicarboxylic acid or derivatives;Hydrocarbon derivative;Carboxylic acid;Carboxylic acid derivative;Organooxygen compound;Aliphatic acyclic compound;Medium-chain fatty acid;Carbonyl group;	D D10 D10A D10AX D10AX03;	P00582;P66010;P14679;P51857;P31213;	pruritus;oedema;hypersensitivity;stinging;papule;dermatitis contact;xerosis;herpes labialis;localized exfoliation;keratosis pilaris;dermatitis;tingling sensation;leukoderma;iridocyclitis;pustule;rosacea;vitiligo;asthma;rash;hypertrichosis;acne vulgaris;erythema;acne;phototoxicity;redness;dry skin;application site reaction;	OC(=O)CCCCCCCC(O)=O
DB00549	Zafirlukast	Sulfonic acid derivative;Methoxybenzene;Indole;Benzoyl;Monocarboxylic acid or derivatives;Benzamide;Benzenesulfonamide;Hydrocarbon derivative;Heteroaromatic compound;Alkyl aryl ether;Carboxamide group;Carbonyl group;Organoheterocyclic compound;Phenylcarbamate;Substituted pyrrole;Sulfonamide;Ether;Organonitrogen compound;Toluene;Azacycle;Benzoic acid or derivatives;N-methylpyrrole;Carboxylic acid …	R R03 R03D R03DC R03DC01;	Q9Y271;	pruritus;vasculitic rash;myalgia;oedema;raised liver function tests;fatigue;eosinophilia;eosinophilic pneumonia;vomiting;dizziness;influenza like illness;contusion;neutropenia;body temperature increased;asthma;swelling;nausea;rectal haemorrhage;throat sore;dyspepsia;sinusitis;neuropathy;asthenia;infection;liver injury;hypersensitivity;thrombocytopenia;blister;arthralgia;upset stomach;haematemesis…	COC1=C(CC2=CN(C)C3=C2C=C(NC(=O)OC2CCCC2)C=C3)C=CC(=C1)C(=O)NS(=O)(=O)C1=CC=CC=C1C
DB00550	Propylthiouracil	Organonitrogen compound;Lactam;Azacycle;Pyrimidone;Aromatic heteromonocyclic compound;Hydropyrimidine;Vinylogous amide;Hydrocarbon derivative;Heteroaromatic compound;Organosulfur compound;Organooxygen compound;Thiourea;Pyrimidinethione;	H H03 H03B H03BA H03BA02;	P07202;	pruritus;pigmentation skin;liver injury;oedema;myalgia;epigastric distress;thrombocytopenia;lung infiltration;arthralgia;lymphadenopathy;dysgeusia;aplastic anaemia;lupus-like syndrome;nephritis;glomerulonephritis rapidly progressive;leukopenia;leukocytoclastic vasculitis;hyperthyroidism;hepatic failure;interstitial pneumonia;toxic multinodular goiter;drug fever;neuritis;renal failure acute;vomiti…	CCCC1=CC(=O)NC(=S)N1
DB00551	Acetohydroxamic Acid	Hydrocarbon derivative;Organonitrogen compound;Acetohydroxamic acid;Organooxygen compound;Aliphatic acyclic compound;Acetamide;Carbonyl group;	G G04 G04B G04BX G04BX03;	P39900;P18314;	reticulocytosis;infection;anorexia;tremulousness;gastrointestinal symptom nos;nervousness;thrombophlebitis;fatigue;injury;phlebitis superficial;phlebitis;vomiting;renal impairment;anaemia;palpitations;nausea;haemolytic anaemia;gastrointestinal tract irritation;anxiety;rash;deep vein thrombosis;alopecia;renal failure;depression;headache;lethargy;malaise;sensation of warmth;urinary tract infection;…	CC(=O)NO
DB00552	Pentostatin	Saccharide;Azole;Organonitrogen compound;Azacycle;Organic 1 3-dipolar compound;Alcohol;N-substituted imidazole;Primary alcohol;Hydrocarbon derivative;Amidine;Oxolane;Meta-diazepine;Heteroaromatic compound;Oxacycle;Carboxylic acid amidine;Imidazodiazepine;Imidazo-meta-diazepine;Imidazole;Organooxygen compound;Propargyl-type 1 3-dipolar organic compound;Secondary alcohol;Aromatic heteropolycyclic c…	L L01 L01X L01XX L01XX08;	P00813;	breast mass;syncope;gastrointestinal symptom nos;nervousness;dry eye;hangover;sinus arrest;fatigue;fungal infection;flatulence;chills;tinnitus;creatinine increased;lung disorder;hairy cell leukaemia;neurosis;lacrimal disorder;vomiting;renal impairment;constipation;dizziness;herpes zoster;dysphagia;neuralgia;paralysis;body temperature increased;asthma;uveitis;osteomyelitis;haemolytic anaemia;hypon…	OC[C@H]1O[C@H](C[C@@H]1O)N1C=NC2=C1N=CNC[C@H]2O
DB00554	Piroxicam	Vinylogous acid;Sulfonamide;Organonitrogen compound;Sulfonic acid derivative;Imidolactam;Azacycle;Benzenoid;Benzothiazine;N-arylamide;Secondary carboxylic acid amide;Hydrocarbon derivative;Pyridine;Heteroaromatic compound;Carboxylic acid derivative;Carboxylic acid amide;Carboxamide group;Organooxygen compound;Ortho-thiazine;Carbonyl group;Aminopyridine;Aromatic heteropolycyclic compound;	M M01 M01A M01AC M01AC01; M M02 M02A M02AA M02AA07; S S01 S01B S01BC S01BC06;	P23219;P35354;	onycholysis;photosensitivity;dysuria;haematuria;syncope;nervousness;nephrotic syndrome;flatulence;tinnitus;chills;abdominal colic;eosinophilia;hyperglycaemia;vomiting;constipation;dizziness;contusion;skin exfoliation;soft tissue injury;hyperkalaemia;drowsiness;asthma;body temperature increased;palpitations;bleeding time prolonged;melaena;swelling;rheumatoid arthritis;coma;antinuclear antibody pos…	CN1C(C(=O)NC2=NC=CC=C2)=C(O)C2=C(C=CC=C2)S1(=O)=O
DB00555	Lamotrigine	Aminotriazine;Organochloride;Organonitrogen compound;Imidolactam;Aryl chloride;Azacycle;Primary aromatic amine;Aromatic heteromonocyclic compound;Hydrocarbon derivative;Amine;Heteroaromatic compound;Aryl halide;Organohalogen compound;Triazine;1 2-dichlorobenzene;Organoheterocyclic compound;1 2 4-triazine;Primary amine;	N N03 N03A N03AX N03AX09;	Q99250;	abnormal ejaculation;photosensitivity;blepharitis;haematuria;syncope;dyskinesia;hypertonia;eosinophilia;lacrimal disorder;mouth ulceration;aphasia;breast pain;hiccups;personality disorder;asthma;palpitations;melaena;rectal haemorrhage;rare infrequent;balance disorder;weight decreased;dry skin;mediastinal disorder;pollakiuria;pharyngitis;nystagmus;increased appetite;akathisia;erectile dysfunction;…	NC1=NC(N)=C(N=N1)C1=C(Cl)C(Cl)=CC=C1
DB00557	Hydroxyzine	Chlorobenzene;Diphenylmethane;Organochloride;N-alkylpiperazine;Ether;Organonitrogen compound;Tertiary aliphatic amine;Aryl chloride;Azacycle;Alcohol;Aromatic heteromonocyclic compound;Dialkyl ether;Primary alcohol;Hydrocarbon derivative;Amine;Aryl halide;Piperazine;1 4-diazinane;Organohalogen compound;Aralkylamine;Tertiary amine;Organooxygen compound;Halobenzene;Organoheterocyclic compound;	N N05 N05B N05BB N05BB01; N N05 N05B N05BB N05BB51;	P35367;	pruritus;convulsion;hypersensitivity;hallucination;apprehension;allergic conditions;stupor;delirium tremens;fixed drug eruption;alcoholism;neurosis;urticaria chronic;vomiting;hypotension;tremor;tension;emotional problems;drowsiness;asthma;psychotic disorder;cardiac disorder;nausea;dry mouth;agitation;rash;anxiety;vomiting in pregnancy;urticaria;withdrawal symptom;headache;skin disorder;	OCCOCCN1CCN(CC1)C(C1=CC=CC=C1)C1=CC=C(Cl)C=C1
DB00558	Zanamivir	Organonitrogen compound;Guanidine;Organic 1 3-dipolar compound;Alcohol;Monocarboxylic acid or derivatives;Pyranoid amino acid;Secondary carboxylic acid amide;Acetamide;Primary alcohol;Hydrocarbon derivative;Oxacycle;Carboxylic acid;Carboxylic acid derivative;Carboxylic acid amide;Carboxamide group;Carbonyl group;Polyol;Organoheterocyclic compound;Propargyl-type 1 3-dipolar organic compound;Second…	J J05 J05A J05AH J05AH01;	P06818;Q9Y3R4;P27907;	musculoskeletal pain;myalgia;hallucination;confusional state;abnormal behaviour;syncope;cough;toxic epidermal necrolysis;fatigue;stevens-johnson syndrome;chills;rheumatism;lung disorder;dehydration;vomiting;oropharyngeal swelling;dizziness;influenza like illness;neutropenia;body temperature increased;asthma;dyspnoea;nightmare;nausea;influenza-like symptoms;agitation;anxiety;unspecified disorder o…	[H][C@]1(OC(=C[C@H](N=C(N)N)[C@H]1NC(C)=O)C(O)=O)[C@H](O)[C@H](O)CO
DB00559	Bosentan	Bipyrimidine;Sulfonic acid derivative;Methoxybenzene;Alcohol;Benzenesulfonamide;Hydrocarbon derivative;Phenylpropane;Heteroaromatic compound;Alkyl aryl ether;Sulfonamide;Ether;Organonitrogen compound;Imidolactam;Azacycle;Benzenoid;Aromatic heteromonocyclic compound;Primary alcohol;Aminopyrimidine;Monocyclic benzene moiety;Diaryl ether;Organosulfur compound;Phenol ether;Anisole;Organooxygen compou…	C C02 C02K C02KX C02KX01;	P24530;P25101;	musculoskeletal disorder;hydrocephalus;haematuria;syncope;gastrointestinal disorder;ascites;flatulence;haematocrit decreased;hemiparesis;lung disorder;eosinophilia;dehydration;mouth ulceration;influenza like illness;restless legs syndrome;scleroderma;contusion;palpitations;asthma;cerebrovascular accident;cardiac failure chronic;rectal haemorrhage;hyponatraemia;toothache;weight decreased;electroca…	COC1=CC=CC=C1OC1=C(NS(=O)(=O)C2=CC=C(C=C2)C(C)(C)C)N=C(N=C1OCCO)C1=NC=CC=N1
DB00560	Tigecycline	Vinylogous acid;Tetralin;Tertiary aliphatic amine;Enol;Aryl ketone;Alcohol;N-arylamide;Secondary carboxylic acid amide;Aromatic homopolycyclic compound;Hydrocarbon derivative;Alpha-amino acid or derivatives;Amine;Carboxylic acid amide;Tertiary alcohol;Carboxamide group;Aralkylamine;N-substituted-alpha-amino acid;Carbonyl group;Polyol;Alpha-amino acid amide;Secondary amine;Tetracene;Organonitrogen…	J J01 J01A J01AA J01AA12;	P0A7S3;P0A7U3;P0A7S9;P0AG59;P0A7X3;	photosensitivity;community acquired pneumonia;blood urea increased;syncope;azotaemia;mucosal inflammation;gastrointestinal disorder;nervousness;dysgeusia;prothrombin level decreased;flatulence;alanine aminotransferase increased;chills;creatinine increased;hyperglycaemia;eosinophilia;activated partial thromboplastin time prolonged;abnormal faeces;vomiting;impaired healing;constipation;hiccups;dizz…	[H][C@@]12CC3=C(C=C(NC(=O)CNC(C)(C)C)C(O)=C3C(=O)C1=C(O)[C@]1(O)C(=O)C(C(N)=O)=C(O)[C@@H](N(C)C)[C@]1([H])C2)N(C)C
DB00561	Doxapram	2-pyrrolidone;Diphenylmethane;Oxazinane;Tertiary aliphatic amine;Lactam;Dialkyl ether;Hydrocarbon derivative;Amine;Carboxamide group;Aralkylamine;N-alkylpyrrolidine;Carbonyl group;Organoheterocyclic compound;Pyrrolidine;Tertiary carboxylic acid amide;Ether;Organonitrogen compound;Pyrrolidone;Azacycle;Aromatic heteromonocyclic compound;3-phenylpyrrolidine;Morpholine;Oxacycle;Carboxylic acid deriva…	R R07 R07A R07AB R07AB01;	O14649;Q9NPC2;	pruritus;hallucination;hypercapnia;cough;urinary retention;leukopenia;hyperventilation;lung disorder;laryngospasm;vomiting;hiccups;dizziness;muscle spasticity;acute respiratory insufficiency;fasciculation;apnoea;body temperature increased;airway obstruction nos;dyspnoea;movements involuntary;cardiovascular disorder;nausea;clonus;ventricular tachycardia;mydriasis;blood pressure increased;convulsio…	CCN1CC(CCN2CCOCC2)C(C1=O)(C1=CC=CC=C1)C1=CC=CC=C1
DB00563	Methotrexate	N-acyl-alpha amino acid or derivatives;Hippuric acid;Benzoyl;N-acyl-alpha-amino acid;Substituted aniline;Secondary carboxylic acid amide;Benzamide;Folic acid;Amino fatty acid;Pyrimidine;Hydrocarbon derivative;Alpha-amino acid or derivatives;Amine;Aniline;Heteroaromatic compound;Carboxylic acid;Carboxamide group;Aralkylamine;N-substituted-alpha-amino acid;Carbonyl group;Fatty acyl;Dicarboxylic aci…	L L01 L01B L01BA L01BA01; L L04 L04A L04AX L04AX03;	P00374;	hodgkin's disease;photosensitivity;haematuria;azotaemia;skin hyperpigmentation;gastrointestinal disorder;hidradenitis;cryptococcosis;hepatitis acute;fracture;dermatitis radiation nos;haematocrit decreased;bladder cancer;hemiparesis;lung disorder;testis cancer;hepatic insufficiency;eosinophilia;chronic liver disease;appetite absent;histoplasmosis;arterial thrombosis;impaired healing;aphasia;visual…	CN(CC1=CN=C2N=C(N)N=C(N)C2=N1)C1=CC=C(C=C1)C(=O)N[C@@H](CCC(O)=O)C(O)=O
DB00564	Carbamazepine	Hydrocarbon derivative;Urea;Amine;Azepine;Organonitrogen compound;Azacycle;Benzenoid;Tertiary amine;Organooxygen compound;Aromatic heteropolycyclic compound;Dibenzazepine;	N N03 N03A N03AF N03AF01;	Q14524;	hallucination visual;lupus erythematosus;photosensitivity;depressed mood;haematuria;syncope;azotaemia;gastrointestinal disorder;dyskinesia;urinary retention;fracture;manic psychosis;alcohol withdrawal syndrome;eosinophilia;appetite absent;hypertonia;suicide attempt;partial epilepsy;decreased appetite;coordination disturbance;shock;pregnancy;paralysis;talkativeness;qrs complex;hyponatraemia;very r…	NC(=O)N1C2=CC=CC=C2C=CC2=CC=CC=C12
DB00567	Cephalexin	Thioether;Dialkylthioether;N-acyl-alpha amino acid or derivatives;Enamine;Lactam;Monocarboxylic acid or derivatives;Hydrocarbon derivative;Meta-thiazine;Amine;Carboxylic acid;Primary aliphatic amine;Carboxamide group;Aralkylamine;Carbonyl group;Organoheterocyclic compound;Propargyl-type 1 3-dipolar organic compound;Tertiary carboxylic acid amide;Beta-lactam;Organonitrogen compound;Azacycle;Benzen…	J J01 J01D J01DB J01DB01;	Q8DNB6;Q8DR59;Q75Y35;P0A3M6;Q7CRA4;	pruritus;vaginal inflammation;colitis;hallucination;blood urea increased;confusional state;pseudomembranous colitis;gastrointestinal symptom nos;gastrointestinal disorder;prothrombin level increased;rheumatic fever;aplastic anaemia;toxic epidermal necrolysis;lactic dehydrogenase activity increased;fatigue;leukopenia;stevens-johnson syndrome;creatinine increased;alanine aminotransferase increased;…	[H][C@]12SCC(C)=C(N1C(=O)[C@H]2NC(=O)[C@H](N)C1=CC=CC=C1)C(O)=O
DB00570	Vinblastine	Indole;Tertiary aliphatic amine;Alcohol;Tetrahydropyridine;Hydrocarbon derivative;Amine;Cyclic alcohol;Heteroaromatic compound;Tertiary alcohol;Alkyl aryl ether;Aralkylamine;N-alkylpyrrolidine;Carbonyl group;Organoheterocyclic compound;Piperidine;Pyrrolidine;Vinca alkaloid skeleton;Dicarboxylic acid or derivatives;Ether;Organonitrogen compound;1 2-aminoalcohol;Azacycle;Benzenoid;Acetate salt;Carb…	L L01 L01C L01CA L01CA01;	P07437;P05412;P23258;Q9UJT1;Q71U36;Q9UJT0;	hodgkin's disease;myocardial infarction;mycosis fungoides;leukopenia;kaposi's sarcoma;neoplasm malignant;testis cancer;angina pectoris;neuritis;vomiting;constipation;bone pain;dizziness;photophobia;cerebrovascular accident;nausea;rectal haemorrhage;ischaemia;letterer-siwe disease;alopecia;peptic ulcer;vertigo;neoplasm;ileus;asthenia;pharyngitis;convulsion;hypersensitivity;anorexia;nystagmus;throm…	[H][C@@]12N(C)C3=C(C=C(C(OC)=C3)[C@]3(C[C@@H]4CN(C[C@](O)(CC)C4)CCC4=C3NC3=CC=CC=C43)C(=O)OC)[C@@]11CCN3CC=C[C@@](CC)([C@@H](OC(C)=O)[C@]2(O)C(=O)OC)[C@@]13[H]
DB00571	Propranolol	Ether;Organonitrogen compound;1 2-aminoalcohol;Alcohol;Aromatic homopolycyclic compound;Hydrocarbon derivative;Amine;Naphthalene;Secondary aliphatic amine;Alkyl aryl ether;Organooxygen compound;Secondary alcohol;Secondary amine;	C C07 C07A C07AA C07AA05; C C07 C07B C07BA C07BA05; C C07 C07F C07FA C07FA05;	P07550;P28222;P08908;P13945;P08588;	syncope;dry eye;gastrointestinal disorder;fatigue;familial tremor;arterial thrombosis;decreased appetite;vomiting;constipation;dizziness;visual disturbance;migraine without aura;poor quality sleep;hyperkalaemia;body temperature increased;peripheral arterial disease;palpitations;supraventricular tachycardia;cardiac disorder;throat sore;unspecified disorder of skin and subcutaneous tissue;hypersomn…	CC(C)NCC(O)COC1=CC=CC2=CC=CC=C12
DB00572	Atropine	Phenylacetate;Organonitrogen compound;Tertiary aliphatic amine;Azacycle;Alcohol;Monocarboxylic acid or derivatives;Primary alcohol;Carboxylic acid ester;Hydrocarbon derivative;Beta-hydroxy acid;Amine;Carboxylic acid derivative;Tertiary amine;Tropane alkaloid;Organooxygen compound;N-alkylpyrrolidine;Carbonyl group;Organoheterocyclic compound;Piperidine;Pyrrolidine;Hydroxy acid;Aromatic heteropolyc…	A A03 A03B A03BA A03BA01; A A03 A03C A03CB A03CB03; S S01 S01F S01FA S01FA01;	P08912;P20309;P11229;P08172;P08173;	eye infection;heat intolerance;sweating decreased;blepharitis;syncope;urinary retention;supraventricular extrasystoles;abdominal colic;hypertonia;dehydration;labile blood pressure;extrasystoles;blindness;shock;paralysis;palpitations;supraventricular tachycardia;lacrimation;sinus bradycardia;qrs complex;hyponatraemia;atrioventricular dissociation;dry skin;loss of libido;common cold;ventricular arr…	CN1[C@H]2CC[C@@H]1C[C@@H](C2)OC(=O)C(CO)C1=CC=CC=C1
DB00573	Fenoprofen	Hydrocarbon derivative;Phenylacetate;Ether;Carboxylic acid;Carboxylic acid derivative;Diaryl ether;Aromatic homomonocyclic compound;Organooxygen compound;Monocarboxylic acid or derivatives;Carbonyl group;2-phenylpropanoic-acid;Diphenylether;	M M01 M01A M01AE M01AE04;	P23219;P35354;	pruritus;dysuria;haematuria;confusional state;azotaemia;lymphadenopathy;nervousness;toxic epidermal necrolysis;aplastic anaemia;atrial fibrillation;fatigue;stevens-johnson syndrome;aphthous stomatitis;flatulence;tinnitus;nephrosis;gastritis;vision blurred;vomiting;constipation;nasopharyngitis;breast pain;pulmonary oedema;dizziness;sweating increased;contusion;partial hearing loss;body temperature…	CC(C(O)=O)C1=CC(OC2=CC=CC=C2)=CC=C1
DB00575	Clonidine	Organochloride;Organonitrogen compound;Guanidine;Aryl chloride;Azacycle;Organic 1 3-dipolar compound;Aromatic heteromonocyclic compound;1 3-dichlorobenzene;Hydrocarbon derivative;2-imidazoline;Aryl halide;Organohalogen compound;Organoheterocyclic compound;Propargyl-type 1 3-dipolar organic compound;Carboximidamide;	C C02 C02A C02AC C02AC01; C C02 C02L C02LC C02LC01; C C02 C02L C02LC C02LC51; N N02 N02C N02CX N02CX02; S S01 S01E S01EA S01EA04;	P35368;P08913;P18089;P25100;P18825;P35348;	blanching;malaise and fatigue;sleep disturbance;papule;syncope;skin hyperpigmentation;gastrointestinal disorder;nervousness;dry eye;urinary retention;fatigue;junctional bradycardia;tinnitus;vascular headache;renal hypertension;colonic pseudo-obstruction;abdominal pain upper;parotitis;sick sinus syndrome;vomiting;decreased appetite;nasopharyngitis;constipation;paresthesia of limbs;dizziness;influe…	ClC1=CC=CC(Cl)=C1NC1=NCCN1
DB00577	Valaciclovir	Pyrimidone;Monocarboxylic acid or derivatives;Alpha-amino acid ester;Vinylogous amide;Pyrimidine;Hydrocarbon derivative;Amine;Heteroaromatic compound;Fatty acid ester;Imidazole;Primary aliphatic amine;Carbonyl group;Organoheterocyclic compound;Fatty acyl;Azole;Organonitrogen compound;Imidazopyrimidine;Azacycle;Primary aromatic amine;N-substituted imidazole;Carboxylic acid ester;Hypoxanthine;Organ…	J J05 J05A J05AB J05AB11;	P04293;Q9QNF7;	dysmenorrhoea;haemolytic uraemic syndrome;photosensitivity;papule;haematuria;nervousness;gastrointestinal disorder;opportunistic infection;encephalopathy;fatigue;flatulence;chills;creatinine increased;alanine aminotransferase increased;dehydration;mouth ulceration;vomiting;renal impairment;constipation;nasopharyngitis;very rare ?€? rare;dizziness;herpes zoster;platelet count decreased;body temper…	CC(C)[C@H](N)C(=O)OCCOCN1C=NC2=C1NC(N)=NC2=O
DB00580	Valdecoxib	Azole;Sulfonamide;Organonitrogen compound;Sulfonic acid derivative;Oxazole;Azacycle;Isoxazole;Aromatic heteromonocyclic compound;Benzenesulfonamide;Hydrocarbon derivative;Heteroaromatic compound;Oxacycle;Organosulfur compound;Organooxygen compound;Sulfonyl;Organoheterocyclic compound;Aminosulfonyl compound;	M M01 M01A M01AH M01AH03;	P35354;	pyuria;haematuria;syncope;depression aggravated;conjunctival haemorrhage;fracture;flatulence;creatinine increased;manic psychosis;eosinophilia;hypertonia;dehydration;abnormal faeces;peritonitis;hyperkalaemia;palpitations;melaena;vasospasm;pleurisy;cardiac murmur;intermittent claudication;weight decreased;neck stiffness;cervical dysplasia;pancreatitis;ileus;tendonitis;dry skin;pollakiuria;leukorrh…	CC1=C(C(=NO1)C1=CC=CC=C1)C1=CC=C(C=C1)S(N)(=O)=O
DB00581	Lactulose	C-glycosyl compound;Alcohol;Hemiacetal;Disaccharide;Primary alcohol;Acetal;Hydrocarbon derivative;Oxolane;Oxacycle;Polyol;O-glycosyl compound;Organoheterocyclic compound;Secondary alcohol;Oxane;1 2-diol;Aliphatic heteromonocyclic compound;	A A06 A06A A06AD A06AD11; A A06 A06A A06AD A06AD61;	P06864;	intestinal cramps;soft stools;anorexia;diarrhoea;intoxication;cramp muscle;flatulence;constipation chronic;hepatic encephalopathy;eructation;consciousness abnormal;dehydration;vomiting;constipation;abdominal discomfort;precoma;hypokalaemia;fluid loss;haemorrhoids;hypernatraemia;coma;coma hepatic;nausea;neuropsychiatric syndrome;hyponatraemia;increased thirst;distention;liver disorder;	OC[C@H]1O[C@](O)(CO)[C@@H](O)[C@@H]1O[C@@H]1O[C@H](CO)[C@H](O)[C@H](O)[C@H]1O
DB00582	Voriconazole	Organofluoride;Azole;Aromatic alcohol;Organonitrogen compound;Phenylpropylamine;1 2 4-triazole;Aryl fluoride;Azacycle;Alcohol;Aromatic heteromonocyclic compound;Pyrimidine;Hydrocarbon derivative;Phenylpropane;Fluorobenzene;Halopyrimidine;Heteroaromatic compound;Aryl halide;Tertiary alcohol;Organohalogen compound;Organooxygen compound;Halobenzene;Organoheterocyclic compound;	J J02 J02A J02AC J02AC03;	P10613;	photosensitivity;haematuria;blepharitis;syncope;gastrointestinal disorder;papilloedema;ascites;flatulence;creatinine increased;chromatopsia;eosinophilia;hypertonia;scleritis;visual disturbance;influenza like illness;pseudoporphyria;peritonitis;hyperkalaemia;supraventricular tachycardia;melaena;hyponatraemia;acute respiratory distress syndrome;pancreatitis;respiratory distress;mediastinal disorder…	C[C@@H](C1=NC=NC=C1F)[C@](O)(CN1C=NC=N1)C1=C(F)C=C(F)C=C1
DB00585	Nizatidine	Thioether;Dialkylthioether;Allyl-type 1 3-dipolar organic compound;Tertiary aliphatic amine;Organopnictogen compound;Sulfenyl compound;Hydrocarbon derivative;Organic oxide;Amine;Heteroaromatic compound;Aralkylamine;Organic oxygen compound;Propargyl-type 1 3-dipolar organic compound;Organic nitrogen compound;Organic zwitterion;Organonitrogen compound;Organic nitro compound;Azacycle;Organic 1 3-dip…	A A02 A02B A02BA A02BA04;	P25021;	pruritus;myalgia;acute duodenal ulcer;duodenal ulcer;confusional state;gastrointestinal disorder;nervousness;cough;flatulence;tooth disorder;eosinophilia;vomiting;renal impairment;constipation;nasopharyngitis;dizziness;irritability;gynaecomastia;hepatocellular injury;body temperature increased;hepatic enzyme increased;nausea;dry mouth;anxiety;ventricular tachycardia;dyspepsia;gout;oesophagitis ul…	CNC(NCCSCC1=CSC(CN(C)C)=N1)=C[N+]([O-])=O
DB00586	Diclofenac	Chlorobenzene;Organochloride;Phenylacetate;Organonitrogen compound;Aryl chloride;Aromatic homomonocyclic compound;Substituted aniline;Monocarboxylic acid or derivatives;1 3-dichlorobenzene;Hydrocarbon derivative;Amine;Aniline;Aryl halide;Carboxylic acid;Carboxylic acid derivative;Organohalogen compound;Organooxygen compound;Carbonyl group;Halobenzene;Secondary amine;	D D11 D11A D11AX D11AX18; M M01 M01A M01AB M01AB05; M M01 M01A M01AB M01AB55; M M02 M02A M02AA M02AA15; S S01 S01B S01BC S01BC03; S S01 S01C S01CC S01CC01;	P78348;P09917;P23219;O43526;P35499;O43525;P35354;	skin nodule;haematuria;hemorrhoids aggravated;azotaemia;gastrointestinal disorder;eosinophilia;appetite absent;lacrimal disorder;mouth ulceration;trauma;visual disturbance;platelet count decreased;contusion;shock;bleeding time prolonged;lacrimation;melaena;cerebrovascular accident;application site vesicles;neck stiffness;post-traumatic pain;henoch-schonlein purpura;pancreatitis;dry skin;chronic p…	OC(=O)CC1=CC=CC=C1NC1=C(Cl)C=CC=C1Cl
DB00588	Fluticasone Propionate	Thioether;Organofluoride;Hydroxysteroid;Alcohol;Monocarboxylic acid or derivatives;Thiocarboxylic acid or derivatives;Cyclic ketone;Alkyl halide;Alkyl fluoride;Sulfenyl compound;11-beta-hydroxysteroid;Steroid ester;Hydrocarbon derivative;Cyclic alcohol;Organohalogen compound;Halohydrin;Thiocarboxylic acid ester;Carbonyl group;Secondary alcohol;Androgen-skeleton;Androstane-skeleton;3-oxo-delta-1 4…	D D07 D07A D07AC D07AC17; R R01 R01A R01AD R01AD08; R R01 R01A R01AD R01AD58; R R03 R03A R03AK R03AK06; R R03 R03A R03AK R03AK11; R R03 R03B R03BA R03BA05;	P04150;P06401;P08235;P47712;	perennial allergic rhinitis;fracture;very rare;hyperglycaemia;skin irritation;vomiting;very rare ?€? rare;asthma chronic;dizziness;eczema infected;telangiectasia;contusion;eye disorder;pustular psoriasis;nasal dryness;asthma;growth retardation;body temperature increased;lacrimation;dermatitis atopic;miliaria;stinging of nose;throat sore;hypertrichosis;malnutrition;unspecified disorder of skin and…	[H][C@@]12C[C@@H](C)[C@](OC(=O)CC)(C(=O)SCF)[C@@]1(C)C[C@H](O)[C@@]1(F)[C@@]2([H])C[C@H](F)C2=CC(=O)C=C[C@]12C
DB00589	Lisuride	Benzoquinoline;Pyrroloquinoline;Organonitrogen compound;Isoindole or derivatives;Indole;Tertiary aliphatic amine;Azacycle;Benzenoid;Tetrahydropyridine;Indoloquinoline;Hydrocarbon derivative;Urea;Amine;Heteroaromatic compound;Indole or derivatives;Pyrrole;Aralkylamine;Ergoline skeleton;Tertiary amine;Organooxygen compound;Aromatic heteropolycyclic compound;Alkaloid or derivatives;	G G02 G02C G02CB G02CB02; N N02 N02C N02CA N02CA07;	P08913;P28335;P28222;P28223;P28221;P14416;P21918;P18089;P08908;P21917;P41595;P18825;P21728;P35462;	violent;hallucination;parkinsonism;prolactinoma;retroperitoneal fibrosis;confusional state;bradykinesia;gastrointestinal disorder;cough;dyskinesia;binge eating;hypokinesia;fatigue;weight increased;growth hormone overproduction;pulmonary fibrosis;regurgitation;dehydration;libido increased;obstipation;vomiting;decreased appetite;orthostatic hypotension;dizziness;abdominal discomfort;organic brain s…	[H][C@@]12CC3=CNC4=CC=CC(=C34)C1=C[C@@H](CN2C)NC(=O)N(CC)CC
DB00590	Doxazosin	Benzo-1 4-dioxane;Quinazolinamine;Benzodioxane;Pyrimidine;Hydrocarbon derivative;Amine;Heteroaromatic compound;Alkyl aryl ether;Carboxamide group;N-arylpiperazine;Carbonyl group;Tertiary carboxylic acid amide;Ether;Organonitrogen compound;Imidolactam;Azacycle;Benzenoid;Primary aromatic amine;Aminopyrimidine;Benzo-p-dioxin;Para-dioxin;Oxacycle;Carboxylic acid derivative;Anisole;Tertiary amine;Orga…	C C02 C02C C02CA C02CA04;	P35368;Q9NS40;Q9H252;P25100;Q12809;P35348;	pruritus genital;haematuria;syncope;urinary retention;ejaculation failure;flatulence;haematocrit decreased;hypertonia;dehydration;breast pain;extrasystoles;palpitations;melaena;cerebrovascular accident;intermittent claudication;rectal haemorrhage;psoriasis flare-up;weight decreased;skin disorder;dry skin;dizziness postural;pollakiuria;pharyngitis;peak flow;viral infection;increased appetite;erect…	COC1=C(OC)C=C2C(N)=NC(=NC2=C1)N1CCN(CC1)C(=O)C1COC2=CC=CC=C2O1
DB00591	Fluocinolone Acetonide	Organofluoride;Alcohol;Aliphatic heteropolycyclic compound;Cyclic ketone;Alkyl halide;20-oxosteroid;Alkyl fluoride;11-beta-hydroxysteroid;Acetal;Hydrocarbon derivative;Cyclic alcohol;21-hydroxysteroid;Organohalogen compound;Halohydrin;Pregnane-skeleton;Carbonyl group;Organoheterocyclic compound;Secondary alcohol;3-oxo-delta-1 4-steroid;6-halo-steroid;9-halo-steroid;Progestogin-skeleton;Alpha-hydr…	C C05 C05A C05AA C05AA10; D D07 D07A D07AC D07AC04; D D07 D07B D07BC D07BC02; D D07 D07C D07CC D07CC02; S S01 S01B S01BA S01BA15; S S01 S01C S01CA S01CA10; S S02 S02B S02BA S02BA08; S S02 S02C S02CA S02CA05;	P04150;	otitis;wound dehiscence;papule;eye infection;procedural complication;blepharitis;skin hyperpigmentation;conjunctival haemorrhage;gastrointestinal disorder;photopsia;dry eye;dysgeusia;ear infection;nerve injury;skin irritation;vomiting;impaired healing;nasopharyngitis;neck pain;dizziness;pustule;visual disturbance;telangiectasia;implant expulsion;eye disorder;body temperature increased;lacrimation…	[H][C@@]12C[C@@]3([H])[C@]4([H])C[C@]([H])(F)C5=CC(=O)C=C[C@]5(C)[C@@]4(F)[C@@H](O)C[C@]3(C)[C@@]1(OC(C)(C)O2)C(=O)CO
DB00593	Ethosuximide	2-pyrrolidone;Organonitrogen compound;Carboxylic acid imide n-unsubstituted;Pyrrolidone;Lactam;Azacycle;Hydrocarbon derivative;Carboxamide group;Organooxygen compound;Dicarboximide;Carbonyl group;Organoheterocyclic compound;Pyrrolidine;Aliphatic heteromonocyclic compound;	N N03 N03A N03AD N03AD01; N N03 N03A N03AD N03AD51;	O43497;	epilepsy;tongue oedema;haematuria;gastrointestinal symptom nos;gastrointestinal disorder;aplastic anaemia;cramp muscle;microscopic hematuria;fatigue;leukopenia;stevens-johnson syndrome;eosinophilia;libido increased;abdominal pain upper;vomiting;decreased appetite;hiccups;swollen tongue;dizziness;irritability;abdominal discomfort;eye disorder;cerebration impaired;suicidal ideation;drowsiness;vagin…	CCC1(C)CC(=O)NC1=O
DB00594	Amiloride	Guanidine;Vinylogous amide;Hydrocarbon derivative;Acylguanidine;Amine;Heteroaromatic compound;Aryl halide;Carboxamide group;Organohalogen compound;Carbonyl group;Propargyl-type 1 3-dipolar organic compound;Carboximidamide;Organochloride;Aminopyrazine;Organonitrogen compound;Imidolactam;Aryl chloride;Azacycle;Organic 1 3-dipolar compound;Primary aromatic amine;Aromatic heteromonocyclic compound;Ca…	C C03 C03D C03DB C03DB01;	P37088;P19801;P51168;P78348;P00749;P51172;Q16515;P51170;P19634;	pruritus;fatigability;oedema;dysuria;confusional state;nervousness;cough;encephalopathy;aplastic anaemia;cramp muscle;electrolyte imbalance;fatigue;flatulence;ascites;tinnitus;angina pectoris;vomiting;constipation;orthostatic hypotension;neck pain;dizziness;irritability;visual disturbance;gynaecomastia;shock;hyperkalaemia;neutropenia;palpitations;dyspnoea;coma;nausea;potassium low;hyponatraemia;a…	NC(N)=NC(=O)C1=C(N)N=C(N)C(Cl)=N1
DB00595	Oxytetracycline	Vinylogous acid;Tetralin;Tertiary aliphatic amine;Enol;Aryl ketone;Alcohol;Aromatic homopolycyclic compound;Hydrocarbon derivative;Amine;Carboxylic acid amide;Tertiary alcohol;Carboxamide group;Aralkylamine;Carbonyl group;Polyol;Secondary alcohol;Tetracene;Organonitrogen compound;Primary carboxylic acid amide;Naphthacene;Benzenoid;Ketone;Tetracycline;Anthracene carboxylic acid or derivatives;Carb…	D D06 D06A D06AA D06AA03; G G01 G01A G01AA G01AA07; J J01 J01A J01AA J01AA06; J J01 J01A J01AA J01AA56; S S01 S01A S01AA S01AA04;	P0A7V8;P0A7X3;	glossitis;photosensitivity;rheumatic fever;relapsing fever;eosinophilia;inclusion conjunctivitis;q fever;vomiting;benign intracranial hypertension;dysphagia;neutropenia;body temperature increased;prolonged menses;nausea;haemolytic anaemia;henoch-schonlein purpura;oesophagitis;infection;hypersensitivity;trachoma;anorexia;thrombocytopenia;fontanelle bulging;staphylococcal infection;diarrhoea;entero…	[H][C@@]12[C@@H](O)[C@@]3([H])C(C(=O)C4=C(O)C=CC=C4[C@@]3(C)O)=C(O)[C@]1(O)C(=O)C(C(N)=O)=C(O)[C@H]2N(C)C
DB00598	Labetalol	Vinylogous acid;Aromatic alcohol;Organonitrogen compound;Phenylpropylamine;1 2-aminoalcohol;Primary carboxylic acid amide;Aromatic homomonocyclic compound;Benzoyl;Alcohol;Benzamide;Hydrocarbon derivative;Phenol;Amine;Secondary aliphatic amine;Carboxylic acid derivative;Carboxamide group;Aralkylamine;Organooxygen compound;Salicylamide;Carbonyl group;Secondary alcohol;Secondary amine;	C C07 C07A C07AG C07AG01; C C07 C07B C07BG C07BG01; C C07 C07C C07CG C07CG01;	P07550;P35368;P25100;P35348;P08588;	sleep disturbance;depressed mood;lupus erythematosus;dysuria;erythema facial;blood urea increased;syncope;dry eye;urinary retention;ejaculation failure;fatigue;drug fever;vomiting;renal impairment;constipation;dizziness;drowsiness;palpitations;body temperature increased;asthma;intermittent claudication;myopathy toxic;hypotension orthostatic symptomatic;throat sore;loss of libido;asthenia;respirat…	CC(CCC1=CC=CC=C1)NCC(O)C1=CC(C(N)=O)=C(O)C=C1
DB00600	Monobenzone	Hydrocarbon derivative;Phenol;Ether;Phenol ether;Alkyl aryl ether;Aromatic homomonocyclic compound;Organooxygen compound;	D D11 D11A D11AX D11AX13;	P14679;	cafe au lait spots;dermatitis;malignant melanoma;burning sensation;vitiligo;skin hyperpigmentation;skin irritation;sensitisation;melanocytic naevus;chloasma;leukoderma;	OC1=CC=C(OCC2=CC=CC=C2)C=C1
DB00602	Ivermectin	Saccharide;Ether;Alcohol;Aliphatic heteropolycyclic compound;Lactone;Monocarboxylic acid or derivatives;Dialkyl ether;Macrolide;Carboxylic acid ester;Acetal;Hydrocarbon derivative;Oxolane;Monosaccharide;Oxacycle;Carboxylic acid derivative;Tertiary alcohol;Organooxygen compound;Carbonyl group;Organoheterocyclic compound;Secondary alcohol;Oxane;	D D11 D11A D11AX D11AX22; P P02 P02C P02CF P02CF01;	O75311;P28472;	pruritus;eyelid oedema;oedema;myalgia;mental status changes;filariasis;haematuria;confusional state;nodule;conjunctival haemorrhage;lymphadenopathy;cough;encephalopathy;toxic epidermal necrolysis;lymphadenopathy axillary;fatigue;leukopenia;stevens-johnson syndrome;chills;watery diarrhoea;eye irritation;eosinophilia;vomiting;constipation;hypotension;orthostatic hypotension;dizziness;abdominal disc…	CO[C@H]1C[C@@H](O[C@@H](C)[C@@H]1O)O[C@H]1[C@H](C)O[C@H](C[C@@H]1OC)O[C@H]1[C@@H](C)\C=C\C=C2/CO[C@@H]3[C@H](O)C(C)=C[C@@H](C(=O)O[C@H]4C[C@@H](C\C=C1/C)O[C@@]1(CC[C@H](C)[C@@H](C(C)C)O1)C4)[C@]23O.CC[C@@H](C)[C@H]1O[C@@]2(CC[C@@H]1C)O[C@@H]1C\C=C(C)\[C@@H](O[C@@H]3O[C@@H](C)[C@H](O[C@@H]4O[C@@H](C)[C@H](O)[C@@H](OC)C4)[C@@H](OC)C3)[C@@H](C)\C=C\C=C3/CO[C@@H]4[C@H](O)C(C)=C[C@@H](C(=O)O[C@@H](C1)…
DB00605	Sulindac	Organofluoride;Aryl fluoride;Monocarboxylic acid or derivatives;Aromatic homopolycyclic compound;Hydrocarbon derivative;Indene;Monocyclic benzene moiety;Aryl halide;Carboxylic acid;Carboxylic acid derivative;Organosulfur compound;Organohalogen compound;Sulfoxide;Organooxygen compound;Carbonyl group;Sulfinyl compound;	M M01 M01A M01AB M01AB02;	Q03181;Q9Y5Y4;P15121;P35354;P23219;P27361;	photosensitivity;dysuria;haematuria;syncope;nervousness;nephrotic syndrome;biliary sludge;fatigue;urine color abnormal;flatulence;acute psychosis;tinnitus;chills;rheumatism;hyperglycaemia;eosinophilia;vomiting;renal impairment;constipation;dizziness;visual disturbance;gynaecomastia;mixed connective tissue disease;nephritic syndrome;partial hearing loss;hyperkalaemia;body temperature increased;pal…	CC1=C(CC(O)=O)C2=CC(F)=CC=C2\C1=C/C1=CC=C(C=C1)S(C)=O
DB00607	Nafcillin	Thioether;Dialkylthioether;N-acyl-alpha amino acid or derivatives;Benzoyl;Monocarboxylic acid or derivatives;Secondary carboxylic acid amide;Benzamide;1-naphthalenecarboxamide;Hydrocarbon derivative;Alpha-amino acid or derivatives;Amine;Carboxylic acid;Alkyl aryl ether;Carboxamide group;Penicillin;Carbonyl group;Tertiary carboxylic acid amide;Ether;Organonitrogen compound;Azacycle;Benzenoid;Azeti…	J J01 J01C J01CF J01CF06;	Q8DNB6;Q8DR59;Q75Y35;P0A3M6;Q7CRA4;	pruritus;myalgia;haematuria;pseudomembranous colitis;laryngospasm;hepatic insufficiency;eosinophilia;liver function test abnormal;vomiting;renal impairment;hypotension;shock;neutropenia;body temperature increased;swelling;local reaction;nausea;skin necrosis;tongue hairy;aspartate aminotransferase increased;bone marrow depression;infection;hypersensitivity;stomatitis;proteinuria;arthralgia;nephrit…	[H][C@]12SC(C)(C)[C@@H](N1C(=O)[C@H]2NC(=O)C1=C(OCC)C=CC2=CC=CC=C12)C(O)=O
DB00608	Chloroquine	Chloroquinoline;Organochloride;Organonitrogen compound;Secondary aliphatic/aromatic amine;Tertiary aliphatic amine;Aryl chloride;Azacycle;Benzenoid;Hydrocarbon derivative;Amine;Pyridine;Heteroaromatic compound;Aryl halide;Organohalogen compound;Aminoquinoline;Tertiary amine;Aminopyridine;Aromatic heteropolycyclic compound;Secondary amine;	P P01 P01B P01BA P01BA01;	Q9NR96;P09210;Q8MU52;P01375;	pruritus;hallucination;torticollis;photosensitivity;plasmodium ovale infection;confusional state;dyskinesia;retinal damage;aplastic anaemia;toxic epidermal necrolysis;extrapyramidal disorder;stevens-johnson syndrome;tinnitus;eosinophilia;polyneuritis;vision blurred;vomiting;hypotension;visual disturbance;partial hearing loss;skin exfoliation;neutropenia;plasmodium malariae infection;corneal opaci…	CCN(CC)CCCC(C)NC1=C2C=CC(Cl)=CC2=NC=C1
DB00609	Ethionamide	Hydrocarbon derivative;Thiocarboxylic acid amide;Pyridine;Heteroaromatic compound;Organonitrogen compound;Thioamide;Organosulfur compound;Azacycle;Aromatic heteromonocyclic compound;	J J04 J04A J04AD J04AD03;	Q08129;P0A5Y6;	hypersensitivity;stomatitis;taste metallic;anorexia;hypothyroidism;thrombocytopenia;photosensitivity;diabetes mellitus;diarrhoea;erectile dysfunction;abdominal pain;diplopia;neurotoxicity;neuritis;purpura;vision blurred;vomiting;orthostatic hypotension;dizziness;gynaecomastia;hypoglycaemia;salivary hypersecretion;tuberculosis;drowsiness;jaundice;hepatitis;psychotic disorder;nausea;optic neuritis;…	CCC1=NC=CC(=C1)C(N)=S
DB00611	Butorphanol	Tetralin;Phenanthrene;Organonitrogen compound;1 2-aminoalcohol;Tertiary aliphatic amine;Azacycle;Benzenoid;Alcohol;Benzylisoquinoline;Hydrocarbon derivative;Amine;Cyclic alcohol;Tertiary alcohol;Aralkylamine;Tertiary amine;Benzazocine;Organooxygen compound;Organoheterocyclic compound;Piperidine;Morphinan;Aromatic heteropolycyclic compound;	N N02 N02A N02AF N02AF01;	P41143;P41145;P35372;	shallow breathing;syncope;nervousness;flatulence;tinnitus;chills;vomiting;constipation;dizziness;visual disturbance;leg pain;eye disorder;dysphagia;apnoea;drowsiness;body temperature increased;palpitations;blood pressure increased;sinusitis;asthenia;pharyngitis;increased appetite;stupor;ataxia;accidental injury;drug effect increased;gait disturbance;euphoric mood;sinus congestion;tremor;thirst;mi…	[H][C@@]12CC3=C(C=C(O)C=C3)[C@]3(CCCC[C@@]13O)CCN2CC1CCC1
DB00612	Bisoprolol	Ether;Organonitrogen compound;1 2-aminoalcohol;Aromatic homomonocyclic compound;Alcohol;Dialkyl ether;Benzylether;Hydrocarbon derivative;Amine;Secondary aliphatic amine;Phenol ether;Alkyl aryl ether;Organooxygen compound;Secondary alcohol;Secondary amine;	C C07 C07A C07AB C07AB07; C C07 C07A C07AB C07AB57; C C07 C07B C07BB C07BB07; C C07 C07F C07FB C07FB07; C C09 C09B C09BX C09BX02;	P07550;P08588;	sleep disturbance;photosensitivity;lacrimation abnormal nos;syncope;skin hyperpigmentation;gastrointestinal disorder;dysgeusia;encephalopathy;fracture;fatigue;tinnitus;necrolysis epidermal;injury;arterial thrombosis;raynaud-like disorder;skin irritation;vomiting;constipation;very rare ?€? rare;aphasia;breast pain;dizziness;neck pain;visual disturbance;extrasystoles;scleroderma;eye disorder;numbne…	CC(C)NCC(O)COC1=CC=C(COCCOC(C)C)C=C1
DB00615	Rifabutin	Vinylogous acid;Macrolactam;Tertiary aliphatic amine;Lactam;Aryl ketone;Alcohol;Secondary carboxylic acid amide;Dialkyl ether;Vinylogous amide;Acetal;Hydrocarbon derivative;Amine;Carboxylic acid amide;Carboxamide group;Carbonyl group;Polyol;Organoheterocyclic compound;Piperidine;Propargyl-type 1 3-dipolar organic compound;Secondary alcohol;Aryl alkyl ketone;Ether;Organonitrogen compound;Naphthofu…	J J04 J04A J04AB J04AB04;	P14625;P07900;P0A8T7;P0A8V2;P0A7Z4;	pruritus;myalgia;cross resistance;myositis;emotional distress;confusional state;pseudomembranous colitis;gastrointestinal symptom nos;immunocompromised;gastrointestinal disorder;white blood cell disorder;dysgeusia;pulmonary tuberculosis;chest pressure;leukopenia;corneal deposits;urine color abnormal;flatulence;alanine aminotransferase increased;testicular atrophy;eosinophilia;vomiting;renal impai…	CO[C@H]1\C=C\O[C@@]2(C)OC3=C(C2=O)C2=C(C(O)=C3C)C(=O)C(NC(=O)\C(C)=C/C=C/[C@H](C)[C@H](O)[C@@H](C)[C@@H](O)[C@@H](C)[C@H](OC(C)=O)[C@@H]1C)=C1NC3(CCN(CC3)CC(C)C)N=C21
DB00618	Demeclocycline	Vinylogous acid;Tetralin;Tertiary aliphatic amine;Enol;Aryl ketone;Alcohol;Aromatic homopolycyclic compound;Hydrocarbon derivative;Amine;4-halophenol;Aryl halide;Carboxylic acid amide;Tertiary alcohol;Carboxamide group;Organohalogen compound;Aralkylamine;Carbonyl group;Polyol;Secondary alcohol;Tetracene;Organochloride;Organonitrogen compound;Primary carboxylic acid amide;Naphthacene;Aryl chloride…	D D06 D06A D06AA D06AA01; J J01 J01A J01AA J01AA01;	P0A7V8;P0A7X3;	glossitis;photosensitivity;urethritis;myasthenic syndrome;plague;relapsing fever;lupus-like syndrome;stevens-johnson syndrome;tinnitus;bartonellosis;eosinophilia;inclusion conjunctivitis;q fever;vomiting;polyarthralgia;dizziness;benign intracranial hypertension;visual disturbance;unspecified non-gonococcal urethritis (ngu);dysphagia;neutropenia;body temperature increased;prolonged menses;anthrax;…	[H][C@]12C[C@@]3([H])[C@H](N(C)C)C(O)=C(C(N)=O)C(=O)[C@@]3(O)C(O)=C1C(=O)C1=C([C@H]2O)C(Cl)=CC=C1O
DB00619	Imatinib	N-alkylpiperazine;Tertiary aliphatic amine;Benzoyl;N-arylamide;Secondary carboxylic acid amide;N-methylpiperazine;Pyrimidine;Hydrocarbon derivative;Amine;Heteroaromatic compound;N-phenylbenzamide;Piperazine;Carboxamide group;Aralkylamine;Diaminotoluene;Carbonyl group;Organoheterocyclic compound;Secondary amine;Organonitrogen compound;Toluene;Azacycle;Pyridinylpyrimidine;Aromatic heteromonocyclic …	L L01 L01X L01XE L01XE01;	P16234;P00519;P09619;P04629;P10721;O43519;Q08345;P07333;A9UF02;	edema cerebral;musculoskeletal disorder;blepharitis;haematuria;syncope;skin hyperpigmentation;conjunctival haemorrhage;gastrointestinal disorder;papilloedema;rhabdomyolysis;ascites;flatulence;interstitial lung disease;creatinine increased;bladder cancer;eosinophilia;dehydration;mouth ulceration;decreased appetite;hypotrichosis;influenza like illness;platelet count decreased;gastrointestinal strom…	CN1CCN(CC2=CC=C(C=C2)C(=O)NC2=CC(NC3=NC=CC(=N3)C3=CN=CC=C3)=C(C)C=C2)CC1
DB00620	Triamcinolone	Organofluoride;16-hydroxysteroid;Alcohol;Cyclic ketone;Alkyl halide;20-oxosteroid;Alkyl fluoride;11-beta-hydroxysteroid;Hydrocarbon derivative;Cyclic alcohol;21-hydroxysteroid;Tertiary alcohol;Organohalogen compound;Halohydrin;16-alpha-hydroxysteroid;Pregnane-skeleton;Carbonyl group;Polyol;Secondary alcohol;1 2-diol;17-hydroxysteroid;3-oxo-delta-1 4-steroid;9-halo-steroid;Progestogin-skeleton;Alp…	A A01 A01A A01AC A01AC01; C C05 C05A C05AA C05AA12; D D07 D07A D07AB D07AB09; D D07 D07B D07BB D07BB03; D D07 D07C D07CB D07CB01; D D07 D07X D07XB D07XB02; H H02 H02A H02AB H02AB08; R R01 R01A R01AD R01AD11; R R03 R03B R03BA R03BA06; S S01 S01B S01BA S01BA05; S S02 S02C S02CA S02CA04;	P04150;	edema cerebral;skin scaly;lupus erythematosus;perennial allergic rhinitis;syncope;skin hyperpigmentation;gastrointestinal disorder;papilloedema;alopecia areata;impaired healing;trauma;hiccups;blindness;shock;polymyositis;asthma;pancreatitis;skin disorder;diamond-blackfan anemia;pharyngitis;thromboembolism;increased appetite;osteoarthritis;ankylosing spondylitis;aseptic necrosis;sympathetic ophtha…	[H][C@@]12C[C@@H](O)[C@](O)(C(=O)CO)[C@@]1(C)C[C@H](O)[C@@]1(F)[C@@]2([H])CCC2=CC(=O)C=C[C@]12C
DB00621	Oxandrolone	Delta_valerolactone;Hydroxysteroid;Alcohol;Aliphatic heteropolycyclic compound;Monocarboxylic acid or derivatives;Hydrocarbon derivative;Cyclic alcohol;Steroid lactone;Tertiary alcohol;2-oxasteroid;Carbonyl group;Organoheterocyclic compound;17-hydroxysteroid;Lactone;3-oxo-5-alpha-steroid;Carboxylic acid ester;Naphthopyran;Delta valerolactone;Naphthalene;Oxacycle;Carboxylic acid derivative;Oxoster…	A A14 A14A A14AA A14AA08;	P10275;	oedema;fluid retention;erectile dysfunction;hirsutism;glucose tolerance decreased;menstruation irregular;creatinine increased;testicular atrophy;jaundice cholestatic;enlarged clitoris;androgenetic alopecia;peliosis hepatis;bone pain;irritability;gynaecomastia;haemorrhage;priapism;insomnia;acne;necrosis;hepatic necrosis;copd exacerbation;neoplasm;virilism;oligospermia;epididymitis;chronic obstruct…	[H][C@@]12CC[C@](C)(O)[C@@]1(C)CC[C@@]1([H])[C@@]2([H])CC[C@@]2([H])CC(=O)OC[C@]12C
DB00622	Nicardipine	Allyl-type 1 3-dipolar organic compound;Enamine;Tertiary aliphatic amine;Vinylogous amide;Hydrocarbon derivative;Amine;Alpha beta-unsaturated carboxylic ester;Aralkylamine;Carbonyl group;Propargyl-type 1 3-dipolar organic compound;Organic nitrite;Dicarboxylic acid or derivatives;Organic zwitterion;Nitrobenzene;Organonitrogen compound;Dihydropyridinecarboxylic acid derivative;Organic nitro compoun…	C C08 C08C C08CA C08CA04;	P08912;P54289;P25100;P11229;P35368;Q13936;Q08289;P35348;Q01668;P20309;P08172;P08173;P62158;	oedema;myalgia;haemorrhage intracranial;myocardial infarction;haematuria;confusional state;syncope;sinoatrial node dysfunction;pericardial haemorrhage;nervousness;cerebral ischaemia;atrial fibrillation;tinnitus;hypertonia;angina pectoris;vision blurred;vomiting;hypotension;constipation;atherosclerosis;orthostatic hypotension;dizziness;neck pain;sweating increased;extrasystoles;palpitations;suprav…	COC(=O)C1=C(C)NC(C)=C(C1C1=CC(=CC=C1)[N+]([O-])=O)C(=O)OCCN(C)CC1=CC=CC=C1
DB00623	Fluphenazine	Thioether;Organofluoride;N-alkylpiperazine;Tertiary aliphatic amine;Alcohol;Alkanolamine;Diarylthioether;Alkyl halide;Alkyl fluoride;Hydrocarbon derivative;Amine;Piperazine;Organohalogen compound;Para-thiazine;Phenothiazine;Organonitrogen compound;1 2-aminoalcohol;Alkyldiarylamine;Azacycle;Benzenoid;Primary alcohol;1 4-diazinane;Tertiary amine;Organooxygen compound;Aromatic heteropolycyclic compo…	N N05 N05A N05AB N05AB02;	P14416;P62158;P21728;	edema cerebral;pruritus;pigmentation skin;throat tightness;bizarre dreams;photosensitivity;glaucoma;salivation;dyskinesia;purpura non-thrombocytopenic;leukopenia;eczema;eosinophilia;appetite absent;libido increased;jaundice cholestatic;vision blurred;renal impairment;constipation;hypotension;psychotic behaviour;gynaecomastia;hepatocellular injury;dysphagia;drowsiness;asthma;body temperature incre…	OCCN1CCN(CCCN2C3=CC=CC=C3SC3=C2C=C(C=C3)C(F)(F)F)CC1
DB00624	Testosterone	Androgen-skeleton;Hydroxysteroid;3-oxo-delta-4-steroid;Alcohol;Cyclic ketone;Ketone;Delta-4-steroid;Hydrocarbon derivative;Cyclic alcohol;Oxosteroid;Aliphatic homopolycyclic compound;3-oxosteroid;Organooxygen compound;Carbonyl group;Secondary alcohol;17-hydroxysteroid;	G G03 G03B G03BA G03BA03; G G03 G03E G03EA G03EA02;	P10275;	throat tightness;haemoglobin abnormal;delayed puberty;depressed mood;pruritus genital;haematuria;syncope;gastrointestinal disorder;urinary retention;spermatocele;creatinine increased;skin irritation;mouth ulceration;trauma;breast pain;influenza like illness;personality disorder;shock;contusion;international normalised ratio increased;asthma;palpitations;lacrimation;nipple disorder;cerebrovascular…	[H][C@@]12CC[C@H](O)[C@@]1(C)CC[C@@]1([H])[C@@]2([H])CCC2=CC(=O)CC[C@]12C
DB00625	Efavirenz	Benzoxazine;Organochloride;Organofluoride;Organonitrogen compound;Aryl chloride;Azacycle;Benzenoid;Ynone;Monocarboxylic acid or derivatives;Alkyl halide;Alkyl fluoride;Hydrocarbon derivative;Oxacycle;Aryl halide;Organohalogen compound;Organooxygen compound;Aromatic heteropolycyclic compound;	J J05 J05A J05AG J05AG03; J J05 J05A J05AR J05AR06; J J05 J05A J05AR J05AR11;	Q72547;	psychiatric symptom;haematuria;syncope;depression aggravated;skin hyperpigmentation;gastrointestinal disorder;hepatitis acute;fracture;rhabdomyolysis;flatulence;creatinine increased;manic psychosis;suicide attempt;pregnancy;palpitations;asthma;lipidosis;erythema nodosum;pancreatitis;skin disorder;mediastinal disorder;fanconi syndrome;osteomalacia;serum amylase increased;ataxia;breast enlargement;…	FC(F)(F)[C@]1(OC(=O)NC2=C1C=C(Cl)C=C2)C#CC1CC1
DB00626	Bacitracin	Thioether;Macrolactam;Fatty amide;N-acyl-alpha amino acid or derivatives;Thiazolecarboxamide;Lactam;Secondary carboxylic acid amide;Hydrocarbon derivative;Amine;Heteroaromatic compound;Carboxylic acid;Imidazolyl carboxylic acid derivative;Carboxylic acid amide;Imidazole;Meta-thiazoline;Primary aliphatic amine;Carboxamide group;N-substituted-alpha-amino acid;Carbonyl group;Organoheterocyclic compo…	D D06 D06A D06AX D06AX05; J J01 J01X J01XX J01XX10; R R02 R02A R02AB R02AB04;	P14735;P01023;	empyema;albuminuria;rash;pain;infection;pneumonia;azotaemia;nausea;vomiting;	CC[C@H](C)[C@H](N)C1=N[C@@H](CS1)C(=O)N[C@@H](CC(C)C)C(=O)N[C@H](CCC(O)=O)C(=O)N[C@@H]([C@@H](C)CC)C(=O)N[C@H]1CCCCNC(=O)[C@H](CC(N)=O)NC(=O)[C@@H](CC(O)=O)NC(=O)[C@H](CC2=CNC=N2)NC(=O)[C@@H](CC2=CC=CC=C2)NC(=O)[C@@H](NC(=O)[C@@H](CCCN)NC1=O)[C@@H](C)CC
DB00627	Niacin	Hydrocarbon derivative;Heteroaromatic compound;Organonitrogen compound;Carboxylic acid;Carboxylic acid derivative;Azacycle;Organooxygen compound;Monocarboxylic acid or derivatives;Aromatic heteromonocyclic compound;Carbonyl group;Pyridine carboxylic acid;	C C04 C04A C04AC C04AC01; C C10 C10A C10AD C10AD02; C C10 C10A C10AD C10AD52; C C10 C10B C10BA C10BA01;	P49019;Q15274;Q8TDS4;P40261;	coronary artery disease;tongue oedema;cholelithiasis;prostatic disorder;atherothrombosis;syncope;gastrointestinal symptom nos;skin hyperpigmentation;nervousness;gastrointestinal disorder;keratosis;urinary retention;diabetic;rhabdomyolysis;bursitis;flatulence;ascites;tinnitus;chills;lung disorder;hypertonia;vomiting;breast pain;dizziness;herpes zoster;warmth;eye disorder;shock;skin exfoliation;dys…	OC(=O)C1=CN=CC=C1
DB00630	Alendronic acid	Hydrocarbon derivative;Bisphosphonate;Amine;Organonitrogen compound;Primary aliphatic amine;Organooxygen compound;Organophosphonic acid;Aliphatic acyclic compound;Primary amine;	M M05 M05B M05BA M05BA04; M M05 M05B M05BB M05BB03; M M05 M05B M05BB M05BB05; M M05 M05B M05BB M05BB06;	P29074;P23469;P38606;P14324;Q13332;	pruritus;musculoskeletal pain;myalgia;oesophageal irritation;photosensitivity;duodenal ulcer;episcleritis;osteogenesis imperfecta;gastrointestinal disorder;dysgeusia;cramp muscle;toxic epidermal necrolysis;hypercalcaemia;fracture;joint swelling;stevens-johnson syndrome;neoplasm malignant;flatulence;menopause;regurgitation;transaminases increased;esophageal erosions;scleritis;gastritis;oral disord…	NCCCC(O)(P(O)(O)=O)P(O)(O)=O
DB00631	Clofarabine	Organofluoride;Alcohol;Alkyl halide;Alkyl fluoride;Pyrimidine;Hydrocarbon derivative;Oxolane;Amine;Heteroaromatic compound;Aryl halide;Purine 3'-deoxyribonucleoside;Imidazole;Organohalogen compound;Halohydrin;Organoheterocyclic compound;Secondary alcohol;Organochloride;Azole;Organonitrogen compound;Imidazopyrimidine;Imidolactam;Aryl chloride;Azacycle;Primary aromatic amine;N-substituted imidazole…	L L01 L01B L01BB L01BB06;	P09884;P23921;	cholelithiasis;haematuria;mucosal inflammation;skin hyperpigmentation;gastrointestinal disorder;respiratory syncytial virus infection;fatigue;fungal infection;alanine aminotransferase increased;creatinine increased;chills;dehydration;abdominal pain upper;mouth ulceration;vomiting;decreased appetite;pneumonia mycoplasmal;dizziness;capillary leak syndrome;herpes zoster;contusion;skin exfoliation;pn…	[H][C@]1(F)[C@H](O)[C@@H](CO)O[C@H]1N1C=NC2=C(N)N=C(Cl)N=C12
DB00632	Docosanol	Hydrocarbon derivative;Alcohol;Organooxygen compound;Aliphatic acyclic compound;Fatty alcohol;Primary alcohol;	D D06 D06B D06BB D06BB11;	P68344;P03200;	pruritus;rash;acne;pregnancy;headache;dry skin;herpes labialis;teratogenicity;application site reaction;herpes simplex;	CCCCCCCCCCCCCCCCCCCCCCO
DB00633	Dexmedetomidine	Hydrocarbon derivative;Azole;Heteroaromatic compound;Monocyclic benzene moiety;Organonitrogen compound;Imidazole;Azacycle;Aromatic heteromonocyclic compound;Organoheterocyclic compound;	N N05 N05C N05CM N05CM18;	P08913;	systolic hypertension;light anaesthesia;hypercapnia;blood urea increased;photopsia;gastrointestinal disorder;sinus arrest;electrolyte imbalance;diastolic hypertension;chills;alanine aminotransferase increased;hyperglycaemia;vomiting;constipation;dizziness;extrasystoles;fluid overload;pregnancy;apnoea;hyperkalaemia;neuralgia;body temperature increased;supraventricular tachycardia;cardiovascular di…	C[C@H](C1=CNC=N1)C1=C(C)C(C)=CC=C1
DB00634	Sulfacetamide	Sulfonamide;Organonitrogen compound;Sulfonic acid derivative;Aromatic homomonocyclic compound;Substituted aniline;Sulfonylaniline;Primary aromatic amine;Acetamide;Aminobenzenesulfonamide;Hydrocarbon derivative;Amine;Aniline;Carboxylic acid derivative;Organosulfur compound;Carboxamide group;Organooxygen compound;Sulfonyl;Carbonyl group;Aminosulfonyl compound;Primary amine;	D D10 D10A D10AF D10AF06; S S01 S01A S01AB S01AB04;	P0C002;P53848;P0AC13;	pruritus;oedema;hypersensitivity;trachoma;stinging;lupus erythematosus;blister;conjunctival irritation;eye infection;syndrome sicca;aplastic anaemia;toxic epidermal necrolysis;systemic lupus erythematosus;stevens-johnson syndrome;pneumonia;fatal outcomes;rosacea;blood disorder;dandruff;secondary infection;bacterial infection;conjunctivitis;conjunctival hyperaemia;acne vulgaris;erythema;seborrhoei…	CC(=O)NS(=O)(=O)C1=CC=C(N)C=C1
DB00635	Prednisone	3-oxo-delta-1 4-steroid;Progestogin-skeleton;Alcohol;Cyclic ketone;Alpha-hydroxy ketone;Delta-1 4-steroid;Ketone;20-oxosteroid;Primary alcohol;Hydrocarbon derivative;Cyclic alcohol;Cyclohexanone;21-hydroxysteroid;Oxosteroid;Tertiary alcohol;Aliphatic homopolycyclic compound;11-oxosteroid;3-oxosteroid;Organooxygen compound;Pregnane-skeleton;Carbonyl group;17-hydroxysteroid;	A A07 A07E A07EA A07EA03; H H02 H02A H02AB H02AB07;	P04150;P28845;	psychiatric symptom;skin scaly;lupus erythematosus;erythema facial;perennial allergic rhinitis;syncope;gastrointestinal disorder;papilloedema;fat atrophy;fracture;oesophageal candidiasis;oropharyngeal candidiasis;nerve injury;potassium deficiency;impaired healing;trauma;hiccups;pancreatitis acute;erythroblastopenia;neonatal respiratory distress syndrome;contusion;shock;tuberculosis;hepatitis chro…	[H][C@@]12CC[C@](O)(C(=O)CO)[C@@]1(C)CC(=O)[C@@]1([H])[C@@]2([H])CCC2=CC(=O)C=C[C@]12C
DB00640	Adenosine	Alcohol;Pyrimidine;Hydrocarbon derivative;Oxolane;Amine;Heteroaromatic compound;Imidazole;N-glycosyl compound;Organoheterocyclic compound;Secondary alcohol;1 2-diol;Saccharide;Azole;Glycosyl compound;Organonitrogen compound;Imidazopyrimidine;Imidolactam;Azacycle;Primary aromatic amine;N-substituted imidazole;6-aminopurine;Primary alcohol;Aminopyrimidine;Purine ribonucleoside;Monosaccharide;Oxacyc…	C C01 C01E C01EB C01EB10;	P0DMS8;P29274;P30542;P29275;	coronary artery disease;throat tightness;syncope;nervousness;sinus arrest;chest pressure;supraventricular extrasystoles;tinnitus;vomiting;dizziness;apnoea;drowsiness;palpitations;supraventricular tachycardia;cerebrovascular accident;electrocardiogram st segment elevation;bronchoconstriction;cardiac disorder;qrs complex;blood pressure increased;wolff-parkinson-white syndrome;mediastinal disorder;a…	NC1=C2N=CN([C@@H]3O[C@H](CO)[C@@H](O)[C@H]3O)C2=NC=N1
DB00641	Simvastatin	Dicarboxylic acid or derivatives;Saccharide;Delta_valerolactone;Alcohol;Aliphatic heteropolycyclic compound;Carboxylic acid ester;Hydrocarbon derivative;Delta valerolactone;Oxacycle;Carboxylic acid derivative;Fatty acid ester;Organooxygen compound;Carbonyl group;Secondary alcohol;Fatty acyl;Oxane;	A A10 A10B A10BH A10BH51; C C10 C10A C10AA C10AA01; C C10 C10B C10BA C10BA02; C C10 C10B C10BA C10BA04; C C10 C10B C10BX C10BX01; C C10 C10B C10BX C10BX04;	P04035;P05107;	cholesterol serum elevated;musculoskeletal disorder;sleep disturbance;photosensitivity;lupus erythematosus;nodule;gastrointestinal disorder;dysgeusia;low density lipoprotein increased;nephrotic syndrome;lupus-like syndrome;rhabdomyolysis;fatigue;type iv hyperlipidaemia;flatulence;chills;interstitial lung disease;transaminases increased;sensory disturbance;eosinophilia;hepatocellular carcinoma;vom…	[H][C@]12[C@H](C[C@@H](C)C=C1C=C[C@H](C)[C@@H]2CC[C@@H]1C[C@@H](O)CC(=O)O1)OC(=O)C(C)(C)CC
DB00642	Pemetrexed	N-acyl-alpha amino acid or derivatives;Hippuric acid;Benzoyl;N-acyl-alpha-amino acid;Pyrimidone;Secondary carboxylic acid amide;Vinylogous amide;Amino fatty acid;Pyrimidine;Hydrocarbon derivative;Pyrrolopyrimidine;Alpha-amino acid or derivatives;Amine;Heteroaromatic compound;Carboxylic acid;Carboxamide group;N-substituted-alpha-amino acid;Carbonyl group;Organoheterocyclic compound;Fatty acyl;Subs…	L L01 L01B L01BA L01BA04;	P22102;P31939;P04818;P00374;	peripheral motor neuropathy;syncope;pleural mesothelioma malignant;mucosal inflammation;gastrointestinal disorder;dysgeusia;fatigue;creatinine increased;alanine aminotransferase increased;dehydration;vomiting;constipation;dizziness;platelet count decreased;skin exfoliation;eye disorder;dysphagia;body temperature increased;cerebrovascular accident;haemolytic anaemia;rectal haemorrhage;malnutrition…	[H][C@@](CCC(O)=O)(NC(=O)C1=CC=C(CCC2=CNC3=C2C(O)=NC(=N)N3)C=C1)C(O)=O
DB00643	Mebendazole	Azole;Organonitrogen compound;Aryl ketone;Azacycle;Benzoyl;Monocarboxylic acid or derivatives;Ketone;Benzophenone;Hydrocarbon derivative;Heteroaromatic compound;Benzimidazole;Imidazole;Acetophenone;Organooxygen compound;Aminoimidazole;Organoheterocyclic compound;Aromatic heteropolycyclic compound;	P P02 P02C P02CA P02CA01; P P02 P02C P02CA P02CA51;	P68371;Q71U36;	convulsion;infection;hypersensitivity;ascariasis;trichuriasis;neutropenia;hookworm infection;hepatitis;prolonged menses;diarrhoea;angioedema;rash;abdominal pain;infection mixed;agranulocytosis;enterobiasis;urticaria;	COC(=O)NC1=NC2=C(N1)C=C(C=C2)C(=O)C1=CC=CC=C1
DB00644	Gonadorelin	2-pyrrolidone;N-acyl-alpha amino acid or derivatives;Phenylpropylamine;Amphetamine or derivatives;Alcohol;Secondary carboxylic acid amide;Hydrocarbon derivative;N-substituted-alpha-amino acid;Carbonyl group;Organoheterocyclic compound;Carboximidamide;Fatty acyl;Organonitrogen compound;Azacycle;Benzenoid;Organic 1 3-dipolar compound;Triptan;Phenol;Carboxylic acid derivative;Indole or derivatives;P…	H H01 H01C H01CA H01CA01; V V04 V04C V04CM V04CM01;	P30968;Q96P88;	pruritus;dysmenorrhoea;ovarian neoplasm;gastrointestinal disorder;ovarian enlargement;fatigue;flatulence;menopause;very rare;vomiting;constipation;breast pain;abdominal discomfort;shock;contusion;uterine haemorrhage;swelling;anovulatory cycle;breast pain female;peritoneal haemorrhage;nausea;abortion spontaneous;erythema;breast disorder;endometrial cancer;ovarian disorder;hypersensitivity;thromboe…	CC(C)CC(NC(=O)CNC(=O)C(CC1=CC=C(O)C=C1)NC(=O)C(CO)NC(=O)C(CC1=CNC2=CC=CC=C12)NC(=O)C(CC1=CN=CN1)NC(=O)C1CCC(=O)N1)C(=O)NC(CCCN=C(N)N)C(=O)N1CCCC1C(=O)NCC(N)=O
DB00649	Stavudine	Dihydrofuran;Organonitrogen compound;Lactam;Azacycle;Alcohol;Pyrimidone;Aromatic heteromonocyclic compound;Hydropyrimidine;Vinylogous amide;Primary alcohol;Pyrimidine;Hydrocarbon derivative;Urea;Heteroaromatic compound;Oxacycle;Organooxygen compound;Organoheterocyclic compound;	J J05 J05A J05AF J05AF04; J J05 J05A J05AR J05AR07;	Q72547;	dysuria;haematuria;asymptomatic hyperlactatemia;gastrointestinal disorder;opportunistic infection;dysgeusia;fatigue;fungal infection;flatulence;chills;very rare;lung disorder;hyperglycaemia;mouth ulceration;vomiting;constipation;dizziness;gynaecomastia;body temperature increased;malnutrition;very rare ?€? uncommon;unspecified disorder of skin and subcutaneous tissue;basedow's disease;weight decre…	CC1=CN([C@@H]2O[C@H](CO)C=C2)C(=O)NC1=O
DB00651	Dyphylline	Lactam;Alcohol;Pyrimidone;Vinylogous amide;Purinone;Pyrimidine;Hydrocarbon derivative;Heteroaromatic compound;Imidazole;Organoheterocyclic compound;Secondary alcohol;1 2-diol;Alkaloid or derivatives;Azole;Organonitrogen compound;Imidazopyrimidine;Azacycle;N-substituted imidazole;Xanthine;Primary alcohol;Urea;Organooxygen compound;6-oxopurine;Purine;Aromatic heteropolycyclic compound;	R R03 R03D R03DA R03DA01; R R03 R03D R03DA R03DA51; R R03 R03D R03DB R03DB01;	P29274;P30542;	ventricular arrhythmia;convulsion;haematemesis;diarrhoea;microscopic hematuria;emphysema;epigastric pain;hyperglycaemia;flushing;vomiting;hypotension;irritability;bronchospasm;extrasystoles;shock;palpitations;asthma;tachypnoea;inappropriate antidiuretic hormone secretion;nausea;insomnia;bronchitis chronic;agitation;albuminuria;diuresis;headache;tachycardia;muscle twitching;	CN1C2=C(N(CC(O)CO)C=N2)C(=O)N(C)C1=O
DB00652	Pentazocine	Tetralin;Organonitrogen compound;Tertiary aliphatic amine;Azacycle;Benzenoid;Hydrocarbon derivative;Amine;Aralkylamine;Tertiary amine;Benzazocine;Organooxygen compound;Organoheterocyclic compound;Piperidine;6 7-benzomorphan;Aromatic heteropolycyclic compound;	N N02 N02A N02AD N02AD01;	Q99720;P41145;P35372;	pruritus;hallucination;uterine contractions;confusional state;syncope;nodule;dysgeusia;toxic epidermal necrolysis;cramp muscle;urinary retention;tinnitus;chills;eosinophilia;vision blurred;vomiting;constipation;hypotension;dizziness;irritability;visual disturbance;sweating increased;shock;apnoea;excitement;dyspnoea;circulatory depression;nausea;dry mouth;tremor muscle;vertigo;tachycardia;asthenia…	C[C@H]1[C@H]2CC3=CC=C(O)C=C3[C@]1(C)CCN2CC=C(C)C
DB00654	Latanoprost	Aromatic homomonocyclic compound;Benzenoid;Alcohol;Monocarboxylic acid or derivatives;Cyclopentanol;Carboxylic acid ester;Hydrocarbon derivative;Cyclic alcohol;Monocyclic benzene moiety;Carboxylic acid derivative;Fatty acid ester;Organooxygen compound;Carbonyl group;Secondary alcohol;Prostaglandin skeleton;	S S01 S01E S01EE S01EE01;	P43088;	pruritus;eyelid oedema;oedema;stinging;blepharitis;dry eye;toxic epidermal necrolysis;eye irritation;eczema;open angle glaucoma;iritis;angina pectoris;embolus;eye pain;retinal detachment;vision blurred;dizziness;hyperaemia;asthma;diabetic retinopathy;uveitis;dyspnoea;photophobia;conjunctival hyperaemia;sensation of foreign body;keratitis;erythema;unspecified disorder of skin and subcutaneous tiss…	CC(C)OC(=O)CCC\C=C/C[C@H]1[C@@H](O)C[C@@H](O)[C@@H]1CC[C@@H](O)CCC1=CC=CC=C1
DB00655	Estrone	Tetralin;Phenanthrene;Hydroxysteroid;3-hydroxysteroid;Benzenoid;Ketone;Aromatic homopolycyclic compound;Hydrocarbon derivative;Oxosteroid;17-oxosteroid;Organooxygen compound;Carbonyl group;Estrogen-skeleton;	G G03 G03C G03CA G03CA07; G G03 G03C G03CC G03CC04;	P03372;	epilepsy;pruritus;dysmenorrhoea;vaginal inflammation;oedema;breast discharge;myocardial infarction;nervousness;menopause;dermatitis hemorrhagic;metrorrhagia;ectropion of cervix;mood alteration nos;jaundice cholestatic;uterine leiomyoma;vomiting;dizziness;irritability;gallbladder disorder;ovarian cancer;vaginal haemorrhage;porphyrin metabolism disorder;cramps of lower extremities;cerebrovascular a…	[H][C@@]12CCC(=O)[C@@]1(C)CC[C@]1([H])C3=C(CC[C@@]21[H])C=C(O)C=C3
DB00656	Trazodone	Triazole;N-alkylpiperazine;Tertiary aliphatic amine;Substituted aniline;Phenylpiperazine;Hydrocarbon derivative;Amine;Aniline;Heteroaromatic compound;Triazolopyridine;Aryl halide;Organohalogen compound;N-arylpiperazine;Chlorobenzene;Organochloride;Azole;Organonitrogen compound;1 2 4-triazole;Aryl chloride;Azacycle;Benzenoid;Pyridine;Monocyclic benzene moiety;Tertiary amine;Organooxygen compound;H…	N N06 N06A N06AX N06AX05;	P31645;P08913;P28335;P28223;P35367;P08908;P35348;	photosensitivity;haematuria;syncope;nervousness;dry eye;dysgeusia;decreased interest;urinary retention;fatigue;flatulence;feeling guilty;chills;tinnitus;depressive disorder;suicide attempt;major depression;oesophageal achalasia;vomiting;decreased appetite;constipation;aphasia;dizziness;visual disturbance;bad taste;bladder pain;suicide;apnoea;suicidal ideation;drowsiness;palpitations;body temperat…	ClC1=CC=CC(=C1)N1CCN(CCCN2N=C3C=CC=CN3C2=O)CC1
DB00657	Mecamylamine	Bicyclic monoterpenoid;Hydrocarbon derivative;Amine;Cyclohexylamine;Organonitrogen compound;Secondary aliphatic amine;Aliphatic homopolycyclic compound;Secondary amine;	C C02 C02B C02BB C02BB01;	Q15822;	constipation;dizziness postural;glossitis;orthostatic hypotension;tremor;pulmonary oedema;convulsion;anorexia;essential hypertension;paraesthesia;syncope;nausea;urinary retention;erectile dysfunction;fatigue;malignant hypertension;mydriasis;chorea;fibrosis;ileus;libido decreased;asthenia;vision blurred;vomiting;	CNC1(C)C2CCC(C2)C1(C)C
DB00659	Acamprosate	Organonitrogen compound;Aliphatic acyclic compound;Secondary carboxylic acid amide;Acetamide;Sulfonic acid;Hydrocarbon derivative;Alkanesulfonic acid;Carboxylic acid derivative;Organosulfur compound;Carboxylic acid amide;Carboxamide group;Organooxygen compound;Sulfonyl;Carbonyl group;	N N07 N07B N07BB N07BB03;	P34903;P31644;Q9UN88;P47870;P28472;P78334;P14867;Q8N1C3;P47869;P18505;P41594;P18507;O00591;Q99928;P48169;O14764;Q16445;	abnormal ejaculation;haematuria;syncope;gastrointestinal disorder;fracture;very rare infrequent;flatulence;ascites;creatinine increased;manic psychosis;suicide attempt;eosinophilia;mouth ulceration;shock;alcohol craving;palpitations;asthma;melaena;rectal haemorrhage;hyponatraemia;weight decreased;pancreatitis;dry skin;pollakiuria;pharyngitis;increased appetite;erectile dysfunction;phosphatase alk…	CC(=O)NCCCS(O)(=O)=O
DB00661	Verapamil	Nitrile;Ether;Organonitrogen compound;Methoxybenzene;Tertiary aliphatic amine;Aromatic homomonocyclic compound;Carbonitrile;Phenethylamine;Dimethoxybenzene;Hydrocarbon derivative;Phenylpropane;Amine;O-dimethoxybenzene;Benzyl-cyanide;Phenol ether;Anisole;Alkyl aryl ether;Aralkylamine;Phenylbutylamine;Tertiary amine;Organooxygen compound;	C C08 C08D C08DA C08DA01; C C08 C08D C08DA C08DA51; C C09 C09B C09BB C09BB10;	Q14524;P31645;O00305;Q13698;Q14654;Q9P0X4;O43497;Q13936;Q12809;Q08289;O00555;Q01668;Q02641;Q00975;O60840;P54284;	sleep disturbance;syncope;sinus arrest;cardiac fibrillation;fatigue;quadriparesis;tinnitus;vomiting;constipation;dizziness;gynaecomastia;contusion;numbness of limbs;cardiac index;paralysis;drowsiness;palpitations;asthma;supraventricular tachycardia;cerebrovascular accident;intermittent claudication;cardiac disorder;distress gastrointestinal;atrioventricular dissociation;sinusitis;ileus;asthenia;o…	COC1=C(OC)C=C(CCN(C)CCCC(C#N)(C(C)C)C2=CC(OC)=C(OC)C=C2)C=C1
DB00665	Nilutamide	Organofluoride;Allyl-type 1 3-dipolar organic compound;Alkyl halide;Alkyl fluoride;3-phenylhydantoin;Hydrocarbon derivative;Amine;Carboxamide group;Organohalogen compound;Carbonyl group;Propargyl-type 1 3-dipolar organic compound;Organic nitrite;Organic zwitterion;Nitrobenzene;Ureide;Organonitrogen compound;Organic nitro compound;Azacycle;Benzenoid;Organic 1 3-dipolar compound;Aromatic heteromono…	L L02 L02B L02BB L02BB02;	P10275;	pruritus;oedema;blood urea increased;haematuria;syncope;gastrointestinal disorder;nervousness;leukopenia;alanine aminotransferase increased;creatinine increased;interstitial lung disease;lung disorder;chromatopsia;prostate cancer metastatic;testicular atrophy;hyperglycaemia;angina pectoris;vomiting;constipation;bone pain;dizziness;visual disturbance;gynaecomastia;body temperature increased;melaen…	CC1(C)NC(=O)N(C1=O)C1=CC(=C(C=C1)[N+]([O-])=O)C(F)(F)F
DB00666	Nafarelin	2-pyrrolidone;N-acyl-alpha amino acid or derivatives;Amphetamine or derivatives;Alcohol;Secondary carboxylic acid amide;Histidine or derivatives;Hydrocarbon derivative;Organic oxide;Tyrosine or derivatives;Alpha-amino acid or derivatives;N-substituted-alpha-amino acid;Organic oxygen compound;Carbonyl group;Organoheterocyclic compound;Carboximidamide;Fatty acyl;Organic nitrogen compound;Organonitr…	H H01 H01C H01CA H01CA02;	P30968;Q96P88;	dysmenorrhoea;body odor;dysuria;pituitary infarction;breast engorgement;dyspareunia;nervousness;dysgeusia;ascites;pituitary microadenoma;neurosis;vomiting;constipation;breast pain;dizziness;gynaecomastia;shock;nasal dryness;endometriosis;palpitations;arterial thromboembolism;cerebrovascular accident;malnutrition;breast atrophy;weight decreased;sinusitis;neoplasm;dry skin;loss of libido;asthenia;o…	CC(C)C[C@H](NC(=O)[C@@H](CC1=CC2=CC=CC=C2C=C1)NC(=O)[C@H](CC1=CC=C(O)C=C1)NC(=O)[C@H](CO)NC(=O)[C@H](CC1=CNC2=CC=CC=C12)NC(=O)[C@H](CC1=CN=CN1)NC(=O)[C@@H]1CCC(=O)N1)C(=O)N[C@@H](CCCN=C(N)N)C(=O)N1CCC[C@H]1C(=O)NCC(N)=O
DB00668	Epinephrine	Aromatic alcohol;Organonitrogen compound;1 2-aminoalcohol;Aromatic homomonocyclic compound;Alcohol;Catecholamine;Hydrocarbon derivative;Amine;Secondary aliphatic amine;Aralkylamine;Organooxygen compound;Secondary alcohol;Secondary amine;	A A01 A01A A01AD A01AD01; B B02 B02B B02BC B02BC09; C C01 C01C C01CA C01CA24; R R01 R01A R01AA R01AA14; R R03 R03A R03AA R03AA01; R R03 R03A R03AK R03AK01; S S01 S01E S01EA S01EA01; S S01 S01E S01EA S01EA51;	P08913;P25100;P18825;P00439;P13945;P35368;P07550;P18089;P35348;P08588;P01375;	coronary artery disease;syncope;gastrointestinal disorder;nervousness;diabetic;hyperthyroidism;hyperglycaemia;injection site injury;vomiting;renal impairment;dizziness;contusion;drowsiness;palpitations;supraventricular tachycardia;asthma;throbbing headache;adams-stokes syndrome;cerebrovascular accident;cardiovascular disorder;cardiac disorder;unspecified disorder of skin and subcutaneous tissue;m…	CNC[C@H](O)C1=CC(O)=C(O)C=C1
DB00669	Sumatriptan	Sulfonamide;Tryptamine;Organonitrogen compound;Sulfonic acid derivative;Indole;Tertiary aliphatic amine;Azacycle;Benzenoid;Hydrocarbon derivative;Amine;Heteroaromatic compound;Organosulfur compound;Pyrrole;Aralkylamine;Tertiary amine;Sulfonyl;Aminosulfonyl compound;Aromatic heteropolycyclic compound;Substituted pyrrole;	N N02 N02C N02CC N02CC01;	P28222;P08908;P30939;P28221;	skin scaly;photosensitivity;heat intolerance;haematuria;syncope;breast swelling;dysaesthesia;photopsia;gastrointestinal disorder;abdominal aortic aneurysm;numbness of tongue;ear infection;supraventricular extrasystoles;flatulence;skin tenderness;sensory disturbance;dehydration;skin irritation;swelling face;decreased appetite;atherosclerosis;hiccups;visual disturbance;extrasystoles;blindness;voice…	CNS(=O)(=O)CC1=CC2=C(NC=C2CCN(C)C)C=C1
DB00671	Cefixime	Thioether;Dialkylthioether;N-acyl-alpha amino acid or derivatives;Enamine;Secondary carboxylic acid amide;Hydrocarbon derivative;Meta-thiazine;Alpha-amino acid or derivatives;Amine;Heteroaromatic compound;Carboxylic acid;Carboxylic acid amide;Carboxamide group;Oxime ether;Carbonyl group;Dicarboxylic acid or derivatives;Tertiary carboxylic acid amide;Azole;Organonitrogen compound;Azacycle;Primary …	J J01 J01D J01DD J01DD08;	P44469;	pruritus;vaginal inflammation;colitis;superinfection;pruritus genital;urethritis;pseudomembranous colitis;rheumatic fever;aplastic anaemia;toxic epidermal necrolysis;lactic dehydrogenase activity increased;leukopenia;stevens-johnson syndrome;flatulence;eosinophilia;drug fever;pneumonia due to streptococcus group b;vomiting;renal impairment;dizziness;shock;loose stools;neutropenia;blood bilirubin …	[H][C@]12SCC(C=C)=C(N1C(=O)[C@H]2NC(=O)C(=N/OCC(O)=O)\C1=CSC(N)=N1)C(O)=O
DB00672	Chlorpropamide	Chlorobenzene;Organochloride;Sulfonamide;Organonitrogen compound;Sulfonic acid derivative;Aryl chloride;Aromatic homomonocyclic compound;Benzenesulfonamide;Hydrocarbon derivative;Aryl halide;Organosulfur compound;Sulfonylurea;Organohalogen compound;Organooxygen compound;Sulfonyl;Halobenzene;Aminosulfonyl compound;	A A10 A10B A10BB A10BB02;	Q09428;	pruritus;anorexia;thrombocytopenia;pancytopenia;diarrhoea;aplastic anaemia;leukopenia;water retention;type 2 diabetes mellitus;eosinophilia;jaundice cholestatic;proctocolitis;vomiting;disulfiram like reaction;dizziness;hypoglycaemia;erythema multiforme;inappropriate antidiuretic hormone secretion;hunger;nausea;digestion impaired;haemolytic anaemia;dermatitis exfoliative;hyponatraemia;agranulocyto…	CCCNC(=O)NS(=O)(=O)C1=CC=C(Cl)C=C1
DB00673	Aprepitant	Organofluoride;Tertiary aliphatic amine;Aryl fluoride;Alkyl halide;Alkyl fluoride;Acetal;Hydrocarbon derivative;Fluorobenzene;Amine;Heteroaromatic compound;Aryl halide;Organohalogen compound;Aralkylamine;Phenylmorpholine;Azole;Organonitrogen compound;1 2 4-triazole;Azacycle;Benzenoid;Aromatic heteromonocyclic compound;Monocyclic benzene moiety;Oxacycle;Tertiary amine;Organooxygen compound;Haloben…	A A04 A04A A04AD A04AD12;	P25103;	photosensitivity;syncope;gastrointestinal disorder;microscopic hematuria;flatulence;sensory disturbance;dehydration;decreased appetite;hiccups;postoperative infection;palpitations;neutropenic colitis;cardiovascular disorder;hyponatraemia;weight decreased;mediastinal disorder;pollakiuria;pharyngitis;septic shock;respiratory depression;staphylococcal infection;nausea postoperative;miosis;phosphatas…	C[C@@H](O[C@H]1OCCN(CC2=NNC(=O)N2)[C@H]1C1=CC=C(F)C=C1)C1=CC(=CC(=C1)C(F)(F)F)C(F)(F)F
DB00674	Galantamine	Ether;Organonitrogen compound;Tertiary aliphatic amine;Azacycle;Benzenoid;Alcohol;Galanthamine-type amaryllidaceae alkaloid;Hydrocarbon derivative;Amine;Azepine;Oxacycle;Anisole;Benzofuran;Alkyl aryl ether;Aralkylamine;Tertiary amine;Organooxygen compound;Benzazepine;Organoheterocyclic compound;Secondary alcohol;Aromatic heteropolycyclic compound;	N N06 N06D N06DA N06DA04;	Q15822;Q15825;P32297;P36544;Q9GZZ6;P30532;Q07001;P17787;Q05901;P02708;P11230;Q04844;P43681;P30926;P06276;P07510;P22303;Q9UGM1;	hallucination visual;haematuria;syncope;depression aggravated;gastrointestinal disorder;nervousness;dysgeusia;urinary retention;fatigue;supraventricular extrasystoles;flatulence;tinnitus;hyperglycaemia;hypertonia;suicide attempt;dehydration;abdominal pain upper;injury;diverticulitis;vomiting;decreased appetite;renal impairment;constipation;aphasia;hiccups;dizziness;leg pain;eye disorder;suicide;d…	[H][C@]12C[C@@H](O)C=C[C@]11CCN(C)CC3=C1C(O2)=C(OC)C=C3
DB00675	Tamoxifen	Diphenylmethane;Ether;Organonitrogen compound;Tertiary aliphatic amine;Aromatic homomonocyclic compound;Benzenoid;Hydrocarbon derivative;Phenylpropane;Amine;Monocyclic benzene moiety;Phenol ether;Phenylpropene;Alkyl aryl ether;Tertiary amine;Organooxygen compound;Stilbene;	L L02 L02B L02BA L02BA01;	P05129;Q04759;Q05513;Q05655;P17252;Q92731;P03372;Q02156;P05771;P41743;	uterine cancer;gastrointestinal disorder;fracture;carcinoid tumour;creatinine increased;oestrogenic effect;appetite absent;breast pain;visual disturbance;platelet count decreased;blindness;contusion;endometriosis;uterine polyp;paralysis;carcinoma in situ of breast ductal;accidental ingestion;vulvovaginitis;cardiovascular disorder;cerebrovascular accident;weight decreased;pancreatitis;loss of libi…	CC\C(=C(/C1=CC=CC=C1)C1=CC=C(OCCN(C)C)C=C1)C1=CC=CC=C1
DB00678	Losartan	Organochloride;Aromatic alcohol;Organonitrogen compound;Aryl chloride;Azacycle;Benzenoid;Alcohol;N-substituted imidazole;Aromatic heteromonocyclic compound;Primary alcohol;1 2 4 5-tetrasubstituted imidazole;Hydrocarbon derivative;Biphenyltetrazole;Phenylmethylamine;Heteroaromatic compound;Monocyclic benzene moiety;Aryl halide;Imidazole;Organohalogen compound;Biphenyl;Organooxygen compound;	C C09 C09C C09CA C09CA01; C C09 C09D C09DA C09DA01; C C09 C09D C09DB C09DB06;	P30556;	musculoskeletal pain;photosensitivity;blood urea increased;syncope;nervousness;dysgeusia;localized exfoliation;joint swelling;diabetic;fatigue;knee pain;rhabdomyolysis;flatulence;tinnitus;eosinophilia;hyperglycaemia;renal impairment;glycosuria;vomiting;trauma;constipation;dizziness;leg pain;hyperkalaemia;xanthopsia;body temperature increased;palpitations;airway obstruction nos;swelling;stiffness;…	CCCCC1=NC(Cl)=C(CO)N1CC1=CC=C(C=C1)C1=CC=CC=C1C1=NNN=N1
DB00679	Thioridazine	Thioether;Organonitrogen compound;Alkyldiarylamine;Tertiary aliphatic amine;Azacycle;Benzenoid;Diarylthioether;Sulfenyl compound;Hydrocarbon derivative;Amine;Alkylarylthioether;Organosulfur compound;Tertiary amine;Piperidine;Aromatic heteropolycyclic compound;Para-thiazine;Phenothiazine;	N N05 N05A N05AC N05AC02;	P35368;P14416;P28223;P21728;Q12809;P35348;	bizarre dreams;oedema;parkinsonism;torticollis;photosensitivity;breast engorgement;confusional state;aplastic anaemia;pregnancy test false positive;leukopenia;weight increased;eosinophilia;motor restlessness;obstipation;vision blurred;vomiting;hypotension;constipation;sweating increased;gynaecomastia;drowsiness;asthma;body temperature increased;excitement;nausea;agitation;erythema;incontinence;dy…	CSC1=CC2=C(SC3=CC=CC=C3N2CCC2CCCCN2C)C=C1
DB00682	Warfarin	4-hydroxycoumarin;Vinylogous acid;Benzopyran;1-benzopyran;Benzenoid;Lactone;Ketone;Hydrocarbon derivative;Pyranone;Heteroaromatic compound;Monocyclic benzene moiety;Oxacycle;Pyran;Organooxygen compound;Carbonyl group;Organoheterocyclic compound;Aromatic heteropolycyclic compound;	B B01 B01A B01AA B01AA03;	Q9BQB6;	pruritus;oedema;myocardial infarction;haematuria;increased anticoagulant effect;syncope;gastrointestinal disorder;dysgeusia;cramp muscle;fatigue;atrial fibrillation;subdural haematoma;flatulence;chills;angina pectoris;epistaxis;vomiting;renal impairment;hypotension;dizziness;cold intolerance;shock;paralysis;body temperature increased;melaena;swelling;hepatic enzyme increased;dyspnoea;coma;cerebro…	CC(=O)CC(C1=CC=CC=C1)C1=C(O)C2=C(OC1=O)C=CC=C2
DB00683	Midazolam	Organochloride;Organofluoride;Azole;Organonitrogen compound;Aryl chloride;Aryl fluoride;Azacycle;Benzenoid;Organic 1 3-dipolar compound;N-substituted imidazole;Imine;Para-diazepine;Hydrocarbon derivative;Fluorobenzene;Heteroaromatic compound;Monocyclic benzene moiety;Aryl halide;Imidazole;Organohalogen compound;Ketimine;Halobenzene;Imidazo[1 5-a][1 4]benzodiazepine;Propargyl-type 1 3-dipolar orga…	N N05 N05C N05CD N05CD08;	P31644;P34903;Q9UN88;P28476;P47870;P28472;P78334;P14867;Q8N1C3;P47869;P18505;P18507;A8MPY1;O00591;Q99928;P48169;O14764;Q16445;P24046;	shallow breathing;sleep disturbance;depressed mood;hypercapnia;salivation;gastrointestinal disorder;nervousness;fracture;fatigue;chills;mean arterial pressure decreased;vomiting;constipation;hiccups;dizziness;visual disturbance;warmth;dependence physiological;eye disorder;shock;apnoea;drowsiness;airway obstruction nos;swelling;cardiac disorder;tremor muscle;unspecified disorder of skin and subcut…	CC1=NC=C2CN=C(C3=CC=CC=C3F)C3=C(C=CC(Cl)=C3)N12
DB00684	Tobramycin	Glucosamine;Cyclohexylamine;Alcohol;Acetal;Hydrocarbon derivative;Amine;Cyclic alcohol;Primary aliphatic amine;Amino sugar;4 6-disubstituted 2-deoxystreptamine;Organoheterocyclic compound;Secondary alcohol;Aliphatic heteromonocyclic compound;Glycosyl compound;Organonitrogen compound;1 2-aminoalcohol;Primary alcohol;Monosaccharide;Oxacycle;Aminoglycoside core;2-deoxystreptamine aminoglycoside;Cycl…	J J01 J01G J01GB J01GB01; S S01 S01A S01AA S01AA12;	P0A7S3;	ear roaring;serum calcium decreased;dry eye;gastrointestinal disorder;dysgeusia;pyelonephritis;nephrotoxicity;tinnitus;creatinine increased;lung disorder;eosinophilia;dehydration;eyelids pruritus;cochlear toxicity;vomiting;renal impairment;dizziness;bronchopneumonia;platelet count decreased;peritonitis;deafness unilateral;eye disorder;apnoea;body temperature increased;asthma;lacrimation;swelling;…	NC[C@H]1O[C@H](O[C@@H]2[C@@H](N)C[C@@H](N)[C@H](O[C@H]3O[C@H](CO)[C@@H](O)[C@H](N)[C@H]3O)[C@H]2O)[C@H](N)C[C@@H]1O
DB00685	Trovafloxacin	Organofluoride;Pyridine carboxylic acid or derivatives;Aryl fluoride;Vinylogous amide;Pyridine carboxylic acid;Hydrocarbon derivative;Organic oxide;Fluorobenzene;Amine;Amino acid;Heteroaromatic compound;Aryl halide;Carboxylic acid;Primary aliphatic amine;Organohalogen compound;Organic oxygen compound;Fluoroquinolone;Piperidine;Pyrrolidine;Aminopyridine;Organic nitrogen compound;Organonitrogen com…	J J01 J01M J01MA J01MA13;	P43700;P43702;P11388;	tongue oedema;photosensitivity;community acquired pneumonia;dysuria;blood urea increased;syncope;gastrointestinal disorder;nervousness;dysgeusia;dyskinesia;encephalopathy;abortion infected;fatigue;prothrombin level decreased;flatulence;tinnitus;chills;alanine aminotransferase increased;eosinophilia;hyperglycaemia;hypertonia;vomiting;constipation;hiccups;dizziness;skin exfoliation;dysphagia;loose …	[H][C@@]12CN(C[C@]1([H])[C@H]2N)C1=NC2=C(C=C1F)C(=O)C(=CN2C1=C(F)C=C(F)C=C1)C(O)=O
DB00686	Pentosan Polysulfate	Sulfuric acid ester;Organic sulfuric acid or derivatives;Alcohol;Hemiacetal;Disaccharide;Acetal;Hydrocarbon derivative;Alkyl sulfate;Oxacycle;Sulfate-ester;O-glycosyl compound;Organoheterocyclic compound;Secondary alcohol;Oxane;Aliphatic heteromonocyclic compound;Sulfuric acid monoester;	C C05 C05B C05BA C05BA04; G G04 G04B G04BX G04BX15;	P05230;P08620;P09038;	pruritus;vaginal inflammation;colitis;oedema;myalgia;photosensitivity;haematuria;urethritis;sickness;prothrombin level increased;raised liver function tests;leukopenia;weight increased;flatulence;tinnitus;appetite absent;dehydration;angina pectoris;gastritis;mouth ulceration;epistaxis;vomiting;constipation;dizziness;sweating increased;bladder pain;lacrimation;dyspnoea;nausea;optic neuritis;rectal…	O[C@@H]1CO[C@@H](O[C@@H]2CO[C@@H](O)[C@H](OS(O)(=O)=O)[C@H]2OS(O)(=O)=O)[C@H](OS(O)(=O)=O)[C@H]1OS(O)(=O)=O
DB00687	Fludrocortisone	Organofluoride;Alcohol;Cyclic ketone;Alkyl halide;20-oxosteroid;Alkyl fluoride;11-beta-hydroxysteroid;Delta-4-steroid;Hydrocarbon derivative;Cyclic alcohol;21-hydroxysteroid;Tertiary alcohol;Organohalogen compound;Halohydrin;Pregnane-skeleton;Carbonyl group;Secondary alcohol;17-hydroxysteroid;9-halo-steroid;Progestogin-skeleton;3-oxo-delta-4-steroid;Alpha-hydroxy ketone;Ketone;Primary alcohol;Flu…	H H02 H02A H02AA H02AA02; S S01 S01C S01CA S01CA06; S S02 S02C S02CA S02CA07; S S03 S03C S03CA S03CA05;	P04150;P10275;P08235;	oedema;myalgia;glaucoma;erythema facial;skin hyperpigmentation;cardiomegaly;papilloedema;fat atrophy;fracture;diabetic;neoplasm malignant;hyperglycaemia;alkalosis hypokalaemic;exophthalmos;glycosuria;impaired healing;trauma;skin striae;orthostatic hypotension;benign intracranial hypertension;sweating increased;contusion;steroid myopathy;osteoporosis;hypernatraemia;acneiform eruption;cataract subc…	[H][C@@]12CC[C@](O)(C(=O)CO)[C@@]1(C)C[C@H](O)[C@@]1(F)[C@@]2([H])CCC2=CC(=O)CC[C@]12C
DB00690	Flurazepam	Organofluoride;Tertiary aliphatic amine;Aryl fluoride;Lactam;Hydrocarbon derivative;Fluorobenzene;Amine;Aryl halide;Carboxamide group;Organohalogen compound;Carbonyl group;Propargyl-type 1 3-dipolar organic compound;Tertiary carboxylic acid amide;Organochloride;Organonitrogen compound;Aryl chloride;Azacycle;Benzenoid;Organic 1 3-dipolar compound;Imine;1 4-benzodiazepine;Monocyclic benzene moiety;…	N N05 N05C N05CD N05CD01;	P31644;P34903;Q9UN88;P28476;P47870;P28472;P78334;P14867;Q8N1C3;P47869;P18505;P18507;A8MPY1;O00591;Q99928;P48169;O14764;Q16445;P24046;	pruritus;hallucination;confusional state;syncope;nervousness;leukopenia;staggering gait;terminal insomnia;vision blurred;vomiting;constipation;hypotension;dizziness;irritability;salivary hypersecretion;drowsiness;palpitations;excitement;gastrointestinal pain;dyspnoea;coma;nausea;talkativeness;withdrawal syndrome;dry mouth;agitation;thinking abnormal;lethargy;asthenia;aspartate aminotransferase in…	CCN(CC)CCN1C2=C(C=C(Cl)C=C2)C(=NCC1=O)C1=CC=CC=C1F
DB00691	Moexipril	Phenylpropylamine;Alpha peptide;Alpha-amino acid ester;Hydrocarbon derivative;Alpha-amino acid or derivatives;Amine;Carboxylic acid;Fatty acid ester;Alkyl aryl ether;Carboxamide group;Aralkylamine;N-substituted-alpha-amino acid;Carbonyl group;Organoheterocyclic compound;Alpha-amino acid amide;Fatty acyl;Secondary amine;Dicarboxylic acid or derivatives;Tertiary carboxylic acid amide;Ether;Organoni…	C C09 C09A C09AA C09AA13; C C09 C09B C09BA C09BA13;	Q9BYF1;P12821;	pruritus;myalgia;sleep disturbance;photosensitivity;myocardial infarction;blood urea increased;syncope;nervousness;cough;fatigue;pemphigus;tinnitus;angina pectoris;vomiting;renal impairment;constipation;hypotension;orthostatic hypotension;dizziness;hyperkalaemia;drowsiness;neutropenia;palpitations;dyspnoea;hypertensive;cerebrovascular accident;nausea;haemolytic anaemia;dry mouth;anxiety;hyponatra…	CCOC(=O)[C@H](CCC1=CC=CC=C1)N[C@@H](C)C(=O)N1CC2=CC(OC)=C(OC)C=C2C[C@H]1C(O)=O
DB00692	Phentolamine	Alkyldiarylamine;Imidolactam;Toluene;Azacycle;Benzenoid;Organic 1 3-dipolar compound;Substituted aniline;Aromatic heteromonocyclic compound;Aminotoluene;Hydrocarbon derivative;Amidine;Phenol;Aniline;Monocyclic benzene moiety;2-imidazoline;Carboxylic acid amidine;Aminophenol;Organooxygen compound;Organoheterocyclic compound;Propargyl-type 1 3-dipolar organic compound;Carboximidamide;	C C04 C04A C04AB C04AB01; V V03 V03A V03AB V03AB36;	P08913;P35348;	pruritus;injection site pain;myocardial infarction;hypertensive episode;injection site reaction;diarrhoea;gastrointestinal disorder;extravasation;abdominal pain;uncommon;common;oral pain;phaeochromocytoma;flushing;angina pectoris;abdominal pain upper;vomiting;swelling face;orthostatic hypotension;tenderness;dizziness;pain;nasal congestion;pain in jaw;paraesthesia;nausea;cardiac disorder;hypotensi…	CC1=CC=C(C=C1)N(CC1=NCCN1)C1=CC(O)=CC=C1
DB00693	Fluorescein	Phthalide;Benzofuranone;Ether;Benzenoid;Lactone;Monocarboxylic acid or derivatives;Xanthene;Carboxylic acid ester;Hydrocarbon derivative;Oxacycle;Carboxylic acid derivative;Diaryl ether;Organooxygen compound;Carbonyl group;Aromatic heteropolycyclic compound;	S S01 S01J S01JA S01JA01; S S01 S01J S01JA S01JA51;	P06310;	pruritus;vertebrobasilar insufficiency;throat tightness;oedema;syncope;gastrointestinal disorder;dysgeusia;cough;cold sweat;respiratory arrest;urine color abnormal;chills;very rare;eczema;angina pectoris;vomiting;hypotension;very rare ?€? rare;abdominal discomfort;dizziness;pulmonary oedema;shock;thrombophlebitis injection site;asthma;vasospasm;diabetic retinopathy;dyspnoea;cerebrovascular accide…	OC1=CC2=C(C=C1)C1(OC(=O)C3=CC=CC=C13)C1=C(O2)C=C(O)C=C1
DB00694	Daunorubicin	Vinylogous acid;Tetralin;Amino saccharide;Aryl ketone;Alcohol;Acetal;Hydrocarbon derivative;Amine;Tetracenequinone;Primary aliphatic amine;Tertiary alcohol;Alkyl aryl ether;Amino sugar;Carbonyl group;Polyol;Organoheterocyclic compound;Secondary alcohol;Saccharide;Anthracene;Ether;Organonitrogen compound;1 2-aminoalcohol;Anthracyclinone-skeleton;Benzenoid;9 10-anthraquinone;Alpha-hydroxy ketone;Ke…	L L01 L01D L01DB L01DB02;	Q02880;P11388;	hodgkin's disease;dysuria;neuroblastoma;sickness;syncope;skin hyperpigmentation;mucosal inflammation;opportunistic infection;dysgeusia;fatigue;kaposi's sarcoma;tinnitus;chills;hypertonia;dehydration;rhabdomyosarcoma;vomiting;renal impairment;constipation;hiccups;dizziness;dysphagia;body temperature increased;cardiac tamponade;palpitations;supraventricular tachycardia;melaena;cardiac disorder;hepa…	COC1=CC=CC2=C1C(=O)C1=C(O)C3=C(C[C@](O)(C[C@@H]3O[C@H]3C[C@H](N)[C@H](O)[C@H](C)O3)C(C)=O)C(O)=C1C2=O
DB00695	Furosemide	Benzoic acid;Furan;Sulfonic acid derivative;Phenylalkylamine;Secondary aliphatic/aromatic amine;Benzoyl;Substituted aniline;Monocarboxylic acid or derivatives;Vinylogous amide;Aminobenzenesulfonamide;Aminobenzoic acid;Hydrocarbon derivative;Amine;Aniline;Heteroaromatic compound;Aryl halide;Carboxylic acid;Organohalogen compound;Aralkylamine;Carbonyl group;Organoheterocyclic compound;Secondary ami…	C C03 C03C C03CA C03CA01; C C03 C03C C03CB C03CB01; C C03 C03E C03EB C03EB01;	Q13621;P00918;	edema cerebral;photosensitivity;lupus erythematosus;hydronephrosis;gastrointestinal disorder;nephrotic syndrome;gout attack;electrolyte depletion;taste sweet;fatigue;polydipsia;tinnitus;acute pulmonary oedema;cholestasis intrahepatic;prostatic hypertrophy;hypochloraemia;hepatic insufficiency;eosinophilia;hyperglycaemia;dehydration;patent ductus arteriosus;nephrosis;glycosuria;vomiting;renal impai…	NS(=O)(=O)C1=C(Cl)C=C(NCC2=CC=CO2)C(=C1)C(O)=O
DB00696	Ergotamine	Benzoquinoline;N-acyl-alpha amino acid or derivatives;N-alkylpiperazine;Indole;Tertiary aliphatic amine;Lactam;Quinoline-3-carboxamide;Secondary carboxylic acid amide;Alkanolamine;Tetrahydropyridine;Hybrid peptide;Hydrocarbon derivative;Amine;Heteroaromatic compound;Piperazine;Carboxylic acid amide;Carboxamide group;Aralkylamine;Ergotamine;Quinoline;Carbonyl group;Organoheterocyclic compound;Pyrr…	N N02 N02C N02CA N02CA02; N N02 N02C N02CA N02CA52; N N02 N02C N02CA N02CA72;	P08913;P28335;P28222;P28223;P25100;P28221;P35368;P14416;P18089;P21918;P08908;P35348;P21728;P23975;P30939;	numbness;pruritus;distress;paresthesia of limbs;pain;myalgia;migraine;paraesthesia;localised oedema;nausea;peripheral coldness;ischaemia;vertigo;vascular headache;gangrene;pulse absent;variants of migraine;tachycardia;headache;bradycardia;hypertension;asthenia;cyanosis;vomiting;	[H][C@@]12CCCN1C(=O)[C@H](CC1=CC=CC=C1)N1C(=O)[C@](C)(NC(=O)[C@H]3CN(C)[C@]4([H])CC5=CNC6=CC=CC(=C56)C4=C3)O[C@@]21O
DB00697	Tizanidine	Organochloride;Azole;Organonitrogen compound;Guanidine;2 1 3-benzothiadiazole;Aryl chloride;Azacycle;Benzenoid;Organic 1 3-dipolar compound;Thiadiazole;Hydrocarbon derivative;Heteroaromatic compound;2-imidazoline;Aryl halide;Organohalogen compound;Propargyl-type 1 3-dipolar organic compound;Carboximidamide;Aromatic heteropolycyclic compound;	M M03 M03B M03BX M03BX02;	P08913;P18089;P18825;Q9Y2I1;	haematuria;syncope;dyskinesia;urinary retention;rhabdomyolysis;flatulence;suicide attempt;hypertonia;shock;paralysis;asthma;melaena;cerebrovascular accident;hyponatraemia;cerebral infarction;weight decreased;dementia;dry skin;mediastinal disorder;pollakiuria;pharyngitis;hypercholesterolaemia;phlebitis;euphoric mood;hepatic function abnormal;retinal haemorrhage;tremor;migraine;hypokalaemia;multipl…	ClC1=C(NC2=NCCN2)C2=NSN=C2C=C1
DB00698	Nitrofurantoin	Furan;Allyl-type 1 3-dipolar organic compound;2-nitrofuran;Hydantoin;Hydrocarbon derivative;Organic oxide;Alpha-amino acid or derivatives;Heteroaromatic compound;Organic oxygen compound;Dicarboximide;Semicarbazone;Carbonyl group;Propargyl-type 1 3-dipolar organic compound;Semicarbazide;Organic nitrogen compound;Organic zwitterion;Ureide;Organonitrogen compound;Organic nitro compound;Azacycle;Orga…	J J01 J01X J01XE J01XE01; J J01 J01X J01XE J01XE51;	P52647;P17117;P0A7R5;	superinfection;acute cystitis;lupus-like syndrome;electrolyte imbalance;flatulence;chills;alanine aminotransferase increased;eosinophilia;chronic liver disease;drug fever;neurosis;cyanosis;vomiting;cardiopulmonary failure;renal impairment;constipation;dizziness;benign intracranial hypertension;drowsiness;hepatitis chronic active;body temperature increased;asthma;haemolytic anaemia;electrocardiogr…	[O-][N+](=O)C1=CC=C(O1)\C=N\N1CC(=O)NC1=O
DB00700	Eplerenone	Dicarboxylic acid or derivatives;Gamma butyrolactone;Ether;Oxirane;Aliphatic heteropolycyclic compound;Lactone;Cyclic ketone;Dialkyl ether;Ketone;Carboxylic acid ester;Hydrocarbon derivative;Oxepane;Oxolane;Oxacycle;Spironolactone;Carboxylic acid derivative;Organooxygen compound;Carbonyl group;Organoheterocyclic compound;Methyl ester;	C C03 C03D C03DA C03DA04;	P08235;	cholesterol serum elevated;coronary artery disease;musculoskeletal pain;blood urea increased;haematuria;syncope;gastrointestinal disorder;fatigue;prothrombin level decreased;flatulence;tinnitus;creatinine increased;alanine aminotransferase increased;eosinophilia;hyperglycaemia;dehydration;unspecified disorder of autonomic nervous system;renal impairment;vomiting;constipation;breast pain;dizziness…	[H][C@@]12CC[C@@]3(CCC(=O)O3)[C@@]1(C)C[C@H]1O[C@@]11[C@@]2([H])[C@@H](CC2=CC(=O)CC[C@]12C)C(=O)OC
DB00701	Amprenavir	Sulfonic acid derivative;Amphetamine or derivatives;Substituted aniline;Alcohol;Monocarboxylic acid or derivatives;Dialkyl ether;Aminobenzenesulfonamide;Hydrocarbon derivative;Oxolane;Amine;Aniline;Organoheterocyclic compound;Secondary alcohol;Saccharide;Sulfonamide;Ether;Organonitrogen compound;Sulfonylaniline;Primary aromatic amine;Aromatic heteromonocyclic compound;Oxacycle;Organosulfur compou…	J J05 J05A J05AE J05AE05;	Q72874;	pruritus;myalgia;myocardial infarction;myositis;gastrointestinal symptom nos;opportunistic infection;gastrointestinal disorder;dyspeptic signs and symptoms;fatigue;rhabdomyolysis;stevens-johnson syndrome;flatulence;alanine aminotransferase increased;transaminases increased;rare;depressive disorder;hyperglycaemia;liver function test abnormal;vomiting;abdominal discomfort;perioral paraesthesia;hepa…	CC(C)CN(C[C@@H](O)[C@H](CC1=CC=CC=C1)NC(=O)O[C@H]1CCOC1)S(=O)(=O)C1=CC=C(N)C=C1
DB00703	Methazolamide	Sulfonamide;Organonitrogen compound;Sulfonic acid derivative;Azacycle;Aromatic heteromonocyclic compound;1 3 4-thiadiazole-2-sulfonamide;Hydrocarbon derivative;Organic oxide;Heteroaromatic compound;Carboxylic acid derivative;Organosulfur compound;Carboxamide group;N-acylimine;Organooxygen compound;Sulfonyl;Carbonyl group;Aminosulfonyl compound;	S S01 S01E S01EC S01EC05;	P22748;P43166;P00915;P00918;	chronic open angle glaucoma;photosensitivity;glaucoma;haematuria;confusional state;dysgeusia;calculus of kidney;aplastic anaemia;toxic epidermal necrolysis;electrolyte imbalance;fatigue;leukopenia;stevens-johnson syndrome;tinnitus;hepatic insufficiency;appetite absent;glycosuria;vomiting;drowsiness;body temperature increased;melaena;nausea;haemolytic anaemia;metabolic acidosis;vertigo;hepatic nec…	CN1N=C(SC1=NC(C)=O)S(N)(=O)=O
DB00704	Naltrexone	Tetralin;Tertiary aliphatic amine;Alcohol;Hydrocarbon derivative;Amine;Cyclic alcohol;Cyclohexanone;Tertiary alcohol;Alkyl aryl ether;Aralkylamine;Carbonyl group;Organoheterocyclic compound;Piperidine;Phenanthrene;Ether;Organonitrogen compound;1 2-aminoalcohol;Azacycle;Benzenoid;Benzylisoquinoline;Ketone;Oxacycle;Benzofuran;Isoquinolone;Tertiary amine;Organooxygen compound;Morphinan;Aromatic hete…	A A08 A08A A08AA A08AA62; N N07 N07B N07BB N07BB04;	P41143;P41145;P35372;	depressed mood;stiff back;syncope;gastrointestinal disorder;ischaemic stroke;flatulence;injection site induration;miliaria rubra;alcohol withdrawal syndrome;suicide attempt;appetite absent;dehydration;decreased appetite;pancreatitis acute;platelet count decreased;pregnancy;palpitations;stiffness;asthenic conditions;toothache;weight decreased;elevated liver enzyme levels;dependence on opiates;medi…	[H][C@@]12OC3=C(O)C=CC4=C3[C@@]11CCN(CC3CC3)[C@]([H])(C4)[C@]1(O)CCC2=O
DB00705	Delavirdine	Indolecarboxamide derivative;Pyridinylpiperazine;Sulfonic acid derivative;Indole;Secondary aliphatic/aromatic amine;Hydrocarbon derivative;Amine;Heteroaromatic compound;Carboxamide group;Indolecarboxylic acid derivative;N-arylpiperazine;Carbonyl group;Pyrrole-2-carboxamide;Aminopyridine;Secondary amine;Substituted pyrrole;Sulfonamide;Organonitrogen compound;Imidolactam;Sulfanilide;Azacycle;Benzen…	J J05 J05A J05AG J05AG02;	Q72547;	skin nodule;blepharitis;haematuria;syncope;gastrointestinal disorder;rhabdomyolysis;flatulence;cyst epidermal;eosinophilia;hypertonia;mouth ulceration;decreased appetite;trauma;hiccups;contusion;tuberculosis;hyperkalaemia;paralysis;palpitations;hyponatraemia;toothache;neck stiffness;granulocytosis;pancreatitis;skin disorder;dry skin;testicular pain;pharyngitis;viral infection;duodenitis;nystagmus…	CC(C)NC1=C(N=CC=C1)N1CCN(CC1)C(=O)C1=CC2=C(N1)C=CC(NS(C)(=O)=O)=C2
DB00706	Tamsulosin	Sulfonamide;Ether;Organonitrogen compound;Sulfonic acid derivative;Methoxybenzene;Amphetamine or derivatives;Aromatic homomonocyclic compound;Benzenesulfonamide;Hydrocarbon derivative;Phenylpropane;Amine;Secondary aliphatic amine;Organosulfur compound;Phenol ether;Anisole;Alkyl aryl ether;Aralkylamine;Organooxygen compound;Sulfonyl;Aminosulfonyl compound;Secondary amine;	G G04 G04C G04CA G04CA02; G G04 G04C G04CA G04CA52; G G04 G04C G04CA G04CA53;	P35368;P35348;P25100;	abnormal ejaculation;dysuria;syncope;gastrointestinal disorder;ejaculation failure;fatigue;chills;lung disorder;hypertonia;vomiting;constipation;dizziness;neck pain;skin exfoliation;shock;body temperature increased;palpitations;cardiac disorder;fever chills;hypotension orthostatic symptomatic;malnutrition;unspecified disorder of skin and subcutaneous tissue;sinusitis;asthenia;mediastinal disorder…	CCOC1=CC=CC=C1OCCN[C@H](C)CC1=CC(=C(OC)C=C1)S(N)(=O)=O
DB00708	Sufentanil	Tertiary carboxylic acid amide;Ether;Organonitrogen compound;Tertiary aliphatic amine;Azacycle;Aromatic heteromonocyclic compound;Thiophene;Dialkyl ether;Hydrocarbon derivative;Amine;Heteroaromatic compound;Carboxylic acid derivative;Carboxamide group;4-aminopiperidine;Aralkylamine;Tertiary amine;Organooxygen compound;Carbonyl group;Organoheterocyclic compound;Piperidine;Anilide;	N N01 N01A N01AH N01AH03;	P41143;P41145;P35372;	pruritus;hypopnoea;respiratory depression;hypersensitivity;injection site pain;confusional state;urinary incontinence;cardiac arrest;urinary retention;shivering;chills;miosis;laryngospasm;euphoric mood;vomiting;hypotension;dizziness;pain;bronchospasm;somnolence;apnoea;body temperature increased;nausea;rash;erythema;arrhythmia;anaphylactic shock;urinary tract disorder;muscle rigidity;headache;tach…	CCC(=O)N(C1=CC=CC=C1)C1(COC)CCN(CCC2=CC=CS2)CC1
DB00709	Lamivudine	Thioether;Organonitrogen compound;Oxathiolane;Imidolactam;Azacycle;Alcohol;Monothioacetal;Primary aromatic amine;Pyrimidone;Aromatic heteromonocyclic compound;Hydropyrimidine;Primary alcohol;Pyrimidine;Aminopyrimidine;Hydrocarbon derivative;Amine;Heteroaromatic compound;Oxacycle;Organooxygen compound;3'-thia pyrimidine nucleoside;Organoheterocyclic compound;Primary amine;	J J05 J05A J05AF J05AF05; J J05 J05A J05AR J05AR01; J J05 J05A J05AR J05AR02; J J05 J05A J05AR J05AR04; J J05 J05A J05AR J05AR05; J J05 J05A J05AR J05AR07; J J05 J05A J05AR J05AR11; J J05 J05A J05AR J05AR12; J J05 J05A J05AR J05AR13; J J05 J05A J05AR J05AR16;	Q05486;Q72547;	syncope;gastrointestinal disorder;rhabdomyolysis;flatulence;hepatic insufficiency;suicide attempt;dehydration;injury;mouth ulceration;decreased appetite;hepatitis b surface antigen positive;pregnancy;hepatitis chronic active;gastrointestinal pain;rectal haemorrhage;taste disorders;pancreatitis;splenomegaly;mediastinal disorder;pollakiuria;pharyngitis;viral infection;rhinorrhoea;viral skin infecti…	NC1=NC(=O)N(C=C1)[C@@H]1CS[C@H](CO)O1
DB00710	Ibandronate	Hydrocarbon derivative;Bisphosphonate;Amine;1 3-aminoalcohol;Organonitrogen compound;Tertiary aliphatic amine;Tertiary amine;Organooxygen compound;Organophosphonic acid;Aliphatic acyclic compound;	M M05 M05B M05BA M05BA06;	P14324;	musculoskeletal pain;cholelithiasis;serum calcium decreased;azotaemia;gastrointestinal disorder;dysgeusia;fracture;urinary retention;fatigue;flatulence;blood parathyroid hormone increased;creatinine increased;chills;hypertonia;appetite absent;scleritis;abdominal pain upper;parathyroid disorder;mouth ulceration;vomiting;renal impairment;nasopharyngitis;constipation;trauma;dizziness;influenza like …	CCCCCN(C)CCC(O)(P(O)(O)=O)P(O)(O)=O
DB00712	Flurbiprofen	P-cymene;Monocyclic monoterpenoid;Organofluoride;Monoterpenoid;Phenylacetate;Aryl fluoride;Aromatic homomonocyclic compound;Monocarboxylic acid or derivatives;2-phenylpropanoic-acid;Hydrocarbon derivative;Fluorobenzene;Aromatic monoterpenoid;Aryl halide;Carboxylic acid;Carboxylic acid derivative;Organohalogen compound;Biphenyl;Organooxygen compound;Carbonyl group;Halobenzene;	M M01 M01A M01AE M01AE09; M M02 M02A M02AA M02AA19; R R02 R02A R02AX R02AX01; S S01 S01B S01BC S01BC04;	P23219;P35354;	pyuria;photosensitivity;blepharitis;haematuria;syncope;flatulence;lung disorder;eosinophilia;hypertonia;scleritis;trauma;breast pain;extrasystoles;hyperkalaemia;asthma;palpitations;bleeding time prolonged;melaena;vulvovaginitis;cerebrovascular accident;rectal haemorrhage;distress gastrointestinal;pancreatitis;tendonitis;dry skin;leukorrhea;pharyngitis;respiratory depression;increased appetite;ost…	CC(C(O)=O)C1=CC(F)=C(C=C1)C1=CC=CC=C1
DB00713	Oxacillin	Thioether;Dialkylthioether;N-acyl-alpha amino acid or derivatives;Oxazole;Monocarboxylic acid or derivatives;Secondary carboxylic acid amide;Hydrocarbon derivative;Alpha-amino acid or derivatives;Amine;Heteroaromatic compound;Carboxylic acid;Carboxamide group;Penicillin;Carbonyl group;Tertiary carboxylic acid amide;Azole;Organonitrogen compound;Azacycle;Benzenoid;Isoxazole;Azetidine;Hemithioamina…	J J01 J01C J01CF J01CF04;	D6R448;Q8DR59;Q16348;Q75Y35;Q7CRA4;Q8DNB6;P46059;Q8XJ01;P0A3M6;	pruritus;antibiotic associated colitis;aspartate aminotransferase increased;bone marrow depression;infection;colitis;hypersensitivity;stomatitis;myalgia;proteinuria;arthralgia;haematuria;nephritis interstitial;pseudomembranous colitis;staphylococcal infection;diarrhoea;sensitisation;angioedema;abdominal pain;laryngospasm;eosinophilia;serum sickness;liver function test abnormal;vomiting;renal impa…	[H][C@]12SC(C)(C)[C@@H](N1C(=O)[C@H]2NC(=O)C1=C(C)ON=C1C1=CC=CC=C1)C(O)=O
DB00714	Apomorphine	Benzoquinoline;Phenanthrene;1 2-diphenol;Organonitrogen compound;Tertiary aliphatic amine;Tetrahydroisoquinoline;Azacycle;Benzenoid;Benzylisoquinoline;Aporphine;Hydrocarbon derivative;Amine;Naphthalene;Aralkylamine;Quinoline;Tertiary amine;Organooxygen compound;1-naphthol;2-naphthol;Organoheterocyclic compound;Aromatic heteropolycyclic compound;	G G04 G04B G04BE G04BE07; N N04 N04B N04BC N04BC07;	P08913;P28335;P28222;P28223;P28221;P14416;P21918;P18089;P08908;P21917;Q9NYX4;P41595;P18825;P21728;P35462;	pruritus;oedema;rhinorrhoea;hallucination;arthralgia;confusional state;parkinson's disease aggravated;syncope;injection site reaction;diarrhoea;dyskinesia;fatigue;pathological gambling;pneumonia;granuloma;dehydration;angina pectoris;flushing;libido increased;ecchymosis;vomiting;constipation;hypotension;orthostatic hypotension;dizziness;sweating increased;somnolence;contusion;hypersexuality;drowsi…	[H][C@]12CC3=C(C(O)=C(O)C=C3)C3=CC=CC(CCN1C)=C23
DB00715	Paroxetine	Organofluoride;Ether;Organonitrogen compound;Aryl fluoride;Azacycle;Benzenoid;Acetal;Hydrocarbon derivative;Fluorobenzene;Amine;Monocyclic benzene moiety;Oxacycle;Secondary aliphatic amine;Aryl halide;Phenylpiperidine;Alkyl aryl ether;Organohalogen compound;Aralkylamine;Organooxygen compound;Halobenzene;Aromatic heteropolycyclic compound;Secondary amine;Benzodioxole;	N N06 N06A N06AB N06AB05;	P08912;P31645;P28223;P20309;P11229;P08172;P08173;P23975;	abnormal ejaculation;pyuria;photosensitivity;haematuria;blepharitis;syncope;gastrointestinal disorder;dyskinesia;urinary retention;flatulence;manic psychosis;hypertonia;eosinophilia;dehydration;decreased appetite;oesophageal achalasia;trauma;breast pain;aphasia;pancreatitis acute;visual disturbance;paralysis;asthma;palpitations;supraventricular tachycardia;rectal haemorrhage;very rare ?€? uncommo…	FC1=CC=C(C=C1)[C@@H]1CCNC[C@H]1COC1=CC2=C(OCO2)C=C1
DB00716	Nedocromil	Dicarboxylic acid or derivatives;Pyridine carboxylic acid or derivatives;Organonitrogen compound;Dihydroquinoline;Chromenopyridine;Azacycle;Benzenoid;Vinylogous amide;Pyridine carboxylic acid;Hydrocarbon derivative;Pyranone;Pyridine;Heteroaromatic compound;Oxacycle;Carboxylic acid;Carboxylic acid derivative;Chromone;Pyran;Quinoline;Organooxygen compound;Carbonyl group;Quinoline-2-carboxylic acid;…	R R01 R01A R01AC R01AC07; R R03 R03B R03BC R03BC03; S S01 S01G S01GX S01GX04;	Q13258;P21462;P07900;Q9NS75;Q9Y271;	pruritus;asthma late onset;stinging;cough;dysphonia;fatigue;leukopenia;eczema;eosinophilia;vomiting;dizziness;bad taste;neutropenia;body temperature increased;asthma;dyspnoea;photophobia;nausea;dry mouth;arthritis;dyspepsia;sputum increased;sinusitis;disorder sight;loeffler's syndrome;influenza;pharyngitis;hypersensitivity;viral infection;rhinitis;diarrhoea;conjunctivitis allergic;abdominal pain;…	CCCC1=C2N(CC)C(=CC(=O)C2=CC2=C1OC(=CC2=O)C(O)=O)C(O)=O
DB00717	Norethisterone	Hydroxysteroid;Ynone;3-oxo-delta-4-steroid;Alcohol;Cyclic ketone;Ketone;Delta-4-steroid;Hydrocarbon derivative;Cyclic alcohol;Oxosteroid;Tertiary alcohol;Aliphatic homopolycyclic compound;3-oxosteroid;Organooxygen compound;Carbonyl group;Estrogen-skeleton;17-hydroxysteroid;	G G03 G03A G03AA G03AA05; G G03 G03A G03AB G03AB04; G G03 G03A G03AC G03AC01; G G03 G03D G03DC G03DC02; G G03 G03F G03FA G03FA01; G G03 G03F G03FB G03FB05;	P06401;	pruritus;nulliparous;oedema;withdrawal bleed;photosensitivity;uterine cancer;imbalance hormonal;myocardial infarction;gastrointestinal symptom nos;adenoma benign;gastrointestinal disorder;nervousness;breast tenderness;low density lipoprotein increased;suppressed lactation;fatigue;amenorrhea secondary;weight increased;dermatitis hemorrhagic;unintended pregnancy;metrorrhagia;jaundice cholestatic;vo…	[H][C@@]12CC[C@@](O)(C#C)[C@@]1(C)CC[C@]1([H])[C@@]3([H])CCC(=O)C=C3CC[C@@]21[H]
DB00718	Adefovir Dipivoxil	Dicarboxylic acid or derivatives;Azole;Organonitrogen compound;Imidolactam;Azacycle;Primary aromatic amine;N-substituted imidazole;6-aminopurine;Organophosphorus compound;Pyrimidine;Aminopyrimidine;Carboxylic acid ester;Hydrocarbon derivative;Amine;Heteroaromatic compound;Carboxylic acid derivative;Imidazole;Organophosphonic acid derivative;Phosphonic acid ester;Organooxygen compound;Carbonyl gro…	J J05 J05A J05AF J05AF08;	P24024;	pruritus;chronic hepatitis b;myalgia;cross resistance;haematuria;gastrointestinal disorder;cough;fracture;flatulence;nephrotoxicity;creatinine increased;alanine aminotransferase increased;liver function test abnormal;vomiting;glycosuria;renal impairment;decreased appetite;bone pain;hepatitis b;hyperkalaemia;body temperature increased;nausea;malnutrition;unspecified disorder of skin and subcutaneo…	CC(C)(C)C(=O)OCOP(=O)(COCCN1C=NC2=C(N)N=CN=C12)OCOC(=O)C(C)(C)C
DB00721	Procaine	Organonitrogen compound;Aminobenzoic acid or derivatives;Tertiary aliphatic amine;Aromatic homomonocyclic compound;Benzoyl;Substituted aniline;Primary aromatic amine;Monocarboxylic acid or derivatives;Benzylether;Benzoate ester;Carboxylic acid ester;Hydrocarbon derivative;Amine;Aniline;Carboxylic acid derivative;Tertiary amine;Organooxygen compound;Carbonyl group;Primary amine;	C C05 C05A C05AD C05AD05; N N01 N01B N01BA N01BA02; N N01 N01B N01BA N01BA52; S S01 S01H S01HA S01HA05;	Q15822;Q9Y5Y9;P46098;Q9UGI6;Q16558;Q86W47;Q9H2S1;Q9Y691;P21397;Q9NPA1;O15554;P27338;Q01959;Q12791;Q92952;	pruritus;ventricular arrhythmia;convulsion;oedema;hypersensitivity;syncope;nervousness;cardiac arrest;angioedema;respiratory arrest;sneezing;tinnitus;lumbar puncture headache;vision blurred;vomiting;nerve paralysis;hypotension;tremor;dizziness;sweating increased;meningism;vasodilation;apnoea;drowsiness;paralysis;body temperature increased;excitement;cardiac output decreased;pseudocholinesterase d…	CCN(CC)CCOC(=O)C1=CC=C(N)C=C1
DB00722	Lisinopril	N-acyl-alpha amino acid or derivatives;Phenylpropylamine;N-acyl-alpha-amino acid;Pyrrolidine carboxylic acid or derivatives;Alpha peptide;Amino fatty acid;Hydrocarbon derivative;Alpha-amino acid or derivatives;Amine;Carboxylic acid;Pyrrolidine carboxylic acid;Primary aliphatic amine;Carboxamide group;Aralkylamine;N-substituted-alpha-amino acid;Carbonyl group;Organoheterocyclic compound;Pyrrolidin…	C C09 C09A C09AA C09AA03; C C09 C09B C09BA C09BA03; C C09 C09B C09BB C09BB03; C C10 C10B C10BX C10BX07;	Q9BYF1;P12821;	photosensitivity;persistent foetal circulation;haematuria;syncope;azotaemia;gastrointestinal disorder;dysaesthesia;flatulence;creatinine increased;sustained ventricular tachycardia;eosinophilia;hypertonia;appetite absent;dehydration;breast pain;leg pain;shock;pregnancy;hyperkalaemia;palpitations;asthma;cerebrovascular accident;taste disorders;very rare ?€? uncommon;hyponatraemia;weight decreased;…	NCCCC[C@H](N[C@@H](CCC1=CC=CC=C1)C(O)=O)C(=O)N1CCC[C@H]1C(O)=O
DB00724	Imiquimod	Azole;Organonitrogen compound;Imidolactam;Azacycle;Benzenoid;Primary aromatic amine;N-substituted imidazole;Hydrocarbon derivative;Amine;Pyridine;Heteroaromatic compound;Imidazole;Aminoquinoline;Imidazopyridine;Primary amine;Aminopyridine;Aromatic heteropolycyclic compound;	D D06 D06B D06BB D06BB10;	Q9NYK1;Q9NR97;	eye infection;syncope;skin hyperpigmentation;gastrointestinal disorder;keratosis;urinary retention;febrile convulsion;hypertrophic scar;capillary leak syndrome;influenza like illness;platelet count decreased;hepatic lymphoma;pregnancy;palpitations;supraventricular tachycardia;application site discharge;cerebrovascular accident;cardiovascular disorder;application site vesicles;oral herpes;psoriasi…	CC(C)CN1C=NC2=C1C1=CC=CC=C1N=C2N
DB00726	Trimipramine	Hydrocarbon derivative;Amine;Azepine;Organonitrogen compound;Alkyldiarylamine;Tertiary aliphatic amine;Azacycle;Benzenoid;Tertiary amine;Aromatic heteropolycyclic compound;Dibenzazepine;	N N06 N06A N06AA N06AA06;	P08912;P08913;P28223;P46098;P11229;P28221;P13945;P14416;P18089;P21728;P07550;P08588;P31645;P28335;P35368;P08909;P35367;P21918;P08908;P35348;P20309;P08172;P08173;P23975;Q01959;	pruritus;oedema;hallucination;myocardial infarction;confusional state;urinary retention;fatigue;weight increased;tinnitus;eosinophilia;endogenous depression;vision blurred;vomiting;constipation;hypotension;paresthesia of limbs;dizziness;accommodation disorder;gynaecomastia;depressive symptom;drowsiness;body temperature increased;palpitations;neuropathy peripheral;nightmare;cerebrovascular acciden…	CC(CN(C)C)CN1C2=CC=CC=C2CCC2=CC=CC=C12
DB00727	Nitroglycerin	Hydrocarbon derivative;Organic zwitterion;Alkyl nitrate;Allyl-type 1 3-dipolar organic compound;Nitrate ester;Organic nitrate;Organic nitro compound;Organic salt;Organic 1 3-dipolar compound;Organooxygen compound;Aliphatic acyclic compound;	C C01 C01D C01DA C01DA02; C C01 C01D C01DA C01DA52; C C05 C05A C05AE C05AE01;	P16066;	coronary artery disease;syncope;gastrointestinal disorder;vascular headache;acute pulmonary oedema;very rare;abdominal colic;intraoperative hypotension;vomiting;cyanosis;dizziness;visual disturbance;shock;cardiac index;drowsiness;paralysis;body temperature increased;palpitations;throbbing headache;dermatitis atopic;coma;cerebrovascular accident;cardiac disorder;unspecified disorder of skin and su…	[O-][N+](=O)OCC(CO[N+]([O-])=O)O[N+]([O-])=O
DB00728	Rocuronium	Hydroxysteroid;Organic cation;Oxazinane;Cyclohexylamine;Tertiary aliphatic amine;Alcohol;Aliphatic heteropolycyclic compound;Dialkyl ether;Steroid ester;Hydrocarbon derivative;Amine;Cyclic alcohol;N-alkylpyrrolidine;Carbonyl group;Organoheterocyclic compound;Pyrrolidine;Secondary alcohol;Androgen-skeleton;Androstane-skeleton;Ether;Organonitrogen compound;1 2-aminoalcohol;3-hydroxysteroid;Azacycle…	M M03 M03A M03AC M03AC09;	Q15822;P46098;P08172;	pruritus;injection site swelling;vascular resistance pulmonary increased;hypersensitivity;wheezing;skeletal muscle paralysis;vomiting;muscular weakness;hypotension;hiccups;rhonchi;bronchospasm;myopathy;shock;electrocardiogram abnormal;apnoea;paralysis;asthma;respiratory insufficiency;cardiovascular disorder;anaphylactoid reaction;nausea;rash;arrhythmia;anaphylactic shock;vascular resistance;tachy…	[H][C@@]12C[C@@H]([C@H](OC(C)=O)[C@@]1(C)CC[C@@]1([H])[C@@]2([H])CC[C@@]2([H])C[C@H](O)[C@H](C[C@]12C)N1CCOCC1)[N+]1(CC=C)CCCC1
DB00730	Thiabendazole	Hydrocarbon derivative;Azole;Heteroaromatic compound;Organonitrogen compound;Benzimidazole;Imidazole;Azacycle;Benzenoid;Thiazole;Aromatic heteropolycyclic compound;	D D01 D01A D01AC D01AC06; P P02 P02C P02CA P02CA02;	P00363;	pruritus;cutaneous larva migrans;haematuria;confusional state;lymphadenopathy;trichiniasis;fatigue;leukopenia;stevens-johnson syndrome;tinnitus;chills;enterobiasis;hyperglycaemia;eosinophilia;vision blurred;vomiting;hypotension;dizziness;hepatocellular injury;drowsiness;xanthopsia;body temperature increased;nausea;conjunctival hyperaemia;cholestasis;vision decreased;strongyloidiasis;asthenia;enur…	N1C2=CC=CC=C2N=C1C1=CSC=N1
DB00731	Nateglinide	Monocyclic monoterpenoid;Monoterpenoid;Organonitrogen compound;Amphetamine or derivatives;Aromatic homomonocyclic compound;Benzenoid;Menthane monoterpenoid;Monocarboxylic acid or derivatives;Secondary carboxylic acid amide;3-phenylpropanoic-acid;Amino fatty acid;Hydrocarbon derivative;Monocyclic benzene moiety;Aromatic monoterpenoid;Carboxylic acid;Carboxylic acid amide;N-acyl-aliphatic-alpha ami…	A A10 A10B A10BX A10BX03;	P37231;Q09428;	flu symptoms;pruritus;hypersensitivity;polyuria;immune system disorder;increased appetite;trembling;gastrointestinal symptom nos;diarrhoea;cough;diabetic;abdominal pain;fatigue;uncommon;common;rare;type 2 diabetes mellitus;hyperglycaemia;vomiting;trauma;tremor;dizziness;thirst;sweating increased;hypoglycaemia;oedema peripheral;bronchitis;hepatitis cholestatic;jaundice;palpitations;neuropathy peri…	CC(C)C1CC[C@@H](CC1)C(=O)N[C@H](CC1=CC=CC=C1)C(O)=O
DB00733	Pralidoxime	Hydrocarbon derivative;Organic cation;Heteroaromatic compound;Organonitrogen compound;Pyridinium;Azacycle;Aldoxime;Oxime;Aromatic heteromonocyclic compound;	V V03 V03A V03AB V03AB04;	P22303;P06276;	dizziness;pain;respiratory depression;myasthenia gravis;drowsiness;haemorrhage;excitement;nausea;diplopia;inflammation;hyperventilation;headache;tachycardia;vision blurred;muscular weakness;muscle necrosis;	C[N+]1=C(\C=N\O)C=CC=C1
DB00734	Risperidone	Organofluoride;Tertiary aliphatic amine;Aryl fluoride;Lactam;Oxazole;Benzisoxazole;Pyrimidone;Pyrimidine;Hydrocarbon derivative;Fluorobenzene;Amine;Heteroaromatic compound;Aryl halide;Organohalogen compound;Aralkylamine;Piperidine;Azole;Organonitrogen compound;Azacycle;Benzenoid;Isoxazole;Pyridine;Oxacycle;Tertiary amine;Organooxygen compound;Pyridopyrimidine;Aromatic heteropolycyclic compound;	N N05 N05A N05AX N05AX08;	P08913;P28335;P28223;P28221;P35368;P14416;P35367;P18089;P08908;P21917;P35348;P18825;P21728;P35462;	photosensitivity;pitting edema;sweating decreased;pruritus genital;haematuria;blepharitis;syncope;gastrointestinal disorder;dyskinesia;ejaculation failure;supraventricular extrasystoles;flatulence;ascites;manic psychosis;hypertonia;suicide attempt;dehydration;decreased appetite;breast pain;aphasia;leg pain;pregnancy;palpitations;asthma;melaena;cardiovascular disorder;intermittent claudication;rec…	CC1=C(CCN2CCC(CC2)C2=NOC3=C2C=CC(F)=C3)C(=O)N2CCCCC2=N1
DB00735	Naftifine	Aromatic homopolycyclic compound;Hydrocarbon derivative;Amine;Naphthalene;Monocyclic benzene moiety;Organonitrogen compound;Phenylpropene;Tertiary aliphatic amine;Styrene;Aralkylamine;Tertiary amine;Benzylamine;	D D01 D01A D01AE D01AE22;	Q14534;	pruritus;tinea cruris;dizziness;pain;stinging;scab;blister;swelling;rash;leukopenia;erythema;agranulocytosis;inflammation;burning sensation;skin tenderness;body tinea;headache;redness;tinea pedis;	CN(CC=CC1=CC=CC=C1)CC1=CC=CC2=CC=CC=C12
DB00737	Meclizine	Chlorobenzene;Diphenylmethane;Organochloride;N-alkylpiperazine;Organonitrogen compound;Tertiary aliphatic amine;Toluene;Aryl chloride;Azacycle;Aromatic heteromonocyclic compound;Hydrocarbon derivative;Amine;Phenylmethylamine;Aryl halide;Piperazine;1 4-diazinane;Organohalogen compound;Aralkylamine;Tertiary amine;Halobenzene;Benzylamine;Organoheterocyclic compound;	R R06 R06A R06AE R06AE05; R R06 R06A R06AE R06AE55;	P35367;	dry mouth;fatigue;dizziness;hypersensitivity;vertigo;drowsiness;motion sickness;headache;vision blurred;anaphylactoid reaction;nausea;vomiting;	CC1=CC(CN2CCN(CC2)C(C2=CC=CC=C2)C2=CC=C(Cl)C=C2)=CC=C1
DB00738	Pentamidine	Hydrocarbon derivative;Amidine;Ether;Organonitrogen compound;Carboxylic acid amidine;Phenol ether;Alkyl aryl ether;Aromatic homomonocyclic compound;Organooxygen compound;Carboximidamide;	P P01 P01C P01CX P01CX01;	O14717;	body odor;otitis;blepharitis;haematuria;blood urea increased;syncope;azotaemia;ketoacidosis;african trypanosomiasis;nervousness;fatigue;rhabdomyolysis;kaposi's sarcoma;hemianopia;coagulation time prolonged;oesophageal candidiasis;chills;creatinine increased;lung disorder;eosinophilia;hyperglycaemia;histoplasmosis;extrapulmonary pneumocystosis;mouth ulceration;decreased appetite;cyanosis;vomiting;…	NC(=N)C1=CC=C(OCCCCCOC2=CC=C(C=C2)C(N)=N)C=C1
DB00740	Riluzole	1 3-benzothiazole;Organofluoride;Azole;Organonitrogen compound;Azacycle;Benzenoid;Trihalomethane;Primary aromatic amine;Halomethane;Alkyl halide;Alkyl fluoride;Hydrocarbon derivative;Amine;Heteroaromatic compound;Organohalogen compound;Organooxygen compound;Primary amine;Thiazole;Aromatic heteropolycyclic compound;	N N07 N07X N07XX N07XX02;	Q14524;Q9UPY5;	photosensitivity;hypoaesthesia oral;skin nodule;haematuria;blepharitis;syncope;gastrointestinal disorder;urinary retention;very rare infrequent;flatulence;interstitial lung disease;haematocrit decreased;lung disorder;manic psychosis;hypertonia;suicide attempt;dehydration;hiccups;breast pain;platelet count decreased;peritonitis;personality disorder;shock;palpitations;asthma;supraventricular tachyc…	NC1=NC2=C(S1)C=C(OC(F)(F)F)C=C2
DB00745	Modafinil	Diphenylmethane;Organonitrogen compound;Primary carboxylic acid amide;Aromatic homomonocyclic compound;Hydrocarbon derivative;Carboxylic acid derivative;Organosulfur compound;Carboxylic acid amide;Carboxamide group;Sulfoxide;Organooxygen compound;Carbonyl group;Sulfinyl compound;	N N06 N06B N06BA N06BA07;	P35368;Q01959;	pyuria;psychiatric symptom;abnormal ejaculation;dysmenorrhoea;depressed mood;photosensitivity;haematuria;excessive daytime sleepiness;depression aggravated;syncope;nervousness;gastrointestinal disorder;dyskinesia;dysgeusia;urinary retention;fatigue;flatulence;chills;lung disorder;eosinophilia;suicide attempt;hyperglycaemia;hypertonia;abdominal pain upper;mouth ulceration;vomiting;decreased appeti…	NC(=O)CS(=O)C(C1=CC=CC=C1)C1=CC=CC=C1
DB00747	Scopolamine	Oxazinane;Tertiary aliphatic amine;Alcohol;Monocarboxylic acid or derivatives;Dialkyl ether;Hydrocarbon derivative;Beta-hydroxy acid;Amine;N-alkylpyrrolidine;Carbonyl group;Organoheterocyclic compound;Piperidine;Pyrrolidine;Hydroxy acid;Phenylacetate;Ether;Organonitrogen compound;Azacycle;Oxirane;Primary alcohol;Carboxylic acid ester;Morpholine;Oxacycle;Carboxylic acid derivative;Tertiary amine;O…	A A04 A04A A04AD A04AD01; A A04 A04A A04AD A04AD51; N N05 N05C N05CM N05CM05; S S01 S01F S01FA S01FA02;	P08912;P20309;P11229;P08172;P08173;	pruritus;hallucination visual;oedema;hallucination;dysuria;heat intolerance;salivation;confusional state;motion sickness;delirium tremens;dry eye;intoxication;urinary retention;fatigue;acute psychosis;cycloplegia;eczema;heat exhaustion;skin irritation;heat stroke;drug withdrawal syndrome;follicular conjunctivitis;vision blurred;vomiting;hypotension;constipation;dizziness;irritability;iridocycliti…	CN1[C@H]2C[C@@H](C[C@@H]1[C@H]1O[C@@H]21)OC(=O)[C@H](CO)C1=CC=CC=C1
DB00748	Carbinoxamine	Chlorobenzene;Organochloride;Ether;Organonitrogen compound;Tertiary aliphatic amine;Aryl chloride;Azacycle;Aromatic heteromonocyclic compound;Dialkyl ether;Benzylether;Hydrocarbon derivative;Amine;Pyridine;Heteroaromatic compound;Aryl halide;Organohalogen compound;Tertiary amine;Organooxygen compound;Halobenzene;Organoheterocyclic compound;	R R06 R06A R06AA R06AA08;	P35367;	photosensitivity;perennial allergic rhinitis;confusional state;nervousness;wheezing;urinary retention;fatigue;tinnitus;chills;neuritis;vision blurred;vomiting;constipation;hypotension;dizziness;irritability;sweating increased;extrasystoles;drowsiness;palpitations;hysteria;labyrinthitis;nausea;haemolytic anaemia;agitation;vertigo;tachycardia;pollakiuria;convulsion;hypersensitivity;anorexia;epigast…	CN(C)CCOC(C1=CC=C(Cl)C=C1)C1=CC=CC=N1
DB00749	Etodolac	Ether;Indolyl carboxylic acid derivative;Organonitrogen compound;Indole;Azacycle;Benzenoid;Monocarboxylic acid or derivatives;Dialkyl ether;Hydrocarbon derivative;Heteroaromatic compound;Oxacycle;Carboxylic acid;Carboxylic acid derivative;Pyrrole;Organooxygen compound;Carbonyl group;Aromatic heteropolycyclic compound;	M M01 M01A M01AB M01AB08;	P23219;P19793;P35354;	upper abdominal discomfort;photosensitivity;dysuria;haematuria;blood urea increased;syncope;skin hyperpigmentation;nervousness;dysgeusia;diabetic;fatigue;flatulence;tinnitus;chills;eosinophilia;hyperglycaemia;abnormal faeces;oesophageal achalasia;renal impairment;vomiting;constipation;dizziness;visual disturbance;skin exfoliation;shock;asthma;body temperature increased;palpitations;bleeding time …	CCC1=C2NC3=C(CCOC3(CC)CC(O)=O)C2=CC=C1
DB00750	Prilocaine	Organonitrogen compound;Toluene;Aromatic homomonocyclic compound;Benzenoid;N-arylamide;Secondary carboxylic acid amide;Aminotoluene;Hydrocarbon derivative;Amine;Monocyclic benzene moiety;Secondary aliphatic amine;Carboxylic acid amide;Carboxamide group;Organooxygen compound;Carbonyl group;Alpha-amino acid amide;Secondary amine;	N N01 N01B N01BB N01BB04; N N01 N01B N01BB N01BB54;	Q14524;	oedema;neurological impairment;confusional state;haemoglobin normal;syncope;nervousness;numbness of tongue;respiratory arrest;neurotoxicity;tinnitus;nerve injury;injury;vision blurred;cyanosis;vomiting;hypotension;trauma;dizziness;neurologic reaction;shock;drowsiness;paralysis;dermatitis atopic;swelling;anemic;respiratory insufficiency;circulatory depression;nausea;ischaemia;neuropathy;arterial o…	CCCNC(C)C(=O)NC1=CC=CC=C1C
DB00751	Epinastine	Organonitrogen compound;Guanidine;Azacycle;Benzenoid;Organic 1 3-dipolar compound;Hydrocarbon derivative;Amine;Azepine;2-imidazoline;Tertiary amine;Propargyl-type 1 3-dipolar organic compound;Carboximidamide;Aromatic heteropolycyclic compound;Dibenzazepine;	R R06 R06A R06AX R06AX24; S S01 S01G S01GX S01GX10;	P25021;P08913;P34969;P35367;P28223;P35348;	pruritus;infection;pharyngitis;hyperaemia;cold symptoms;rhinitis;conjunctivitis allergic;cough increased;lacrimation increased;sinusitis;burning sensation in eye;headache;upper respiratory tract infection;	NC1=NCC2N1C1=CC=CC=C1CC1=CC=CC=C21
DB00752	Tranylcypromine	Hydrocarbon derivative;Monocyclic benzene moiety;Primary aliphatic amine;Aralkylamine;Aromatic homomonocyclic compound;Benzenoid;Primary amine;	N N06 N06A N06AF N06AF04;	P21397;P27338;	fatigability;oedema;haemorrhage intracranial;confusional state;syncope;decreased interest;melancholia;urinary retention;leukopenia;dysphoria;feeling guilty;tinnitus;chills;depressive disorder;vision blurred;vomiting;constipation;hypotension;dizziness;sexual dysfunction;cerebration impaired;bradypsychic response;suicidal ideation;drowsiness;body temperature increased;palpitations;stiffness;hyperte…	N[C@@H]1CC1C1=CC=CC=C1
DB00753	Isoflurane	Hydrocarbon derivative;Organochloride;Organofluoride;Organooxygen compound;Aliphatic acyclic compound;Halomethane;Alkyl chloride;Alkyl fluoride;	N N01 N01A N01AB N01AB06;	P34903;P31644;Q9UN88;Q09470;P47870;P28472;P78334;P42261;P14867;Q8N1C3;P47869;P18505;P18507;O00591;Q99928;P48169;O14764;P23415;Q16445;P98194;P62158;	liver injury;respiratory depression;hallucination;hypercapnia;salivation;breath holding;cardiac arrest;cough;diabetic;hepatic failure;shivering;postoperative ileus;laryngospasm;hyperglycaemia;rhythm idioventricular;delirium;hepatic function abnormal;vomiting;hypotension;hiccups;bronchospasm;hepatocellular injury;hyperkalaemia;body temperature increased;jaundice;hepatitis;excitement;hepatobiliary …	FC(F)OC(Cl)C(F)(F)F
DB00754	Ethotoin	5-phenylhydantoin;Ureide;Organonitrogen compound;Azacycle;Benzenoid;Aromatic heteromonocyclic compound;Phenylimidazolidine;Hydrocarbon derivative;Urea;Amine;Monocyclic benzene moiety;Carboxylic acid derivative;Carboxamide group;Tertiary amine;Organooxygen compound;Carbonyl group;	N N03 N03A N03AB N03AB01;	Q14524;	numbness;distress;dizziness;convulsion;nystagmus;lymphoma;body temperature increased;diarrhoea;lymphadenopathy;nausea;insomnia;rash;diplopia;fatigue;systemic lupus erythematosus;gingival hypertrophy;stevens-johnson syndrome;ataxia;chest pain;headache;vomiting;	CCN1C(=O)NC(C1=O)C1=CC=CC=C1
DB00755	Tretinoin	Carbocyclic fatty acid;Medium-chain fatty acid;Monocarboxylic acid or derivatives;Hydrocarbon derivative;Diterpenoid;Aliphatic homomonocyclic compound;Carboxylic acid;Carboxylic acid derivative;Fatty acid;Branched fatty acid;Methyl-branched fatty acid;Organooxygen compound;Unsaturated fatty acid;Carbonyl group;Retinoid skeleton;Fatty acyl;	D D10 D10A D10AD D10AD01; D D10 D10A D10AD D10AD51; L L01 L01X L01XX L01XX14;	P48443;O94788;Q8NFJ5;P49788;P13631;P28702;P51843;P00352;	erythema facial;blepharitis;haematuria;skin hyperpigmentation;gastrointestinal disorder;papilloedema;ascites;excessive granulation tissue;lip dry;lung disorder;sensory disturbance;suicide attempt;dehydration;hordeolum;pancreatitis acute;visual disturbance;contusion;shock;wegener's granulomatosis;cerebrovascular accident;ochronosis;xeroderma;asthenopia;post-traumatic pain;dementia;pancreatitis;ski…	CC(C=CC1=C(C)CCCC1(C)C)=CC=CC(C)=CC(O)=O
DB00756	Hexachlorophene	2-chlorophenol;Chlorobenzene;3-chlorophenol;3-halophenol;Diphenylmethane;Organochloride;4-chlorophenol;Aryl chloride;Aromatic homomonocyclic compound;2-halophenol;Hydrocarbon derivative;Phenol;4-halophenol;Aryl halide;Organohalogen compound;Organooxygen compound;Halobenzene;	D D08 D08A D08AE D08AE01;	P06149;	infection;dermatitis;redness;photosensitivity;	OC1=C(CC2=C(O)C(Cl)=CC(Cl)=C2Cl)C(Cl)=C(Cl)C=C1Cl
DB00758	Clopidogrel	Tertiary aliphatic amine;Monocarboxylic acid or derivatives;Thienopyridine;Thiophene;Alpha-amino acid ester;Hydrocarbon derivative;Amine;Heteroaromatic compound;Aryl halide;Organohalogen compound;Aralkylamine;Carbonyl group;Organoheterocyclic compound;Chlorobenzene;Organochloride;Phenylacetate;Organonitrogen compound;Aryl chloride;Azacycle;Benzenoid;Carboxylic acid ester;Pyridine;Monocyclic benze…	B B01 B01A B01AC B01AC04;	Q9H244;	haematuria;gastric ulcer perforation;atherothrombosis;syncope;gastrointestinal disorder;ischaemic stroke;flatulence;creatinine increased;eosinophilia;haemorrhagic stroke;atherosclerosis;platelet count decreased;contusion;asthma;bleeding time prolonged;palpitations;peritoneal haemorrhage;cardiovascular disorder;intermittent claudication;cerebrovascular accident;electrocardiogram st segment elevati…	[H][C@@](N1CCC2=C(C1)C=CS2)(C(=O)OC)C1=CC=CC=C1Cl
DB00759	Tetracycline	Vinylogous acid;Tetralin;Tertiary aliphatic amine;Enol;Aryl ketone;Alcohol;Aromatic homopolycyclic compound;Hydrocarbon derivative;Amine;Carboxylic acid amide;Tertiary alcohol;Carboxamide group;Aralkylamine;Carbonyl group;Polyol;Tetracene;Organonitrogen compound;Primary carboxylic acid amide;Naphthacene;Benzenoid;Ketone;Tetracycline;Anthracene carboxylic acid or derivatives;Carboxylic acid deriva…	A A01 A01A A01AB A01AB13; A A02 A02B A02BD A02BD02; A A02 A02B A02BD A02BD08; D D06 D06A D06AA D06AA04; J J01 J01A J01AA J01AA07; J J01 J01R J01RA J01RA08; S S01 S01A S01AA S01AA09; S S02 S02A S02AA S02AA08; S S03 S03A S03AA S03AA02;	P0A7W7;P0A7U3;Q9UM07;P0A7V3;C9EH48;P02359;P0AG59;P04156;	hypoplasia enamel;glossitis;onycholysis;photosensitivity;relapsing fever;granuloma;bartonellosis;eosinophilia;inclusion conjunctivitis;q fever;vomiting;renal impairment;dysphagia;neutropenia;body temperature increased;prolonged menses;anthrax;nausea;haemolytic anaemia;henoch-schonlein purpura;oesophagitis;infection;hypersensitivity;nail discolouration;trachoma;anorexia;epigastric distress;thrombo…	[H][C@@]12C[C@@]3([H])C(=C(O)[C@]1(O)C(=O)C(C(N)=O)=C(O)[C@H]2N(C)C)C(=O)C1=C(O)C=CC=C1[C@@]3(C)O
DB00760	Meropenem	Thioether;Pyrroline carboxylic acid or derivatives;Vinylogous thioester;Alcohol;Aliphatic heteropolycyclic compound;Monocarboxylic acid or derivatives;Pyrrolidine carboxylic acid or derivatives;Sulfenyl compound;Hydrocarbon derivative;Alpha-amino acid or derivatives;Amine;Carboxylic acid;Carboxamide group;Carbonyl group;Pyrrolidine;Secondary alcohol;Alpha-amino acid amide;Secondary amine;Tertiary…	J J01 J01D J01DH J01DH02;	P24228;	community acquired pneumonia;dysuria;blood urea increased;sickness;syncope;gastrointestinal disorder;nervousness;dysgeusia;flatulence;chills;creatinine increased;alanine aminotransferase increased;haematocrit decreased;very rare;eosinophilia;vomiting;renal impairment;constipation;dizziness;platelet count decreased;fluid overload;peritonitis;shock;apnoea;body temperature increased;asthma;melaena;p…	[H][C@]1([C@@H](C)O)C(=O)N2C(C(O)=O)=C(S[C@@H]3CN[C@@H](C3)C(=O)N(C)C)[C@H](C)[C@]12[H]
DB00762	Irinotecan	Camptothecin;Tertiary aliphatic amine;Lactam;Alcohol;Piperidinecarboxylic acid;Hydrocarbon derivative;Amine;Heteroaromatic compound;Tertiary alcohol;Quinoline;Pyranopyridine;Carbonyl group;Organoheterocyclic compound;Piperidine;Dicarboxylic acid or derivatives;Organonitrogen compound;Azacycle;Benzenoid;Lactone;Carboxylic acid ester;Hydroxyquinoline;Pyridine;Oxacycle;Carboxylic acid derivative;4-a…	L L01 L01X L01XX L01XX19;	P11387;	carcinoma of lung;salivation;cholinergic syndrome;sickness;syncope;mucosal inflammation;gastrointestinal disorder;electrolyte imbalance;bilirubin abnormal;fatigue;flatulence;ascites;chills;lung disorder;dehydration;arterial thrombosis;vomiting;renal impairment;constipation;hiccups;dizziness;visual disturbance;colorectal cancer;shock;lacrimation;body temperature increased;cerebrovascular accident;…	CCC1=C2CN3C(=CC4=C(COC(=O)[C@]4(O)CC)C3=O)C2=NC2=C1C=C(OC(=O)N1CCC(CC1)N1CCCCC1)C=C2
DB00763	Methimazole	Hydrocarbon derivative;Heteroaromatic compound;Organonitrogen compound;Organosulfur compound;Azacycle;Arylthiol;N-substituted imidazole;Aromatic heteromonocyclic compound;	H H03 H03B H03BB H03BB02; H H03 H03B H03BB H03BB52;	P07202;	pruritus;pigmentation skin;oedema;myalgia;epigastric distress;thrombocytopenia;arthralgia;lymphadenopathy;aplastic anaemia;lupus-like syndrome;nephritis;leukopenia;hyperthyroidism;toxic multinodular goiter;drug fever;neuritis;vomiting;drowsiness;paraesthesia;jaundice;hepatitis;hypoglycaemic coma;nausea;ageusia;rash;alopecia;agranulocytosis;vertigo;basedow's disease;urticaria;insulin autoimmune sy…	CN1C=CNC1=S
DB00764	Mometasone	Hydroxysteroid;Alcohol;Cyclic ketone;Alkyl halide;20-oxosteroid;11-beta-hydroxysteroid;Hydrocarbon derivative;Cyclic alcohol;Tertiary alcohol;Organohalogen compound;Halohydrin;Carbonyl group;Secondary alcohol;17-hydroxysteroid;3-oxo-delta-1 4-steroid;Organochloride;9-halo-steroid;Progestogin-skeleton;Alpha-hydroxy ketone;Delta-1 4-steroid;Ketone;Chlorohydrin;Halo-steroid;Oxosteroid;Aliphatic homo…	D D07 D07A D07AC D07AC13; D D07 D07X D07XC D07XC03; R R01 R01A R01AD R01AD09; R R03 R03A R03AK R03AK09; R R03 R03B R03BA R03BA07;	P04150;	pruritus;dysmenorrhoea;musculoskeletal pain;myalgia;stinging;glaucoma;oral candidiasis;candida albicans infection;wheezing;furunculosis;cough;dysphonia;fatigue;skin atrophy;skin depigmentation;epistaxis;vomiting;impaired healing;nasopharyngitis;type iv hypersensitivity reaction;trauma;skin striae;sinus headache;telangiectasia;contusion;endometriosis;body temperature increased;asthma;nasal burning…	[H][C@@]12C[C@@H](C)[C@](O)(C(=O)CCl)[C@@]1(C)C[C@H](O)[C@@]1(Cl)[C@@]2([H])CCC2=CC(=O)C=C[C@]12C
DB00768	Olopatadine	Ether;Organonitrogen compound;Tertiary aliphatic amine;Benzenoid;Monocarboxylic acid or derivatives;Hydrocarbon derivative;Amine;Oxacycle;Carboxylic acid;Carboxylic acid derivative;Alkyl aryl ether;Tertiary amine;Organooxygen compound;Carbonyl group;Dibenzoxepine;Aromatic heteropolycyclic compound;	R R01 R01A R01AC R01AC08; S S01 S01G S01GX S01GX09;	P04271;P35367;P80511;P23297;P29034;Q99584;	perennial allergic rhinitis;white blood cell disorder;gastrointestinal disorder;dry eye;dysgeusia;fatigue;vomiting;swelling face;nasopharyngitis;dizziness;hyperaemia;visual disturbance;eye disorder;nasal dryness;body temperature increased;corneal staining;sensation of foreign body;unspecified disorder of skin and subcutaneous tissue;mydriasis;corneal calcification;sinusitis;dry skin;asthenia;medi…	CN(C)CC\C=C1\C2=CC=CC=C2COC2=C1C=C(CC(O)=O)C=C2
DB00770	Alprostadil	Long-chain fatty acid;Alcohol;Carbocyclic fatty acid;Monocarboxylic acid or derivatives;Cyclic ketone;Cyclopentanol;Ketone;Hydrocarbon derivative;Aliphatic homomonocyclic compound;Cyclic alcohol;Fatty alcohol;Carboxylic acid;Carboxylic acid derivative;Hydroxy fatty acid;Organooxygen compound;Carbonyl group;Secondary alcohol;Prostaglandin skeleton;	C C01 C01E C01EA C01EA01; G G04 G04B G04BE G04BE01;	P34995;P43116;	abnormal ejaculation;prostatic disorder;hypercapnia;haematuria;syncope;nodule;fracture;diabetic;supraventricular extrasystoles;transposition of the great vessels;spermatocele;hyperglycaemia;patent ductus arteriosus;injury;trauma;yeast infection;dizziness;hyperaemia;warmth;peritonitis;leg pain;shock;apnoea;hyperkalaemia;injection site pruritus;body temperature increased;supraventricular tachycardi…	CCCCC[C@H](O)C=C[C@H]1[C@H](O)CC(=O)[C@@H]1CCCCCCC(O)=O
DB00772	Malathion	Dicarboxylic acid or derivatives;Dithiophosphate s-ester;Aliphatic acyclic compound;Organic dithiophosphate;Sulfenyl compound;Carboxylic acid ester;Hydrocarbon derivative;Organothiophosphorus compound;Carboxylic acid derivative;Fatty acid ester;Organosulfur compound;Dithiophosphate ester;Organooxygen compound;Carbonyl group;	P P03 P03A P03AX P03AX03;	P06276;	chemical burn;burns second degree;conjunctivitis;sensitisation;	CCOC(=O)CC(SP(=S)(OC)OC)C(=O)OCC
DB00773	Etoposide	Tetralin;Gamma butyrolactone;Podophyllotoxin;Methoxybenzene;1-aryltetralin lignan;Alcohol;Monocarboxylic acid or derivatives;Methoxyphenol;Dimethoxybenzene;Acetal;Hydrocarbon derivative;Oxolane;M-dimethoxybenzene;Alkyl aryl ether;Pyranodioxin;Carbonyl group;Organoheterocyclic compound;Secondary alcohol;1 2-diol;Benzodioxole;Meta-dioxane;Ether;Benzenoid;Lactone;Carboxylic acid ester;Phenol;Monosac…	L L01 L01C L01CB L01CB01;	Q02880;P11388;	throat tightness;hodgkin's disease;haematotoxicity;neuroblastoma;mucosal inflammation;gastrointestinal disorder;dysgeusia;fatigue;kaposi's sarcoma;ascites;chills;alanine aminotransferase increased;bladder cancer;blindness cortical;necrolysis epidermal;small cell lung cancer;parotitis;rhabdomyosarcoma;mouth ulceration;hepatocellular carcinoma;vomiting;cyanosis;renal impairment;constipation;dizzine…	[H][C@]12COC(=O)[C@]1([H])[C@H](C1=CC(OC)=C(O)C(OC)=C1)C1=CC3=C(OCO3)C=C1[C@H]2O[C@@H]1O[C@]2([H])CO[C@@H](C)O[C@@]2([H])[C@H](O)[C@H]1O
DB00774	Hydroflumethiazide	Benzothiadiazine;Organofluoride;Sulfonamide;Organonitrogen compound;Sulfonic acid derivative;Secondary aliphatic/aromatic amine;Azacycle;Benzenoid;Alkyl halide;Alkyl fluoride;Hydrocarbon derivative;Amine;Organosulfur compound;Organohalogen compound;Sulfonyl;Aminosulfonyl compound;Aromatic heteropolycyclic compound;Secondary amine;	C C03 C03A C03AA C03AA02; C C03 C03A C03AB C03AB02; C C03 C03A C03AH C03AH02;	P22748;Q13621;P00915;O43570;P05023;Q16790;P00918;Q12791;	hypersensitivity;oedema;anorexia;thrombocytopenia;photosensitivity;diarrhoea;nephrotic syndrome;aplastic anaemia;cramp muscle;hepatic cirrhosis;leukopenia;hyperglycaemia;jaundice cholestatic;purpura;glycosuria;vomiting;constipation;orthostatic hypotension;dizziness;vasculitis;xanthopsia;gastric irritation;jaundice;muscle spasms;cardiac failure congestive;cutaneous vasculitis;nausea;renal failure …	NS(=O)(=O)C1=CC2=C(NCNS2(=O)=O)C=C1C(F)(F)F
DB00775	Tirofiban	Sulfonic acid derivative;Amphetamine or derivatives;Monocarboxylic acid or derivatives;Amino fatty acid;Hydrocarbon derivative;Alpha-amino acid or derivatives;Amine;Carboxylic acid;Alkyl aryl ether;N-substituted-alpha-amino acid;Carbonyl group;Organoheterocyclic compound;Piperidine;Fatty acyl;Secondary amine;Sulfonamide;Ether;Organonitrogen compound;Azacycle;Benzenoid;3-phenylpropanoic-acid;Aroma…	B B01 B01A B01AC B01AC17;	P08514;P05106;	oedema;hypersensitivity;thrombocytopenia;haemorrhage intracranial;haemoglobin decreased;myocardial infarction;haematemesis;diabetes mellitus;pericardial haemorrhage;frank hematuria;acute coronary syndrome;chills;haemoptysis;hypercholesterolaemia;non-q wave mi;spinal epidural haematoma;pain;dizziness;retroperitoneal haemorrhage;body temperature increased;cardiac tamponade;haemorrhage;swelling;st s…	CCCCS(=O)(=O)N[C@@H](CC1=CC=C(OCCCCC2CCNCC2)C=C1)C(O)=O
DB00776	Oxcarbazepine	Aryl alkyl ketone;Organonitrogen compound;Aryl ketone;Azacycle;Benzenoid;Ketone;Vinylogous amide;Hydrocarbon derivative;Urea;Amine;Azepine;Tertiary amine;Organooxygen compound;Carbonyl group;Aromatic heteropolycyclic compound;Dibenzazepine;	N N03 N03A N03AF N03AF02;	Q14524;	lupus erythematosus;pruritus genital;haematuria;syncope;conjunctival haemorrhage;gastrointestinal disorder;fracture;ear infection;flatulence;interstitial lung disease;manic psychosis;miliaria rubra;eosinophilia;hypertonia;decreased appetite;aphasia;hiccups;visual disturbance;personality disorder;leg pain;contusion;paralysis;asthma;palpitations;pleurisy;rectal haemorrhage;hyponatraemia;balance dis…	NC(=O)N1C2=CC=CC=C2CC(=O)C2=CC=CC=C12
DB00778	Roxithromycin	Amino saccharide;Tertiary aliphatic amine;Alcohol;Monocarboxylic acid or derivatives;Dialkyl ether;Acetal;Hydrocarbon derivative;Amine;Tertiary alcohol;Amino sugar;Oxime ether;Desosamine;Carbonyl group;Polyol;Organoheterocyclic compound;Secondary alcohol;1 2-diol;Aliphatic heteromonocyclic compound;Saccharide;Ether;Organonitrogen compound;1 2-aminoalcohol;Lactone;Macrolide;Carboxylic acid ester;M…	J J01 J01F J01FA J01FA06;	P0A7J6;P08183;	pruritus;hallucination;glottic edema;generalised oedema;community acquired pneumonia;acute pharyngitis;stevens-johnson syndrome;flatulence;tinnitus;eosinophilia;deafness;vomiting;renal impairment;dizziness;hepatocellular injury;unspecified non-gonococcal urethritis (ngu);asthma;candida infection;nausea;bronchitis chronic;thrombocytosis;vertigo;dyspepsia;sinusitis;pancreatitis;acute tonsillitis;in…	CC[C@H]1OC(=O)[C@H](C)[C@@H](O[C@H]2C[C@@](C)(OC)[C@@H](O)[C@H](C)O2)[C@H](C)[C@@H](O[C@@H]2O[C@H](C)C[C@@H]([C@H]2O)N(C)C)[C@](C)(O)C[C@@H](C)C(=NOCOCCOC)[C@H](C)[C@@H](O)[C@]1(C)O
DB00780	Phenelzine	Aromatic homomonocyclic compound;Hydrocarbon derivative;Phenethylamine;Organonitrogen compound;Hydrazine derivative;	N N06 N06A N06AF N06AF03;	Q8TD30;P21397;P24298;Q16853;Q9UGI5;P27338;	pruritus;oedema;sleep disturbance;glaucoma;schizophrenia;urinary retention;lupus-like syndrome;fatigue;leukopenia;weight increased;manic psychosis;hypertonia;vision blurred;vomiting;constipation;orthostatic hypotension;dizziness;shock;hepatocellular injury;anorgasmia;drowsiness;body temperature increased;nightmare;coma;hypernatraemia;nausea;withdrawal syndrome;dry mouth;agitation;anxiety;metaboli…	NNCCC1=CC=CC=C1
DB00782	Propantheline	Organic cation;Ether;Organonitrogen compound;Acyl choline;Benzenoid;Monocarboxylic acid or derivatives;Xanthene;Carboxylic acid ester;Hydrocarbon derivative;Quaternary ammonium salt;Amine;Oxacycle;Carboxylic acid derivative;Diaryl ether;Choline;Organooxygen compound;Carbonyl group;Aromatic heteropolycyclic compound;	A A03 A03A A03AB A03AB05; A A03 A03C A03CA A03CA34;	P11229;	hypersensitivity;sweating decreased;salivation;anhidrosis;confusional state;urinary hesitation;nervousness;diarrhoea;erectile dysfunction;bloated feeling;acute enterocolitis;cycloplegia;functional gastrointestinal disorder;flushing;heat stroke;gastritis;vision blurred;colitis ulcerative;diverticulitis;vomiting;constipation;dizziness;tension;thirst;irritable bowel syndrome;dysphagia;drowsiness;pal…	CC(C)[N+](C)(CCOC(=O)C1C2=CC=CC=C2OC2=CC=CC=C12)C(C)C
DB00783	Estradiol	Tetralin;Phenanthrene;Hydroxysteroid;3-hydroxysteroid;Benzenoid;Alcohol;Aromatic homopolycyclic compound;Hydrocarbon derivative;Cyclic alcohol;Organooxygen compound;Estrogen-skeleton;Secondary alcohol;17-hydroxysteroid;	G G02 G02B G02BB G02BB01; G G03 G03A G03AA G03AA14; G G03 G03A G03AB G03AB08; G G03 G03C G03CA G03CA03; G G03 G03C G03CA G03CA53; G G03 G03E G03EA G03EA01; G G03 G03E G03EA G03EA02; G G03 G03E G03EA G03EA03; G G03 G03F G03FA G03FA01; G G03 G03F G03FA G03FA02; G G03 G03F G03FA G03FA03; G G03 G03F G03FA G03FA04; G G03 G03F G03FA G03FA05; G G03 G03F G03FA G03FA06; G G03 G03F G03FA G03FA07; G G03 G03…	O75469;Q92731;P03372;	breast mass;natural menopause;withdrawal bleed;vulvovaginal mycotic infection;uterine cancer;eye infection;pruritus genital;breast engorgement;blepharitis;haematuria;breast swelling;gastrointestinal disorder;hepatitis acute;ear infection;jerky movement nos;carpal tunnel syndrome;superficial thrombophlebitis of leg;vein pain;breast pain;influenza like illness;visual disturbance;ovarian cancer;cont…	[H][C@@]12CC[C@H](O)[C@@]1(C)CC[C@]1([H])C3=C(CC[C@@]21[H])C=C(O)C=C3
DB00784	Mefenamic acid	Benzoic acid;Organonitrogen compound;Aromatic homomonocyclic compound;Benzoyl;Substituted aniline;Monocarboxylic acid or derivatives;Vinylogous amide;Aminobenzoic acid;Hydrocarbon derivative;Amine;Aniline;Carboxylic acid;Carboxylic acid derivative;Organooxygen compound;Carbonyl group;Secondary amine;	M M01 M01A M01AG M01AG01;	P23219;P35354;	photosensitivity;dysuria;haematuria;syncope;gastrointestinal symptom nos;gastrointestinal disorder;nervousness;nephrotic syndrome;platelet aggregation inhibition;diabetic;flatulence;tinnitus;eosinophilia;hyperglycaemia;vomiting;constipation;dizziness;drowsiness;asthma;body temperature increased;palpitations;steatorrhoea;bleeding time prolonged;melaena;coma;haemolytic anaemia;rectal haemorrhage;hy…	CC1=C(C)C(NC2=CC=CC=C2C(O)=O)=CC=C1
DB00787	Aciclovir	Azole;Organonitrogen compound;Azacycle;Alcohol;Primary aromatic amine;Pyrimidone;N-substituted imidazole;Vinylogous amide;Primary alcohol;Pyrimidine;Hydrocarbon derivative;Amine;Heteroaromatic compound;Imidazole;Hypoxanthine;Organooxygen compound;6-oxopurine;Primary amine;Aromatic heteropolycyclic compound;	D D06 D06B D06BB D06BB03; D D06 D06B D06BB D06BB53; J J05 J05A J05AB J05AB01; S S01 S01A S01AD S01AD03;	P09252;P04293;P03176;	dysmenorrhoea;haemolytic uraemic syndrome;photosensitivity;thrombophlebitis superficial;papule;blepharitis;blood urea increased;haematuria;haemoglobinaemia;gastrointestinal disorder;encephalopathy;dysgeusia;urine analysis abnormal;fatigue;flatulence;creatinine increased;alanine aminotransferase increased;very rare;lip dry;dehydration;accelerated hair loss;vomiting;renal impairment;constipation;na…	NC1=NC(=O)C2=C(N1)N(COCCO)C=N2
DB00788	Naproxen	Aromatic homopolycyclic compound;Hydrocarbon derivative;Naphthalene;Ether;Carboxylic acid;Carboxylic acid derivative;Anisole;Alkyl aryl ether;Organooxygen compound;Monocarboxylic acid or derivatives;Carbonyl group;	G G02 G02C G02CC G02CC02; M M01 M01A M01AE M01AE02; M M01 M01A M01AE M01AE52; M M01 M01A M01AE M01AE56; M M02 M02A M02AA M02AA12;	P23219;P35354;	pyuria;musculoskeletal disorder;photosensitivity;lupus erythematosus;haematuria;syncope;papilloedema;urinary retention;flatulence;lung disorder;eosinophilia;hypertonia;appetite absent;dehydration;scleritis;injury;lacrimal disorder;mouth ulceration;oesophageal achalasia;trauma;visual disturbance;pseudoporphyria;hyperkalaemia;paralysis;asthma;palpitations;bleeding time prolonged;melaena;stiffness;s…	COC1=CC2=C(C=C1)C=C(C=C2)[C@H](C)C(O)=O
DB00790	Perindopril	N-acyl-alpha amino acid or derivatives;N-acyl-alpha-amino acid;Aliphatic heteropolycyclic compound;Pyrrolidine carboxylic acid or derivatives;Alpha peptide;Alpha-amino acid ester;Hydrocarbon derivative;Alpha-amino acid or derivatives;Amine;Carboxylic acid;Fatty acid ester;Pyrrolidine carboxylic acid;Carboxamide group;N-substituted-alpha-amino acid;Carbonyl group;Organoheterocyclic compound;Pyrrol…	C C09 C09A C09AA C09AA04; C C09 C09B C09BA C09BA04; C C09 C09B C09BB C09BB04; C C09 C09B C09BX C09BX01; C C09 C09B C09BX C09BX02; C C10 C10B C10BX C10BX11;	P12821;	coronary artery disease;sleep disturbance;haematuria;blood urea increased;syncope;gastrointestinal disorder;nervousness;dysgeusia;urinary retention;ear infection;flatulence;tinnitus;chills;very rare;hypertonia;eosinophilia;eosinophilic pneumonia;renal impairment;vomiting;constipation;neck pain;dizziness;eye disorder;hyperkalaemia;drowsiness;male sexual dysfunction;palpitations;body temperature in…	[H][C@]12C[C@H](N(C(=O)[C@H](C)N[C@@H](CCC)C(=O)OCC)[C@@]1([H])CCCC2)C(O)=O
DB00794	Primidone	Organonitrogen compound;Lactam;Azacycle;Benzenoid;Secondary carboxylic acid amide;Aromatic heteromonocyclic compound;Hydrocarbon derivative;1 3-diazinane;Monocyclic benzene moiety;Carboxylic acid derivative;Carboxylic acid amide;Carboxamide group;Organooxygen compound;Carbonyl group;	N N03 N03A N03AA N03AA03;	P31644;P34903;Q9UN88;P47870;P28472;P78334;P14867;P36544;Q8N1C3;P47869;P18505;P18507;P42262;O00591;P43681;Q99928;P48169;O14764;Q16445;	epilepsy;anorexia;nystagmus;emotional disturbance nos;arthralgia;gastrointestinal disorder;connective tissue disorder;diplopia;fatigue;systemic lupus erythematosus;myoclonus;ataxia;jacksonian seizures;aplasia;vomiting;suicidal behaviour;muscle contracture;dizziness;anaemia;visual disturbance;anaemia megaloblastic;eye disorder;blood disorder;suicidal ideation;drowsiness;tonic-clonic seizures;menta…	CCC1(C(=O)NCNC1=O)C1=CC=CC=C1
DB00795	Sulfasalazine	Benzoic acid;Vinylogous acid;Sulfonic acid derivative;Benzoyl;Monocarboxylic acid or derivatives;Benzenesulfonamide;Azo compound;Hydrocarbon derivative;Salicylic acid or derivatives;Heteroaromatic compound;Carboxylic acid;Hydroxybenzoic acid;Carbonyl group;Propargyl-type 1 3-dipolar organic compound;Aminopyridine;Azobenzene;Salicylic acid;Sulfonamide;Organonitrogen compound;Imidolactam;Azacycle;B…	A A07 A07E A07EC A07EC01;	P37231;P09917;O15111;P23219;P24557;P35354;P04054;Q9UPY5;O14920;	haemolytic uraemic syndrome;photosensitivity;lupus erythematosus;eosinophilic myocarditis;haematuria;gastrointestinal disorder;encephalopathy;nephrotic syndrome;rhabdomyolysis;urine color abnormal;tinnitus;interstitial lung disease;rheumatism;necrolysis epidermal;eosinophilia;hamman-rich syndrome;drug fever;nephrosis;cauda equina syndrome;polyarteritis nodosa;vomiting;cyanosis;dizziness;drowsines…	OC(=O)C1=CC(=CC=C1O)\N=N\C1=CC=C(C=C1)S(=O)(=O)NC1=NC=CC=C1
DB00796	Candesartan	Ether;Organonitrogen compound;Azacycle;Benzenoid;Benzoyl;Monocarboxylic acid or derivatives;N-substituted imidazole;Vinylogous amide;Hydrocarbon derivative;Biphenyltetrazole;Phenylmethylamine;Heteroaromatic compound;Monocyclic benzene moiety;Carboxylic acid;Carboxylic acid derivative;Benzimidazole;Imidazole;Alkyl aryl ether;Biphenyl;Organooxygen compound;Carbonyl group;Aromatic heteropolycyclic c…	C C09 C09C C09CA C09CA06; C C09 C09D C09DA C09DA06; C C09 C09D C09DB C09DB07;	P30556;	pruritus;myalgia;myocardial infarction;blood urea increased;haematuria;gastrointestinal disorder;cough;leukopenia;rhabdomyolysis;fatigue;bilirubin total increased;transaminases increased;hyperglycaemia;angina pectoris;renal impairment;epistaxis;vomiting;hypotension;dizziness;hepatitis a;sweating increased;hyperkalaemia;neutropenia;body temperature increased;palpitations;dyspnoea;nausea;malnutriti…	CCOC1=NC2=CC=CC(C(O)=O)=C2N1CC1=CC=C(C=C1)C1=CC=CC=C1C1=NNN=N1
DB00798	Gentamicin	Glucosamine;Cyclohexylamine;Alcohol;Acetal;Hydrocarbon derivative;Amine;Cyclic alcohol;Primary aliphatic amine;Tertiary alcohol;Amino sugar;Organoheterocyclic compound;Secondary alcohol;Secondary amine;Aliphatic heteromonocyclic compound;Glycosyl compound;Organonitrogen compound;1 2-aminoalcohol;Monosaccharide;Oxacycle;Secondary aliphatic amine;Aminoglycoside core;2-deoxystreptamine aminoglycosid…	D D06 D06A D06AX D06AX07; J J01 J01G J01GB J01GB03; S S01 S01A S01AA S01AA11; S S02 S02A S02AA S02AA14; S S03 S03A S03AA S03AA06;	P0A7S3;P98164;P08164;P00374;	ear roaring;superinfection;serum calcium decreased;blepharitis;encephalopathy;abortion infected;dermal cyst;nephrotoxicity;abscesses of skin;tinnitus;eosinophilia;myasthenia gravis-like syndrome;vomiting;decreased appetite;renal impairment;dizziness;benign intracranial hypertension;visual disturbance;organic brain syndrome;fluid overload;peritonitis;pustular psoriasis;body temperature increased;m…	CNC(C)C1CCC(N)C(OC2C(N)CC(N)C(OC3OCC(C)(O)C(NC)C3O)C2O)O1
DB00799	Tazarotene	Thioether;Pyridine carboxylic acid or derivatives;Organonitrogen compound;Azacycle;Benzenoid;Monocarboxylic acid or derivatives;Pyridine carboxylic acid;Carboxylic acid ester;Hydrocarbon derivative;Pyridine;Alkylarylthioether;Heteroaromatic compound;Tazarotene;Carboxylic acid derivative;Thiochromane;Thiopyran;Organooxygen compound;Carbonyl group;Organoheterocyclic compound;Aromatic heteropolycycl…	D D05 D05A D05AX D05AX05;	P10826;P13631;P28702;P10276;	pruritus;lentigo maligna;oedema;stinging;skin hyperpigmentation;lentigo;localized exfoliation;application site erythema;eczema;application site pruritus;skin irritation;dermatitis irritant contact;skin exfoliation;application site rash;swelling;application site dryness;localised oedema;acne vulgaris;erythema;psoriasis;plaque psoriasis;skin wrinkling;application site pain;pain of skin;actinic elas…	CCOC(=O)C1=CN=C(C=C1)C#CC1=CC2=C(SCCC2(C)C)C=C1
DB00800	Fenoldopam	3-halophenol;Organochloride;1 2-diphenol;Organonitrogen compound;Aryl chloride;Azacycle;Benzenoid;3-chlorocatechol;2-halophenol;Hydrocarbon derivative;Phenol;Amine;Azepine;Monocyclic benzene moiety;Secondary aliphatic amine;Aryl halide;Chlorocatechol;Organohalogen compound;Aralkylamine;Organooxygen compound;Benzazepine;Aromatic heteropolycyclic compound;Secondary amine;	C C01 C01C C01CA C01CA19;	P08913;P25100;P18825;P21728;P35368;P21918;P18089;P35348;	myocardial ischaemia;myocardial infarction;blood urea increased;injection site reaction;diarrhoea;nervousness;lactic dehydrogenase activity increased;abdominal pain;creatinine increased;transaminases increased;angina pectoris;flushing;leukocytosis;vomiting;constipation;hypotension;orthostatic hypotension;dizziness;oliguria;extrasystoles;hypokalaemia;nasal congestion;body temperature increased;hae…	OC1=CC=C(C=C1)C1CNCCC2=C(Cl)C(O)=C(O)C=C12
DB00802	Alfentanil	Tertiary carboxylic acid amide;Azole;Ether;Organonitrogen compound;Tertiary aliphatic amine;Azacycle;Aromatic heteromonocyclic compound;Dialkyl ether;Hydrocarbon derivative;Amine;Heteroaromatic compound;Carboxylic acid derivative;Tetrazole;Carboxamide group;4-aminopiperidine;Tertiary amine;Organooxygen compound;Carbonyl group;Organoheterocyclic compound;Piperidine;Anilide;	N N01 N01A N01AH N01AH02;	P35372;	pruritus;agitation postoperative;hypercapnia;procedural complication;confusional state;gastrointestinal disorder;cough;dyskinesia;respiratory arrest;fatigue;chills;laryngospasm;vein pain;vision blurred;vomiting;epistaxis;renal impairment;hypotension;hiccups;dizziness;procedural pain;visual disturbance;eye disorder;apnoea;drowsiness;body temperature increased;dermatitis atopic;anaesthetic complica…	CCN1N=NN(CCN2CCC(COC)(CC2)N(C(=O)CC)C2=CC=CC=C2)C1=O
DB00804	Dicyclomine	Carboxylic acid ester;Hydrocarbon derivative;Aliphatic homomonocyclic compound;Amine;Organonitrogen compound;Tertiary aliphatic amine;Tertiary amine;Organooxygen compound;Monocarboxylic acid or derivatives;Carbonyl group;	A A03 A03A A03AA A03AA07;	P11229;P08172;	pruritus;hallucination visual;oedema;hallucination;sweating decreased;confusional state;syncope;nervousness;gastrointestinal disorder;dyskinesia;urinary retention;suppressed lactation;fatigue;prostatic hypertrophy;cycloplegia;vision blurred;pseudodementia;vomiting;constipation;dizziness;tension;eye disorder;apnoea;paralysis;drowsiness;palpitations;dermatitis atopic;excitement;dyspnoea;nausea;card…	CCN(CC)CCOC(=O)C1(CCCCC1)C1CCCCC1
DB00806	Pentoxifylline	Azole;Organonitrogen compound;Imidazopyrimidine;Lactam;Azacycle;Pyrimidone;N-substituted imidazole;Xanthine;Ketone;Vinylogous amide;Purinone;Pyrimidine;Hydrocarbon derivative;Urea;Heteroaromatic compound;Imidazole;Organooxygen compound;6-oxopurine;Purine;Carbonyl group;Organoheterocyclic compound;Aromatic heteropolycyclic compound;Alkaloid or derivatives;	C C04 C04A C04AD C04AD03;	P21589;P29274;P30542;	sleep disturbance;salivation;nervousness;diabetic;flatulence;cholestasis intrahepatic;fibrinogen decreased;vomiting;constipation;dizziness;bad taste;shock;drowsiness;palpitations;lacrimation;body temperature increased;swelling;intermittent claudication;throat sore;unspecified disorder of skin and subcutaneous tissue;leukaemia;asthenia;scotoma;infection;meningitis aseptic;obstruction;infestation n…	CN1C=NC2=C1C(=O)N(CCCCC(C)=O)C(=O)N2C
DB00807	Proparacaine	Ether;Organonitrogen compound;Aminobenzoic acid or derivatives;Tertiary aliphatic amine;Aromatic homomonocyclic compound;Benzoyl;Substituted aniline;Primary aromatic amine;Monocarboxylic acid or derivatives;Benzylether;Benzoate ester;Carboxylic acid ester;Hydrocarbon derivative;Amine;Aniline;Carboxylic acid derivative;Phenol ether;Alkyl aryl ether;Tertiary amine;Organooxygen compound;Carbonyl gro…	S S01 S01H S01HA S01HA04;	Q9Y5Y9;	conjunctival hyperaemia;keratitis;conjunctival congestion;descemetitis;stinging;mydriasis;necrosis;allergic contact dermatitis;haemorrhage;iritis;lacrimation;ground glass appearance;	CCCOC1=C(N)C=C(C=C1)C(=O)OCCN(CC)CC
DB00808	Indapamide	Sulfonic acid derivative;Benzoyl;Benzamide;Benzenesulfonamide;Hydrocarbon derivative;Aryl halide;Carboxamide group;Organohalogen compound;Carbonyl group;Organoheterocyclic compound;Chlorobenzene;Organochloride;Sulfonamide;Organonitrogen compound;Aryl chloride;Azacycle;Carboxylic acid hydrazide;Benzoic acid or derivatives;4-halobenzoic acid or derivatives;Carboxylic acid derivative;Organosulfur co…	C C03 C03B C03BA C03BA11; C C09 C09B C09BX C09BX01;	P15382;P51787;	musculoskeletal disorder;photosensitivity;skin nodule;syncope;gastrointestinal disorder;fracture;electrolyte imbalance;rhabdomyolysis;flatulence;lung disorder;hypochloraemia;hepatic insufficiency;hypertonia;dehydration;visual disturbance;numbness of limbs;pregnancy;xanthopsia;asthma;palpitations;supraventricular tachycardia;sinus bradycardia;cerebrovascular accident;hyponatraemia;diabetic hyperos…	CC1CC2=CC=CC=C2N1NC(=O)C1=CC(=C(Cl)C=C1)S(N)(=O)=O
DB00809	Tropicamide	Phenylacetamide;Tertiary carboxylic acid amide;Organonitrogen compound;Phenylpropylamine;Azacycle;Alcohol;Aromatic heteromonocyclic compound;Primary alcohol;Hydrocarbon derivative;Amine;Pyridine;Heteroaromatic compound;Carboxylic acid derivative;Carboxamide group;Tertiary amine;Organooxygen compound;Carbonyl group;Organoheterocyclic compound;	S S01 S01F S01FA S01FA06; S S01 S01F S01FA S01FA56;	P20309;P11229;P08172;P08173;	pruritus;strangury;punctate keratitis;oedema;hypersensitivity;stinging;smarting;rhinitis;corneal irritation;fatigue;cycloplegia;flushing;vision blurred;vomiting;constipation;thirst;bronchospasm;sweating increased;cerebration impaired;dysphagia;drowsiness;palpitations;corneal staining;psychotic disorder;photophobia;nausea;intraocular pressure increased;keratitis;mydriasis;arrhythmia;rash erythemat…	CCN(CC1=CC=NC=C1)C(=O)C(CO)C1=CC=CC=C1
DB00811	Ribavirin	Triazole;Alcohol;1 2 4-triazole carboxylic acid or derivatives;Hydrocarbon derivative;Oxolane;Heteroaromatic compound;N-glycosyl compound;Carboxamide group;Carbonyl group;Organoheterocyclic compound;Secondary alcohol;1 2-diol;Azole;Glycosyl compound;Organonitrogen compound;1 2 4-triazole;Primary carboxylic acid amide;Azacycle;N-ribosyl-1 2 4-triazole;Aromatic heteromonocyclic compound;Primary alc…	J J05 J05A J05AB J05AB04;	P12823;P55263;P20839;P26676;P49902;P16502;P22413;P12268;	gastrointestinal disorder;papilloedema;periodontal disease;cutaneous sarcoidosis;common very common;suicide attempt;dehydration;mouth ulceration;breast pain;influenza like illness;visual disturbance;contusion;poor quality sleep;lacrimation;oral herpes;psoriasis flare-up;pancreatitis;skin disorder;dry skin;cheilosis;injection site reaction;skin laceration;atelectasis;hepatic function abnormal;ulce…	NC(=O)C1=NN(C=N1)[C@@H]1O[C@H](CO)[C@@H](O)[C@H]1O
DB00813	Fentanyl	Tertiary carboxylic acid amide;Organonitrogen compound;Tertiary aliphatic amine;Azacycle;Benzenoid;Fentanyl;Aromatic heteromonocyclic compound;Phenethylamine;Hydrocarbon derivative;Amine;Monocyclic benzene moiety;Carboxylic acid derivative;Carboxamide group;4-aminopiperidine;Aralkylamine;Tertiary amine;Organooxygen compound;Carbonyl group;Anilide;	N N01 N01A N01AH N01AH01; N N01 N01A N01AH N01AH51; N N02 N02A N02AB N02AB03;	P41143;P41145;P35372;	hallucination visual;light anaesthesia;hypoaesthesia oral;increased bronchial secretion;haematuria;gastrointestinal disorder;dysaesthesia;ascites;haematocrit decreased;lip dry;lung disorder;dehydration;lacrimal disorder;mouth ulceration;swelling face;breast pain;influenza like illness;visual disturbance;platelet count decreased;peritonitis;contusion;shock;anorgasmia;bleeding time prolonged;tooth …	CCC(=O)N(C1CCN(CCC2=CC=CC=C2)CC1)C1=CC=CC=C1
[truncated: 472 more rows]

## Sheet: Table S2
Side-effect Name	Associated Drugs
nausea	824
headache	777
vomiting	752
rash	732
dizziness	703
diarrhoea	684
pruritus	663
hypersensitivity	620
urticaria	560
abdominal pain	558
body temperature increased	550
constipation	525
[truncated: 488 more rows]

## Sheet: Table S3
ADRName	positive drug number	candidate negative drug number	Chem	Tar	ChemTarGM	ChemTarMax	ChemTarMean	ComGM	ComMax	ComMean
[truncated: 500 more rows]

[truncated: 2 more sheets: Table S4, Table S5]
